# Supplementary material for: m6A methylation profiling as a prognostic marker in nasopharyngeal carcinoma: insights from MeRIP-Seq and RNA-Seq
Source: Front Immunol. 2024 Dec 12;15:1492648. doi: 10.3389/fimmu.2024.1492648 (PMC11669702; doi:10.3389/fimmu.2024.1492648)
Supplement: Supplementary file 1 [file DataSheet1.xlsx]

## Sheet: Sheet1
gene_number	200A	201A	202A	203A	204A	205A	206A	207A	208A	209A	210A	211A	213A	214A	215A	216A	217A	218A	219A	1000A	1005A	1007A	1008A	1010A	1013A	1016A	1020A	1023A	1024A	1026A	1056A	1058A	1060A	1061A	1063A	1067A	1079A	1082A	1084A	1085A	1088A	1089A	1090A	1091A	1094A	1096A	1098A	1104A	1106A
1	135.42	160.65	71.76	111.38	114.48	141.12	104.88	118.08	49.45	72.71	121.94	140.4	79.72	103.71	169.54	154.33	140.95	92.41	79.54	138.98	66.45	26.99	56.19	27.59	42.26	70.93	83.47	158.61	240.76	57.7	46.16	88.22	105.6	89.99	73.4	69.06	58.59	45.22	10.49	32.26	8.64	63.91	65.61	43.8	27.05	45.53	61.94	38.6	87.05
2	4.26	7.86	8.61	3.6	6.03	6.58	6.39	9.08	10.77	6.02	8.39	5.36	6.02	7.79	6.19	6.5	6.98	6.77	6.83	10.7	10.53	8.64	10.71	10.1	9.39	9.19	8.89	8.22	5.15	7.49	6.1	13.27	5.38	7.55	7.64	6.27	7.57	5.37	4.62	10.44	5.27	4.95	11.76	16.81	9.82	10.91	4.92	10.29	8.11
3	7.35	7.19	15.79	5.74	5.25	8.65	5.03	13.69	3.25	3.78	8.07	2.59	1.68	2.54	8.39	3.03	10.06	2.23	7.5	7.04	0.91	8.19	6.1	16.18	2.96	7.24	9.14	7.35	7.85	8.1	5.39	5.06	3.21	11.3	8.39	6.84	6.08	5.26	3.91	10.22	0	5.83	4.83	6.89	3.45	23.87	8.09	13.98	14.18
4	0.04	0.13	0.31	0	0.08	0.12	0	0.1	0	0	0.04	0	0	0	0.09	0	0.08	0	0.08	0.05	0	0.04	0.1	0.05	0	0.06	0.05	0	0.09	0	0	0	0	0	0.54	0	0	0.12	0	0.23	0	0	0	0	0	0	0	0.14	0.58
5	5.48	8.29	19.59	6.03	3.07	9.29	2.87	14.02	1.12	1.44	9.88	0.59	0.51	1.17	8.3	0.48	8.22	1.19	5.6	3.17	0.04	9.17	6.2	16.94	0.52	1.99	6.59	4.11	6.54	6.06	5.34	3.67	1.21	13.26	5.87	3.98	6.6	4.92	1.61	18.31	0	4.38	2.15	8.93	2.03	26.65	10.96	16.06	19.71
6	5.61	6.72	3.88	6.24	9.03	5.07	6.05	4.25	4.58	4.8	4.65	11.09	5.38	7.7	11.37	10.74	10.03	2.95	2.24	7.28	4.85	6.38	71.53	10.21	7.08	9.13	6.34	6.35	7.76	13.11	0.79	0.28	2.42	4.86	3.9	2.44	2.93	1.77	1.05	1.18	4.6	2.53	2.59	0.99	1.5	15.24	3.74	4.03	4.65
7	14.84	17.56	27.65	11.48	15.65	19.66	17.62	20.6	33.46	11.73	18.2	19.85	20.2	31.15	14.55	12.99	18	27.76	21.9	36.06	45.62	17.43	12.68	24.76	65.1	14.18	20.39	22.43	15.51	18.88	19.91	22.7	19.94	23.42	24.23	16.62	20.43	7.7	9.27	30.97	40.56	14.76	86.1	39.81	35.62	65.83	31.48	36.66	29.12
8	20.5	26.31	39.52	31.36	23.45	38.62	19.26	25.02	15.03	11.59	26.95	34.48	19.19	18.63	35.65	18.85	34.99	24.57	27.32	48.52	45.63	30.12	35.35	13.92	17.63	35.89	43.5	28.22	20.78	25.3	124.95	70.29	29.36	16.49	29.28	22.54	22.12	19.6	3.07	12.86	0.63	20.92	14.2	5.87	11.07	15.31	8.66	18.86	29.32
9	29.6	37.74	37.65	27.69	29.84	29.61	27	40.31	18.87	24.69	40.53	53.35	33.34	14.68	32.87	25.05	26.18	19.56	13	60.8	14.88	8.45	19.13	19.36	7.59	21.46	23.54	5.75	38.38	25.11	21.93	18.46	29.2	18.56	32.83	24.96	10.11	14.84	2.76	55.9	2.61	10.32	24.17	32.49	8.18	9.05	6.46	9.74	21.23
10	195.89	223.87	241.37	153.97	178.39	244.92	130.92	215.65	55.8	135.06	247.08	64.72	97.19	73.76	205.88	81.26	205.39	71.75	211.17	180.07	23.44	277.41	100.29	227.2	21.49	149.6	298.68	170.4	191.35	210.2	180.29	129.63	103.01	220.17	229	182	150.75	107.42	140.74	218.22	57.26	256.44	176.38	281.4	132.17	172.87	222.61	198.53	220.7
11	25.03	26.25	37.87	21.33	23.87	32.5	13.65	42.06	6.52	20.84	42.45	6.24	6.39	6.53	27.62	3.7	32.29	7.33	39.06	21.1	0.36	11.24	13.4	40.87	1.89	13.33	23.42	18.07	23.89	18.51	19.66	21.67	9.73	38.34	28.88	19.2	28.26	20.03	7.52	28.3	2.5	39.15	4.81	12.55	5.08	32.79	44.24	23.56	32.71
12	0.99	1.07	1.21	0.72	3.97	0.8	7.02	0.32	35.33	9.29	0.34	13.98	19.17	24.18	1.15	17.86	1.06	15.96	0.18	3.99	19.67	1.03	3.47	0.33	29.32	4.14	1.33	3.74	1.71	2.07	0.51	2.83	11.35	0.13	1.46	0.89	1.43	0	2.89	0.04	30.72	0	8.29	4.42	6.31	0	0.04	0.51	0.1
13	27.82	27.58	29.96	23.54	40.9	28.77	47.82	26.73	61.79	39.22	27.8	53.36	49.82	64.5	31.16	56.7	27.97	55.91	20.39	46.13	33.07	50.21	51.26	28.37	38.78	49.92	31.12	45.54	31	50.05	18.38	34.83	49.16	27.62	34.02	38.9	30.48	17.98	48.92	25.24	57.5	20.26	39.08	66.74	88.76	33.47	19.64	18.55	35.9
14	13.89	18.39	24.44	14.05	12.65	21.34	8.28	22.1	4.1	4.66	18.93	7.46	5.88	9.18	18.81	5.42	19.9	6.52	14.92	10.73	5.25	10.82	6.6	17.09	5.61	7.42	10.45	12.11	18.03	6.9	9.22	6.88	4.35	22.64	8.96	7.88	15.79	12.99	0.39	16.27	3.53	9.65	4.59	9.96	6.38	20.9	11.16	14.66	19.51
15	0.51	0.73	0.3	0.56	0.96	0.22	2.46	0.96	3.03	1.5	0.46	1.92	3.81	4.83	0.58	2.24	0.45	5.67	0.31	2.27	2.55	0.58	2.8	0.8	6.69	1.42	0.99	1.07	0.53	1.81	1.18	1.14	4.55	0.13	1.3	0.81	0.52	0.39	1.43	0.13	4.88	0.23	3.5	3.61	2.75	2.74	0.6	0.91	0.9
16	2.9	5.26	10.57	4.53	1.18	5.46	1.7	11.68	1.96	1.75	5.83	1.7	1.46	0.97	4.91	2.19	4.17	1.53	2.08	0.79	0	4.09	0.34	0.74	0.23	0.29	0.51	0.23	3.73	0.1	0.43	0.21	0.1	2.44	0.9	1.14	0.33	1.41	0.86	1.04	0	0.27	0.29	0.4	1.11	2.38	0.12	2.87	5.44
17	10.11	14.11	16.52	9.9	13.23	14.38	13.67	22.23	27.38	8.89	12.83	35.42	33.24	20.82	12.4	25.33	10.54	18.16	4.82	12.34	13.37	8.2	13.43	8.86	35.8	14.58	10.67	18.21	13.9	10.15	7.64	11.31	24.39	7.24	14.25	10	6.51	4.84	21.32	12.74	20.53	3.27	19.07	19.88	26.62	19.66	3.86	12.64	11.89
18	20.91	23.04	38.19	16.88	21.57	29.98	13.62	24.39	5.65	10.06	24.24	4.74	4.77	8.32	25.65	7.15	27.59	4.3	22.05	15.9	0.18	9.72	3.37	9.5	0.68	7.52	12.48	12.44	21.35	5.96	8.14	10.42	4.3	25.34	18.28	8.63	22.48	19.27	1.57	11.74	1.92	11.3	5.98	9.72	4.37	20.1	10.07	10.23	21.97
19	18.39	19.4	27.49	13.5	21.94	18.77	17.72	24.99	9.3	16.54	21.8	9.52	13.09	13.42	18.84	15.28	22.87	11.35	16.46	15.92	2.91	17.17	19.32	15.74	3.16	12.84	19.47	17.76	16.84	17.69	11.51	13.38	12.2	23.38	16.39	15.92	15.77	12.65	12.97	19.23	7.25	13.16	15.27	24.15	26.09	28.8	19.2	19.61	29.41
20	0.57	0.55	0.56	0.33	0.08	0.37	0.75	0.17	1.33	0.14	0.12	1.02	0.39	1.7	0.29	0.37	0.86	0.56	0	0.18	0.24	0.07	0	0	0	0.37	0	0	0.5	0.16	0.07	0.1	0.88	0.06	0.33	0.09	0.06	0	0.07	0.05	0	0	0.56	0.09	0	0.06	0	0	0.07
21	12.08	16.69	28.64	12.79	9.04	20.41	5.6	24.37	1.87	3.34	17.53	1.59	1.87	1.29	15.97	1.31	18.51	2.55	18.02	8.64	0.37	15.09	6.76	24.48	0.52	4.35	10.14	8.98	12.88	8.26	16.47	8.23	0.86	24.37	6.8	11.91	11.63	8.03	2.12	22.6	0.55	6.51	3.17	5.99	2.03	33.13	10.45	23.46	31.32
22	8.05	10.19	5.77	5.39	12.85	17.41	6.63	11.3	0.7	2.67	11.77	10.9	3.01	9.07	10.61	4.72	7.41	4.14	12.47	17.55	3.98	2.47	9.82	2.14	0.83	9.15	12.91	40.42	10	7.24	10.53	21.92	14.25	17.75	25.09	7.79	10.27	6.88	2.87	41.93	0	14.77	5.49	4.92	3.87	24.93	6.13	20.58	15.06
23	9.97	12.61	10.31	6.79	12.75	21.09	6.14	15.23	2.83	5.61	10.16	2.09	2.98	2.7	9.75	3.94	13.96	4.57	10.14	4.73	0.06	1.45	0.96	1.59	0	3.26	3.7	7.08	14.22	2	1.89	5.05	1.62	9.99	8.63	3.13	5.67	4.32	0.42	4.55	0.79	6.69	0.97	1.56	0.94	9.63	12	3.39	8.01
24	3.01	3	4.96	1.91	4.67	3.54	2.61	3.84	0.66	2.87	3.54	1.04	0.82	1.1	2.93	1.65	5	0.94	3.37	3.8	1.16	4.9	4.78	7.24	0	3.96	3.13	3.48	3.01	2.23	3.65	4.98	2.18	4.03	3.65	5.12	3.72	0.59	2.82	4.93	0	2.88	0.85	3.97	2.9	6.3	3.07	7.17	6.56
25	5.99	5.08	10	4.71	8.07	7.08	13.03	7.91	40.16	13.61	6.36	19.07	21.71	27.03	6.2	22.16	7.14	26.67	5.78	8.97	45.48	7.57	11.12	7.43	67.21	7.81	6.82	7.1	6.4	8.16	4.24	9.88	22.15	7.87	6.14	4.49	4.73	2.64	7.14	5.54	44.47	3.73	26.25	16.52	17.19	13.22	4.76	7.58	10.91
26	0.08	0.02	0.03	0.02	0.04	0	0.03	0.1	0	0	0.02	0.15	0.16	0.07	0.09	0.01	0.14	0	0.03	0	0.99	0.06	0.39	0	0.52	0	0	0	0.07	0.14	0	0	0.07	0	0	0	0.03	0	0	0.08	0	0	0.05	0	0	0.06	0	0	0.01
27	1173.89	1014.38	843.51	993.89	1317	989.37	1421.56	1029.72	1061.5	1107.64	974.35	1806.72	1355.28	1378.41	1130.42	1706.61	1067.51	1301.25	624.15	1451.96	1271.11	1143.35	981.08	1078.3	1118.41	1045.84	1059.75	1405.13	1233.16	1198.51	803.92	922.99	1121.66	701.68	980.12	1071.33	796.85	382.45	572.29	480.48	699.61	652.81	1131.86	1314.52	1228.46	558.31	579.15	608.64	821.54
28	0.21	0.24	0.61	0.27	0.1	0.42	0.16	0.55	0.12	0.06	0.21	0.17	0.14	0.23	0.17	0.13	0.16	0.17	0.19	0.04	0	0.15	0.69	0.38	0.08	0.18	0.15	0.31	0.12	0.19	0.19	0.14	0.09	0.2	0.08	0.22	0.19	0.05	0.13	0.17	0	0.13	0.07	0.22	0.09	0.44	0.1	0.16	0.6
29	0	0.05	0	1.09	0	0	0	1.81	0	0	0.05	0	0.07	0	0.53	0	0	0	0.05	0	0	0	0	0.06	0	0	0	0.31	0.31	0.1	0	0	0	0	0	0	0	0	0	0	0	0	0	0.12	0	0.13	0	0	0
30	0.49	0.17	0.43	0.21	0.65	0.5	0.31	0.17	0	0.65	0.46	0.16	0	0.56	0.44	0.36	0.79	0.08	0.75	0.24	0	0	0.06	0.27	0.42	0.3	0.1	0.37	0.22	0.17	0.17	0.34	0.33	0.68	0.36	0.45	0.26	0.52	0	0.18	0	0.75	0	0.3	0.06	0.12	0.85	0.17	0.08
31	25.77	31.47	44.95	22.15	26.92	43.48	24	43.85	19.43	23.51	35.13	15.89	27.21	27.51	34.5	17.93	35.24	23.61	27.07	31.27	20.17	18.36	31.79	26.93	13.2	22.31	31.94	29.77	33.29	29.24	20.42	43.45	23.97	45.88	36.48	22.89	33	27.84	14.38	40.37	15.05	30.66	26.46	28.02	18.55	69.62	28.76	48.6	51.84
32	0.44	0.77	1.96	0.29	0.49	1.22	0.5	1.53	0.18	0.32	0.78	0.09	0.08	0.09	0.46	0	0.51	0.09	0.66	0.39	0	0.05	0.7	0.9	0	0.08	0.39	0.34	1.18	0.34	0.25	0.19	0	0.81	0.48	0.71	0.43	0.16	0.09	0.45	0	0.3	0.13	0.33	0.21	0.57	0.41	2.05	1.18
33	74.26	71.73	90.2	56.68	87.88	99.72	54.83	78.18	32.5	83.63	94.64	31.5	45.52	25.7	97.4	40.26	97.26	38.52	143.66	67.25	30.65	98.91	67.72	83.06	38.39	61.56	96.57	60.6	95.4	74.66	95.69	58.88	53.62	110.03	81.83	96.34	103.56	86.04	94.8	90.69	71.62	167.14	62.36	161.57	46.24	101.17	140.23	144.68	144.21
34	0	0	0	0	0	0	0	0	0	0	0	0	0	0	0	0	0.1	0	0	0	0	0	0	0.06	0	0	0	0	0	0	0	0	0	0	0.22	0	0	0	0	0	0	0.11	0	0.18	0	0	0	0.07	0
35	0.54	0.43	0.21	0.28	1.74	0.23	3.5	0.11	6.6	2.7	0.36	2.77	3.46	5.22	0.51	4.55	0.51	4.15	0.41	1.69	4.27	0.66	1.32	0.62	1.65	1.25	0.79	1.06	0.56	0.7	0.12	0.71	3.89	0.24	0.75	0.36	0.47	0.11	0.58	0.28	7.86	0.61	4.48	1.8	1.43	0.68	0.21	0.26	0.39
36	27.82	26.49	30.56	26.7	24.12	28.11	20.43	21.87	5.62	22.88	26.94	4.47	6.59	12.35	39.92	11.82	29.63	7.82	31.47	12.63	1.46	5.52	6.75	12.04	0	12.05	19.5	23.18	20.23	10.45	15.66	21.76	6.18	34.84	27.76	19.01	21.42	12.9	3.91	39.59	0.59	19.8	9.6	7.21	7.56	34.63	31.7	38.17	42.71
37	0.57	0.49	0.37	0.52	0.87	0.73	0.98	0.46	0.06	0.32	0.59	0.08	0.56	0.05	0.5	0.22	0.52	0.37	0.17	0.32	0	0.52	0.07	0	0	0.06	0.16	0.39	0.64	0.11	0.07	0.37	0.31	0.38	0.64	0.2	0.57	0.05	0.27	0.17	0.08	0.18	0	0.14	0	0.31	0.14	0.4	0.69
38	0.4	0.54	0.2	0.57	0.28	0.22	0.2	0.55	0	0.06	0.26	0.98	0.51	0.28	0.25	0.76	0.34	0.19	0.1	0.29	0	0	0.21	0.32	0.13	0.36	0.26	0.59	0.43	0	0.7	0.68	0	0.29	0.32	0.06	0	0.09	0	0.16	0	0	0	0.07	0.31	0.23	0	0.59	0.98
39	0.51	0.04	0.4	0.51	0.2	0.08	0.14	0.47	0.86	0.04	1.43	1.68	0.29	0.06	0.42	0.41	0.19	1.34	0.45	2.45	4.77	0.23	0.47	2.68	4.92	15.19	0.72	0.65	0.71	0.62	97.23	39.24	3.63	4.21	0.41	1.88	0	2.17	1.52	0.34	0	0.06	2.2	0.84	9.01	0.62	0	9.89	0.82
40	0.66	1.36	4.84	0.54	0.23	0.78	0.16	1.61	0	0	2.09	0	0	0	0.68	0.12	1	0	1.36	1.07	0	1.77	0.47	2.02	0	0	0.49	0.42	0.88	0.26	0	0.07	0	1.61	0.93	1.3	0.44	0.13	0	0.9	0.44	0	0.82	1.96	0	1.32	0.48	4.37	6.11
41	1.15	2.21	4.32	1.05	0.85	3.06	1.14	2.69	0.38	1.29	2.49	0.22	0.07	0.21	2.45	0.33	2.43	1.09	3.37	0.46	0	0.02	6.42	12.47	0.05	1.35	0.67	0.14	1.01	4.81	1.87	0.79	1.06	2.04	0.82	0.78	0.54	2.44	0.18	6.2	0	2.56	0.92	3.22	0	1.83	3.97	2.34	2.37
42	17.51	19.3	39.57	13.15	14.16	23.44	6.96	31.5	3.05	5.18	26.22	1.29	3.96	3.59	19.35	1.63	22.23	2.84	19.29	8.27	0.41	8.47	9.65	26.57	0	4.48	10.47	11.33	18.19	11.02	6.87	7.65	3.63	26.03	13.52	16.49	19.57	15.56	2.34	15.58	0.25	8.5	2.95	12.41	1.79	43.29	19.64	16.27	46.94
43	72.74	66.23	89.13	42.52	62.22	72.43	49.23	75.97	23.34	40.49	73.59	15.94	24.5	25.73	65.3	22.93	75.37	23.66	78.98	60.31	4.11	92.22	75.49	147.35	6	69.97	106.35	68.59	57.1	66.26	83.45	49.88	28.09	78.85	93.43	89.44	87.29	36.88	73.47	120.27	11.05	108.64	51.78	80.61	60.38	131.22	90.81	160.42	113.07
44	7.89	11.72	14.4	13.08	10.12	25.51	7.63	19.93	1.99	2.99	12.9	2.7	3.44	3.17	9.06	1.97	19.54	5.21	15.23	14.03	0	6.47	2.65	4.41	0.86	7.49	24.24	19.16	9.05	11.42	8.21	28.2	3.71	24.7	18.79	7.81	16.16	20.56	0.76	27.29	5.54	15.77	6.31	9.89	4.95	41.83	10.2	11.19	21.88
45	40.36	44.09	54.27	42.39	38.95	36.48	40.07	55.3	13.94	34.2	44.9	64.65	41.59	49.18	45.91	71.04	51.61	32.44	25.15	41.95	56.95	23.75	27.45	27.65	32.87	38.01	22.52	47.19	43.98	32.22	18.97	33.7	38.91	38.57	32.44	24.37	30.64	16.84	9.42	18.82	7.07	6.91	11.22	21.68	19.78	42.78	13.49	27.07	38.02
46	0	0.41	0.71	0.15	0.17	0.82	0.09	2.76	0.13	0.09	0.39	0	0	0	0.09	0	0.15	0.26	1.23	0	0	0.92	0.38	1.45	0	0	0.78	0.92	0.42	1.52	0.77	1.13	0	0.61	0.48	0.5	0.11	1.71	0	13.26	0	0.22	0.3	0.7	0.11	0.21	0.62	0.46	2.17
47	60.28	69.59	60.78	60.66	59.35	72.61	50.62	67.78	68.83	44.24	62.61	64.17	61	70.59	82.14	69.57	69.45	59.56	28.22	107.08	99.57	13.12	25.28	6.5	73.29	69.83	37.36	86.72	77.2	29.73	25.39	55.64	51.91	104.77	77.75	37.19	52.21	104.05	9.75	67.16	68.12	13.87	47.41	28.14	55.07	70.07	36.49	27.5	44.46
48	103.26	101.96	120.52	82	119.41	81.25	109.37	103.88	51.4	86.14	99.4	99.14	81.82	102.33	91.47	126.24	110.03	85.57	48.55	152.43	164	47.51	58.55	43.85	63.19	87.02	75.51	108.23	84.46	54.63	40	84.78	104.43	107.03	106.17	73.02	89.65	44.19	30.56	62.84	28.6	38.44	42.99	50.43	96.65	104.1	48.87	65.47	90.99
49	0.03	0.03	1.35	0.19	0.12	0.03	0	0.04	0.25	0.03	0.03	0	0	0	0.06	0	0.08	0	0.42	3.54	0.12	2.71	7.48	11.96	0	2.87	11.19	5.94	0.16	8.46	0.72	0.28	3.42	4.01	2.94	1.07	3.54	0.09	0.02	0.89	0.09	9.46	4.77	2.8	1.5	14.62	21.95	9.96	8.63
50	3.75	3.45	5.82	2.6	6.56	3.3	14.69	3.76	60.75	16.53	3.82	24.79	33.46	34.31	3.81	30.67	3.17	32.17	2.41	8.67	60.46	3.59	9.73	2.21	73.67	5.35	4.17	5.21	3.19	5.47	1.5	7.46	19.45	3.23	4.44	3.03	2.61	1.35	5.89	3.88	60.69	1.42	23.05	13.57	13.96	6.52	2.7	4.27	5.07
51	9.36	7.2	10.28	6.21	16.41	7.64	35.09	6.89	137.23	39.86	8.53	57.99	71.11	78.32	8.11	74.94	8.54	89.3	5.87	23.84	142	15.66	29.51	10.27	156.78	18.7	14.58	14.07	10.53	16.22	7.16	22.69	56.71	7.06	12.34	10.2	7.43	4.31	18.93	8.74	142	6.16	60.81	36.11	41.55	13.44	6.11	12.88	12.11
52	45.09	35.18	70.5	21.1	37.32	42.24	23.27	63.16	4.91	23.23	44.96	4.23	6.78	7.97	30.86	12.56	51.93	8.46	31.68	23.43	3.72	31.8	20.98	33.77	2.9	16.64	30.96	20.31	25.13	19.35	26.9	12.04	9.46	56.15	34.78	31.86	42.57	19.57	15.11	72.14	1.54	49.88	10.93	16.31	15.63	95.91	63.15	71.44	67.91
53	40.68	43.99	46.12	37.74	47.43	40.51	40.62	46.58	39.95	60.42	44.89	59.89	62.41	48.42	46.64	58.88	47.54	54.4	32.78	63.14	61.56	26.23	88.4	49.8	80.65	65.29	69.99	86.35	40.15	82.14	35.41	86.5	111.59	53	72.78	50.82	40.11	45.75	34.86	64.86	58.14	64.22	80.9	76.81	92.1	49.37	41.52	77.2	57.74
54	2.28	3.33	8.36	2.18	2.2	3.29	2.35	5.83	8.76	2.32	4.94	5.08	4.39	6.5	4.36	3.83	3.03	5.27	2.29	1.84	11.48	1.49	1.31	1.88	9.76	1.32	0.98	1.34	3.27	1.35	0.8	2.08	3.31	3.55	1.23	0.88	1.03	2.8	0.63	1.73	8.06	0.5	3.52	2.69	2.31	4.6	1.55	2.13	5.36
55	0.04	0.04	0.07	0.02	0	0.04	0.01	0.05	0.03	0.03	0.1	0.14	0.09	0	0.04	0	0.02	0.03	0.02	0.04	0.06	0.01	0.45	0.08	0.12	1.2	0.14	0.08	0.03	0.6	0.13	0.1	0.36	0.1	0.02	0.08	0.04	0.01	1.37	2.01	0.02	0.02	0.15	0.02	0.01	0.48	0.05	4.96	0.72
56	70.08	108.73	136.26	79.09	50.43	131.75	40.87	178.7	23.02	10.88	144.59	17.19	25.94	15.77	112.68	16.46	79.83	24.08	70.53	56.96	2.13	23.13	40.43	93.88	5.88	31.46	96.06	31.33	104.23	31.86	51.95	45.48	11.78	101.84	50.96	59.49	46.3	50.9	27.19	157.68	5.55	139.87	28.01	108.1	12.13	74.43	121.73	52.5	95.11
57	2.52	2.79	5.88	3.08	2.38	2.91	1.77	7.15	2.74	1.16	5.38	1.83	3.36	2.16	2.79	2.05	2.95	4.54	2.98	3.12	4.58	0.82	1.91	2.17	6.97	0.64	1.6	1.2	2.91	1.02	1.81	2.38	3	4.99	1.74	2.28	1.46	3.38	0.37	3.08	2.13	1.34	0.94	1.46	0.64	7.26	3.77	4.64	7.19
58	10	13.04	15.92	9.92	13.66	13.19	22.22	12.2	84.78	24.76	12.52	34.92	48.89	49.28	13.63	44.91	10.76	53.89	10.7	19.96	87.96	20.07	27.79	19.93	83.53	17.54	21.13	17.47	12.32	24.14	13.92	27.31	35.95	13.74	15.05	14.21	10.37	8.76	22.05	11.85	87.54	9.46	39.57	36.14	28.47	24.24	12.97	23.46	19.2
59	23.93	28.14	39.86	32.84	16.28	23.37	16.41	47.23	14.14	9.82	37.14	15.35	14.44	8.33	39.05	8.28	23.66	9.97	21.29	15.81	4.08	6.64	11.03	5.17	0.64	6.75	6.21	8.26	18.76	5.46	12.15	7.77	6.06	25.11	11.07	9.71	8.08	13.15	1.22	4.95	0.14	2.76	4.91	8.18	5.38	7.39	5.58	7.79	19.96
60	2.04	1.72	10.76	1.06	2.63	4.16	1.01	9.84	0.38	0.88	3.08	0.3	0.74	0.35	1.58	0.26	3.94	0.99	5.33	1.29	0.13	0.72	0.56	2.19	0	0.55	1.71	0.87	2.01	0.98	1.29	2.11	0.37	6.19	2.62	1.37	4.02	0.76	0.06	4.92	0	0.4	0.45	0.9	0.19	19.33	4.09	1.98	8.27
61	0	0.13	0	0.09	0.03	0	0	0.06	0	0.02	0.15	0	0	0.13	0.07	0.18	0.13	0.08	0.02	0.11	0.2	0	0.54	0.21	0.05	0.04	0	0	0.15	0	0.06	0.07	0.14	0	0	0	0	0	0.04	0.05	0	0.03	0.03	0.05	0	0.57	0	0.05	0.37
62	11.62	15.84	20.45	11.85	9.39	20.39	9.03	26.67	6.72	5.37	18.13	8.47	9.54	7.49	13.51	9.92	15.35	5.76	5.82	8.11	3.06	6.9	7.21	5.69	3.88	4.65	5.97	6.85	11.31	5.75	4.3	4.74	6.53	7.2	5.08	7.01	5.17	2.83	5.31	8.05	2.39	3.05	3.19	9.2	7.48	12.68	3.55	7.71	13.64
63	7.22	8.86	18.26	4.89	5.13	9.45	4.34	11.73	2.72	3.71	9.75	2.55	1.92	3.76	7.98	2.98	8.76	2.85	9.05	6.2	0.88	12.28	4.81	14.96	1.19	4.93	5.26	4.76	7.42	6.72	5.46	4.07	2.98	14.4	4.67	6.89	9.19	7.02	1.78	9.04	0.5	5.63	4.38	5.43	2.64	27.92	8.75	12.5	12.34
64	42.53	44.57	51.76	55.15	36.62	40.26	34.46	61.19	25.28	31.65	44.7	83.06	46.42	51.95	48.64	54.72	43.42	45.15	30.09	65.2	104.42	29.43	67.45	61.43	49.31	83.28	56.21	63.85	50.02	54.28	19.8	67.66	193.03	39.31	45.21	44.14	39.77	27.89	53.82	69.9	36.98	23.27	50	43.58	80.49	43.93	33.41	79.8	44.51
65	9.58	12.69	21.04	10.87	13.79	12.97	21.51	15.52	77.4	24.81	15.88	36.61	43.29	52.67	10.98	38.66	11.4	42.48	15.2	22.78	92.94	34.64	21.87	28.72	147.33	19.57	26.59	19.55	12.3	20.22	14.33	20	42.53	15.99	23.11	15.42	26.79	13.72	20.03	20.84	81.96	12.37	59.76	43.47	36.16	33.91	15.53	43.07	27.21
66	4.88	6.67	17.38	5.37	3.34	9.99	2.38	13.75	1.6	1.99	10.03	1.28	1.23	1.49	7.71	1.34	8.44	1.36	9.03	3.11	0.09	4.67	1.05	13.57	1.09	2.17	4.16	3.28	5.62	4.66	4.21	3.59	0.75	10.54	4.03	4.14	5.92	7.69	0.53	11.53	1.09	2.61	1.8	3.19	1.95	12.34	5.08	8.97	18.11
67	6.71	10	16.44	6.15	5.06	9.78	9.33	13.74	29.3	9.82	11.03	15.33	17.62	19.99	8.72	17.82	9.42	15.73	9.47	7.26	27.6	13.45	13.79	24.56	55.69	5.64	9.88	6.25	9.74	11.06	10.31	7.58	16.89	12.46	6.19	7.62	11.42	4.65	6.14	18.84	28.21	11.28	21.92	12.47	12.42	13.41	11.42	25.84	19.66
68	0	0	0	0	0	0.04	0	0	0	0	0	0	0	0	0	0	0	0	0	0	0	0	0	0	0	0	0	0	0	0	0	0	0	0	0	0	0	0	0	0	0	0	0	0	0	0	0	0	0
69	1.33	0.86	0.51	0.88	3.56	0.58	8.38	0.43	38.65	11.23	0.75	17.32	22.24	22.22	1.02	21.52	0.9	25.01	0.36	3.62	31.26	1.99	5.56	0.48	37.48	4.77	1.96	2.93	1.08	2.78	0.74	5.31	12.85	0.29	1.84	1.67	0.71	0.22	4.21	0.39	32.1	0.4	14.15	6.86	10.9	0.42	0.23	0.64	0.41
70	9.36	4.23	9.3	2.1	10.86	6.04	6.35	4.01	3.19	7.93	6.57	0.39	3.75	3.78	3.95	3.4	8.34	1.94	8.31	8.19	2.09	17.17	13.82	14.43	6	13.06	11.27	11.48	4.7	11.78	11.01	11.98	5.1	9.92	11.88	16.58	13.58	5.3	6.06	14.45	5.47	12.6	11.36	26.12	14.15	21.52	17.64	24.47	18.06
71	3.07	3.57	3.45	2.23	5.71	3.79	4.44	4.63	0.91	3.14	3.71	1.68	1.46	1.46	3.54	3.13	3.76	1.52	3.5	5.92	0.41	2.54	3.58	2.95	2.05	2.51	5.35	3.14	3.18	2.75	2.37	2.72	2.1	3.88	2.06	3.92	2.43	0.9	2.18	4.99	2	3.71	1.99	4.69	1.25	9.77	3.72	4.84	3.61
72	20.04	23.09	34.01	17.39	16.44	26.6	11.62	31.24	2.67	10.43	27.05	3	4.34	4.64	19.49	6.32	24.4	4.07	20.16	15.39	0	21.58	13.43	33.73	0.15	8.85	16.81	14.44	19.88	16.33	13.66	10.47	8.37	27.74	14.97	17.71	21.7	9.85	9.47	35.05	0.51	13.31	5.05	13.58	7.22	38.76	16.62	29.75	36.49
73	27.34	21.01	36.67	44.89	14.75	33.76	13.41	39.55	28.22	19.3	25.08	52.22	30.95	20.3	22.44	23.82	18.31	52.85	42.65	7.12	2.74	4.63	17.27	7.02	4.38	29.79	24.66	5.3	18.36	44.79	1.03	13.19	7.87	33.37	0.57	19.8	0.64	22.06	3.16	14.05	9.18	0.59	33.26	2.62	7.19	9.01	0.44	2.35	42.06
74	2.91	3.42	10.3	2.17	2.12	5.31	1.9	5.44	0.78	0.99	4.95	0.4	0.62	0.52	4.7	0.45	3.69	0.96	4.34	1.96	0.24	5.52	1.75	6.17	0	1.45	1.97	1.18	2.94	2.21	2.12	1.33	0.94	6.87	2.58	2.38	3.23	4.76	0.93	5.21	0.13	1.75	1.11	2.31	0.48	13.85	4	7.75	9.93
75	23.2	21.98	23.95	16.86	33.95	23.96	61.16	25.16	228.04	62.57	15.9	101.64	131	142.35	26.09	117.82	22.71	139.31	18.51	42.25	214.58	29.55	62.47	21.6	245.84	34.04	33.19	39.36	24.38	33.96	18.8	45.5	86.33	25.15	40.66	22.46	20.75	18.26	32.39	22.82	198.14	14.79	107.62	60.5	60.55	25.35	16.35	30.25	24.19
76	0	0	0	0	0	0	0	0	0	0	0	0	0	0	0	0	0	0	0	0	0	0	0	0	0	0	0	0	0	0	0	0	0	0.04	0	0	0	0	0	0	0	0	0	0	0	0	0	0	0
77	4.66	5.52	10.19	4.76	5.5	6.22	3.46	6.48	1.64	2.94	7.07	1.83	1.49	2.54	7.54	1.64	7.01	1.75	4.56	4.84	0.14	3.93	1.64	3.92	0	2.86	4.72	3.6	5.6	3.09	3	3.56	1.2	5.9	4.72	4.07	4.04	3.9	1.79	5.37	0.1	1.41	2.6	4.08	2.65	4.83	2.15	5.3	14.35
78	0.13	0.33	0.18	0.24	0.29	0.13	0	0.16	0	0.14	0.14	0	0	0	0.21	0	0.22	0	0.12	0.17	0	0.04	0.22	0.59	0	0.21	0.24	0.35	0.44	0.1	0.2	0.22	0.31	0.16	0.21	0.13	0	0.1	0.04	0.48	0	0.16	0.29	0.08	0.09	0.49	0.06	0.15	0.44
79	25.98	33.22	42.5	25.6	23.27	30.42	14.01	40.83	5.33	11.1	28.38	13.9	11.04	10.57	30.65	16.52	35.63	11.73	18.14	29.59	6.25	35.94	24.53	45.74	4.87	31.72	22.64	38.49	29.94	26.96	25.81	24.55	11.16	28.7	20.21	32.83	29.69	15.2	7.45	49.26	3.64	17.03	11.32	20.82	26.37	53.4	25.47	43.32	45.17
80	3.85	5.32	5.37	5.86	4.95	7.12	4.05	11.27	3.36	0.6	6.4	6.97	7.76	1.53	5.8	3.18	4.21	1.76	1.11	1.3	1.39	0.44	0.74	0.27	3.89	0.37	0.37	0.61	7.8	0.5	0.62	0.74	0.77	0.26	0.29	1.7	0.09	0.21	0.39	0.39	0.87	0.31	1.43	1.12	3.22	0.33	0.15	0.36	1.38
81	7.78	8.71	11.41	3.13	6.06	10.11	3.44	8.65	0.74	3.29	7.34	0.79	1.44	1.18	7.48	0.89	6.95	2.29	12.99	12.81	1.25	9.55	36.9	2.17	0.86	8.85	6.7	6	7.8	5.48	8.05	2.56	1.46	23.09	9.78	6.87	15.5	13.74	0.02	8.75	0.4	11.8	1.44	1.51	0.62	22.89	32.07	4.82	10.84
82	0	0	0.27	0	0.22	0	0	0.25	0	0.24	0	0	0	0	0	0	0	0	0.2	0	0	0.41	1.02	0.72	0	0.66	0.26	0	0	0	0.75	0	0	0	0.32	1.1	0	0	0.86	0	0	0.74	0	0	0	0	0.41	0.73	0
83	8.84	11.56	14.03	8.7	7.86	10.2	8.55	12.84	3.79	6.25	10.21	4.08	4.84	5.32	9.86	4.25	10.08	3.89	7.02	6.31	1.4	4.52	7.2	5.72	1.54	5.12	5.57	7.45	9.02	5.07	3.32	8.14	3.6	9.86	7.61	5.5	6.38	6.56	2.26	6.77	1.13	2.09	3.49	5.3	3.33	6.44	3.29	6.95	7.25
84	11.44	14.65	28.04	9.55	8.45	15.78	5.66	18.29	1.08	6.08	14.5	3.66	3.26	1.15	11.01	3.34	12.99	2.35	11.46	6.33	1.34	6.43	5.45	15.55	0.94	5.32	5.58	7.54	10.7	6.64	5.83	8.1	3.3	17.08	7.86	7.72	10.12	8.77	3.85	13.64	0	8.85	1.9	7.2	6.03	22.49	13.23	16.06	25.75
85	5.59	9.33	16.11	6.84	4.5	10.47	3.33	14.7	0.84	1.34	10.16	1.38	1.88	0.7	7.64	0.8	8.28	1.87	8.72	3.87	0	7.07	5.74	15.32	0	3.1	4.37	3.44	6.12	5.69	5.69	4.26	1.97	12.09	5.97	7.04	7.35	5.1	2.01	12.07	0.89	6.13	1.66	6.6	1.8	26.28	8.61	13.41	26.6
86	13.91	18.31	24.79	16.24	11.48	20.57	10.23	24.49	6.74	7.61	19.28	2.51	5.05	4.92	20.33	5.27	19.94	6.5	21.34	12.03	1.23	16.66	8.93	35.01	4.83	8.05	11.3	13.44	18.87	10.81	14.63	10.8	4.65	23.19	12.26	21.94	17.22	18.19	7.48	21.92	1.94	25.7	9.3	18.16	13.29	29.55	23.18	31.53	32.34
87	10.66	12.82	17.75	10.02	15.59	13.01	28.86	14.34	114.67	33.37	14.95	43.1	65.62	67.61	12.79	57.13	10.83	64.15	12.17	20.47	110.27	11.71	14.36	9.48	156.28	14.62	17.08	11.25	11.98	12.09	8.72	21.98	39.12	19.37	13.21	10.25	8.7	8.6	11.22	10.05	103.27	9.8	51.59	27.9	24.5	18.23	12.33	14.5	11.96
88	11.83	15.12	13.26	14.26	10.04	16.14	8.43	16.51	4.11	9.39	13.42	7.14	7.51	4.73	12.09	5.94	12.49	4.57	5.96	7.07	4.57	9.16	9.71	11.77	2.46	3.97	10.01	9.5	15.34	4.49	8.49	6.41	6.62	6.73	8.88	6.86	8.11	4.77	5.59	9.72	1.45	8.66	4.83	12.17	4.6	10.14	9.16	7.56	11.95
89	12.79	12.94	16.91	8.93	10.81	16.37	9.84	14.12	4.35	9.45	13.24	3.03	6.2	5.92	13.63	5.28	14.12	8.74	15.98	11.33	0.3	17.59	9.12	13.54	2.31	13.23	14.27	11.38	11.84	11.14	12.04	10.54	6.89	17.13	12.17	16.89	18.96	10.38	9.73	21.04	3.69	20.28	12.48	12.67	20.57	22.33	17.35	22.72	18.84
90	0.04	0.04	0.9	0.04	0	0.04	0	0.19	0	0	0.04	0	0.06	0	0.09	0.06	0.04	0	0.04	0	0	0	0	0	0	0	0	0	0.09	0	0	0	0	0	0	0.08	0	0	0.1	0	0.8	0	0.1	0	0	0	0	0	0.06
91	29.45	20.99	24.08	19.98	50.49	26.09	85.71	19.11	308.33	86.66	24.33	128.46	171.28	185.48	25.81	164	28.5	184.95	26.57	42.22	264.65	15.96	57.63	14.39	272.18	37.38	26	28.83	29.56	31.64	11.52	48.74	176.87	22.96	29.13	21.54	19.5	16.49	29.15	14.13	231.82	12.96	125.61	65.57	92.74	17.04	12.44	16.23	14.72
92	13.44	19.31	31.64	13.7	9.64	26.15	4.4	52.02	2.91	3.28	21.44	1.02	2.11	1.48	20.63	2.33	24.34	2.32	10.68	5.31	0	6.25	3.58	49.26	0	5.34	10.91	5.94	15.68	10.31	18.61	13.09	1.15	14.23	5.38	11.95	17.26	8.36	2.6	37.22	0	8.44	2.38	3.86	0.6	32.23	14.27	41.19	32.77
93	25.68	23.77	33.16	20.52	18.46	21.61	17.27	30.62	5.57	13.8	25.29	22.12	14.5	16.9	26.42	20.98	27.29	11.7	14.37	28.11	5.94	30.51	29.28	29.37	7.89	22.31	24.42	27.54	23.95	24.51	13.62	21.96	23.56	21.87	17.19	21.89	19.05	12.43	15.6	36.47	2.5	9.62	12.16	22.47	25.27	25.97	15.38	31.09	40.79
94	0.2	0.07	0.28	0.24	0	0.2	0.11	0.14	0	0	0.19	0	0	0	0.14	0	0.15	0	0.18	0.27	0	0.03	0.68	0.21	1.16	0.05	0.19	0.04	0.13	0.2	0.17	0.19	1.56	0.24	0.38	0.07	0.68	0.1	0.09	0.3	0	1.02	0	0.04	0	0.12	0.77	0.47	0.32
95	33.96	25.15	26.69	24.56	67.39	22.21	88.74	24.83	166.94	105.4	22.07	130.53	149.62	157.71	22.19	150.54	21.98	153.19	10.69	69.91	92.47	28.21	82.13	22.1	296.77	91.51	43.92	59.19	29.81	41.49	20.51	85.43	203.2	22.8	60.26	23.92	18.49	15.37	63.97	15.28	125.47	13.96	165.52	105.2	186.68	28.39	13.41	23.64	22.97
96	36.97	35.71	43.79	35.59	31.57	37.63	34.54	41.05	24.25	24.45	44.46	8.81	29.96	21.26	40	18.73	37.63	14.58	34.72	31.35	3.09	36.6	16.38	44.25	4.53	17.56	33.47	31.38	31.26	23.55	16.35	23.39	17.24	40.32	30.37	30.75	31.01	28.17	26.39	39.98	17.43	28.26	21.62	44.25	41.54	38.06	27.48	46.46	51.95
97	7.96	10.89	23.48	6.67	4.86	6.67	6.09	10.85	3.43	3.82	13.18	2.28	4.97	3.38	9.7	2.48	5.83	5.57	5.19	19.48	6.93	27.08	73.01	32.29	1.72	10.45	28.16	14.47	10.76	47.5	9.29	9.51	16.12	15.78	12.8	16.27	11.85	1.47	12.56	39.83	3.67	12.56	10	26.73	2.92	73.44	20.28	43.64	33.94
98	5.87	8.45	24.22	7.38	3.52	8.2	2.78	16.08	1.73	3.2	11.91	9.16	4.15	2.26	10.77	4.81	8.87	5.89	5.56	6.27	4.28	3.31	8.42	14.89	3.07	6.12	5.69	5.18	6.09	2.99	7.57	7.52	3.59	10.83	6.61	5.98	4.94	6.11	1.85	20.15	1.52	3.11	2.6	2.13	2.21	17.33	5.46	11.13	23.97
99	0.2	0.23	0	0	0.23	0	0	0	0	0	0.22	0	0	0	0	0	0	0	0	0	0	0	0	0.25	0	0	0	0	0.24	0.47	0.2	0	0	0	0	0	0	0	0	0	0	0	0.28	0	0	0	0	0	0
100	11.75	14.84	23.42	15.44	9.37	6.02	8.68	8.28	22.47	32.58	10.6	114.2	23.76	23.46	18.02	26.28	17.52	23.72	1.99	91.81	322.25	40.36	189.09	49.77	140.53	13.15	60.22	30.97	17.49	75.42	56.3	29.93	98.91	14.88	24.37	53.21	8.65	3.95	251.25	3.88	6.48	0.71	64.67	50.62	11.35	31.3	3.97	49.73	31.47
101	5.85	6.94	11.06	6.2	4.98	9.15	4.33	10.58	2.26	2.7	9.38	1.55	3.06	2.33	9.45	1.63	8.21	2.35	6.64	4.15	0	5.06	4.06	7.62	0.52	3.92	6.99	3.62	5.88	6.56	3.79	3.57	2.22	8.78	6.99	4.76	7.99	5.61	3.37	7.03	4.02	6.2	1.7	4.59	2.79	8.56	6.81	7.24	8.59
102	27.62	27.12	50.13	20.32	22.01	33.67	18.1	35.54	4.71	13.6	31.58	9.3	10.36	8.2	28.69	8.73	30.31	9.25	27.54	36.58	9.8	41.48	12.41	36.75	2.98	18.13	18.95	32.44	22.81	22.82	20.69	13.02	8.71	39.98	15.06	21.81	32.75	15.39	10.77	28.5	2.84	16.95	12.93	22.97	4.86	66.9	38.98	52.49	40.05
103	1.76	1.21	2.37	1.02	2.29	0.96	3.63	2.15	4.38	2.4	1.71	1.81	3.43	4.02	1.74	2.21	1.97	1.74	0.28	2.83	0.67	2.75	2.56	2.03	0.56	2.69	3.12	3.92	1.91	3.56	0.38	2.68	3.13	1.48	4.29	2.47	1.47	0.53	3.89	0.94	1.92	0.61	1.75	2.44	0.96	2.37	0.52	1.12	2.04
104	43.39	43.11	33.58	37.71	53.6	40.52	40.72	38.09	30.61	40.12	42.4	30.18	31.59	22.89	46.18	33.09	48.31	26.66	43.81	58.11	29.6	50.46	34.92	44.69	17.55	49.15	59.47	51.46	57.48	58.13	47.91	45.58	45.34	46.42	74.88	47.96	42.62	34	50.01	56.69	11.67	70.4	47.97	54.69	31.44	36.01	54.71	43.24	39.64
105	0	0	0.25	0	0	0.05	0	0.29	0	0	0	0.08	0	0	0	0	0	0	0	0	0.92	0.05	2.41	0.28	0	0	0	0	0.05	0.73	0.17	0.41	0.59	0	0	0.46	0	0.15	0.04	1.82	0	0.17	0	0	1.97	0	0.14	0.28	0
106	14.54	17.17	19.42	9.39	17.42	18.94	20.51	21.87	51.37	20.27	20.75	35.75	31.33	37.96	19.28	34.97	15.7	37.91	10.85	20.18	42.7	7.29	18.59	15.76	56.95	10.91	13.47	15.86	16.95	9.89	7.38	18.71	33.52	12.85	14.48	9.51	11.36	9.86	9.08	13	56.66	7.23	33.12	14.87	17.87	20.62	6.63	11.3	15.74
107	12.8	9.66	21.77	7.79	23.15	9.69	12.3	15.07	4.53	9.27	11.87	4.4	7.96	7.9	8.69	11.65	13.09	7.04	6.93	5.89	0.98	2.75	3.58	2.6	3.5	3.53	3.46	3.97	9.01	3.05	2.98	2.89	3.62	6.69	4.19	3.58	5.1	2.98	1.64	9.42	1.3	1.76	1.68	2.93	20.43	10.48	2.7	3.59	6.53
108	99.2	104.98	90.06	90.1	119.61	103.11	102.38	90.23	48.64	89.29	92.48	60.78	88.22	61.52	99.9	80.36	100.53	65.06	73.18	99.33	25.68	75.23	59.97	67.87	33.02	71.82	87.63	75.48	90.46	60.71	70.58	64.32	63.02	79.49	93.8	86.55	70.73	62.34	59.41	66.82	18.82	80.58	54.94	79.72	88.25	78.48	88.4	62.08	75.74
109	104.57	110.27	185.51	81.69	74.93	124.81	42.13	160.46	8.11	36.16	122.88	28.86	16.28	21.04	101.35	25.76	128.35	20.36	75.12	90.4	24.53	105.58	101.5	162.12	6.86	81.92	76.76	78.61	101.47	98.62	75.13	80.1	50.41	144.93	63.66	117.36	121.48	47.04	31.99	156.14	7.5	48.64	25.37	65.74	45.03	219.89	90.84	233.45	181.6
110	14.91	25.58	31.75	19.4	11.98	27.54	13.32	42.86	16.91	4.79	26.6	15.53	18.99	9.44	20.7	8.83	18.62	10.37	6.3	6.45	6.28	5.89	13.66	9.47	6.41	3.36	5.99	3.39	21.63	4.19	4.63	5.38	5.55	5.51	4.28	7.94	4.34	4.1	3.41	5.7	4.21	2.58	3.21	4.53	3.37	13.49	3.32	8.17	16.67
111	9.51	11.63	13.33	10.42	9.33	10.72	6.21	11.53	1.98	5.94	11.6	9.39	5.69	4.92	13.87	5.43	15.35	8.5	11.26	48.82	18.26	22.35	48.18	28.32	7.17	12.4	42.06	23.49	12.91	25.57	25.1	26.46	24.36	16.35	17.7	20.47	17.56	8.53	4.73	27.61	8.45	17.48	33.81	18.37	20.89	21.9	40.97	19.16	34.37
112	40.85	40.83	54.2	38.6	29.35	38.67	17.32	58.48	4.26	17.68	36.62	21.13	12.46	13.07	31.04	21.28	42.11	11.04	17.67	34.73	14.71	46.73	33.26	37.67	3.53	29.39	24.75	46.75	40.7	33.7	22.98	20.78	14.26	39.44	29.01	30.69	29.14	8.35	8.27	38.16	2.05	10.72	11.44	12.22	19.33	51.62	18.97	38.19	52.78
113	0	0	0	0	0	0	0	0	0	0	0	0	0	0	0	0	0	0	0	0	0	0	2.58	0	0	0	0.19	0	0	0.16	0	0	0.26	0	0	0	0	0	0	0	0	0	0	0	0	0	0	0.18	0
114	2.13	2.31	3.04	1.72	3.38	1.53	4.84	2.29	14.51	5.21	1.74	8.93	9.09	10.57	1.87	8.74	1.93	10	1.43	4.57	10.79	2.46	5.36	3.12	17.54	3.16	3.61	4.02	2.7	7.75	1.15	3.85	8.66	1.57	3.25	1.76	1.23	0.67	2.76	1.42	10.52	0.36	11.27	7.58	7.22	2.74	1.02	2.1	2.69
115	71.24	71.05	78.84	54.03	59.93	75.97	57.52	81.2	20.37	44.15	78.03	19.42	28.72	33.43	75.72	25.95	79.69	30.23	102.39	60.38	1.46	97.21	41.3	88.13	5.09	55.47	91.85	57.34	74.44	68.75	85.28	47.98	25.82	82.93	62.55	90.1	79.22	57.64	50.37	80.84	8.54	107.38	47.75	128.49	42.83	82.98	99.98	99.78	93.2
116	0.45	0.5	0.67	0.41	0.26	0.43	0.45	0.67	0.11	0.28	0.57	0	0.06	0.35	0.41	0.03	0.45	0.07	0.12	0.08	0	0.02	0	0.02	0	0.07	0.09	0.09	0.17	0.03	0.02	0.37	0	0.81	0	0.12	0.16	0.15	0	0.15	0	0.12	0	0	0.08	0.66	0.24	0.1	0.54
117	14.27	15.12	15.93	10.92	21.97	15.5	34.91	15.92	81.98	43.77	14.09	37.99	55.81	68.34	15.15	65.74	16.48	62.07	10.6	21.13	32.75	12.81	34.26	9.02	36.2	13.4	14.19	18.64	13.86	15.52	6.21	16.99	41.04	13.18	15.97	10.51	12.72	4.84	15.9	11.57	32.75	7.33	24.6	32.98	32.64	11.76	8.94	9.89	12.43
118	0.18	0.22	0.26	0.31	0.14	0.18	0.26	0.25	0	0.14	0.19	0.03	0.08	0.11	0.22	0.18	0.33	0.08	0.27	0.15	0.04	0.07	0.02	0	0.15	0.11	0.06	0.11	0.15	0.2	0.3	0.27	0.24	0.22	0.13	0.11	0.21	0.08	0	0.15	0	0.01	0.02	0.13	0	0.5	0.08	0.14	0.14
119	0	0	0	0	0	0	0	0	0	0	0	0	0	0	0	0	0	0	0	0	0	0.5	0.13	0	0	0	0.09	0	0	0	0	0.12	0	0	0	0.11	0	0.12	0	0	0	0	0	0	0	0	0	0	0
120	6.13	3.19	3.7	2.11	7.45	5.41	3.5	3.35	1.18	3.84	4.21	1.2	2.21	4.33	2.17	3.25	4.03	2.57	3.8	2.83	0.18	0.08	0.42	0.4	0.96	1.63	2.25	2.02	3.91	1.3	1.69	2.59	1.05	4.13	3.28	1.45	2.11	8.17	0.5	2	0	5.58	0.78	1.21	1.53	2.08	2.3	0.81	2.1
121	9.68	18.23	18.72	17.94	6.23	18.71	5.74	27.21	1.7	2.81	28.69	5.79	1.11	2.28	28.75	3.21	15.92	1.52	12.83	5.66	0	8.95	10.18	26.62	0.41	9.14	7.4	18.52	9.6	10.39	15.69	12.95	3.32	14.8	5.97	28.46	23.09	17.92	18.26	21.2	0.32	1.57	2.13	2.95	0.55	16.65	1.63	147.34	45.46
122	0.13	0	0.04	0.21	0	0.17	0	0.74	0.05	0.13	0	0.14	0	0	0.06	0	0.14	0	0.05	0.28	0	0.35	0	0	0	0.04	0.1	0	0.09	0.12	0.02	0.03	0	0.07	0.13	0.06	0	0.26	0	0	0	0	0.04	0	0	0.3	0.3	0.39	0.41
123	1.93	2.59	0.1	0.07	1.46	0.32	0.09	0.19	0	1.41	3.67	1.34	4.51	0	2.55	0.12	0	2.04	0.3	47.92	0	0.07	0.17	0.09	22.35	0.24	0.29	0.6	2.82	0.66	0.07	0	3.49	2.83	0.9	3.16	0.21	2.02	0	56.35	0.23	0.49	0	0.2	0	0.52	0.38	0.18	0.23
124	0.88	2.14	1.17	1.2	0.4	1.38	0.36	2.14	0	0.26	1.72	0.13	0	0	2.5	0.24	2.45	0.16	0.74	0.71	0.48	0.77	0.18	1.43	0.08	0.25	0.61	0.68	0.89	0.2	5.53	1.71	0.59	1.46	0.86	0.63	0.97	0.41	0.06	0.58	0	0.24	0	0.14	0.1	1.26	0.41	1.72	2.19
125	3.44	4.76	13.32	3.86	2.15	5.26	1.75	9.72	1.24	1.2	5.84	1.59	1.16	1.54	4.95	1.66	5.66	1.51	2.68	3.22	2.28	4.38	1.55	9.65	1.74	2.62	2.59	2.68	4.67	2.57	1.76	2.02	1.03	4.82	2.06	3.63	3.41	2.21	0.72	6.27	2.9	1.25	1.16	1.82	1.55	14.51	4.82	9.28	15.13
126	0	0	1.44	0	0	0.72	0	1.85	0	0	0.34	0	0	0	0.23	0	0	0	0.39	0	0	0	0	0.03	0	0	0	0	0	0	0.06	0	0	0.08	0	0	0	0	0	1	0	0.43	0	0	0	1.83	0	0	1.8
127	91.07	102.62	123.03	64.87	108.95	102.31	80.41	130.74	39.86	90.92	107.98	75.61	85.4	67.06	103.59	87.48	110.84	68.24	91	85.22	61.03	31.45	49.48	49.11	26.12	79.23	87.03	78.99	82.98	60.04	47.87	60.45	56.28	111.12	105.14	72.76	82.53	49.64	21	78.61	26.92	86.33	38.9	66.89	62.97	113.69	87.41	65.83	86.5
128	1.88	3.94	5.28	4.24	1.86	3.05	2.09	6	0.3	1.88	3.61	4.91	2.51	2.12	3.55	3.06	2.34	2.6	1.71	1.71	2.91	1.07	4.49	2.98	3.61	4.59	3.07	2.94	3.8	6.18	1.17	1.87	2.63	3.2	1.93	1.94	2.26	3.22	0.39	1.87	0	0.4	1.12	2.94	3.26	1.17	2.54	0.72	3.53
129	1.45	2.07	5.4	1.02	1.23	2.77	0.98	4.07	0.16	0.43	2.72	0.28	0.5	0.45	2.08	0.38	2.5	0.65	2.75	1.51	0.29	1.15	0.96	1.76	0.18	1.05	0.84	0.84	2.09	0.68	0.8	0.92	0.27	2.67	0.93	1.12	1.48	1.5	0.49	1.69	0.48	0.78	0.55	0.82	1.21	5.46	1.69	2.85	6.01
130	8.28	6.94	15.61	5.66	6.93	11.87	7.3	11.23	1.82	4.65	9.39	0.71	1.7	1.78	7.36	3.33	10.61	1.15	15.33	7.89	0.87	4.97	7.98	11.19	0	5.53	14.06	9.44	7.27	8.21	10.3	21.14	3.55	15.28	15.88	6.23	9.55	4.94	3.11	26.19	2.05	12.74	7.31	9.99	2.72	48.05	9.83	21.46	18.93
131	119.98	133.58	154.33	105.16	97.29	112.74	86.44	139.24	36.7	67.5	125.54	127.28	91.85	109.72	121.84	117.29	129.05	78.15	63.03	146.99	159.45	151.55	239.02	113.91	87.6	99.65	96	143.13	134.95	98.73	49.89	138.63	161.5	118.07	88.69	88.01	96.87	28.57	87.34	167.99	23.94	36.43	54.67	137.11	81.03	161.18	62	139.97	165.43
132	1.1	0.64	1.21	0.72	1.68	0.92	4.48	0.73	4.21	2.7	0.89	5.42	7.75	4.13	0.64	5.1	1.25	7.57	0.39	3.93	10.92	1.82	6.42	0.43	12.58	2.58	1.64	2.14	1.44	2.44	0.56	3.73	11.73	0.6	2.54	0.86	0.64	0.52	2.25	0.48	15.79	0.29	10.34	6.16	4.43	0.73	0.27	0.76	0.3
133	13.89	16.37	25.97	10.58	8.18	16.9	9.34	22.14	7.25	9.39	19.27	4.52	5.07	5.28	15.86	3.97	21.11	5.37	15.6	13.48	1.52	13.93	40.82	23.15	1.11	10	14.79	12.63	14.21	19.54	10.77	10.56	6.7	18.07	15.11	17.02	15.78	9.98	7.18	24.96	3.08	13.32	8.98	15.68	5.79	32.6	25.53	34.24	29.69
134	0.55	0.75	0.38	0.53	1.83	0.18	0.59	0.41	0.82	1.11	0.63	2.07	2.24	2.91	0.46	1.75	0.35	0.61	0.24	0.92	1.35	1.86	11.03	0.45	9.18	0.29	0.1	0.99	0.72	0.43	0.33	6.65	6.76	0.4	0.26	0.31	0.86	0.17	8.49	0.24	4.02	0.18	0.26	0.38	41.4	1.89	0.24	2.16	0.45
135	0.59	0.87	0.89	0.48	0.36	0.84	0.59	1.14	0.97	0.54	0.43	0.54	0	0.47	0.42	0.39	0.46	0.24	0.24	0.59	0.35	0.36	0.69	0.14	1.78	0.25	0.33	0.48	0.6	0.4	0.24	0.73	0.55	0.65	0.19	0.36	0.1	0.13	0.33	0.13	1.22	0.11	0.82	0.6	0.49	0.46	0.04	0.32	0
136	0	0	0	0	0	0	0	0	0	0	0	0	0	0	0	0	0	0	0	0	0	0	0	0	0	0	0	0	0	0	0	0	0	0	0	0	0	0	0	0	0	0	0	0	0	0	0	0	0
137	25.81	24.86	18.85	22.15	44.27	23.41	82.06	26.17	264.79	77.16	23.49	116.95	154.97	172.51	28.52	141.65	26.57	168.84	16.27	49.28	331.05	24.4	74.78	11.29	396.74	40.34	27.49	37.62	26.66	38.35	9.22	60.72	147.83	17.5	33.28	22.37	14.45	10.67	41.91	11.27	298.88	6.87	157.15	93.14	95.48	13.54	7.8	16.37	16.69
138	0.09	0.33	2.05	0.2	0.3	1	0.13	1.6	0	0.08	0.75	0.04	0.03	0.03	0.44	0	0.58	0.01	0.25	0.06	0.2	0.19	0.26	1.45	0	0	0.24	0.16	0.17	0.34	0.2	0.11	0.07	1.09	0.13	0.28	0.19	0.51	0.08	0.62	0.09	0.3	0.07	0.07	0.17	2.78	0.37	1.2	2.02
139	0.99	2.06	9.82	1.22	0.65	2.49	0.41	4.22	0.31	0.38	3.54	0.41	0.17	0.05	1.89	0.04	1.8	0.29	1.68	1.35	0.09	4.36	1.99	7.69	0.06	0.82	2.39	0.66	1.73	1.92	1.74	1.1	0.49	4.56	1.72	1.97	1.52	1.94	0.83	3.63	0	1.56	0.73	2.17	0.44	16.06	4.89	5.62	12.71
140	0.68	0.87	1.32	1.49	0.06	0.48	0.17	1.21	0.41	0.13	1.39	0	0	0.19	1.4	0.32	1.02	0	0.62	0.5	0	0.02	0.12	0.28	0.29	0.3	0.52	0.18	0.82	0.24	0.76	0.11	0.19	0.63	1.01	0.43	0.41	1.44	0.08	0.82	0.24	0.05	0.7	0.09	0.06	0.89	0.15	0.5	1.18
141	0	0	0	0	0	0	0	0	0	0	0.11	0	0	0	0.12	0	0	0	0	0	0	0.1	0	0	0	0	0	0	0	0	0	0	0	0.14	0.16	0	0	0	0	0	0	0	0	0	0	0	0	0	0.17
142	3.13	1.57	1.09	2.92	2.74	1.5	4.44	1.11	1.39	1.85	1.53	7.89	3.81	6.93	1.62	9.31	1.72	4.03	1.03	2.95	3.52	1.84	5.22	1.01	1.81	4.17	1.66	2.36	3.22	1.5	1.64	1.91	2.47	1.07	0.85	1.44	1.02	1.25	3.06	0.62	1.26	0.58	1.29	2.59	5.02	0.92	0.71	1.69	0.72
143	0	0	0.25	0	0	0	0	0	0	0	0	0	0	0	0.1	0	0	0	0	0	0	0.09	0	0	0	0	0	0	0	0	0	0	0	0	0	0	0	0	0	0.09	0	0	0	0	0	0.13	0	0	0.15
144	2.36	3.67	9.23	4.89	1.41	4.51	1.44	12.84	1	0.91	4.24	1.8	2.84	1.25	4.03	1.25	3.54	1.56	1.23	2.06	0.75	7.21	2.22	2.27	0.93	0.74	2.78	0.77	4.43	1.91	0.52	1.45	1.17	2.17	1.6	1.72	1.01	0.39	2.57	1.02	1.06	2.42	2.49	3.98	4.45	4.35	1.47	3.54	6.27
145	1.02	0.34	0.42	0.59	0.99	0.37	1.28	0.38	3.18	3.26	0.56	1.98	2.49	0.69	0.52	3.46	0.51	2.44	0.34	1.21	3.44	0.39	0.55	0.1	2.07	0.16	0.54	0.33	0.57	0.49	0.19	0.44	2.39	0.12	0.82	0.36	0.25	0	0.53	0.25	6.95	0.08	2.11	1.12	1.62	0.71	0.42	0.24	0.76
146	52.67	60.51	64.88	45.24	44.42	65.46	41.11	64.52	12.86	30.58	69.68	16.18	21.05	21.83	65.16	23.32	72.34	17.48	53.29	44.84	4.52	53.57	40.3	56.26	3.2	23.43	51.53	42.35	60.4	34.18	52.17	44.26	24.72	53.66	47.09	59.26	53.35	46.02	27.53	58.88	6.93	47.29	22.92	47.65	28.82	45.46	43.4	62.91	69.18
147	8.52	9.88	12.59	7.92	17.41	11.75	27.77	8.93	38.95	25.27	9.03	54.52	47.76	57.97	11.05	40.42	8.25	55.91	8.15	21.02	34.84	9.26	26.54	5.19	53.33	33.95	20.51	19.93	11.32	15.66	5.92	26.34	70.45	21.92	31.11	10.28	18.63	29.91	60	8.73	176.83	4.37	100.66	23.86	41.72	17.36	8.71	12.19	12.25
148	11.28	20.86	15.08	9.41	11.91	16.3	3.79	19.29	1.13	6.13	15.63	2.28	0.83	0.92	12.47	0.33	16.56	2.18	7.62	4.58	0	1.71	2.53	6.57	0	2.07	4.64	2.42	10.78	1.77	2.84	0.92	1.53	10.52	4.84	3	7.47	9.71	1.71	6.25	0	2.97	1.13	2.66	2.24	5.74	1.19	4.24	14.24
149	3.1	4.48	9.2	3.05	2.37	5.84	1.52	7.1	1.04	2.07	5.98	0.91	0.68	1.28	4.74	0.95	6.13	1.13	5.32	2.23	0.48	0.58	1.04	1.68	0.69	1.49	2	2.62	3.33	1.87	1.9	2.13	0.54	8.24	4.01	1.83	4.96	6.12	0.4	5.35	1.05	1.5	1.71	0.77	1.49	15.51	4.97	4.26	7.67
150	50.43	38.3	47.63	38.56	59.4	41.6	47.86	49.3	8.36	31.94	52.82	48.18	45.87	42.12	47.04	59.98	53.83	34.55	26.8	38.4	20.1	10.95	23.36	21.58	12.26	19.5	20.5	32.38	46.83	13.69	13.89	34.09	20.23	28.31	18.64	16.68	20.45	11.77	8.08	17.95	0	5.42	6.51	8.01	13.46	24.74	9.16	23.63	27.56
151	0	0	0	0	0	0	0	0	0	0	0	0	0	0	0	0	0	0	0	0	0	0	0	0	0	0	0	0	0	0	0	0.02	0	0	0	0	0	0	0	0	0	0	0	0	0	0	0	0	0
152	20.81	38.58	84.06	20.91	8.75	28.67	10.99	33.58	4.63	23.78	30.95	8.09	8.4	5.97	29.98	6.71	26.07	13.07	25.9	28.89	11.72	63.39	35.58	241.05	1.58	34.12	82.54	28	32.13	97.86	26.58	14.75	19.27	48.32	8.88	55.54	13.84	8.27	9.02	79.3	4.51	42.43	32.35	68.02	13.11	177.07	47.45	116.08	121.09
153	74.03	43.45	33.1	26.38	146.18	57.7	99.12	30.95	36.16	58.41	34.88	76.2	81.07	174.83	32.1	50.98	35.08	85.98	48.13	148.02	203.49	43.47	214.72	24.19	68.98	116.04	116.86	158.95	28.13	65.61	55.79	239.4	319.36	74.57	133.26	51.56	45.61	10.43	31.42	258.21	60.65	117.62	152.73	52	93.62	106.29	55.29	56.05	40.98
154	0	0	0	0	0	0.07	0.08	0	0	0	0.07	0	0	0	0.15	0	0	0	0	0.08	0	0	0.16	0	0	0	0	0.09	0.07	0	0	0	0	0	0	0	0	0	0	0	0	0	0	0	0	0	0	0	0
155	47.56	30.01	26.08	25.01	96.2	20.76	126.22	17.86	256.65	88.14	38.77	84.15	165.55	136.41	44.48	155.05	40	143.59	28.06	132.15	165.01	10.85	39.74	5.26	186.16	30.78	34.91	36.72	22.44	19.12	12.32	53.62	112.84	41.61	48.1	16.39	27.94	13.38	25.09	33.92	163.36	20.3	89.17	47.23	41.42	32.12	13.25	15.48	19.2
156	0	0	0	0	0	0	0	0	0	0	0	0	0	0	0	0	0	0	0	0	0	0	0	0	0	0	0	0	0	0	0	0	0	0	0	0	0	0	0	0	0	0	0	0	0	0	0	0	0
157	7.51	12.32	4.15	8.98	9.89	15	11.47	12.43	3.14	3.46	14.87	8.38	9.39	4.16	7.47	6.71	7.7	6.3	5.37	2.66	1.1	8.98	7.46	9.85	0	8.79	9.05	15.77	10.76	5.57	4.75	2.61	3.91	2.74	4.66	3.95	6.13	3.9	9.89	10.08	0	12.21	9.36	17.57	12.5	5.34	2.86	5.25	5.86
158	74.84	67.23	70.08	59.54	83.12	62.57	63.42	81.64	55.64	74.77	71.68	61.54	75.89	60.51	65.65	76.91	76.12	62.38	48.52	71.55	49.65	67.49	99.65	88.8	43.87	84.34	71.84	73.86	68.71	80.59	81.21	61.79	80.8	67.2	64.85	84.36	53.33	38.86	69.72	68.23	43.14	55.28	74.39	89.02	116.71	71.59	56.88	64.58	68.63
159	68.28	64.63	57.36	58.76	82.32	65.54	72.01	49.01	39.76	79.04	62.14	37.89	37.14	42.21	68.38	45.03	66.27	52.15	85.19	71.07	19.36	79.14	124.07	106.73	26.49	64.22	96.48	75.95	60.27	78.51	88.69	92.59	82.06	65.55	89.49	114.68	80.23	67.44	55.33	78.05	43.01	125.77	50.75	123.33	109.87	62.28	105.5	86.13	91
160	23.86	29.95	34.25	20.17	20.07	25.1	22.14	37.95	43.15	24.94	28.33	21.42	26.45	29.06	22.66	31.59	28.08	30.56	16.32	18.19	40.68	7.88	10.26	11.11	41.57	13.69	8.94	20.29	31.8	21.1	4.66	16.06	16.47	27.02	8.01	19.06	15.99	8.48	9.83	14.85	39.27	4.46	24.25	13.25	21.76	27.19	9.23	15.95	32.19
161	0.25	0.33	0.65	0.43	0.04	0.3	0.03	0.56	0	0.16	0.55	0	0	0	0.25	0.04	0.75	0.05	0.38	0.07	0	0.12	0.15	0.19	0	0.05	0.12	0.11	0.06	0.09	0.12	0.03	0	1.09	0.05	0.09	0.11	0.02	0	0.45	0.44	0.22	0.03	0	0	0.79	0.26	0.11	0.74
162	46.31	35.04	32.32	29.37	62.31	30.26	79.63	33.83	184.35	93.76	34.03	116.35	144.38	191.53	33.22	200.44	41.05	128.22	14.98	60.34	182.04	14.76	97.6	17.47	305.43	57.64	27.4	73.6	45.27	62.75	18.97	56.05	138.01	20.88	79.87	20.97	17.72	7.5	15.22	88.53	162.86	10.11	77.38	48.86	47.88	25.28	10.15	11.87	25.43
163	13.64	15.17	19.77	14.52	10.5	14.69	7.07	16.96	1.93	6.15	15.72	10.67	4.4	7.98	15.38	8.14	15.89	4.58	7.87	18.84	6.76	11.58	8.8	19.1	3.13	14.19	12.6	18.29	13.16	15.73	7.85	10.14	8.65	18.94	12.85	12.62	10.61	5.78	3.24	15.96	1.03	9.92	4.85	10.7	4.54	43.85	13.61	15.62	22.13
164	0.1	0.07	0.64	0.06	0.07	0.09	0.05	0.08	0	0.02	0.03	0.17	0	0	0.12	0.12	0.25	0.11	0.13	0.05	0.03	0.32	0.13	0.09	0.37	0.15	0.32	0.04	0.11	0.03	0.01	0.07	0.83	0.09	0.21	0.46	0.07	0.06	0	0.05	0	0.89	0.05	0	0	0.24	4.02	0.44	0.02
165	3.03	2	7.19	17.74	3.22	1.53	1.06	2.63	0.61	1.68	3.97	4.86	0.19	1.36	5.89	0.01	2.92	0.52	1.23	9.9	2.43	3.28	6.39	5	1.54	5.64	2.32	3.63	1.1	0.48	2.37	14.4	6.62	8.07	5.15	12.13	8.56	5.97	5.43	7.29	0.22	3.08	2.26	2.77	1.94	9.8	1.62	30.11	9.41
166	0.85	1.54	3.51	0.98	0.66	2.61	0.25	2.47	0	0.26	1.59	0.15	0.08	0.17	1.79	0	1.29	0.27	1.6	1.19	0	0.96	0.63	1.16	0	0.62	1.15	1.17	1.31	0.56	1.67	1.16	0.49	3.08	1.74	2.64	1.17	7.81	0.24	3.34	0.17	0.95	0.51	0.56	0.27	4.1	1.66	1.94	3.9
167	0.01	0	0	0	0	0.01	0	0	0	0	0	0.03	0	0	0	0	0	0	0	0	0	0	0	0	0	0	0	0	0	0	0	0	0	0	0	0	0	0	0	0.01	0.01	0	0	0.01	0	0	0	0	0
168	3.59	3.02	3.34	2.69	9.03	2.98	18.02	2.98	72.51	18.51	2.95	31.37	43.13	49.2	4.05	37.88	3.03	48.69	2.01	8.99	111.49	2.94	8.63	1.02	94.55	6.09	4.53	4.61	2.99	5.18	1.84	8.43	22.03	1.87	4.86	3	1.95	1.25	6.22	1.29	69.31	1.01	28.68	13.29	15.08	2	0.88	1.46	1.61
169	16.83	12.51	17.79	8.87	24.94	12.82	35.6	12.05	93.17	31.87	12.85	38.45	50.73	55.46	13.35	48.37	14.48	59.47	10.2	45.03	93.49	19.28	26.25	9.12	102.08	18.67	17.29	21.72	13.02	15.63	9.42	19.93	37.47	15.47	17.04	11.86	10	5.37	12.51	9.8	88.22	8.44	45.61	35.84	26.7	18.92	14.55	12.46	14.36
170	0.92	1.2	4.19	1.44	0.53	1.42	0.32	3.34	0.46	0.04	1.74	0.74	0.89	0.34	1.36	0.25	0.49	0.4	0.44	0.75	0.03	1.68	2.5	1.26	0.58	0.67	3.65	0.17	1.94	2.24	1.21	1.07	0.17	1.89	0.38	0.95	0.11	1.16	0.05	1.09	0.14	0.71	2.92	6.02	0.07	0.96	1.71	1.92	2.48
171	0.39	0.36	0.2	0.2	1.19	0.47	2.32	0.35	9.59	2.38	0.41	6.09	7.82	10.05	0.44	5.32	0.33	6.41	0.94	0.93	3.72	0.32	1.42	0.25	5.5	2.67	0.94	0.56	0.46	0.52	0.22	1.21	1.3	0.51	0.33	0.78	0.25	0.96	0.44	0.67	4.63	0.15	5.08	1.54	1.13	0.23	0.04	0.17	0.76
172	0.06	0.53	1.73	0.17	0.07	0.26	0	1.03	0	0.07	0.56	0	0	0	0.67	0.09	0.37	0	0.24	0.08	0	0.12	0.08	0	0	0	0.08	0	0.14	0	0.11	0.15	0.11	0.08	0.1	0.19	0.43	0.2	0	0.94	0	0	0.16	0	0	0.51	0.06	0.29	2.46
173	0	0	0	0	0	0	0	0	0	0	0	0	0	0	0	0	0	0	0	0	0	0	0	0	0	0	0	0	0	0	0	0	0	0	0	0	0	0	0	0	0	0	0	0	0	0	0	0	0
174	42.85	42.06	49.33	37.93	32.33	39.51	20.77	38.93	2.48	22.37	37.83	21.78	10.83	10.3	38.26	16.22	40.26	13.18	31.77	52.41	15.87	63.75	62.1	114.07	9.98	38.16	72.51	81.38	35	52.73	69.5	44.54	37.41	49.91	45.67	55.07	62.49	34.38	22.06	78.57	7.74	48.91	29.76	52.89	54.13	58.74	54.97	86.74	68.37
175	215.14	167.49	130.27	148.58	253.36	173.82	232.87	122.03	148.83	229.07	151.09	357.17	255.71	249.02	187.15	246.15	161.45	226.05	120.39	322.27	223.86	127.5	322.82	93.58	107.54	282.52	243.15	300.43	169.41	208.91	146.61	238.54	300.37	138.64	344.13	165.81	213.71	157.97	116.09	127.18	94.05	165.85	307.57	304.57	418.55	78.22	153.11	113.81	113.64
176	253.74	173.59	117.08	154.17	281.58	165.15	190.94	157.36	44.68	196.75	178.89	215.15	138.82	165.78	201.77	208.17	198.84	122.51	124.59	222.17	145.59	214.91	141.87	139.15	44.11	375.55	205.82	307.07	169.86	168.35	135.73	204.38	210.38	177.89	301.84	171.57	256.17	185.1	109.94	133.75	25.52	127.58	69.74	340.84	286.35	116.24	147.66	187.88	184.49
177	19.52	27.68	63.96	20.04	9.93	40.7	5.21	28.75	4.47	4.03	39.14	5.18	2.12	4.81	15.78	4.04	22.45	4.34	55.73	2.23	0.24	0	0	2.53	0	14.48	31.12	0.2	7.73	28.47	0.14	3.58	0.07	152.33	0.52	23.79	0.91	48.36	0.03	32.07	0.45	0.66	8.59	0.44	0	47.41	0.08	1.5	95.53
178	0	0	0	0	0	0	0	0	0	0	0.2	0	0	0	0	0	0	0	0	0	0	0	0	0	0	0	0	0	0	0	0	0	0	0	0	0	0	0	0	0	0	0	0	0	0	0.53	0	0	0
179	11.81	22.07	37.66	13.25	8.11	24.19	4.31	37.48	2.27	7.15	25.16	0.44	1.84	1.54	23.27	1.46	24.94	2.36	15.7	7.85	0.72	9.19	5.51	26.05	0.57	5.22	9.66	6.74	16.33	8.05	9.72	4.83	1.77	31.14	7.9	11.3	13.16	12.27	3.7	18.93	0	19.09	1.54	8.12	4.58	46.54	32.03	24.69	28.48
180	55.95	52.4	66.92	52.32	55.87	51.22	55.08	72.62	38.39	58.49	52.4	85.72	69.48	67.53	53.94	71.26	57.04	64.29	33.94	64.03	89.23	66.8	125.16	77.49	61.87	70.77	61.31	93.32	52.84	75.54	39.07	89.03	95.35	62.64	68.28	71.99	48.02	28.35	57.8	46.67	58.06	46.71	86.51	114.16	76.48	68.55	33.04	64.14	53.66
181	0.17	0.13	0.12	0.14	0.48	0.16	0.07	0.37	0	0.21	0.3	0.26	0.41	0.05	0.2	0	0.47	0.05	0.24	0.61	0	0.03	0.04	0.03	0	0.05	0.11	0.2	0.23	0.03	0	0.29	0	0.28	0.23	0.1	0.17	0.14	0.05	0.09	0	0.06	0	0.04	0	0.2	0.03	0.04	0.3
182	20.79	20	25.44	22.43	27.74	15.76	20.68	17.51	7.12	19.44	19.66	42.08	18.18	32.72	24.32	36.27	23.28	22.06	15.85	34.38	86.42	8.06	37.46	16.48	42.33	41.45	24.57	43.11	20.62	31.57	15.61	31.12	48.35	17.9	36.34	17.72	26.14	13.45	2.8	14.32	7.97	7.98	21.23	27.43	22.01	23.07	10.98	30.39	24.93
183	16.3	14.84	18.6	11.41	15.83	17.3	19.91	16.57	41.59	19.71	20.55	23.08	28.77	30.73	16.14	30.45	19.24	29.21	16.98	22.38	24.94	17.03	32.33	21.04	37.48	18.28	16.7	22.69	17.52	20.24	14.27	16.51	23.65	16.65	16.49	18.91	18.78	9.43	17.01	17.45	40.42	12.5	25.3	21.52	29.5	15.14	14.48	23.12	18.98
184	11.81	10.63	9.31	8.31	16.52	10.25	25.9	9.34	43.24	19.76	9.14	23.54	30.79	31.47	9.82	25.06	10.54	29.31	9.31	30.31	53.08	51.41	21.67	16.22	78.65	29.6	22.85	18.86	12.75	27.23	17.47	22.27	30.27	13.99	19.06	25.75	14.21	9.17	21.61	10.01	61.09	9.99	67.14	74.07	59.53	18.94	8.5	20.39	27.51
185	15.7	12.22	20.53	6.54	9.13	60.21	4.24	23.74	2.07	2.81	14.39	2.07	2.12	4.39	10.18	2.38	10.08	2.63	31.3	13.77	0.69	8.36	6.4	16.91	0.38	7.32	17.33	17.63	11.48	18.58	16.92	24.59	8.19	51.38	27	10.64	18.46	15.67	1.53	75.45	2.63	33.87	19.55	12.21	3.26	153.35	41.78	38.73	114.31
186	9.95	17.65	54.19	7.4	8.84	31.13	6.11	26.73	5.01	2.42	25.31	1.89	2.49	2.67	15.9	1.42	18.25	4.59	30.12	8.7	0	16.2	8.07	24.64	0	6.79	14.45	7.07	13.96	9.41	10.36	11.78	3.75	34.61	15.63	15.47	22.04	20.83	2.68	41.02	1.41	19.97	6.4	8.9	4.69	62.89	35.15	47.21	65.43
187	0	0	0	0	0.05	0	0	0	0	0	0	0	0	0	0.1	0	0	0	0.08	0.06	0	0.13	1.93	1.02	0	0	0	0	0.05	0.39	0.55	0	0.31	0.17	0.13	0.33	0.06	0	0.04	0.27	0	0	0	0.17	0	0.3	0	0.31	0.07
188	301.82	271.42	224.44	217.58	366.58	270.07	379.94	224.07	261.01	400.09	248.25	189.43	322.07	304.3	257.13	250.46	294.75	278.88	252.99	348.45	112.27	435.2	162.97	267.23	123.06	306.49	363.15	341.33	259.56	247.53	303.02	277.34	266.56	222.92	247.61	346.58	202.57	210.66	538.33	270.15	253.86	286.7	348.03	394.43	485.36	229.12	205.39	330.1	236.41
189	2.96	4.61	6.2	3.11	1.64	3.66	1.65	11.18	0.32	1.32	4.41	1.12	0.55	0.83	3.37	1.14	4	0.64	1.22	1.6	0.26	1.68	1.35	0.84	0.11	0.84	0.88	1.58	4.01	1.1	0.78	0.67	0.77	2.74	1.36	0.69	1.16	0.95	0.3	1.37	0.15	0.41	0.4	0.84	1.13	4.3	0.54	1.29	2.77
190	56.05	56.34	75.17	39.51	42.85	48.14	44.46	59.85	74.97	45.73	62.35	47.14	55.93	57.65	52.72	49.58	57.79	62.23	52.83	75.71	50.62	63.34	51.9	80.37	77.09	55.45	72.71	54.93	52.13	55.42	65.29	37.91	47.72	74.51	75.1	85.23	69.9	50.02	56.71	78.15	80.31	51.91	46.93	59.59	49.28	74.87	57.45	125.13	77.21
191	8.03	11.98	30.19	14.64	4.12	10.68	2.62	19.28	1.23	2.4	12.69	6.09	1.55	1.12	13.74	3.17	9.61	1.76	4.66	10.98	5.25	16.91	40.26	39.65	0.44	5.35	9.83	17.39	13.14	29.54	1.63	2.27	2.73	7.33	17	6.45	5.78	3.16	2.16	20.51	0	4.25	5.15	14.03	11.22	13.48	3.99	11.93	32.24
192	0	0	0	0	0	0	0	0	0	0	0	0	0	0	0	0	0	0	0	0	0.01	0	0	0.07	0	0	0	0	0	0	0	0	0	0	0	0	0	0	0	0	0	0	0	0	0	0	0	0	0
193	106.02	122.99	151.24	96.1	85.39	136.32	60.37	141.19	23.72	73.6	142.51	37.9	43.81	41.64	118.14	44.77	132.65	35.56	104.36	108.95	15.9	109.19	59.04	173.44	7.88	82.13	106.35	124.97	111.88	103.98	92.1	89.96	117.32	147.8	130.24	105.15	101.82	63.28	57.98	164.99	16.61	105.73	48.43	70.68	90.33	133.46	109.77	130.3	175.21
194	63.03	59.01	54.33	45.22	87.48	59.03	139.4	51.31	415.77	139.74	56.44	168.96	239.43	274.25	57.43	227.02	61.28	278.2	55.52	92.98	339.52	62.58	152.75	61.09	370.81	74.58	65.29	92.55	57.57	94.37	49.38	88.99	176.46	48.87	73.4	58.59	45.19	30.63	76.39	47.96	390.06	52.58	206.64	133.51	121.87	56.83	67.83	64.1	58.74
195	4.35	5.47	11.61	5.23	2.41	6.81	1.72	11.03	0.97	1.77	6.18	2.52	1.99	0.96	7.12	1.47	8.78	1.9	4.17	2.52	0.56	0.7	1.67	3.73	2.56	1.38	1.76	2.12	4.59	1.61	1.67	1.58	0.96	5.59	2.25	1.59	3.41	1.69	0.18	3.82	1.04	0.83	1.04	0.96	0.88	9.79	2.14	1.95	5.41
196	17.48	7.79	5.27	8.27	39.14	7.22	88.22	4.14	390.03	105.7	6.41	163.28	215.72	262.56	10.26	201.37	9.26	228.67	6.48	44.61	319.79	24.53	67.14	12.48	448.11	48.46	24.4	35.7	11.73	39.09	13.07	58.5	167.69	8.01	34.69	21.92	13.68	3.29	50.86	7.69	379.7	6	188.28	109.93	110.61	8.22	6.21	11.71	7.51
197	0.63	0.67	0	0.32	0	0.18	0	0	0.29	0.39	0	0	0.77	0	1.56	0	0	0	0	0	0	0	2.42	0.78	0	0	0	1.1	0	2.01	0	0	0	0	0	0.36	0.62	0	0	0.17	0	0	0.44	0	0	0	0.17	0.86	0
198	52.55	67.82	81.25	61.8	43.83	70.98	28.85	105.16	13.87	24.05	72.15	40.08	22.48	17.42	64.71	22.1	64.97	21.15	32.38	41.36	10.32	57.19	30.9	55.25	7.91	51	30.84	40.2	53.01	42.52	33.49	41.55	20.71	62.24	36.91	38.61	31.3	22.85	12.88	40.75	2.82	26.63	22.05	33.2	12.42	46.14	34	45.24	77.4
199	19.43	34.64	82.18	18.42	16.63	40.44	36.17	61.16	146.04	39.1	39.34	65.93	80.02	92.33	30.97	75.5	36.3	87.8	32.87	18.57	152.44	33.39	29.62	65.48	203.6	16.73	27.2	14.34	23.26	24.14	20.04	20.87	60.62	50.14	19.34	29.87	38.39	17.76	17.18	70.57	157.36	62.42	68.59	38.25	40.35	79.75	100.04	73	77.24
200	59.85	68.13	79.54	43.46	47.35	76.77	41.98	67.36	116.84	41.8	60.14	54.66	68.33	72.48	68.88	67.11	74.84	74.79	84.46	45.71	98.12	32.15	73.07	106.84	157.99	41.87	79.6	77.86	64.55	58.6	50.8	47.96	54.12	83.88	57.83	94.3	75.13	64.54	40.62	74.03	153.28	118.95	61.29	59.09	50.76	74.35	77.09	147.25	114.47
201	14.94	12.97	20.38	12.84	14.91	18.42	26.27	12.76	86.42	23.75	12.03	46.02	60.7	36.96	15.52	42.41	15.89	40.93	7.4	28.73	187.7	17.24	27.39	7.36	195.03	28.75	15.75	13.23	29.03	39.7	17.41	28.97	59.46	6.92	7.81	35.95	17.81	9.91	20.56	11.72	79.01	19.4	81.01	59.47	35.01	5.21	91.26	5.37	12.15
202	48.73	44.22	61.66	22.45	53.19	28.23	48.13	28.67	19.39	49.66	57.34	34.3	41.36	59.66	47.53	53.17	34.2	27.83	20.4	120.21	63.54	147.24	326.58	21.66	99.37	8.17	101.94	59.99	47.72	29.49	90.43	89.66	71.68	60.32	33.22	29.88	43.02	2.16	4.39	6.24	10.19	65.99	4.31	158.77	7.36	70.56	64.59	77.14	29.21
203	0	0	0	0	0	0	0	0	0	0	0	0	0	0	0	0	0	0	0	0	0	0	0	0	0	0	0	0	0	0	0	0	0	0	0	0	0	0	0	0	0	0	0	0	0	0	0	0	0
204	16	23.08	40.61	20.07	15.94	28.41	11.23	32.8	6.83	10.19	29.34	4.42	5.59	5.88	23.7	4.03	20.84	6.68	25.76	21.15	2.2	26.67	13.68	42.71	1.52	16.43	23.24	14.76	17.81	19.73	26.31	15.65	7.89	42.61	22.03	22.86	22.12	28.94	11.72	30.31	2.31	23.41	12.59	22.47	7.42	47.69	26.86	34.76	53.29
205	0.38	1.04	0.2	0.47	1.96	0	1.98	0.37	0.52	2.18	0.16	0.09	0.38	0.17	0.99	1.25	0.56	2.23	1.02	1.2	1.1	0.2	0.67	0.23	0	0.41	1	2.41	1.18	0.39	0	2.8	0.72	0.85	0.08	0.48	0.75	0.24	0.21	0.87	0	0.8	0.6	0.07	0.27	1.66	0.64	1.53	0.33
206	78.09	80.65	82.45	69.97	63.05	70.48	53.37	91.84	17.86	49.27	71.77	44.24	43.49	47.02	72.38	52.1	90.04	34.22	41.78	63.91	12.95	45.01	60.79	49.7	8.83	43.81	42.21	78.16	69.14	48.67	35.18	44.72	48.18	73.6	52.44	48.16	57.6	31.78	28.69	53.09	3.79	21.26	18.31	54.83	44.53	75.7	31.75	70.83	70.98
207	32.79	32.48	42.09	27.05	34.15	41.34	20.94	39	9.81	15.81	42.26	10.14	9.81	15.01	41.66	8.28	37.26	8.74	35.57	22.83	6.7	51.31	54.57	71.86	10.52	39.57	38.08	29.99	38.01	38.6	57.5	28.67	20.15	39.79	45.08	59.94	33.26	49.78	19.82	50.24	3.92	36	10.7	67.3	16.01	51.76	40.91	120.05	68.92
208	0.51	1.21	0.77	2.19	0.87	1.12	0.51	1.98	0.65	0.22	0.92	0.19	0.36	0.52	0.97	0.17	0.98	0.23	1.79	0.76	0.21	0.49	0.39	0.45	0.69	0.45	1.04	0.75	1.16	1.25	0.21	0.59	0.67	1.59	10.08	0.71	1.27	0.24	0.04	0.57	0.13	0.73	0.44	0.5	0.29	2.49	1.32	0.76	2.24
209	20.61	15.51	19.74	14.82	49.01	17.74	30.22	21.54	21.18	29.41	18.62	26.37	33.15	37.25	16.69	36.36	20.84	30.53	26.27	21.04	12.61	33.53	32.45	19.48	7.39	17.23	17.78	21.22	22.06	25.12	7.84	23.78	25.84	15.14	18.61	15.49	14.17	6.09	7.91	14.12	12.21	11.96	13.13	29.72	12.75	22.52	7.36	15.13	10.47
210	0.09	0.09	0.2	0	0	0.02	0.12	0.05	0	0.13	0.07	0.23	0	0	0.07	0.1	0.04	0	0.04	0.05	0	0	0.05	0	0.45	0	0	0	0.04	0	0.02	0.14	0.04	0	0	0.07	0	0	0	0.02	0	0	0	0.03	0.28	0.05	0.02	0	0.11
211	0.1	0.06	0	0.08	0.26	0.38	0.1	0.1	0	0	0.14	0.05	0.21	0.09	0.06	0	0.14	0.18	0.84	0.39	0.41	2.09	2.84	1.44	0.37	4.38	2.28	3.5	0.24	1.97	3.37	3.4	1.64	0.47	3.84	1.74	0.68	0.26	1.89	0.35	1.06	4.25	2.54	0.81	0.34	4.91	0.79	8.17	2.62
212	2.11	1.51	0.55	0.58	2.38	4.29	1.47	1.24	2.46	3.97	1.63	0	3.09	0.69	0.45	1.54	2.41	2.03	4.41	5.18	0	4.39	1.99	1.89	2.74	2.26	6.12	3.2	1.33	8.18	2.56	1.72	1.07	1.86	3.74	3.45	4.74	3.5	4.71	1.78	1.81	2.77	6.87	8.89	10.88	2.13	2.83	3.6	3.32
213	0	0	0	0	0	0	0	0	0	0	0	0	0	0	0	0	0	0	0	0	0	0	0	0	0	0	0	0	0.15	0	0.11	0	0	0.18	0	0	0	0	0	0	0	0	0	0	0	0	0	0	0
214	0.02	0.03	0.04	0.03	0.01	0.02	0	0.05	0	0	0.01	0	0	0	0.04	0	0.02	0	0.01	0	0	0.06	0.01	0.04	0	0	0.01	0.01	0.03	0.02	0.05	0.02	0.04	0.04	0.03	0.04	0.03	0	0.03	0.08	0	0	0.01	0.04	0.07	0.16	0.01	0.14	0.22
215	48.15	60.47	70.49	40.7	27.61	77.89	24.29	84.53	6.46	23.26	60.87	11.62	10.35	11.63	50.88	17.96	71.02	11.81	55.38	25.82	1.68	27.8	4.63	18.83	0.97	12.82	19.23	21.18	72.71	7.59	26.9	14.01	6.14	47.77	12.1	18.37	18.39	17.7	4.41	18.6	0.58	16.79	7.16	6.68	3.83	58.15	31.2	35.68	40.41
216	272.21	258.4	189.67	227.78	302.02	217.74	324.66	206.77	130.01	243.41	226.81	366.48	270.12	318.69	257.37	406.75	263.42	256.58	158.75	330.82	330.67	210	386.73	213.23	145.5	249.49	230.14	411.59	271.62	254.16	153.13	280.3	285.18	199.6	279.87	199.23	221.42	118.75	94.72	134.2	75.95	130.25	161.68	149.31	171.55	138.95	85.33	124.34	176.63
217	0	0	0	0	0	0	0	0	0	0	0	0	0	0	0	0	0	0	0	0	0	0	0	0	0	0	0	0	0	0	0	0	0	0	0	0	0	0	0	0	0	0	0	0	0	0	0	0	0
218	26.12	24.07	31.85	18.63	24.23	24.69	30.98	28.26	25.22	19.56	25.62	20.17	28.6	30.19	23.76	29	28.07	27.69	22.1	30.92	26.64	19.43	30.28	19.39	39.41	23.23	26.47	24.23	26.58	23.45	11.42	31.28	27.67	26.43	23.88	19.11	19.14	11.36	13.72	21.39	16.3	14.69	32.27	35.16	41.99	42.5	20.1	28	25.4
219	0.63	1.21	5	0.71	0.5	1.08	0.26	2.37	0.22	0.23	1.46	0.06	0.18	0	0.63	0.06	1.63	0	1	0.29	0	0.63	0.19	1.75	0	0.12	0.54	0.37	0.63	0.32	0.27	0.24	0	1.3	0.28	0.2	0.83	0.45	0.06	1.26	0	0.25	0.22	0.14	0.2	7.23	1.26	1.92	3.52
220	2.27	3.09	6.5	2.28	2.63	2.87	3.77	3.37	7.21	2.66	3.51	2.52	4.7	5.55	3.33	3.27	2.52	4.19	2.15	4.05	3.62	8.62	6.77	12.54	5.02	3.75	4.22	2.26	3.06	5.16	5.49	3.31	2.36	3.99	2.05	3.28	2.01	2.02	4.26	3.32	4.51	1.88	3.42	7.99	2.35	38.71	4.26	6.06	5.02
221	29.9	27.69	28.17	24.73	31.01	27.94	37.96	33.18	17.76	35.37	30.04	54.47	44.86	39.31	31.55	51.43	29.84	33.77	17.96	41.59	52.11	23.02	62.6	41.5	57.52	48.46	38.35	45.96	36.64	43.85	34.81	37.86	83.71	27.24	35.06	37.89	29.36	17.19	63.76	27.68	36.58	22.48	31.75	48.65	78.09	25.75	16.43	38.8	28.26
222	15.99	19.08	13.46	12.26	18.85	17.52	13.84	12.5	21.19	22.39	11.74	16.21	27.1	18.55	12.77	20.88	12.63	20.94	4.07	37.1	13.6	47.77	41.18	33.24	52.24	23.82	65.02	24.78	18.04	38.19	20.35	32.75	36.15	16.52	35.25	30.24	16.98	5.25	78.55	25.62	45.6	21.28	71.62	130.85	82.84	23.72	13.97	49.15	29.3
223	0	0	0	0.09	0	0.03	0	0.03	0	0.03	0	0.2	0.07	0	0.02	0.03	0	0.23	0	0	0	0	0	0	0	0	0	0	0.02	0	0	0	0	0	0	0.02	0	0	0	0	0	0	0	0	0	0	0	0	0.04
224	22.14	20.29	24.01	16.23	22.04	19.58	22.24	23.12	22.65	25.55	18.59	30.92	28.36	29.35	21.89	33.94	23.91	21.64	11.5	28.23	25.13	23.72	51.86	32.2	20.81	23.48	22.27	26.47	18.05	34.47	17.52	21.4	31.32	19.96	19.62	19.54	19.98	8.1	21.04	21.83	27.45	11.26	22.72	45.71	35.29	23.8	11.85	23.6	27.84
225	0.13	0.25	0.28	0.13	0.18	0.15	0.12	0.15	0	0.3	0.16	0.2	0	0.05	0.21	0.17	0.21	0	0.09	0	0	0.06	0.04	0.07	0	0	0.07	0.11	0.1	0.07	0	0.04	0	0.14	0.05	0.18	0	0.04	0.11	0	0.26	0.02	0.04	0.11	0	0.04	0	0.15	0.1
226	71.15	80.87	116.19	65.51	50.86	106	34.93	120.26	6.44	27.38	96.42	10.57	17.32	16.87	88.34	18.95	99.29	14.32	74.11	57.93	3.93	79.12	28.52	133.27	4.25	29.85	66.5	51.02	88.52	44.09	77.98	38.72	17.22	115.61	67.7	59.5	75.56	53.37	17.24	81.37	1.77	68.3	13.83	41.11	13.85	153.84	94.95	93.87	129.56
227	11	9.99	12.74	8.69	15.77	10.88	26.84	12.17	90.52	27.98	11.54	41.39	58.04	63.14	10.42	50.12	10.75	58.98	7.1	18.5	114.16	9.4	19.93	4.74	148.97	14.71	12.24	11.98	12.06	14.36	4.73	20.43	47.51	9.66	12.16	6.35	8.32	5.05	13.45	8.19	90.24	3.21	59.29	33.58	35.01	12.3	5.22	7.64	12.46
228	0	0	0	0	0.18	0	0	0	0	0	0.66	0.58	0	0	0	0	0	0	0	0	0	0	0	0	0	0	0.62	0.22	0	0	0	0	0.87	0	0	0	0	0	0	0	0	0	0	0	0	0	0	0	0.27
229	10.35	15.42	29.34	9.59	8.37	16.83	9.47	21.68	15.3	9.5	15.22	11.67	11.16	13.12	12.5	11.5	14.98	12.24	12.74	10.93	29.6	13.49	20.27	31.48	68.81	7.83	12.88	10.46	13.69	12.1	11.63	11.97	20.46	23.8	12.4	10.36	16.92	13.96	5.88	23.45	57.15	15.7	25.98	15.53	11.59	25.87	24.69	32.17	21.75
230	520.32	471.14	416.11	360.28	546.84	485.97	625.35	344.88	528.67	480.39	523.19	418.54	644.9	448.68	519.48	480.19	485.41	595.72	484.85	638.05	178.59	273.24	301.27	328.54	165.52	397.94	596.47	453.88	461.65	355.71	310.94	609.23	490	524.69	474.26	441.15	357.75	352.46	277.76	385.64	444.16	773.33	579.22	572.02	354.32	349.15	644.09	259.24	418.48
231	4.75	6.71	13.51	4.77	4.55	7.4	3.96	8.73	8.14	4.45	8.72	4.69	4.73	3.95	6.33	3.98	7.51	4.7	7.78	4.48	5.75	9.51	5.33	14.21	6.69	4.82	4.51	4.64	4.76	5.14	6.6	4.02	3.7	11.08	4.02	6.8	8.52	6.41	3.27	12.59	4.14	4.33	4.54	5.3	4.15	18.94	11.31	14.61	15.73
232	1.36	1.94	3.84	1.11	0.91	2.68	0.5	3.22	0.08	0.53	2.07	0.08	0	0.19	2.03	0.17	2.22	0.11	1.84	0.67	0	2.39	0.35	4.46	0	0.42	0.91	0.98	1.43	0.9	0.83	0.88	0.04	2.46	0.94	1.61	1.84	1.03	0.56	2.88	0.07	1.07	0.03	0.9	0.21	6.38	2.21	5.13	4.81
233	0	0	0	0	0	0	0	0	0	0	0	0	0	0	0	0	0	0	0	0	0	0	0	0	0	0	0	0	0	0	0	0	0	0	0	0	0	0	0.04	0	0	0	0	0	0	0	0	0	0
234	0	0	0	0	0	0	0	0	0	0	0	0	0	0	0	0	0	0	0	0	0	0	0	0	0	0	0	0	0	0	0	0	0	0	0	0	0	0	0	0	0	0	0	0	0	0	0	0	0
235	0.82	0.69	1.07	0.41	0.88	0.56	0.83	0.94	0.57	0.61	0.68	1.79	0.7	1.2	0.32	0.73	0.66	0.51	0.48	1.07	0.88	1.16	0.17	0.07	0.28	1.81	0.78	0.39	0.56	0.22	0.18	0.19	1.31	0.57	0.81	0.96	0.25	0.04	0.16	5.02	0	0.12	0.81	0.11	0.2	1.33	0.06	0.21	0.78
236	7.54	2.75	9.07	1.46	16.29	4.05	13.33	2.48	18.41	23.36	3.3	3.34	12.4	14.43	2.11	18.17	5.67	12.97	3.71	13.55	8.84	20.9	65.29	23.44	39.37	13.09	9.89	17.35	2.63	13.04	10.76	18.93	42.21	9.04	14.82	21.48	10.79	2.89	25.35	13.13	29.09	6.96	30.5	39.02	69.48	21.79	13.28	29.18	19.77
237	0.95	2.2	6.74	0.5	0.3	1.29	0.24	1.53	0.06	0.08	1.67	1.21	0.03	0.09	1.54	0.08	0.73	0.45	0.93	0.21	0.61	0.1	0.06	0.16	0	0.4	0.86	0.31	1.83	0.36	0.12	0.1	0	4.14	0.08	0.59	0.42	1.66	0.08	1.19	0	0.18	0.04	0.04	0.16	1.43	0.42	0.4	0.88
238	3.06	3.97	10.09	2.22	1.93	4.5	1.77	6.18	0.37	0.92	5.26	0.38	0.51	0.21	4.3	0.88	3.91	0.31	3.62	2.9	0	5.41	1.65	10.08	0.14	1.41	3	2.06	3.4	2.49	1.21	2.37	0.97	5.41	3.38	1.92	4.54	1.78	1.22	6.76	1.46	2.37	1.99	3.94	1.47	15.02	4.91	8.36	12.5
239	7.73	6.71	8.71	5.62	11.74	6.91	16.93	7.7	41.1	16.48	6.28	18.1	26.44	23.02	6.74	23.43	7.28	27.42	4.71	11.84	41.96	15.14	24.19	4.64	80.33	19.6	8.82	11.26	8.42	10.67	7.43	16.78	32.13	7.1	11.1	7.37	6.77	3.98	14.92	4.96	46.32	2.48	33.04	22.64	22.9	9.08	3.29	10.27	7.47
240	0	0.04	0	0.03	0	0	0	0	0	0	0	0	0	0	0	0	0	0	0	0	0	0	0.04	0	0	0	0.32	0	0	0	0	0	0	0.33	0	0	0	0	0	0.14	0	0	0	0	0	0	0.04	0	0.12
241	17.11	16.39	21.92	13.24	18.53	22.8	14.76	20.53	5.03	10.08	17.12	2.66	5.1	7.25	17.65	8.34	22.19	6.1	16.46	11.79	0.12	14.32	3.63	5.73	0.93	4.58	12.82	11.44	14.48	7.76	5.71	11.8	2.72	15.32	11.89	7.33	11.14	7.9	2.98	16.26	0.49	10.35	4.11	4.74	2.24	25.07	10.69	5.17	18.61
242	64.86	60.47	79.16	45.7	64.67	67.91	61.32	69.39	24.58	43.3	67.19	20.98	29.45	42.52	62.77	31.51	74.21	24.21	50.02	38.94	0.22	15.79	12.83	23.97	1.3	15.26	21.65	27.18	54.48	18.27	18	24.44	10.05	64.72	25.92	24.62	42.15	37.9	5.47	29.81	3.49	18.16	8.71	15.19	8.21	57.22	31.17	33.96	43.33
243	854.16	816.82	565.18	768.42	1025.7	553.75	1020.77	490.25	690.47	989.64	769.91	1415.7	1074.62	1111.58	802.95	888.02	832.93	871.61	535.91	1295.51	1342.25	689.26	1117.68	698.24	573.77	1013.88	1006.24	1305.56	634.48	741.69	824.79	1340.19	1485.78	607.66	1122.62	440.32	755.48	582.63	608.06	536.85	527.07	599.65	962.47	373.61	1002.92	594.41	662.87	486.79	556.54
244	13.53	17.58	21.58	17.27	19.95	23.3	15.24	13.31	11.43	13.78	16.55	23.19	20.66	23.23	19.58	17.2	14.3	25.48	22.53	38.92	41.76	2.23	8.25	4.77	37.25	83.51	28.12	36.25	14.87	39.31	38.51	57.75	32.21	31.72	74.73	19.11	70.9	44.29	2.88	39.39	8.56	14.6	12.92	7.69	14.28	25.02	22.67	14.78	18.68
245	77.06	86.65	145.02	71.55	40.21	90.86	35.56	127.7	12.63	28.92	125.33	8.95	9.69	11.66	96.53	10.29	107.52	9.96	98.23	51.18	1	42.18	25.72	47.89	1.21	16.19	45.67	41.39	66.51	32.14	36.66	27.82	8.34	105.9	37.11	34.03	80.97	61.76	7.87	87.03	1	24.87	6.57	36.57	7.18	198.46	83.06	110.73	115.98
246	0.03	0.07	0.17	0.09	0	0	0.04	0.42	0	0	0.12	0.51	0	0	0.06	0	0.06	0	0.11	0	0	0	0.16	0	0	0	0	0	0.1	0	0	0	0	0	0	0	0	0	0	0	0	0	0	0	0	0.08	0	0	0.05
247	18.7	22.67	48.8	17.42	22.26	26.54	35.91	39.73	133	39.84	29.16	55.67	71.71	79.8	20.36	71.72	25.01	85.8	19.85	25.4	173.33	20.67	31.56	43.43	146.71	19.97	19.13	17.09	19.59	24.37	11.56	22.46	52.12	35.31	16.2	18.66	17.73	13.55	18.46	24.87	127.16	13.75	64.18	47.11	39.71	58.82	26.17	35.95	53.79
248	8.15	13.45	16.92	2.7	36.47	22.32	11.22	7.25	25.26	168.15	9.83	7.85	17.04	14.7	16.68	19.62	24.3	109.53	50.75	25.88	35.8	54.45	20.42	36.53	5.37	114.06	77.57	38.34	7.55	289.33	15.04	108.63	33.99	58.55	46.83	41.01	18.81	44.91	5.17	250.71	13.87	84.79	149.09	17.71	2.89	40.03	80.97	27.72	35.25
249	0	0	0	0	0	0.04	0	0.05	0	0	0	0.22	0.13	0	0.06	0	0	0.07	0.17	0	0	0	0	0	0	0	0	0	0	0	0	0	0	0	0	0.05	0.12	0	0.04	0.17	0	0.18	0	0	0	0.17	0.04	0	0
250	2.81	4.9	5.01	6.96	3.83	3.13	1.61	8.56	0.18	1.27	5.74	3.88	1	1.29	6.81	2.22	4.53	0.67	1.4	2.11	0.72	1.17	3.22	1.48	0.71	1.42	1.23	1.83	4.43	1.63	1.05	5.22	1.67	2.02	1.63	1.94	2.45	1.39	0.93	2.12	0.44	0.4	0.17	1.04	0.67	6.16	0.76	1.35	3.78
251	0.82	0.49	1.06	0.77	0.2	1.28	0.49	0.85	0.1	0.13	1.39	0.3	0	0.19	0.7	0.29	0.57	0.1	0.34	1.1	0.16	0.06	0.64	0.54	0	0.24	0.43	0.76	0.75	0.31	0.21	0.42	0.2	2.41	0.88	0.49	0.63	0.27	0.13	0.84	0	0.29	0	0.22	0.4	3.43	0.4	1.5	2.92
252	0.09	0.2	0.34	0.15	0.25	0.03	0.28	0.05	0.23	0.15	0.13	0.11	0.32	0.22	0.11	0.46	0.16	0.53	0.22	0.39	0.32	0.54	0.27	0.08	2.68	0.35	0.39	0.22	0.46	0.46	0	0.23	0.84	0.21	0.59	0.07	0.09	0	0.4	0.26	0.22	0.05	0.44	0.51	0.31	0.09	0.06	0.4	0.31
253	39.08	103.57	152.3	40.77	33.13	143.95	26.68	154.59	13.21	38.37	54.64	10.09	14.79	12.82	54.7	28.67	95.44	18.18	73.77	26.29	2.06	28.9	34.19	22.88	1.92	34.82	50.76	55.28	64.08	15.19	52.69	34.52	10.68	122.43	89.4	40.81	55.96	67.53	6.9	50.42	5.25	28.7	14.11	14.16	6.24	149.24	46.17	39.28	136.86
254	3.75	5.22	8.12	4.15	3.53	5.94	2.64	7.18	1.28	2.5	5.37	1.48	1.64	1.05	4.69	1.48	5.5	1.98	3.95	3.24	0.82	5.34	2.51	9.06	0.77	3.74	3.64	2.79	3.91	5.42	3.36	2.49	1.28	6.09	3.43	5.11	3.39	2.99	1.01	6.94	0.32	3.64	2.09	5.66	2.23	12.23	4.39	7.11	12.09
255	0.2	0	0	0	0.86	0.22	0	0	0	0	0.21	0.36	1.26	0	0	0	0.81	0.35	1.02	1.54	0	5.35	2.29	0	0	0.66	0	0	0	0	0.19	0	0	0	0	0.22	0.93	2.19	0	0.61	0	0	0	0.53	0	0	0.94	0	0
256	5.97	8.07	16.11	5.13	8.74	9.78	12.22	10.93	26.38	8.51	8.7	11.49	11.83	12.83	6.24	10.66	8.21	15.89	11.71	8.76	30.62	12.76	12.27	10.71	58.37	6.5	8.81	5.49	7.52	7.24	6.23	7.19	13.4	12.49	7.45	8.08	8.02	6.57	7.37	9.72	29.07	5.38	26.04	19.44	12.85	18.17	7	12.02	18.2
257	0	0	0	0	0	0	0	0	0	0	0	0	0	0	0	0	0	0	0	0	0	0	0	0	0	0	0	0	0	0	0	0	0	0	0	0	0	0	0	0	0	0	0	0	0	0	0	0	0
258	13.24	15.6	10.38	9.16	24	14.78	19.96	10.4	10.65	20.95	13.71	13.91	18.75	24.06	15.25	28.43	16.56	16.41	10.87	28.29	16.61	2.65	3.8	1.99	2.04	7.22	11.79	13.3	17.87	5.42	2.15	5.66	8.19	11.78	5.38	8.53	13.27	6.31	0.6	6.83	0	11.42	4.86	4.93	6.42	9	20.99	4.78	7.05
259	7.06	7.23	7.42	5.39	14.3	6.96	29.92	6.62	126.79	32.13	6.27	53.59	69.63	83.81	6.89	65.99	6.59	81.4	5.43	16.26	124.81	13.2	23.07	9.55	180.77	13.29	11.4	9.76	7.97	14.16	5.34	18.5	48.17	6.67	9.94	10.41	6.83	3.08	17.01	7.56	143.1	3.77	60.32	33.73	42.36	7.84	3.37	13.4	10.31
260	8.46	12.3	14.8	5.33	8.52	9.2	6.48	8.03	4.62	15.62	11.64	3.75	3.73	5.18	10.57	6.05	8.73	7.67	8.99	10.88	3	19.32	39.81	15.33	6.1	11.83	23.51	16.18	7.27	16.49	15.12	13.93	19.41	10.8	10.61	37.9	10.54	4.94	8.15	36.64	10.03	28.96	7.91	21.8	9.49	14.78	19.4	44.38	17.2
261	35.36	40.08	51.15	37.87	18.18	37.25	13.41	48.76	5.18	8.97	45.41	6.94	5.19	6.96	41.5	7.91	50.67	6.8	31.88	30.01	3.95	19.09	13.04	31.86	4.73	17.26	14.28	17.76	28.87	21.35	16.97	8.62	2.33	32.88	12.7	15.21	20.26	10.95	2.28	24.64	2.61	5.51	3.03	2.56	12.76	34.15	17.18	25.76	33.24
262	3.85	6.33	5.33	4.77	4.03	5.73	3.71	3.61	1.61	3.29	4.34	5.07	3.05	2.83	9.67	3.16	5	3.04	2.86	1.8	2.55	1.94	0.82	2.64	0.67	2.54	4.99	2.05	6.11	0.48	0.7	1.3	0.85	3.82	2.39	2.84	0.71	8.36	0.1	0.42	0.66	0.51	0.87	3.73	0.05	0.96	0.52	1.67	3.05
263	162.71	131.53	86.89	104.63	231.66	132.18	188.12	83.82	144.15	197.61	98.06	271.24	208.94	258.59	128.16	216.42	114.9	230.77	98.88	279.15	320.5	151.15	294.25	98.12	254.77	420.26	194.64	313.59	134.48	225.83	170.78	222.72	308.88	137.01	341	197.33	307.5	199.5	285.33	155.94	254.92	130.47	181.92	327.82	994.71	130.81	146.23	173.88	140.85
264	3.57	7.18	14.39	5.58	2.81	8.24	2	12.14	0.71	2.08	7.48	0.83	0.92	0.99	6.75	1.12	8.57	1.3	4.29	3.62	0.74	5.17	3.29	11.55	0.1	1.89	3.91	4	5.61	3.54	3	3.8	2.84	8.23	3.48	4.07	5.76	3.12	2.31	10.5	1.09	2.69	2.74	5.23	3.18	20.14	6.16	12.19	15.29
265	59.6	67.66	99.27	59.78	42.45	79.99	29.18	88.05	9.23	27.41	83.01	23.56	16.48	15.57	74.15	24.67	76.8	15.37	58.72	57.58	14.14	77.73	63.01	123.86	12.96	49.01	65.57	69.09	70.57	58.24	61.54	45.26	20.53	88.39	41.36	71.24	67.05	45.93	35.87	96.94	9.78	58.24	16.91	38.94	41	121.37	82.41	104.27	107.8
266	20.99	20.69	18.21	17.13	22.73	28.32	17.81	20.39	15.79	20.2	21.57	13.18	15.78	20.53	24.94	13.75	25.09	14.35	22.5	26.12	13.29	36.53	56.1	44.21	28.9	44.4	20.48	39.77	22.89	27.8	36.06	34.76	36.22	22.95	21.62	39.67	37.62	19.73	50.79	28.58	54.89	41.24	29.41	41.31	71.35	18.4	28.36	41.81	22.06
267	0.08	0.13	0.17	0.51	0.16	0.09	0.21	0.21	0.14	0.44	0.09	0.93	0.36	0.25	0.19	0.22	0.1	0.39	0.06	0.38	1.1	0.74	0.7	0.55	1.62	0.74	0.15	0.51	0.17	0.74	0.45	0.42	1.17	0.15	0.13	0.56	0.2	0.09	2.62	0.11	0.25	0.06	0.64	0.4	0.56	0.47	0.11	0.59	0.23
268	8.16	10.42	12.01	7.2	7.23	11.92	4.88	11.45	1.4	4.55	10.48	1.01	1.49	2	9.81	1.49	10.21	2.93	9.08	6.51	0.58	10.44	5.39	12.49	0.44	3.66	6.49	5.72	8.76	5.02	7	4.21	1.3	10.74	5.91	8.51	9.33	4.5	2.97	8.49	0.1	5.73	3.87	8.09	3.02	15.28	5.76	16.48	10.62
269	41.92	37.46	40.77	27.31	42.02	36.3	38.74	33.57	39.51	42.26	36.18	36.19	37.11	43.56	38.5	49.1	40.59	42.85	39.14	36.61	56.25	29.34	37.64	43.35	45.44	30.9	39.97	36.42	34.53	52.48	27.22	45.21	33.76	32.48	29.88	35.78	31.77	18.96	26.96	55.84	33.37	36.18	41.81	39.53	46.55	42.65	38.56	26.15	49.93
270	33.52	47.86	62.77	34.91	24.5	49.84	15.24	67.6	8.25	11.74	60.64	6.19	7.76	10.7	47.74	7.38	43.5	13.17	38.1	37.45	1.59	24.43	35	61.61	2.77	18.7	26.84	27.51	41.84	33.02	42.41	20.31	7.93	74.13	49.84	48.76	49.92	61.75	10.96	59.23	8.81	43.05	15.52	46.58	14.91	73.47	48.7	55.36	86.08
271	8.32	10.33	18.47	8.06	8.71	13.86	14.28	15.78	50.61	15.56	11.18	29.54	35.79	41.3	10.34	33.03	10.49	32.81	4.45	15.64	52.28	14.95	13.78	18.57	65.32	8.7	9.12	10.32	12.3	12.4	6.33	12.2	25.41	12.33	8.26	9.78	7.38	2.14	7.94	9	64.5	2.88	32.09	11.8	15.93	24.04	7.71	11.82	19.44
272	208.25	205.03	157.71	156.71	228.29	231.75	166.04	155.25	79.54	100.21	214.67	69.32	106.23	93.7	212.24	100.53	175.61	85.36	169.33	260.56	13.2	457.23	264.14	440.91	14.77	281.25	235.7	333.52	244.26	332.45	463.7	271.88	120.18	242.44	273.43	388.14	292.69	217.59	309.14	325.03	42.26	288.76	217.18	379.01	263.65	174.24	322	357.49	452.08
273	2.89	2.88	2.48	2.68	7.21	2.91	15.35	4.16	70.51	16.35	3.23	25.59	35.53	42.89	3.42	33.04	2.67	39.9	1.47	6.95	46.82	4.8	10.23	0.65	74.62	6.09	4.76	6.01	4.61	5.61	1.81	6.99	23.09	1.63	3.56	3.49	2.43	0.83	6.53	0.73	56.93	0.73	28.82	13.39	14.71	1.52	1.08	2.01	1.31
274	0.35	0.7	2.6	0.23	0.31	0.98	0.18	0.8	0.25	1.18	0.71	0.21	0.22	0.41	0.81	0.45	0.87	1.47	1.84	1.37	0.05	0.39	0.69	0.43	0	2.76	4.83	0.26	0.69	15.01	0.13	2.87	0.09	1.63	0.11	1.82	0.1	2.11	0	5.4	0.87	2.37	2.45	0.03	0	0.39	1.51	0.38	7.29
275	19.71	16.99	17.21	17.01	33.04	14.34	42.97	19.2	86.9	35.06	20.35	34.57	60.75	64.44	22.98	47.7	26.16	62.17	19.08	36.32	57.66	38.42	38.93	8.89	121.54	29.91	37.3	31.97	24.19	28.13	11.11	38.47	70.01	21.45	36.87	25.38	19.74	23.3	32.17	10.87	164.43	6.02	72.43	77.25	43.27	13.75	14.85	22.31	19.39
276	66.44	72.84	147.28	44.72	55.27	89.57	39.78	128.87	19.04	30.81	83.48	8.61	23.35	17.33	73.66	11.56	84.95	28.64	85.14	47.95	5.23	27.71	33.66	52.43	0.77	60.06	46.86	56.22	50.82	43.71	24.02	17.61	11.88	184.11	112.57	62.43	155.61	136.86	10.99	37.1	3.17	28.03	25.78	22.41	10.77	142.61	99.6	105.19	102.71
277	0	0	0.14	0	0	0	0	0	0	0	0	0	0	0	0	0	0	0	0	0	0	0	0	0	0	0	0	0	0	0	0	0	0	0	0	0	0	0	0	0	0	0.15	0	0	0	0	0	0	0
278	0.06	0.07	0.08	0.06	0.13	0	0	0.3	0	0.14	0.19	0	0	0	0.36	0	0.32	0	0.07	0.08	0	0	0	0.07	0	0	0.08	0	0	0	0	0	0	0.08	0.09	0.07	0.08	0	0.05	0.06	0	0	0	0	0	0.92	0.19	0.08	0
279	0.07	0.04	0.08	0.03	0.02	0.04	0.07	0.06	0	0.02	0.04	0.11	0.08	0.16	0.06	0.09	0.06	0.13	0.03	0.06	0.12	0	0.14	0	0.51	0	0.02	0.08	0	0.25	0.05	0	0.05	0.05	0	0.04	0.03	0.06	0.08	0.03	0.06	0	0.21	0.17	0.07	0.1	0	0.05	0
280	0.8	1.89	8.92	1.65	0.6	2.21	0.26	4.11	0.28	0.25	2.78	0.12	0.32	0.17	2.14	0.27	2.12	0.22	1.4	1.47	0.23	8.55	2.26	18.47	0.24	1.13	2.58	1.44	2.05	4.25	3.67	1.39	0.5	3.43	1.03	4.36	3.27	1.28	2.44	3.71	0.49	2.5	1.71	10.79	2.26	27.85	3.75	13.51	24.87
281	0	0.2	0	0	0	0	0	0	0.13	10.02	0	0	0.11	0	3.37	0.51	0.51	0.99	0.04	0	0.4	0.04	0	0.04	0	0.06	0	0	0	1.78	0	2.12	0.2	0	0	0.2	0	0	0.03	5.62	0	0.03	0	0	0	0	0	0.04	0.18
282	0.24	0.11	0.23	0.6	0.07	0.18	0	0.39	0	0.11	0.11	0	0	0	0.35	0	0.28	0	0.17	0	0	0	0	0.11	2.13	0.22	0	0.05	0.15	0	0.09	0.04	0	0	0.05	0.26	0	0.11	0	0.15	0	0	0	0	0.44	0.05	0.32	0.04	0.06
283	0.09	0.12	0.05	0.13	0.17	0.04	0.33	0.1	0.82	0.29	0.11	0.38	0.55	0.52	0.08	0.59	0.12	0.7	0.04	0.3	0.36	0.13	0.44	0.05	0.56	0.36	0.25	0.28	0.15	0.36	0.19	0.42	0.55	0.04	0.27	0.17	0.08	0.05	0.44	0.04	0.32	0.05	0.76	0.44	0.34	0.1	0.04	0.16	0.05
284	958.16	910.44	800.75	733.25	1166.36	888.01	1016.43	766.93	675.51	1207	1051.16	452.23	803.38	602.68	944.29	577.34	945.54	819.52	1196.11	1433.42	278.01	1476.68	1848.59	1660	371.64	1488.37	2002.05	1556.58	1100.62	1740.92	1432.2	1512.12	1976.48	1171.73	1450.82	1884.04	1557.34	1540.35	2046.74	1022.68	914.25	2407.64	2217.65	3084.9	1985.39	880.55	1902.56	1047.75	1039.59
285	0	0	0.33	0	0	0	0	0	0	0	0	0	0	0	0	0	0	0	0	0	0	0	0	0	0	0	0	0	0	0	0	0	0	0	0	0	0	0	0	0	0	0	0	0	0	0	0	0	0
286	27.64	19.94	76.12	27.27	0.71	55.43	0.24	25.48	0.67	0	32.39	1.4	0	0	32.88	0	18.67	0.31	41.62	1.29	0	30.63	1.67	66.47	0	7.48	4.89	1.58	12.96	16.79	21.24	6.89	3.07	64.7	11.47	17.84	24.94	22.96	2.77	66.91	0	31.74	0	0.91	0.93	89.56	53.9	62.53	111.32
287	5.33	6.2	16.92	3.85	3.28	11.93	1.78	15.25	0.25	1.85	9.1	1.19	0.64	0.43	7.64	0.93	8.93	1.6	5.44	4.21	0.45	4.36	5.45	12.3	0.15	3.31	5.22	5.38	6.25	5.47	3.77	2.9	2.21	14.12	4.08	6.56	6.81	4.71	1.3	15.8	0.56	4.94	2.42	3.81	1.95	23.83	9.83	13.57	15.62
288	7.61	6.12	8.49	5.38	11.67	6.49	19.89	6.75	83.01	24.06	6.56	35.06	46.57	53.3	6.9	45.73	7.19	50.18	5.16	15.85	86.9	10.54	18.15	2.44	141.66	11.07	11.05	11.74	8.11	10.56	7.75	20.1	44.1	7.33	10.29	5.96	5.4	4	10.39	9.99	109.6	5.66	47.72	26.15	30.61	11.91	4.65	6.51	7.58
289	2.61	3.79	1.76	1.63	12.49	0.95	20.68	2.11	43.65	34.82	1.35	19.62	43.02	69.84	0.68	59.04	0.93	25.65	0	0	13.39	0	0	0.78	0	0.38	0	4.82	0.82	0	0.64	5.1	25.74	1.22	0.74	0.91	0.64	0.57	0	1.54	9.81	0.99	0	0	0	3.06	0	0.14	0
290	7.04	9.27	11.26	8.27	6.64	6.2	9.43	12.25	8.66	9.51	7.32	15.32	10.99	13.66	10.47	20.55	8.94	10.15	4.88	12.89	17.05	2.42	22.15	6.07	39.44	6.01	8.48	10.92	11.45	8.23	3.18	17.95	25.86	7.03	7.12	4.86	5.15	3.95	3.31	15.89	1.46	0.71	6.2	6.68	12.07	4.16	3.09	4.43	5.78
291	11.43	10.24	5.76	9.84	7.73	7.92	7.08	9.31	0	3.35	7.53	0.74	1.44	2.28	7.18	1.08	6.74	1.68	5.18	14.68	1.74	23.83	29.95	28.07	1.34	5.94	19.08	27.15	7.34	20.58	21.64	18.19	6.04	10.04	9	21.15	13.94	2.31	11.76	20.17	1.43	7.94	3.9	38.72	14.28	22.86	8.93	39.35	16.68
292	7.51	9.77	13.15	9.49	7.45	11.27	8.13	18.09	13.69	3.36	8.74	32.44	25.01	7.67	7.72	15.59	6.78	10.9	1.54	2.74	1.06	0.19	1.05	9.18	2.63	1.79	1.79	0.44	9.66	1.76	0.69	1.52	1.9	1.8	1.64	2.02	0.63	0.95	0.11	2.11	0.66	1.86	0.87	0.24	0.8	1.29	2.35	2.75	11.1
293	0.44	0.81	0.65	2.37	0.9	0.44	0.49	2.3	1.04	0.24	0.71	4.46	1.42	0.39	0.93	1.27	0.37	0.92	0.13	0.35	0.49	0.9	0.3	0.14	0.71	0.06	0.11	0.62	0.39	0.39	0.08	4.52	1.11	0.16	0.4	1.18	0	0.1	1.86	0.09	0	0.05	1.5	0.56	2.89	0.54	0.06	2.08	1.44
294	0	0	0	0	0	0	0	0.13	0	0	0	0	0	0	0	0	0	0	0	0	0	0	0	0	0	0	0	0	0	0	0	0	0	0	0	0	0	0	0	0	0	0	0	0	0	0	0	0	0
295	17.15	18.73	36.81	13.98	10.99	22.75	8.06	25.4	3.45	5.84	20.92	4.31	3.96	5.73	20.07	6.08	21.51	5.36	16.71	16.97	2.87	31.57	21.88	44.84	0.33	12.72	25.27	17.48	21.48	23.62	28.07	18.92	9.27	25.44	13.31	22.43	23.79	13.18	12.13	32.8	3.69	16.02	9.12	23.31	12.54	52.7	30.86	65.53	31.59
296	118.18	79.86	111.09	64.01	135.6	86.74	95.22	77.62	46.75	130.68	88.89	43.42	71.62	65.83	79.9	107.6	117.79	64.06	75.36	122.53	50.75	229.47	214.47	219.21	45.24	194.52	125.33	154.41	108.39	110.81	144.57	129.35	134.33	115.53	89.79	207.31	125.91	45.44	271.85	174.13	47.76	86.28	76.52	206.35	226.09	139.96	110.2	201.22	167.06
297	3.64	4.54	13.37	3.35	2.54	5.97	1.53	8.18	0.26	0.84	6.34	0.27	0.23	0.2	4.81	0.45	4.57	0.4	4.84	4.88	0.18	9.38	5.58	12.17	0.19	3.01	8.26	3.64	3.74	6.74	5.53	7.9	2.08	12.25	5.27	3.49	6.43	4.38	2.97	14.38	0.76	7.8	2.29	7.16	6.44	60.54	16.67	21.19	13.07
298	1.79	4.21	7.46	3.13	1.03	2.67	0.69	3.62	0.68	0.76	4.7	0.11	0.09	0.41	4.03	0.09	3.02	0.3	2.68	0.81	0	0.3	0.18	0.91	0.2	0.43	0.91	0.51	1.64	0.39	0.24	0.37	0.37	5.44	0.32	0.45	0.46	0.71	0.05	2.82	0	3.2	0.43	0.08	0.17	3.83	2.64	0.68	2.67
299	3.48	2.89	5.56	2.09	3.78	3.7	6	3.4	9.6	5.92	3.43	5.94	7.34	8.38	3.04	8.05	3.38	11	3.07	4.45	11.55	1.43	5.67	4.28	14.79	3.51	3.6	2.96	2.69	5.36	3.26	5.09	8.26	4.34	3.17	3.93	3.53	1.74	4.63	4.9	13.93	1.33	11	6.99	5.84	6.22	4.21	5.93	8.38
300	6.85	8.76	6.24	8.89	0.24	5.07	0	6.53	0	0.05	12.2	0.31	0	0.3	9.94	0	7.9	0	5.11	2.12	0.75	8.03	1.18	10.9	1.96	2.23	4.47	1.31	5.82	2.01	4.63	0.55	0	6.11	0.54	5.24	3.31	3.09	0	5.49	0	2.47	0	0.22	0	2.55	4.14	12.86	6.59
301	48.41	45.58	40.41	49.57	44.05	36.42	34.54	45.21	20.33	47.49	42.24	65.73	31.32	31.91	46.71	48.74	47.17	37.49	22.4	59.12	28.72	45.55	67.04	36.07	17.73	56.22	37.28	63.34	42.64	54.4	23.32	30.68	36.34	42.95	46.29	46.1	35.08	38.7	23.56	35.22	12.22	22.26	15.48	44.06	81.43	32.86	22.51	27.56	35.6
302	7.98	8.95	31.19	7.54	4.55	9.31	4.68	27.6	0.98	3.83	13.52	1.19	2.44	2.11	11.1	2.53	18.81	2.48	9.18	4.47	1.14	0.93	2.66	21.33	1.33	9.82	3.76	2.96	6.4	14.17	4.14	6.32	3.28	17.31	7.42	6.94	10.31	5.63	1.42	9.28	1.68	2.49	1.08	2.56	4.77	11.13	6.54	7.4	26.82
303	0	0	0	0	0	0	0	0	0	0.08	0	0	0	0.12	0	0	0	0	0	0	0	0	0	0.05	0.1	0	0	0	0	0	0	0	0	0	0	0	0	0	0	0	0	0	0	0	0	0	0	0	0
304	98.53	102.31	119.68	89.31	97.1	117.58	78.9	102.06	37.63	72.28	115.83	32.46	51.15	42.11	105.11	48.9	109.33	50.99	126.44	127.41	11.69	124.86	76.74	165.42	13.74	114.78	151.94	115.9	103.2	93.27	131.07	89.48	71.2	144.28	151.24	117.65	122.02	74.74	96.51	129.7	25.33	171.8	97.42	122.93	43.77	159.85	151.05	137.25	143.16
305	120.97	199.02	309.59	159.46	98.43	78.27	97.01	104.03	71.41	71.83	216.59	528.62	212.95	136.86	197.74	199.96	95.15	128.34	31.55	159.1	237.18	165.04	152.4	173.8	170.33	150.24	131.42	130.1	160.58	133.7	30.59	67.42	440.48	142.95	48.42	83.59	65.16	47.56	147.18	132.09	67.89	51.72	147.81	98.44	61.36	65.54	265.9	143.82	164.6
306	3.18	3.99	5.75	5.11	1.65	4.79	0.37	9.55	0.15	0.61	6.43	0.54	0.34	0.23	7.3	0.34	6.37	0.3	3.99	1.92	0	0.48	1.09	3.87	0.1	1.62	2.34	1.51	3	0.43	19.77	7.36	0.78	3.02	2.93	2.22	5.67	5.43	0.18	1.64	0	0.7	0.29	1.03	0.18	5.23	1.28	8.76	10.83
307	25.31	32.94	67.53	31.37	18.34	25.04	22.78	45.02	20.18	13.91	32.03	104.86	43.58	26.24	28.83	51.6	26.11	37.19	8.99	28.56	92.1	39.26	89.62	51.86	70.29	45.75	27.62	26.27	32.36	48.16	17.57	25.78	68.83	17.42	10.36	30.24	9.85	6.32	31.69	18.41	22.19	4.73	78.38	51.08	35.75	55.19	12.52	44.1	49.28
308	0.11	0.18	0.31	0.04	0.09	0	0	0.14	0	0.2	0.04	0.18	0	0	0	0.08	0.12	0.09	0.08	0.22	0	0.26	0.06	0.81	0.25	0.3	0.11	0.39	0.21	0.24	0.26	0.18	0.46	0.16	0	0.14	0.35	0.13	0.04	0	0.62	0.03	0.14	0.5	0.28	2.96	0.29	0.69	0.78
309	0.08	0.1	0	0.34	0.57	0.28	0	0.33	0.77	0.82	0	0	0	0	0.3	0.68	0.09	0	0	0	0	0	0	0	0	0	0	0	0.1	0	0	0	0	0	0	0	0	0.14	0	0	0	0	0	0	0	0	0	0	0
310	59.01	52.09	60.61	37.92	70.71	52.46	69.18	54.69	48.29	54.35	50.22	60.47	55.85	61.5	58.26	76.31	59.59	63.06	45.35	68.8	42.09	33.18	80.15	26.28	15.44	64.73	45.86	57.49	49.33	41.61	24.85	39.8	50.57	48.95	53.75	34.67	55.35	25.12	39.23	49.42	25.31	34.45	45.98	54.8	102.81	40.47	34.16	38.48	37.06
311	0.06	0.07	0.09	0.12	0.07	0	0.16	0	0	0	0	0	0	0.11	0	0	0	0.33	0	0.08	0	0.58	1.68	0.08	2.64	0	0	0.6	0.07	1.06	0.29	0.08	4.34	0.09	0	0.28	0	0	0.16	0	0	0.09	1.7	0.34	0	0	0	0.08	0
312	19.19	22.35	36.4	15.39	15.36	25.95	17.5	29.52	22.47	11.52	26.78	14.63	18.27	16.82	19.94	15.48	21.08	18.75	19.76	28.51	20.18	19.73	15.67	20.77	18.49	14.59	21.9	19.05	18.45	15.77	24.06	21.7	13.21	32.39	20.43	13.46	16.74	9.54	8.25	44.56	10.27	13.55	20.16	26.62	9.41	37.4	16.51	41.01	30.86
313	1.75	1.08	1.75	0.72	2.85	0.93	5.27	0.78	16	5.12	0.86	8.16	9.78	11.54	0.84	9.73	1.14	11.84	0.97	3.42	22.46	2.46	4.6	1.4	28.46	3.14	2.19	2.13	1.08	2.54	0.83	3.67	9.51	1.31	2.23	1.54	1.34	0.57	2.83	1.36	17.54	0.61	11.53	6.63	6.51	2.17	1.57	2.13	1.71
314	9.73	9.89	11.84	8.29	17.18	9.26	29.55	10.56	134.21	39.09	8.1	67.8	69.33	103.02	9.5	71.3	11.41	80.67	6.01	22.25	170.45	13.41	38.44	6.84	239.44	18.91	15.64	17.86	12.74	17.6	7.88	29.5	68.83	8.57	16.11	9.8	7.79	6.01	26.25	5.5	171.27	6.35	83.09	39.44	51.36	9.05	6.81	7.6	7.45
315	0.1	0.08	0.04	0.1	0.14	0.02	0.25	0.11	0.72	0.26	0.11	0.57	0.66	0.54	0	0.8	0.03	0.69	0.11	0.32	0.79	0.05	0.22	0.03	0.13	0.04	0.11	0.18	0.18	0.08	0	0.23	0.08	0.08	0.06	0.04	0.04	0	2.02	0.2	0.54	0	0.65	0.15	0.19	0.11	0	0.03	0.05
316	78.14	78.93	98.22	64.11	75.26	104.67	61.3	108.39	11.2	41.4	83.04	11.69	20.74	23.82	77.52	29.47	110.74	16	80.2	58.09	4.11	6.52	13.79	12.11	0.93	16.89	33.31	46.97	69.11	19.01	9.7	32.43	16.99	89.76	36.57	29.63	62.34	54.35	0.9	40.34	0.2	32.96	4.59	14.01	6.41	71.19	40.74	19.42	62.74
317	0	0	0	0	0	0.07	0	0	0	0	0	0.12	0	0.09	0	0	0	0	0	0.15	0	0	0	0.07	0	0	0	0	0.18	0.06	0.05	0	0.09	0	0	0	0	0	0	0.05	0	0	0	0	0	0	0	0	0.09
318	0.24	0	0.34	0.25	0.28	0	0.62	0.32	0	0.6	0.52	0	0	0	0	0	0	0.86	0.26	0.99	0	1.02	0.64	0.6	0	0.41	0.33	0	1.69	0.56	2.33	0.94	0.45	1.02	0.4	2.75	0.36	0.41	1.29	0	0	0.74	0	0.67	0	1.05	0.26	3.98	1.7
319	29.46	29.13	30.06	23.94	31.24	25.97	29.3	28.64	20.08	24.55	26.24	50.87	29.68	33.32	25.97	34.3	28.58	25.87	19.71	43.98	29.53	39.65	33.99	39.03	28.24	36.48	33.43	47.62	31.26	33.2	28.86	32.35	42.94	26.79	33.48	37.09	31.31	25.46	27.18	27.17	29.86	18.56	72.99	51.16	36.81	26.11	22.58	37.82	40.26
320	5.27	5.7	7.85	3.5	6.53	6.27	11.55	8.3	20.63	10.71	5.36	14.54	20.7	12.33	5.04	16.52	4.38	18.59	2.77	6.83	10.11	5.53	6.17	2.45	10.46	5.26	3.93	4.54	4.67	5.17	1.25	5.98	9.74	3.74	2.83	3.23	1.63	1.49	3.69	3.7	14.74	0.69	11.17	8.84	8.4	5.98	1.94	2.85	6.54
321	49.25	46.33	46.12	81.59	46.72	138.56	17.51	82.6	7.88	12.24	53.69	2.1	3.18	5.13	51.58	7.6	122.05	8.13	30.75	20.82	0.27	7.41	8.92	4.05	0	10.26	15.49	63.99	22.4	18.13	25.06	53.15	4.77	22.67	23.2	12.71	41.88	25.19	1.15	94.43	7.53	42.74	3.05	8.8	9.56	109.28	22.32	11.89	40.19
322	58.19	63.78	127.46	41.86	48.39	79.99	32.48	87.87	12.02	34.85	65.46	10.81	14.28	14.54	62.67	13.79	71.1	17.96	81.79	46.46	1.21	83.79	63.11	105.15	3.59	46.28	106.94	65.74	43.46	61.65	59.33	47.63	17.45	122.38	62.11	134.6	130.29	56.22	28.39	160.42	10.73	100.28	35.65	72.06	19.03	221	139.9	159.57	119.81
323	78.18	143.76	102.08	80.06	145.57	129.19	65.03	107.32	60.61	54.46	129.52	147.16	134.79	127.98	205.12	124.85	96.87	79.5	70.14	30.87	16.92	1.98	12.16	0.78	0.94	30.87	63.09	27.56	127.35	3.83	2.42	7.22	17.68	26.04	58.79	50.01	17.2	28.46	2.78	11.05	5.75	7.72	7.76	12.98	8.54	26.43	5.11	1.89	303.01
324	3.3	4.14	24.86	2.08	1.13	4.6	1.58	8.06	2.05	1.59	7.35	0.62	0.34	0.38	4.88	0.49	3.35	2.57	5.01	2.17	0.27	9.43	2.2	34.99	0	1.68	2.98	1.56	3.91	7.17	0.43	0.27	0.11	6.64	0.1	5.93	1.01	3.12	1.17	0.81	0	1.77	4.42	4.05	0.84	5.84	0.29	15.79	22.41
325	38.61	4.2	12.03	3.28	18.81	6.91	24.38	3.72	0.95	25.59	10.51	0.26	3.17	6.48	3.1	7.91	24.99	0.81	6.6	1.61	0	0	0	0	0	0	0.27	0.14	4.06	0	0	0	0	0	0.25	1.8	0.23	0.69	0	0.11	0	0.04	0	0.49	0.15	4.83	0.05	0.39	3.63
326	0	2.39	0	0.61	9.88	8.45	0	0	0	16.14	0	0	0	3.91	0	0	0	11.53	918.46	5.31	50.64	6.93	2.84	7.07	0	430.68	113.73	9.66	0	2545.84	0.58	1013.82	165.6	0	3.6	102.44	94.73	63.73	13.51	145.94	54.3	204.16	97.79	5.36	0	9.53	6.38	1.89	3.14
327	0.37	0.22	0.49	0.17	0.04	0.16	0.05	0.64	0.02	0.02	0.57	0	0.02	0.03	0.1	0	0.19	0.03	0.08	0.15	0	0.13	0.11	3.45	0.09	0.03	0.09	0.01	0.42	0.58	0.52	0.12	0.02	0.59	0.06	0.2	0.1	0.18	0	2.88	0.07	0.02	0.02	0.03	0	2.46	0.02	0.05	0.55
328	2.47	2.15	3.78	1.62	3.47	2.75	5.52	3.49	11.73	6.29	2.9	8	11.6	10.38	2.64	10.27	2.46	10.79	2.13	2.75	5.64	2.68	2.75	1.66	9.15	2.52	1.85	2.23	2.87	1.96	0.73	2.52	4.28	3.71	2.2	2	2.35	2.43	1.67	1.93	4.76	0.94	4.46	3.16	3.8	4.53	0.95	2.09	3.11
329	0	0.03	0.1	0	0	0.03	0.03	0	0	0	0.03	0	0	0	0.03	0	0	0	0	0.03	0	0.03	0	0	0	0.04	0	0.03	0	0.06	0	0	0	0	0	0	0	0	0.02	0	0	0	0	0.1	0	0.04	0	0.03	0
330	1.8	2.1	2.47	1.54	4.17	1.28	6.13	1.71	22.45	6.26	2.32	10.85	13.7	21.17	1.81	12.96	1.53	13.53	1.16	2.85	19.19	1.38	4.3	0.22	29.17	2.89	1.2	2.7	1.83	1.7	0.58	3.79	8.17	4.28	2.86	2.42	2.33	0.6	1.91	3.49	17.33	0.84	10.18	5.17	4.59	4.63	1.22	1.42	1.27
331	7.55	11.33	20.48	8.06	7.24	13.25	7.28	13.21	3.95	5.29	13.86	2.31	3.42	2.98	11.49	3.9	11.68	3.98	14.98	9.62	0.98	19.88	8.55	24.74	0.69	7.62	16.23	7.73	9.81	13.21	14.53	8.66	2.85	19.72	13.87	15.98	17.37	18.09	5.95	15.04	3.78	15.9	13.85	15.92	6.49	19.74	21.33	35.42	25.54
332	3.61	4.87	15.47	3.18	2.61	5.91	2.93	10.34	1.09	1.4	6.61	0.52	0.56	0.91	5.34	1.03	7.46	0.7	4.69	2.29	0.07	3.49	2.99	4.93	0.55	1.05	1.42	1.91	3.17	1.88	1.96	2.15	0.91	8.54	3.06	2.56	4.06	2.74	0.66	6.83	0.27	1.72	0.92	1.89	0.52	19.88	4.1	4.79	8.96
333	0.34	0.8	0.62	0.34	0.08	0.75	0.05	1.84	0.34	0.18	0.72	0.35	0	0.33	0.39	0	0.35	0.07	0.39	0.2	0	0.62	0.19	1.38	0	0.31	0.5	0.26	0.35	0.21	0.21	0.14	0.21	0.52	0	0.08	0.49	0.68	0.3	1	0	0	0	0	0.05	2.09	0	1.17	0.39
334	2.47	5.17	21.95	2.59	2.22	5.5	4.37	7.15	15.71	4.23	6.16	8.23	9.61	9.06	5.96	7.45	2.84	9.82	3.18	3.66	21.66	4.06	5.11	16.6	23	2.4	3.83	3	5.26	4.08	4.36	2.48	8.35	6.1	2.37	3.28	2.26	1.24	1.77	4.21	17.31	3.08	8.79	8.23	3.91	20.88	12.29	8.24	11.13
335	0.92	1.37	1.92	1.2	1.36	0.95	2.72	0.69	2.56	1.61	0.89	2.2	3.3	1.92	1	2.39	0.91	1.84	0.54	1.79	4.97	1.46	5.28	1.65	2.58	1.36	2.25	2.63	1.14	1.02	1.97	1.42	2.87	1.77	1.24	0.8	1.32	0.9	1.48	0.75	2.04	1.75	3.25	3.7	11.98	2.12	2.07	2.42	1.61
336	6.4	4.31	2.54	4.42	15.84	2.54	38.93	3.14	172.03	48.49	3.22	73.74	96.97	111.03	5.05	93.9	4.57	119.54	2.39	17.43	153.6	6.48	25.85	1.99	187.72	17.73	10.73	12.13	5.61	17.44	2.7	21.25	56.22	2.6	10.45	5.16	2.66	1.08	12.56	3.62	167.58	2.05	59.17	35.24	38.46	2.47	1.03	3.34	2.4
337	0.04	0.09	0	0	0.09	0	0.05	0.15	0	0	0.17	0	0	0	0	0.13	0.04	0	0.04	0.16	1.34	0.04	0.72	1.21	0	0.07	0.37	0.11	0.14	0.36	10.32	1.51	0.29	0.11	0	0.49	0	0	0.03	1.87	0	0.09	0.05	0	0.23	0.79	0.62	2.81	0
338	5.42	5.76	7.83	3.77	4.92	6.7	4.44	7.34	2.58	3.08	5.9	1.85	2.53	3.81	5	2.47	6.42	3.16	5.89	5.34	2.73	5.8	4.4	5.67	0.88	1.49	5.41	4.23	6.1	2.86	2.86	1.94	4	7.33	4.09	6.18	5.26	3.82	3.68	5.43	2.37	4.98	4	1.15	3.77	10.77	5.67	10.82	9.14
339	4.08	5.27	13.77	11.3	4.54	7.84	4.47	27.87	3.69	2.7	9.54	5.67	7.69	2.4	12.55	3.73	6.27	1.44	4.68	3.79	1.22	2.06	3.79	1.37	1.56	1.39	1.78	3.24	8.21	0.8	1.2	2.84	2.86	5.87	1.44	2.42	1.93	7.45	1.9	2.01	0.04	0.61	0.62	4.13	2.25	4.4	0.97	4.34	8.36
340	1.14	1.13	0.86	1.17	2.17	1.08	1.9	1.51	2.18	1.46	1.18	1.97	1.76	3	0.88	2.15	1.65	2.41	2.08	2.82	21.23	2.97	14.97	3.69	7.69	12.75	12.49	24.23	1.37	8.04	14.38	54.33	32.74	1.03	24.78	4.17	3.47	1.25	6.68	4.51	9.1	10.39	13.91	2.48	5.12	13	0.74	36.06	3.12
341	4.76	7.85	10.16	3.67	7.01	7.87	14	9.54	62.79	17.31	8.17	24.56	25.97	44.34	6.43	32.28	8.1	34.06	6.4	8.43	78.71	5.25	8.56	4.16	88.17	5.24	5.84	6.21	7.12	4.52	2.44	11.98	23.63	7.44	6.74	4.11	8.92	3.51	7.76	6.52	58.98	3.05	29.6	13.92	21	9.12	4.37	13.23	9.1
342	2.2	5.77	5.16	6.16	5.49	4.51	5.26	4.13	2.19	3.2	3.75	6.34	2.78	5.17	5.19	2.61	2.99	6.67	7.75	6.34	8.43	5.55	7.45	4.48	0.23	34.78	17.15	16.23	4.76	5.31	4.92	9.17	6.3	15.2	32.49	11.38	25.41	30.63	11.67	7.29	0.15	6.32	4.06	2.28	26.66	14.54	9.18	26.19	9.51
343	0.01	0	0	0	0	0	0	0.15	0	0	0	0.03	0	0	0	0	0	0	0	0	0	0	0	0.01	0	0	0	0	0	0	0	0	0	0	0	0	0	0	0	0	0.01	0	0	0.01	0	0	0	0	0
344	11.49	15.58	31.4	8.66	9.12	23.02	5.8	32.15	0.96	3.18	22.97	0.73	1.61	2.25	16.54	2.59	22.44	1.5	22.37	5.24	0.04	6.2	1.52	6.99	0.03	3.18	5.64	3.67	8.81	3.3	2.34	3.66	0.52	25.45	7.04	7.89	12.9	12.52	0.63	12.71	0	5.94	1.41	2.75	0.36	44.75	13.1	15.48	25.83
345	2.27	2.98	7.1	1.97	1.96	4.3	1.53	5.69	1.12	0.97	4.18	0.31	0.67	0.56	3.63	0.65	3.43	0.81	3.24	2.46	1.14	3.69	2.89	6.86	1.62	1.4	2.43	1.9	3	2.14	2.06	2.16	1.6	5.35	2.17	2.48	3.54	3.02	1.01	4.88	1.15	1.9	2.05	3.52	1.32	12.4	3.43	7.72	9.49
346	43.33	38.16	65.99	36.1	45.91	59.15	39.95	51.46	13.09	22.83	48.58	11.4	17.07	17.85	51.65	21.1	61.45	20.53	55.08	45.14	10.42	23.53	21.85	23.8	1.12	26.51	32.92	34.14	45.21	31.24	23.27	30.79	11.59	59.81	40.89	27.22	44.55	43.65	5.91	30.26	0.59	35.7	15.52	28.66	19.2	50.45	33.42	30.85	48.04
347	0.96	2.54	7.73	2.6	1.47	2.16	1.84	4.32	1.81	1.78	2.69	1.29	1.07	1.8	3.08	1.31	2.19	1.83	2.36	0.97	0.55	1.19	0.95	2.58	0.9	1.22	1.79	0.92	2.01	2.04	1.01	0.7	1.05	3.74	1.95	1.41	1.08	4.27	2.09	2.32	0	1.28	0.83	1.8	0.72	2.22	1.3	4.77	8.48
348	4.7	5.9	6.11	5.93	4.93	3.96	4.34	8.91	1.59	4.38	5.86	5.79	3.5	4.36	5.32	6.09	6.46	2.41	2.57	4.63	1.2	3.07	1.4	1.45	0.57	3.87	3.55	5.62	4.91	1.62	2.26	3.83	2.4	5.58	3.08	2.64	3.2	3.93	0.77	5.08	0.14	0.84	2	1.38	2.91	7.09	3.38	6.24	5.21
349	0.11	0.35	0.47	0.34	0.16	0.34	0.21	0.72	0	0	0.18	0.31	0.45	0	0.59	0.23	0.38	0.3	0.12	0	0.57	0.03	0	0.1	0	0.09	0.04	0.04	0.29	0	0	0.04	0	0.12	0	0.53	0.04	0	0	0.02	0	0	0	0.04	0	0.04	0.06	0.46	0.19
350	91.57	97.27	136.35	72.03	88.19	119.8	95.28	130.15	152.09	88.79	102.32	128.2	140.04	100.38	112.98	168.05	93.77	159.67	55.96	87.58	172.6	91.97	100.24	134.06	359.1	124.82	101.48	110.03	98.61	97.05	110.62	123.38	227.93	112.34	104.61	111.61	111.28	120.47	191.47	144.96	387.82	88.71	157.9	147.25	214.47	101.91	102.99	136.28	112.61
351	4.34	3.18	1.6	4.25	9.9	2.06	23.81	1.41	145.49	32.42	2.38	60.47	62.02	82.3	4.69	65.4	2.7	73.28	0.92	19.39	305.72	9.11	29.77	1.46	290.49	18.46	8.87	12.36	6.53	11.75	2.9	27.78	70.19	2.66	8.44	4.59	2.59	1.77	19.78	1.6	189.72	1.33	79.44	35.78	44.86	1.29	1.67	2.35	1.91
352	0	0	0	0	0	0	0.11	0	0	0	0	0	0	0	0	0	0	0	0	0	0	0	0	0	0	0	0	0	0	0	0	0	0	0	0	0	0	0	0	0	0	0	0	0	0	0	0	0	0
353	1.57	1.66	2.72	1.15	1.53	1.98	1.43	2	0.41	1.07	2.1	0.24	0.24	0.58	1.39	0.53	2.13	0.35	1.94	1.85	0.05	0.13	0.35	0.1	0.15	0.35	0.78	0.65	0.86	0.29	0.99	1.44	0.86	2.6	1.02	0.78	1.41	0.68	0.07	3.3	0.02	1.31	0.35	0.72	0.38	5.23	3.38	1.82	2.16
354	2944.9	2660.24	2120.87	1798.66	2462.34	2501.21	2132.03	2316.73	835.96	2608.5	2352.36	844.89	1359.49	1211.54	2143.07	1264.47	2702.53	1048.65	2668.97	1572.66	281.43	2910.39	1594.02	2394.4	571.88	1649.25	1663.86	1634.36	3014.71	1182.47	2494.48	1423.66	1244.54	1794.62	1398.09	2183.17	1866.05	2379.04	3305.55	1346.36	567.33	2301.41	1007.72	1411.7	1556.62	1710.74	2784.07	1704.59	1591.94
355	12.41	14.61	17.87	10	18.74	14.03	31.76	17.15	115.2	30.15	16.15	45.27	60.78	60.34	13.9	50.74	13.56	64.19	12.98	19.99	140.56	15.94	26.1	28.18	154.74	19.41	18.43	16.51	15.68	18.73	12.05	19.64	43.45	16.86	17.74	19.18	16.65	10.14	17.06	19.4	133	10.14	59.7	36.06	36.46	20.18	14.92	24.84	19.9
356	0	0	0	0	0	0	0	0	0	0	0	0	0	0	0	0	0	0	0	0	0	0	0	1.81	0	0	0.89	0.19	0	1.69	0	0.17	0	0	0	0	0	0	0	0.14	0	0	0	0	0	0	0	0	0
357	164.21	146.71	194.14	113.28	147.84	166.77	129.48	185.73	47.18	89.6	163.57	56	69.86	62.97	159.81	65.59	174.62	56.79	127.61	144.51	15.21	146.98	160.88	176.43	15.97	109.34	122.47	139.75	144.16	138.46	107.77	116.34	57.74	172.17	153.59	152.82	161.67	90.59	66.1	175.51	27.44	116.03	55.04	174.74	171.98	255.37	153.88	157.46	209.5
358	3.94	1.76	9.52	10.89	5.52	1.96	2.06	27.22	0.85	1.2	3.68	46.4	5.05	3.45	15.81	4.99	3.35	4.12	23.7	11.29	49.54	23.38	5.51	12.66	18.84	35.03	16.71	3.86	7.93	10.05	0.88	1.91	10.08	7.28	9	9	2.71	1.57	3.52	20.59	0.86	15.54	3.76	6.98	1.22	25.56	25.81	16.9	8.6
359	1.22	1.18	1.69	2.28	2.35	1.36	1.33	1.35	0	1.49	0.56	1.29	0.84	4.99	1.63	4.49	1.45	1.85	0.36	4.47	1.58	1.09	2.71	0.43	1.66	4.4	3.94	5.08	1.41	4.8	0.5	2.45	17.78	0.72	3.96	0.98	0.51	0.29	1.22	2.16	3.29	0.79	21.83	4.75	4.05	0.5	1.47	2.4	0.6
360	0.56	0.18	0.11	0.32	0.81	0.27	0.31	0.31	0	0	0.25	0	0.39	0.14	0.37	0	0.5	0.28	1	0.54	0	0.08	0.1	0	0	0.13	0.21	0	0.18	0.64	0.23	0.41	0.44	0	0.26	0	0.12	0	0	0.08	0	0	0.99	0.11	0.12	0	0	0.4	0.14
361	0.43	0.64	0.89	0.27	0.3	0.44	0.53	0.26	0.48	0.3	0.64	0.1	0.3	0.23	0.41	0.15	0.53	0.41	0.53	0.75	0.17	0.35	2.73	1.57	0.09	1.58	1.28	0.94	0.26	1.67	0.96	4.82	0.3	0.88	1.93	0.64	0.81	0.13	5	7.45	0.66	0.35	0.21	0.33	0.35	3.56	0.44	3.12	0.77
362	1.93	2.33	1.69	2.67	2.3	2.28	0.94	2.64	0.47	1.06	1.76	1.37	1.03	1.37	1.88	1.11	2.76	0.68	0.52	2.37	2.08	0.58	1.69	0.53	0.73	2.15	1.73	4.64	2.76	2.28	1.14	2.74	4.26	1.76	1.86	2.18	1.45	0.55	0.38	1.55	0.32	0.41	0.91	0.52	0.85	7.23	0.78	0.73	2.25
363	63.56	65.73	78.75	51.21	74.94	63.62	123.5	72.82	527.6	123.7	66.56	202.35	258.67	232.61	64.3	249.9	68.77	263.88	57.25	112.65	436.58	72.83	113.48	89.34	533.58	74.04	79.65	70.54	83.53	85.02	40.11	120.93	175.85	77.64	81.21	73.56	75.73	62.35	53.81	84.61	402.7	36.07	270.9	168.79	187.22	120.99	57.34	111.37	93.52
364	0.02	0.09	0.18	0.02	0.02	0.17	0.02	0.09	0.06	0.12	0.12	0.03	0	0.09	0	0	0.02	0	0.26	0	0	0.1	0.06	0.18	0	0.08	0.09	0.02	0.02	0	0	0.13	0	0.32	0	0.09	0	0.14	0	0.39	0	0.01	0.05	0	0	0.21	0.1	0.33	0.35
365	5.87	6.79	6.38	8.92	6.79	4.17	5	9.03	2.57	3.25	6.69	12.6	6.4	6.5	8.54	10.06	7.23	3.85	1.89	11.06	3.41	14.02	3.33	3.52	6.11	1.96	7.66	6.4	9.2	6.74	2.86	4.66	4.5	2.29	3.94	2.51	0.7	1.13	1.95	0.87	0.31	1.14	1.67	8.39	4.09	10.14	2.38	5.99	2.17
366	48.23	70.13	206.08	69.14	17.29	81.42	14.79	149.93	2.67	6.42	98.18	23.95	5.95	6.36	66.28	7.96	63.52	6.68	29.34	59.92	21.61	140.97	82.78	365.7	5.07	31	91.14	58.48	69.75	74.5	39.13	21.08	25.38	91.77	31.15	107.95	53.77	18.14	19.65	69.85	3.41	53.21	10.22	36.31	10.23	187.32	79.28	267	182.15
367	1.32	3.67	8.05	2.29	2.97	8.33	5.5	4.92	21.05	6.94	3.4	10.74	13.76	13.1	2.37	10.97	2.54	16.67	9.32	4.75	36.93	1.27	3.81	2.54	47.08	2.29	7.22	2.87	1.8	2.92	4.67	5.67	11.49	15.4	6.34	2.8	5.4	7.98	2.55	15.19	32.63	16.17	12.98	5.8	6.02	30.46	24.16	12.53	12.28
368	8.89	11.15	22.41	9.34	9.6	15.13	9.27	21.29	7.98	4.75	15.37	4.06	7.02	5.91	13.71	5.43	12.19	7.34	14.69	9.31	1.37	6.56	9.74	16.71	5.22	9.77	11.22	10.06	9.03	9.28	9.55	8.73	4.34	17.82	16.28	11.03	11.02	11.29	4.17	13.14	10.27	14.27	10.1	15.14	6.71	35.82	19.44	25.25	28.42
369	0.09	0.37	0.16	0.17	0.19	0.18	0.27	0.6	0.04	0.03	0.2	0.13	0.23	0.21	0.11	0	0.2	0.04	0.25	0.16	0	0.02	0.21	0.61	0	0.44	0.47	0.46	0.38	0.27	0.86	0.41	0.88	0.52	0.32	0.11	0.21	0.08	0.14	0.46	0.15	0.14	0	0.03	0.1	0.44	0.15	0.27	0.08
370	49.61	53.36	54.79	36.1	90.42	53.34	124.27	50.05	143.66	137.92	53.55	127.27	190.5	285.5	57.63	205.16	62.57	152.47	25.82	136.51	76.79	8.49	37.39	4.45	66.1	33.1	38	76.08	55.72	33.32	11.2	103.71	160.54	41.21	46.49	18.92	21.45	14.72	8.64	34.61	115.99	20.52	80.52	50.15	58.6	75.35	30.45	12.4	40.23
371	4.49	4.96	5.64	4.75	5.4	4.69	6.17	7.71	3.94	3.33	5.85	8.24	7.77	4.69	5.85	7.18	6.68	4.41	2.78	3.09	1.01	0.25	3.75	2.31	1.58	2.54	2.35	3.25	7.67	1.16	5.01	4.18	4.12	2.85	4.93	2.34	1.82	1.19	0.7	2.97	0.05	0.7	4.85	0.73	0.66	1.93	3.49	2.03	3.43
372	11.53	16.13	18.57	12.33	7.49	18.05	6.2	21.48	2.6	3.83	18.45	2.21	4.26	4.2	17.27	4.85	15.87	3.45	11.66	9.29	0.38	17.02	18.38	29.44	0.16	5.07	18.78	8.5	16.03	9.58	7.31	5.34	3.32	11.82	9.08	12.65	15.44	6.97	7.97	15.36	0.42	8.73	7.52	5	1.97	22.97	14.76	44.13	23.85
373	0.65	1.58	7.44	0.92	0.33	2.28	0.24	3.9	0.51	0.2	2.28	0.12	0.08	0.09	1.37	0.04	1.15	0.25	1.36	0.41	0	0.49	0.24	2.17	0.09	0.15	0.66	0.23	1.19	0.32	0.49	0.64	0.19	2.81	0.64	0.71	1.22	1.8	0.12	3.7	0.3	0.67	0.23	0.63	0.15	8.47	2.12	4.12	5.8
374	12.7	14.97	20.85	12.41	13.16	15.97	16.69	18.15	28.13	13.07	15.4	16.93	22.88	22.55	14.89	20.9	15.21	21.07	14.43	14.81	24.92	20.59	8.75	10.9	36.38	13.47	7.67	11.8	15.3	8.96	6.87	10.19	15.73	17.18	10.87	13	12.68	14.72	8.7	5.55	34.69	3.74	17.22	13.39	17.7	16.86	8.15	15.76	21.13
375	6.35	7.31	13.83	8.79	5.06	7.66	2.77	9.23	2.09	3.11	9.08	5.22	1.17	1.57	8.28	2.27	7.17	1.75	6.53	7.72	2.76	7.46	2.77	13.18	1.63	5.13	7.19	6.19	8	3.02	10.02	7.91	6.15	11.34	8.91	8.14	4.93	7.02	0.3	6.36	0.12	8.31	1.73	1.4	1.38	6.5	6.83	13.25	17.76
376	14.74	10.32	22.44	7.86	8.91	5.51	10.01	8.06	2.68	4.89	16.66	3.03	5.68	5.28	9.34	4.98	8.5	4.15	6.92	46.87	2.02	1.31	29.77	1.38	0.41	0.34	2.63	4.26	5.06	1.28	10.95	0.88	3.09	13.13	6.75	2.61	2	0.33	0.03	94.92	0	5.6	0	0.2	0.17	22.63	1.87	0.75	3.48
377	22.08	21.88	32.01	27.02	26.62	24.33	26.27	26.55	18.5	18.31	24.4	20.28	17.46	22.87	23.41	16.97	23.39	20.9	12.33	42.79	4.89	33.47	33.06	28.36	6.49	26.13	28.66	33.53	26.03	37.65	24.13	37.94	33.48	28.81	44.82	18.87	24.92	17.75	21.67	33.72	11.15	26.07	22.43	55.27	53.98	36.66	16.72	32.34	36.19
378	13.77	17.27	32.76	11.48	8.25	14.87	5.62	27.3	2.52	3.6	16.44	1.56	1.85	1.74	15.33	1.46	18.95	1.94	18.05	9.12	0	16.78	4.32	20.39	0.08	3.73	8.85	5.88	13.94	4.4	10.38	5.2	0.96	24.86	5.59	8.29	9.68	10.09	2.48	13.62	0.2	7.53	1.98	4.96	1.01	45.25	13.64	23.84	25.95
379	0.13	0.64	0.97	0.51	0.08	0.69	0.1	0.32	0.54	0.29	0.34	0	0.52	0.23	0.38	0	0.29	0.76	0.5	0.24	0	1.47	0.9	1.12	0.11	0.64	0.5	0	0.41	0	0.56	0.3	0.1	0.23	0	1.03	0.08	0.27	0.98	0.21	0	0	0.15	1.53	0.18	0.22	0.07	1.77	0.84
380	48.76	57.64	81.24	48.79	43.58	40.95	28.68	50.09	16.48	22.35	55.92	65.74	33.84	49.55	62.71	56.67	75.87	31.52	23.7	113.14	173.06	81.01	200.95	59.95	138.81	73.94	141.64	97.38	74.66	79.43	84.59	61.02	177.88	65.97	158.68	61.76	43.48	24.17	47.52	99.16	12.03	30.33	40.13	48.11	134.59	118.36	72	87.74	119.57
381	5.09	4.48	9.36	4.82	13.9	3.62	36.38	4.48	202.36	41.26	4.49	74.76	91.13	121.22	5.7	86.05	4.32	106.47	3.13	18.21	223.15	12.97	20.92	11.95	215.7	13.88	13.78	11.95	6.74	14.26	7.72	19.42	51.72	7.5	9.23	9.19	3.84	1.74	14.64	3.97	181.83	3.43	62.91	32.19	35.26	13.98	7.49	9.81	14.16
382	9.27	10.58	16.88	6.84	8.48	10.44	14.18	13.17	30.89	13.08	10.71	18.93	23.5	19.41	9.98	18.98	11.39	21.97	11.35	10.76	18.35	13.66	9.55	21.79	32.18	7.99	8.2	7.29	7.08	9	7.3	8.63	23.67	10.56	7.63	6.88	6.64	6.93	10.96	10.69	39.99	7.13	24.24	17.4	12.64	24.19	8.86	12.42	12.26
383	0.17	0.64	0.83	0.5	0.12	0.59	0.05	1.67	0	0.23	0.56	0.23	0.2	0.09	0.58	0.04	0.51	0.09	0.29	0.25	0.06	0	0.28	0.7	0	0.08	0.4	0.1	1.18	0.82	0.36	0.05	0.38	0.77	0.06	0.64	0.33	0.23	0	3.58	0.19	0.37	0.09	0.64	0.18	0.6	0.96	1.61	2.1
384	15.67	8.45	6.08	7.85	36.09	7.06	76.51	4.83	315.99	93.98	7.18	123.04	163.74	181.02	8.82	164.42	10.36	185.25	6.45	42.36	323.57	22.85	63.11	14.27	404.59	41.87	23.17	28.85	12.18	29.92	10.7	52.29	125.63	7.33	28.49	25.16	12.12	4.25	39.82	8.32	331.61	5.47	138.03	83.73	97.72	9.77	7.36	12.41	9.34
385	2.56	1.48	4.54	4.91	2.79	2.44	1.3	3.77	1.53	1.02	2.66	5.8	1.71	2.22	1.53	2.37	1.21	2.06	3.88	2.95	4.29	4.93	0.85	2.51	2.77	7.6	3.83	1.11	1.26	1.25	8.19	2.99	1.35	5.85	1.18	4.75	0.32	0.88	0.93	4.96	0.34	0.44	2.71	0.25	0.54	0.73	0.46	5.01	4.04
386	96.61	101.63	112.74	81.18	92.13	91	66.26	110.43	16.33	68.29	103.91	70.61	34.3	42.09	98.16	55.13	108.38	46.51	63.52	127.74	64.5	123.05	72.74	143.18	8.82	90.72	119.99	131.41	86.62	87.57	71.74	76.1	75.75	139.12	98.36	98.02	94.17	44.41	44.88	192.15	6.57	75.19	36.81	65.62	57.94	125.23	92.21	155.49	102.11
387	2.96	4	7.12	2.73	1.58	4.92	1.87	7.05	1.23	1.32	3.79	1.59	0.81	1.47	2.96	1.64	4.46	1.61	3.25	2.46	0.22	3.73	1.36	4.9	1.03	2.79	1.71	1.77	3.23	1.76	1.36	2.08	2.05	5.23	1.25	0.99	2.19	2.15	1.02	5.92	0	2.63	1.09	1.48	1.09	16.72	4.16	8.38	5.74
388	7.27	11.06	24.89	5.94	6.39	11.17	2.76	15.31	2.22	2.61	13.01	5.3	2.92	2.95	9.95	3.07	8.45	2.34	6.93	12.26	8.55	2.98	117.61	34.98	2.53	7.63	15	7.64	7.67	28.71	31.43	1.39	6.24	17.15	5.13	6.48	4.69	3.27	1.04	11.2	0.27	12.01	0.99	13.5	0.76	24.47	37.41	8	32.11
389	125.31	193.88	150.73	195.14	165.58	215.26	178.58	320.66	449.01	34.67	202.42	760.2	685.46	249.12	170.45	423.1	170.27	307.93	25.92	42.68	16.92	54.54	28.66	16.02	55.56	32.32	38.78	9.25	142.32	24.01	23.39	43.05	191.1	20.36	19.43	73.96	6.86	9.98	25.14	18.5	51.66	12.25	75.39	33.88	33.51	21.21	4.6	25.73	59.57
390	0.21	0.24	0.3	0.04	0.05	0.14	0	0.11	0	0	0.32	0	0	0	0.1	0.07	0.18	0.22	0.13	0	0	0	0	0.16	0	0	0.11	0	0.24	0	0.04	0.13	0	0.12	0	0.1	0	0	0.02	0.13	0.06	0	0	0.06	0	0.06	0.04	0.37	0.07
391	0	0	0	0	0	0	0	0	0	0	0	0	0	0	0	0	0	0	0	0.08	0	0	0	0.07	0	0	0	0	0	0	0.12	0	0	0	0	0	0	0	0	0	0	0	0	0	0	0	0	0	0
392	69.91	69.44	137.62	61.41	60.68	81.69	42.64	104.94	10.25	23.16	91.91	39.67	31.64	26.79	78.17	31.21	77.62	28.4	71.63	100.51	38.19	205.12	106.01	130.31	17.77	98.69	95.39	101.49	75.43	160.77	113.64	79.03	60.08	132.71	123.32	110.61	108.66	60.47	48.95	171	22.72	54.48	32.6	54.74	28.86	162.22	96.69	134.71	134.97
393	0	0	0	0	0	0	0	0	0	0	0	0	0	0	0	0	0	0	0	0	0	0	0	0	0	0	0	0	0	0	0	0	0	0	0	0	0	0	0	0.14	0	0	0	0	0	0	0	0	0
394	0.12	0.46	0.52	0.17	0.1	0.45	0.22	1.27	0	0.14	0.43	0	0	0	0.54	0.05	0.39	0	0.06	0.23	0	0.15	0.94	0.21	0	0.1	0.54	0.4	0.6	0.2	0.17	0.04	0.05	0.4	0.38	0.29	0.17	0.1	0.08	0.72	0	0.13	0.12	0.24	0.21	0.52	0.16	0.58	0.15
395	48.58	43.04	50.47	34.44	64.47	59.24	39.98	39.19	25.11	38.5	45.01	13.09	28.46	17.29	41.75	23.42	46.28	37.99	63.69	55.96	12.49	83.65	74.9	108.75	2.47	47.95	82.87	58.15	56.33	53.37	49.65	56.86	38.39	66.28	52.11	98.83	65.65	39.15	72.46	91.38	31.46	131.8	31.79	67.64	83.25	54.04	77.48	110.1	59.31
396	0.99	0.91	1.8	1.02	0.69	0.95	0.78	1	0.61	0.58	1.16	0.9	0.46	0.25	1.11	0.15	1.03	0.86	0.69	1.25	0	2.61	1.54	2.16	1.37	1.28	3.02	0.85	0.87	3.48	0.9	0.73	1.32	1.05	1.62	1.54	1.38	0.86	1.24	1.1	0	1.66	0.13	2.32	0.62	5.01	0.6	2.25	3.12
397	45.36	39.87	40.47	30.67	43.87	46.87	41.21	37.52	19.86	34.75	39.93	18.51	23.46	18.46	45.5	23.59	45.34	24.53	43.36	38.65	25.84	46.84	39.89	72.76	25	41.67	42.96	43.5	38.27	28.85	42.99	33.49	32.58	36.05	43.89	34.45	41.35	41.42	36.91	27.39	23.59	39.45	26.13	42.66	20.78	29.76	35.87	42.07	33.89
398	0.74	1.08	1.17	1.34	1.77	1.08	1.38	2.42	6.57	1.17	1.13	1.95	3.37	3.2	1.24	2.71	0.61	2.93	0.44	0.87	3.05	0.32	0.59	0.2	1.39	0.47	0.58	0.66	1	0.56	0.2	1.12	1.74	0.42	0.67	0.28	0.49	0.21	0.33	0.48	4.11	0.28	2.01	1.51	1.55	0.91	0.4	0.57	0.67
399	59.22	67.78	40.52	60.59	71.38	43.76	33.41	65.19	14.14	71.83	64.47	70.97	36	28.77	48.7	120.26	66.15	28.69	36.38	57.18	105.81	34.48	104.19	82.6	63.12	68.77	67.73	62.09	64.21	95.45	33.53	96.63	226.31	76.73	64.98	45.6	37.5	8.71	55.15	65	27.18	29.2	73.74	108.42	68.77	147.56	25.8	70.06	71.49
400	7.48	8.98	12.56	6.83	5.63	9.1	6.23	9.41	1.93	4.11	7.21	2.06	2.77	4.27	8.17	3.53	8.34	2.35	6.59	7.78	0.63	5.67	6.27	7.76	1.29	8.65	4.87	9.26	8.62	5.01	5.53	5.04	3.79	12.51	8.26	7.26	10.36	10.58	3.07	4.37	0.66	2.17	2.2	4.6	3.67	13.21	5.49	8.29	9.48
401	0.03	0.03	0.04	0.05	0	0	0.03	0	0	0	0.06	0	0.05	0	0.1	0	0.14	0	0.06	0	0	0	0.11	0	0	0.05	0	0	0.06	0	0.29	0	0.05	0.08	0	0	0.04	0	0	0	0	0	0	0	0	0	0	0.06	0
402	3.28	3.75	5.18	2.82	2.68	4.91	2.05	4.72	1.72	2.82	4.32	1.06	1.73	1.71	3.29	1.65	4.19	1.81	3.42	3.17	0.38	6.71	2.51	4.94	0.76	5.51	4.01	4.03	2.94	6.09	2.13	3.46	2.99	4.06	2.64	4.4	4.03	1.84	4.88	8.22	0.26	2.03	2.33	7.57	5.81	7.77	2.85	8.1	10.7
403	8.96	7.04	6.34	6.49	23.22	5.86	51.47	5.32	221.41	57.19	5.87	93.19	111.72	134.09	7.43	109.58	6.08	137.1	4.99	25.2	201.44	10.83	29.84	3.02	229.31	20.44	13.31	15.64	8.51	15.25	4.34	27.92	73.56	4.23	13.36	8.74	5.52	2.94	19.82	3.38	190.14	2.31	91.02	48.92	54.25	5.69	2.64	6.46	4.16
404	29.34	28.55	60.57	19.01	19.5	37.55	12.63	41.11	6.1	14.52	47.4	4.25	6.32	7.28	36.29	8.1	36.41	7.19	37.36	21.98	1.34	50.46	33.72	116.38	3.35	29.89	56.34	29.69	30.29	44.03	49.91	33.47	16.21	59.1	37.13	42.03	56.36	30.45	26.39	85.69	6.29	85.3	19.67	56.66	18.39	109.19	128.53	92.3	101.94
405	0	0.03	0.03	0	0	0	0	0	0	0	0.07	0	0	0	0	0.04	0	0	0.01	0	0	0	0.01	0	0.02	0	0	0.03	0.03	0.08	0	0	0	0	0.07	0	0.07	0.02	0	0.07	0	0.02	0	0	0	0.16	0	0.06	0.08
406	0	0	0.02	0	0	0.02	0.02	0.02	0	0	0	0	0	0	0.02	0	0	0	0	0	0	0	0	0	0.07	0.05	0	0	0.02	0	0.06	0.02	0	0	0.02	0	0	0.02	0	0	0	0.01	0	0	0	0.02	0	0	0.05
407	691.79	562.17	591.25	425	753.73	624.12	602.97	543.58	396.09	523.36	613.28	426.4	496.63	458.08	622.89	462.9	619.3	496.62	580.58	731.92	439.16	437.99	789.16	393.39	259.96	637.86	577.61	710.36	674.58	599.5	557.17	732.63	617.66	584.16	738.15	596.07	589.6	378.41	417.69	384.12	288.59	639.93	610.73	833.95	1105.39	452.36	601.57	376.27	666.22
408	0.99	1.2	1.7	0.84	1.44	1.24	0.77	1.37	1.74	1.41	1.55	1.03	2.24	1.12	0.95	1.23	1.1	1.59	0.7	0.75	0.26	1.13	1.56	1.32	0.22	1.48	0.83	0.71	0.93	1.41	0.35	1.18	1.2	1.57	1.24	0.49	0.57	0.31	0.67	1.12	0.8	0.47	0.57	1.22	1.38	1.14	0.92	0.69	1.48
409	1.52	7.18	0.5	1.66	2.81	17.63	3.18	0	6.85	148.98	1.76	3.12	6.34	4.52	27.64	4.56	21.15	201.89	468.22	0.37	7.28	0.87	1.71	152.67	9.25	970.09	275.41	20.65	3.38	6682.51	0.64	2330.88	2.37	2.93	4.12	20.94	3.91	160.99	0.69	2571.9	77.42	4.59	495.32	0.76	27.23	1.59	0.44	0.69	86
410	5.76	4.07	2.68	4.23	14.01	2.74	35.35	2.87	178.44	46.56	3.26	78.8	98.56	112.39	5.62	91.44	4.17	103.45	1.86	13.99	144.18	6.82	29.11	1.69	294.81	13.11	9.89	12.15	5.37	13.57	2.91	24.11	81.28	2.26	11	5.98	3.03	1.6	20.45	1.96	207.17	1.24	74.71	38.46	45.87	2.39	1.1	2.69	2.47
411	0	0	0	0	0.22	0	0.04	0	0	0	0	0	0	0.1	0	0	0	0	0	0	0	0.01	0.12	0	0	0	0.04	0	0	0	0.01	0	0	0	0	0	0	0	0	0.04	0	0	0	0	0	0	0	0.02	0.07
412	21.52	33.9	57.17	22.76	13.04	40.67	11.18	68.75	8.53	9.15	33.38	8.02	8.89	7.32	24.41	6.75	28.65	6.31	22.47	14.52	1.44	15.27	21.54	85.94	2.37	12.11	19.65	14.34	18.31	14.97	13.26	8.28	9.6	21.16	15.89	17.84	18.9	7.71	7.06	36.55	3.35	14.23	9.01	16.32	6.62	84.54	24.82	91.18	74.83
413	8.93	12.87	31.08	9.7	6.1	17.23	5.45	21.8	3.75	3.67	19.57	3.46	3.83	3.34	15.34	1.54	13.84	2.45	11.68	5.69	0.41	12.26	15.79	23.93	1.22	8.77	5.4	5.6	12.98	12.21	9.46	8.91	5.31	14.83	5.72	12.16	11.51	4.8	6.28	17.67	1.14	11.42	6.63	17.56	7.31	34.18	14.01	29.24	40.34
414	0	0	0	0	0	0	0	0	0	0	0	0.15	0	0	0	0	0	0	0	0	0	0	0	0	0	0	0	0	0	0	0	0	0	0	0	0	0	0	0	0	0	0	0	0	0	0	0	0	0
415	4.21	8.75	40.75	7.07	3.69	15.89	2.32	18.15	4.09	0.94	14.56	6.08	1.69	1.3	7.79	2.27	9.81	11.75	12.74	1.11	0.52	0.81	0.3	0.45	0	3.07	8.49	0.63	6.92	7.44	1.14	1.52	0.68	37.7	2	11.12	1.03	20.02	0.84	5.84	0	0.76	9.79	0.31	1.85	4.37	0.38	1.31	29.04
416	0.78	1.13	1.83	0.66	0.67	1.16	1.31	1.4	4.53	1.66	1.19	2.13	2.14	3.09	1.21	2.29	1.09	2.81	0.56	0.77	2.81	0.32	1.48	1.25	3.12	0.69	0.65	0.96	1.25	0.66	0.38	0.8	2.39	0.97	0.45	0.91	0.11	0.31	0.68	0.63	2.64	0.53	1.57	1.11	2.09	1.78	1.96	0.49	0.99
417	16.55	14.54	23.02	12.74	15.73	16.09	9.93	22.49	2.92	9.33	17.17	12.41	5.6	7.79	13.64	11.7	17.1	5.91	8.43	17.19	10.16	15.33	14.21	21.67	6.74	21.49	13.69	16.71	13.87	14.79	10.03	12	11.87	18.14	16.78	20.1	15.87	6.52	7.11	17.97	6.47	5.67	4.82	13.65	19.46	28.65	12.57	26.71	24.21
418	36.87	45.82	80.01	33.69	26.19	49.01	18.63	71.26	5.67	18.69	49.05	11.51	13.19	13.08	43.24	18.25	53.36	12.09	32.61	44.07	9.25	43.91	26.34	65.42	5.61	19.55	29.66	36.7	44.78	32.34	21.76	22.32	20.28	60.81	31.8	31.45	44.03	21.91	9.89	59.73	3.62	22.44	7.13	19.29	19.15	98.84	37.23	64.9	71.43
419	7.43	9.98	22.91	6.49	9.6	11.63	18.31	16.71	58.07	15.19	11.76	24.66	36.05	36.91	9.71	37.02	11.07	40.7	7.81	9.11	45.76	7.38	8.39	13.59	65.51	6.57	6.37	5.99	8.56	6.19	3.76	8.9	18.95	13.64	6.64	6.21	7.48	5.92	6.28	10.04	57.67	2.66	21.78	13.45	15.39	22.03	8.36	15.23	28.22
420	0.37	0.75	0.24	0.43	1.29	0.24	2.09	0.24	12.93	4.11	0.21	5.88	6.06	9.15	0.59	7.12	0.34	7.68	0.15	1.95	26.93	1.06	4.58	0.21	45.67	3	1.25	2.21	0.65	1.51	0.45	3.93	11.65	0.3	1.84	0.81	0.35	0.33	2.93	0.27	28.88	0.2	13.24	7.92	6.83	0.22	0.36	0.35	0.38
421	16.33	16.31	21.21	12.85	24.14	19.75	35.1	18.51	110.07	34.33	14.7	48.96	71.3	81.43	18.06	64.09	16.83	65.91	13.61	21.01	83.22	20.13	18.43	10.26	100.64	17.94	13.2	14.51	19.03	13.15	7.98	20.6	31.61	16.88	14.37	12.17	15.71	10.22	12.31	13.25	80.22	12.21	37.16	29.69	24.93	16.77	11.2	12.37	13.74
422	2.09	3.18	5.92	2.68	1.57	5.07	2.62	6.73	5.11	3.15	3.41	4.35	5.5	4.2	3.18	4.74	2.75	4.11	1.63	1.59	9.97	0.94	2.79	1.64	10.55	1.07	1.01	0.83	3.29	2.68	1.13	1.92	4.76	1.43	0.98	1.4	0.52	1.14	1.12	2.29	10.47	0.07	5.12	2.36	2.12	5.55	0.5	0.92	3.38
423	1.71	3.07	7.04	3.15	1.41	2.51	0.69	7.61	0.35	0.33	3.18	0.91	0.31	0.24	3.68	0.92	3.96	0.77	1.62	1.1	0.68	0.28	1.55	0.74	0	0.55	1.16	1.02	2.35	0.56	0.67	0.42	0.45	2.33	1.02	0.76	0.91	1.85	0.02	2.97	0	2.19	0.3	0.22	0.04	30.13	0.27	1.02	9.28
424	53.4	73.59	94.55	51.12	45.36	78.56	43.32	90.45	23.81	29.47	78.84	19.11	26	30.79	68.78	22.65	77.29	20.55	65.22	50.83	1.81	72.23	43.55	48.86	4.75	32.35	54.17	39.99	66.31	41.16	44.5	41.43	18.74	77.91	51.82	37.48	59.64	50.28	23.44	59.33	3.77	36.32	33.23	64.65	35.9	81.95	56.31	75.84	88.84
425	79.2	110.38	95.73	61.22	71.19	104.38	57.27	74.21	17.25	53.06	100.36	11.23	33.85	24.81	89.73	24.93	118.56	31.37	101.93	72.83	2.95	115.72	29.86	61.86	7.48	32.27	60.6	82.27	121.92	43.21	115.17	68.7	27.15	102.14	55.59	77.37	73.24	61.3	48.69	75.45	11.94	132.29	22.38	69.08	15.75	100.51	140.1	104.48	103.43
426	0.12	0.1	0.03	0	0.09	0.09	0	0.1	0.04	0.05	0	0.04	0	0.14	0.08	0.03	0.12	0.07	0	0.03	0.09	0.02	0	0	0	0	0.03	0	0.09	0.02	0.02	0.07	0	0.1	0	0.02	0.03	0	0	0.03	0	0	0.05	0.14	0	0	0	0.07	0
427	4.33	3.23	1.45	2.62	10.02	1.91	27.6	1.32	134.75	30.88	1.85	53.5	65.42	75.78	3.44	68.08	2.89	74.91	2.13	9.45	105.61	4.25	16.6	0.51	130.5	8	6.33	6.47	3.53	9.79	1.46	13.28	36.49	1.5	4.54	3.29	2.39	1.39	10.32	0.98	105.46	0.91	42.7	19.85	23.98	1.19	0.6	1.26	1.22
428	3.35	5.06	10.51	2.66	1.84	5.61	1.54	8.7	0.55	0.65	6.21	0.13	0.37	0.6	4.82	0.8	5.75	0.59	4.6	1.68	0.2	4.93	1.01	7.83	0	1.37	2.85	1.75	3.78	2.16	2.25	1.77	0.53	6.45	2.19	2.97	3.53	2.27	0.78	6.36	0.06	2.49	0.41	2.2	0.93	16.79	4.62	7.99	12.29
429	3.76	5.89	7.42	3.52	2.71	6.42	4.1	6.11	1.66	0.8	5.18	1.6	4.09	1.54	3.74	1.02	3.78	1.57	3.27	2.94	0	2.55	3.18	2.46	1.18	1.22	4.1	3.21	5.55	2.09	1.17	1.98	1.01	1.77	1.33	2.09	2.97	2.03	0.89	3.7	0	1.55	4.75	4.2	1.01	2.76	2.75	2.21	4.26
430	3.29	4.49	3.13	4.35	3.19	5.69	2.54	4.32	0.98	5.02	4.11	0.99	0.92	1.08	4.82	2.03	7.52	3.04	3.08	4.75	0.73	5.62	4.01	2.64	1.46	2.96	2.74	4.92	3.09	11.85	5.5	7.74	3.27	3.44	2.8	3.23	2.39	2.54	0.38	6.55	0	0.92	1.74	1.88	0.72	4.6	1.65	4.16	6.83
431	0.38	0.43	0.41	0.16	0.34	0.24	0.38	0.57	0	0.03	0.26	0.1	0	0	0.44	0	0.17	0.05	0	0.04	0	0	0	0	0.13	0	0	0.04	0.16	0	0	0	0	0.11	0.04	0	0	0.09	0.09	0.06	0	0	0	0	0	0.04	0.03	0.03	0.42
432	110.64	78.13	75.62	65.53	124.59	84.48	127.45	78.87	48.21	136.88	80.98	72.86	102.64	129.18	77.26	134.3	113.16	100.33	61.24	73.29	80.69	13.88	36.6	23.8	22.39	50.13	55.03	72.58	57.69	38.47	27.39	52.38	59.17	69.78	63.04	44.91	52.92	23.57	15.48	80.41	24.79	53.52	26.31	19.64	31.82	68.21	76.04	21.45	49.94
433	6.5	7.34	14.27	5.15	7.48	9.42	10.44	9.92	17.32	8.04	8.03	8.43	11.82	11.91	6.5	10.95	8.22	11.81	7.27	5.48	11.67	6.52	7.7	6.2	12.4	4.09	5.23	4.74	6.71	5.67	3.41	5.09	6.08	7.29	6.09	4.06	4.68	4.97	4.11	8.23	10.49	4.26	10.44	8.42	5.58	9.68	4.74	8.22	8.85
434	0	0	0	0	0	0	0	0	0	0	0	0	0	0	0	0.07	0	0	0	0	0	0	0	0	0	0	0	0	0	0.02	0	0	0.03	0	0	0	0	0	0	0	0	0	0	0	0	0	0	0	0
435	0.81	1.48	4.12	1.13	0.83	0.93	0.47	1.63	0	0.57	1.73	0.57	0.72	0	1.35	0.47	0.96	0.1	0.71	1.28	0.83	3.24	1.18	4.23	0.6	1.95	2.67	1.05	1.03	1.89	1.31	1.24	2.22	1.6	0.63	3.35	2.67	0.71	2.57	2.83	0	2.35	1.89	2.11	1.04	10.5	4.79	4.62	5.69
436	2.08	2.07	8.26	2.51	1.83	2.96	1.19	4.31	0	2.26	4.61	1.29	0.94	0.83	4.49	0.56	3.03	1.65	1.64	1.38	0	0.36	1.36	2.61	0	0.59	0.62	2.1	2.55	2.68	0.77	1.34	0.65	4.15	2.55	1.43	1.63	0.9	0.1	1.3	0	1.06	0	0.48	1.85	8.03	1.45	1.81	4.45
437	8.22	13.88	22.34	7.61	6.73	7.58	6.66	6.72	7.27	6.57	9.03	8.49	8.01	3.7	15.19	4.47	8.44	2.85	6.79	7.5	2.34	3.29	20.66	15.07	3.53	14.13	23.25	14.52	7.48	11.94	6.83	9.18	6.17	10.01	19.08	6.28	14.55	15	0.96	5.24	0.61	1.77	18.94	2.82	2.58	7.6	8.07	5.38	24.96
438	0	0	0	0	0	0	0	0.37	0	0	0.08	0	0	0	0.08	0	0.07	0	0	0	0	0	0	0	0	0	0	0	0.08	0	0	0	0	0	0	0	0	0	0	0	0	0	0	0	0	0	0	0	0
439	2.09	0.36	1.54	0.73	0.57	1.9	1.06	1.08	0	0.26	0.68	0	0	0.33	0.96	0.22	1.55	0.25	0.83	1.44	0	0	0.37	1.19	0	0	0.28	1.73	0.37	0	0.54	0.42	0.64	0.58	1.92	2.03	0.47	0.7	0.18	4.09	0	1.23	0.25	2.23	0	4.26	2.27	3.1	4.96
440	83.86	69.5	45.2	63.44	90.81	60.93	76	49.78	38.12	75.47	66.02	90.94	73.94	74.37	74.84	117.08	77.76	64.56	40.72	100.65	78.07	70.5	111.09	72.31	39.98	118.84	74.1	95.8	70.65	64.17	63.31	116.79	294.56	45.9	100.87	88.76	78.51	30.39	172.02	73.03	51.71	58.7	63.12	67.41	306.49	44.08	51.03	83.82	50.28
441	0.76	0.52	1.93	0.82	0.72	1	0.46	1.56	0.12	0.28	0.69	0.23	0.35	0.06	0.93	0.15	1.02	0.1	0.81	0.53	0.04	0.41	0.66	0.7	0	0.09	0.31	0.35	0.72	0.29	0.21	0.22	0.13	0.93	0.56	0.42	0.33	0.55	0	0.98	0	0.48	0.43	0.46	0.22	2.04	0.55	0.32	1.03
442	7.97	9.46	15.05	7.64	7.37	7.19	10.38	9.49	19.06	9.44	9.3	13.93	14.33	15.13	9.96	13.15	8.68	14.55	6.45	11.93	33	15.61	9.29	14.44	30.42	8.6	9.91	7.72	9.79	11.5	6.98	8.14	13.07	9.41	7.01	9.33	6.1	4.21	7.09	8.12	22.15	4	15.44	13.78	12.55	21.77	10.12	11.59	10.25
443	6.49	7.35	17.69	5.33	7.42	10.32	6.5	12.55	2.06	4.09	10.46	2.23	2.72	2.32	8.48	3.12	10.06	2.59	7.08	6.92	0.28	9.54	5.61	11.42	1.38	6.21	6.09	5.59	7.36	4.7	6.84	5.92	3.12	11.84	7.01	6.92	9.09	6.3	2.65	8.2	0.23	4.12	2.38	5.6	6.69	20.96	8.62	11.13	15.13
444	5.31	7.02	9.76	4.72	3.92	8.77	4.19	11.15	1.5	2.1	8.24	0.8	1.47	1.95	7.96	1.52	8.89	1.26	5.53	2.85	0.39	2.66	3.56	2.64	0.02	1.94	1.73	2.53	6.47	2	3.02	2.65	0.65	6.64	2.54	4.05	3.22	2.66	2.19	5.01	0.38	2.21	1.49	1.3	1.19	10.67	2.82	6.58	10.45
445	31.36	33.79	39.63	27.71	40	31.28	47.13	38	85.18	46.44	33.06	75.68	77.53	80.73	34.09	81.57	34.96	72.61	22.75	43.34	87.4	29.87	54.78	29.97	110.62	44.81	31.86	46.41	33.95	33.66	19.06	49.24	86.99	26.05	31.72	29.35	25.5	21.06	27.37	30.74	93.73	21.23	63.42	47.28	62.03	35.72	25.23	23.38	26.37
446	0	0	0	0	0	0.08	0	0	0	0	0	0	0	0	0	0	0.08	0	0	0	0	0	0	0.09	0	0	0	0	0	0	0	0	0	0	0	0	0	0	0	0	0	0	0	0	0	0	0.08	0	0
447	1.66	1.45	1.88	1.05	2.5	1.61	3.56	1.4	5.61	5.21	2.14	4.88	5.14	5.24	1.76	7.48	1.18	8.74	1.81	3.25	9.99	0.75	2.87	0.5	11.6	1.36	1.56	1.77	2.02	1.18	0.48	2.25	4.87	2	1.71	1.07	1.41	2.13	1.32	0.52	12.42	0.17	4.35	3.8	3.56	1.73	0.39	1.27	1.08
448	0	0	0.05	0.03	0	0	0.09	0	0.06	0	0	0	0	0	0.04	0	0	0	0	0	0	0	0.04	0	0	0	0	0	0	0	0	0	0.19	0	0	0	0	0	0	0	0	0	0	0.05	0	0	0	0	0
449	0.63	0.73	0.17	0.58	0.4	0.52	0.86	0.74	0.43	0.2	0.76	0.87	0.91	0.65	0.65	0.24	0.59	0.3	0.32	0.49	0.06	0.89	1.07	0.09	0.32	0.42	0.6	0.4	0.72	0.67	0.23	0.41	0.72	0.5	0.48	0.38	0.32	0.19	0.28	0.32	0.25	0.11	0.58	0.82	0.63	0.57	0.2	0.27	0.36
450	16.22	17.05	22.9	14.65	12.14	18.46	10.36	26.72	8.73	12.26	17.14	15.23	11.09	13.09	19.45	15.57	22.12	10.38	9.35	10.38	5.5	6.02	7.78	8.36	8.35	7.45	6.83	11.87	16.98	5.86	7.86	13.26	9.49	14.68	10.23	9.95	9.84	7.87	4.1	11.69	6.09	2.94	4.62	4.94	9.45	20.06	6.94	9.97	18.68
451	17.64	18.47	35.23	17.22	14.46	21.7	21.55	29.89	68.94	20.63	24.22	29.18	38.51	42.12	23.9	38.13	24.23	41.59	14.81	16.54	78.29	18.93	20.68	30.59	73.12	10.79	13.08	15.66	22.47	14.78	10.97	17.46	29.96	27.68	12.39	22.8	19.97	13.17	10.46	17.61	59.44	7.58	35.97	22.43	21.55	34.65	12.61	35.93	43.67
452	0	0.04	0	0.04	0	0.04	0.1	0	0	0.05	0	0	0	0	0	0.06	0.04	0.41	0.12	0	1.65	0.36	1.25	0	1.64	0.13	0.41	0.11	0.04	0.35	0.48	0.1	8.28	0.11	0.06	0.04	0	0.06	0	0.72	0.12	0.15	0	0.05	0	0.72	0	0.1	0
453	6.91	9.91	20.98	7.35	3.76	12.37	3.14	19.87	0.73	2.42	10.44	0.66	1.22	1.14	9.82	1.79	11.58	2.04	7.05	4.99	0.18	7.84	5.37	16.25	0.85	3.41	9.25	3.7	6.57	3.77	7.24	3.11	2.88	14.01	4.91	6.72	6.23	3.89	3.14	11.24	1	8.85	2.79	3.2	0.93	23.92	12.61	19.48	20.08
454	39.22	46.77	67.24	40.06	40.41	47.87	29.63	64.62	18.89	28.26	46.66	27.69	26.95	28.5	44.98	27.32	46.25	31.45	35.94	43.98	31.68	42.32	47.45	61.02	20.52	44.67	46.14	38.96	39.59	49.11	41.92	37.77	38.3	60.73	48.82	43.99	45.99	36.31	24.78	52.72	19.06	20.38	21.95	50.5	35.23	88.66	25.24	61.25	67.06
455	64.1	63.29	57.57	75.3	70.26	64.54	64.54	78.71	52.97	60.57	53.72	132.53	65.9	72.02	73.13	95.15	67.89	65.31	30.83	109.62	121.97	104.18	125.17	51.75	117.7	94.56	80.73	111.01	65.1	141.02	79.9	103.33	107.01	51.88	71.46	83.38	52.52	25.64	55.11	56.43	43.95	27.08	41.05	197.32	119.62	74.09	28.63	72.49	93.41
456	0.62	0.37	2.14	0.28	0.62	0.87	0.15	1.21	0	0.05	0.56	0.04	0.16	0.07	0.57	0	0.41	0.1	1.86	3.29	0.22	11.55	2.15	3.92	0.14	1.41	5.32	1.92	1.22	2.18	2.53	0.53	1.63	3.81	2.47	1.84	4.88	1.46	14.59	6.16	1.05	12.88	0.86	4.42	0.03	15.24	1.09	44.21	5.07
457	0.14	0	0	0	0.1	0.17	0.28	0	2.78	0.43	0	1.82	1.78	0	0	1.95	0.15	0.74	0.15	1.28	4.91	0.31	1.95	1.11	0.64	1.12	0.1	0.42	0.45	0.81	0.77	0.31	2.1	0	0.95	0	0.23	0.71	0.7	0	1.03	0	0.31	1.21	2.39	0	0.3	1.16	0
458	1.75	1.71	1.67	1.14	5.7	1.32	13.51	1.42	65.45	16.59	1.48	25.74	36.74	39.6	1.87	33.96	1.49	37.87	1.63	7.54	52.94	2.98	8.24	0.87	75.45	5.82	3.88	4.21	1.83	5.56	1.48	8.85	21.18	0.89	3.79	2.43	0.7	0.54	5.65	2.73	53.25	0.53	23.9	12.65	12.3	4.08	0.63	2.17	2.42
459	39	38.12	43.4	32.61	35.3	37.47	32.7	42.51	10.53	31.94	40.35	31.47	24.9	25.62	43.36	36.39	43.72	24.96	26.6	41.28	16.34	33.58	38.37	35.71	19.24	30.18	23.74	41.01	40.49	30.76	25.66	31.99	37.76	34.92	33.68	31.39	28.57	20.68	13.18	39.07	2.42	22.33	21.2	35.06	30.72	38.2	21.79	51.91	28.81
460	0.13	0.3	0.18	0.18	0.2	0.2	0	0.23	0	0.11	0.28	0.32	0	0	0.1	0.14	0.05	0.08	0	0.12	0.2	0.05	0.23	0.11	0	0.22	0.06	0.06	0.2	0	0.12	0	0	0.12	0.07	0.05	0.19	0.07	0	0.14	0	0	0	0.12	0.13	0.06	0.14	0.11	0.3
461	26.2	25.32	52.6	17.24	20.41	42.08	21.21	37.21	11.95	15.13	39.6	9.62	17.88	11.15	35.47	12.3	36.98	13.01	31.83	23.81	5.59	30.3	20.61	45.14	8.1	16.83	18.36	25.13	40.8	19.12	20.4	21.51	11.04	39.39	20.39	26.3	32.86	17.68	18.31	28.9	7.69	15.7	12.38	27.09	20.36	36.31	24.75	36.11	46.55
462	34.41	21.26	40.86	19.76	38.21	23.81	41.62	28.14	47.4	58.22	30.65	34.98	50.32	52	17.3	36.92	35.14	43.15	16.51	45.54	26.28	49.88	62.24	70.6	48.28	48.5	53.79	41.98	26.63	47.34	54.03	55.04	83.26	31.97	57.89	34.86	20.99	23.4	62.34	35.24	58.56	26.93	58.76	58.81	85.25	56.68	29.96	54.99	36.56
463	205.78	230.87	451.95	208.45	186.13	241.59	195.74	416.78	126.72	152.6	282.65	220.64	208.07	132.6	207.08	147.34	233.36	199.94	152.48	234.61	31.32	214.57	152.92	229.81	37.7	262.6	208.6	170.85	189.95	186.28	179	256.97	184.57	334.97	260.1	283.65	216.52	216.9	154.23	314.44	75.02	190.38	215.31	267.85	338.58	369.51	237.53	476.74	369.32
464	7.05	8.96	10.27	7.98	8.13	7.67	6.24	9.76	1.84	7.05	7	9.2	6.38	7.92	9.63	10.63	10.43	5.75	4.46	9.33	6.43	10.02	19.19	9.69	6.02	9.54	8.62	9.33	8.19	8.18	7.06	9.75	11.13	7.51	3.65	5.9	6.13	2.74	7.27	9.83	1.4	2.24	3.19	2.59	6.74	7.46	3.52	7.03	6.41
465	4.76	4.19	5.68	3.84	6.22	4.97	5.55	1.94	5.05	4.48	5.36	2.38	3.14	4.1	4.95	2.23	4.88	2.24	6.96	5.4	2.33	8.16	10.22	11.04	5.1	3.74	4.59	8.04	4.43	5.88	9.35	5.03	3.94	4.96	8.72	4.12	6.68	2.75	4.38	8.61	2.43	3.65	3.59	5.42	2.81	2.09	4.52	8.65	3.38
466	2.11	5.51	18.38	3.66	0.7	7.54	0.44	7.73	0.85	3.22	5.16	0.58	0.17	0.19	5.88	0.5	11.83	5.38	6.99	2.43	0.14	5.76	3.91	50	0.44	7.27	6.94	3.54	1.94	25.92	25.52	15.37	1.1	10.37	6.76	13.46	7.27	8.46	0.33	47.73	0.1	3.4	22.69	1.95	0.41	15.63	5.77	35.27	36.95
467	26.59	47.9	104.76	39.64	8.66	22.31	9.93	159.96	2.55	2.14	88.34	4.5	1.49	8.54	23.84	7.99	11.51	8.55	2.91	5.07	0	0.13	0	0	0	1.56	2.85	0.17	16.91	0.07	0.41	0.64	0.11	44.5	0.1	5.35	0	1.74	0	2.5	0	1.66	0.43	0.25	0	11.28	0.92	2.32	30.55
468	0	0	0	0	0	0	0	0	0	0	0	0	0	0	0	0	0	0	0	0	0	0	0	0	0	0	0	0	0	0	0	0	0	0	0	0	0	0	0	0	0	0	0	0	0	0	0	0	0
469	0.03	0.09	0.18	0.13	0.15	0.2	0.03	0.32	0.14	0.04	0.16	0.1	0.45	0.27	0.07	0.26	0.08	0.09	0.08	0.25	0	0.1	0.17	0	0.02	0	0.11	0.1	0.11	0.08	0.12	0.11	0.29	0.04	0.04	0.01	0.03	0	0.05	0.24	0	0.04	0	0.27	0.06	0.17	0.03	0.16	0.04
470	0.8	1.21	3.38	1.03	0.96	1.43	0.75	4.12	0.29	0.38	1.94	0.06	0.39	0.03	1.36	0.25	2.54	0.15	1.32	0.4	0	0	0.52	2.76	0	0.09	0.09	0.17	1.02	0.2	0	0.07	0.03	1.37	0.11	0.25	0.18	0.14	0.2	0.02	0	0.16	0	0.02	1.56	0.5	0.02	0.46	0.42
471	2.41	0.85	4.05	0.05	2.78	1.24	1.09	0.59	0.28	2.95	1.82	0	0.65	0.63	0.71	0.89	1.1	0.71	2.26	4.49	0	8.92	6.6	12.76	1.44	5.94	5.89	4.34	0.91	3.12	4.94	2.39	1.68	2.72	2.62	8.73	6.88	1.67	8.08	7.44	0	4.25	7.91	17.16	6.96	7.12	8.53	14.87	6.07
472	3.01	5.13	13.23	2.6	3.09	4.83	5.19	3.94	18.01	9.68	4.29	8.39	10.11	10.74	6.6	9.63	5.28	20.13	6.82	9.23	11.54	33.42	10.18	3.53	13.44	9.57	20.44	5.56	11.96	39.98	6.91	7.16	9.74	19.22	3.07	38.7	1.61	3.28	12.13	15.35	22.68	14	22.79	12.82	2.54	0.94	12.39	15.8	27.07
473	321.41	220.15	199.15	152.45	311.19	421.83	225.44	178.51	117.44	201.72	223.76	78.8	158.69	165.64	283.57	117.59	262.42	151.59	403.52	519.87	66.1	212.83	176.24	149.48	108.58	271.69	460.79	476.95	259.07	240.2	372.59	533.95	367.43	478.22	568.39	357.85	386.62	455.06	136.69	348.94	194.42	839.6	271.51	303.91	212.54	318.78	548.18	287.4	416.59
474	1.5	1.09	1.84	0.65	2.95	1.87	2.1	0.7	0.68	2.38	1.25	0.66	2.21	1.8	1.23	2.52	2.54	2.94	2.88	2.69	0.86	1.36	1.16	0.87	1.4	2.32	5.32	2.94	1.7	1.97	1.61	1.89	2.34	3.95	3.72	2.13	2.29	0.45	0.65	1.57	0	1.81	1.1	0.57	0.61	2.64	3.11	1.57	2.9
475	0.13	0.19	0.44	0.3	0.13	0.18	0	0.7	0	0.14	0.31	0	0.19	0.05	0.26	0.05	0.47	0	0.17	0.41	0	0.08	0.14	0.07	0	0.2	0.21	0.05	0.12	0.08	0.42	0.3	0.4	0.39	0.42	0.18	0.15	0.15	0.03	0.47	0.28	0.2	0.1	0.08	0	0.8	0.04	0.44	0.79
476	10.35	8.92	6.73	10.2	12.05	7.5	22.21	6.28	78.88	24.22	8.05	36	47.4	49.15	10.41	47.23	11.14	48.62	5.8	12.8	66.07	11.12	11.68	3.97	82.38	12.09	6.99	11.38	12.68	5.89	3.22	8.93	23.67	4.27	5.39	5.49	5.96	4.82	7.2	2.61	69.36	0.55	28.69	15.77	18.13	5.35	2.16	6.89	4.67
477	1.46	1.5	1.14	1.37	2.36	1.48	4.65	0.99	14.02	4.46	1.11	7.06	7.69	11.22	1.12	6.36	1.16	9.17	0.81	2.36	14.86	0.73	2.75	1.37	16.4	1.57	1.31	2.21	1.26	2.14	3.03	5.01	5.25	0.95	1.84	0.96	0.77	0.61	1.39	0.91	17.99	0.28	5.56	2.9	3.03	1.07	0.32	1.95	1.15
478	1.1	1.69	0.97	0.61	0.68	1.01	0.13	0.61	0	1.71	1.28	0.37	0.48	0.54	2.1	0	2.5	0.53	1.57	3.51	0.91	21.89	11.57	34.25	0.24	3.71	4.26	7.09	1.73	19.32	26.51	13.08	0.93	6.37	0.33	12.39	1.31	0.33	1.14	4.65	0	0.61	3.17	3.55	0	8.6	1.58	7.64	42.66
479	1.43	3.06	5.62	5.3	1.44	2.47	0.96	3.78	1.13	0.47	3.47	1.73	0.59	1.1	3.38	0.37	2.39	0.52	1.98	1.01	0.1	5.17	40.68	12.81	0.05	1.46	8.29	0.92	1.76	7.69	3.49	0.55	0.25	2.49	1.33	5.53	1.59	2.31	0.62	1.64	0	1.59	0.25	0.12	0.23	1.96	0.86	5.04	4.97
480	15.7	17.72	27.57	12.61	10.72	20.68	7.51	23.23	3.22	6.69	22.95	4.41	3.67	3.89	22.17	2.16	22.22	4.93	20.44	8.24	0	15.02	20.18	20.72	0.25	6.44	13.61	7.47	16.34	12.95	10.76	6.49	7.49	17.3	9.58	13.45	11.14	19.57	3.08	24.34	1.3	25.4	6.27	8.74	3.46	18.65	24.95	27.97	25.28
481	55.46	54.25	89.08	44.5	43.25	54.05	31.8	79.32	32.16	27.71	64.02	22.89	20.31	20.27	55.6	24	69.58	26.76	35.91	34.52	26.9	9.31	10.9	21.02	17.97	21.43	24.58	31.21	41.41	19	13.19	20.42	13.86	70.07	29.82	24.1	43.85	40.52	5.38	36.82	13.82	24.14	11.68	9.39	19.76	77.66	42.83	25.83	43.49
482	1.74	1.64	3.46	1.08	1.41	2.46	1.41	2.99	1.9	1.71	2.7	1.35	1.67	2.05	2.34	3.96	1.94	0.78	1.28	3.62	0.88	3.41	4.16	2.32	1.57	4.36	3.42	2.01	3.1	2.3	1.67	1.96	2.3	2.42	1.66	2.98	2.37	0.84	2.95	1.84	0	0.46	3.75	1.68	3.37	4.3	0.44	3.01	5.25
483	0.49	0.38	0.54	0.25	0.44	0.16	0.43	0.38	0.09	0.36	0.36	0.54	0.24	0.35	0.28	0.23	0.46	0.26	0.31	0.46	0.33	0	0.25	0.54	0	0.16	0.39	0.2	0.28	0.28	0	0.25	0.54	0.47	0	0.22	0	0.08	0	0.15	0	0.15	0.2	0.93	0	0	0	0.49	0.08
484	10.89	15.03	15.67	10.64	10.44	14.7	17.88	20.66	30.6	13.97	15.08	20.74	26.12	22.67	12.78	21.52	13.39	25.43	7.76	11.03	59.6	6.58	14.66	5.85	86.65	8.91	11.95	11.58	15.1	9.41	4.41	16.5	31.98	8.28	10.81	8.06	8.14	11.31	7.39	6.15	52.29	7.08	27.78	18.33	20.89	12.31	10.55	5.31	21.58
485	9.13	10.23	15.13	7.44	8.76	14.94	7.22	16.47	5.71	3.83	11.5	2.23	5.03	4.66	11.65	3.56	12.12	3.7	10.18	7.2	0.67	3.1	4.77	5.32	0.61	4.72	6.77	6.28	14.01	3.86	3.63	5.19	2.02	9.1	8.08	4.78	7.75	5.67	1.66	11	0	3.14	4.3	5.09	2.15	13.72	4.04	6.52	21.39
486	7.18	8.64	9.76	7.36	5.25	8.63	6.55	15.19	14.36	5.39	9.13	8.37	12.01	13.27	7.57	10.22	5.97	13.61	1.93	5.45	5.11	5.18	3.3	4.8	3.49	3.02	2.29	3.06	10.36	4.7	3.33	4.25	3.32	3.09	3.09	3.31	1.79	0.7	1.9	2.02	7.44	3.29	4.62	3.92	3.43	4.69	3.88	7.95	5.23
487	418.93	486.2	139.59	279.2	1261.1	1843.94	2328.31	441	875.07	152.67	432.32	1285.37	3879.53	1735.42	352.95	1021.64	227.86	1044.06	3010.63	537.91	11.31	68.78	27.05	494.8	4.42	1109.31	1974.44	439.84	437.51	455.9	27.37	31.88	58.82	130.2	69.07	820.28	167.28	935.07	93.19	165.77	1674.4	2055.18	1321.41	508.49	10.12	186.01	2194.84	423.36	158.68
488	0.08	0.04	0	0.08	0.17	0.04	0.08	0.1	0	0	0.08	0	0.12	0	0.09	0	0.08	0	0.04	0.26	0	0	0.1	0.05	0	0	0	0	0.04	0.04	0	0	0	0.05	0	0.04	0.06	0	0.07	0	0	0	0	0.15	0.05	0	0	0.05	0.07
489	8.78	7.69	8.49	7.2	10.73	7.69	8.7	7.07	5.65	7.94	8.27	8.44	7.93	9.07	7.55	9.93	7.85	9.43	5.43	10.88	7.05	3.88	5.34	5.84	4.28	10.47	6.54	9.66	6.78	7.4	3.62	9.89	9.91	8.21	9.94	6.89	7.06	6.75	3.37	5.5	5.25	3.22	4.86	2.81	8.01	7.95	3.86	5.86	8.15
490	212.37	233.16	180.95	178.81	257.42	225.31	290.87	196.67	216.49	231.37	214.3	281.62	290.19	227.79	220.19	209.57	201.42	240.48	164.08	259.03	178.44	330.96	463.42	273.4	116.28	229.57	326.94	301.7	295.94	328.08	332.51	350.62	436.59	160.33	289.34	339.88	246.14	183.77	408.07	201.27	140.65	328.57	464.6	581.61	634.98	125.41	324.98	203	218.33
491	0	0	0	0	0	0	0	0	0	0	0	0	0	0	0	0	0	0	0	0	0	0	0	0	0	0	0	0	0	0	0	0	0	0	0	0	0	0	0	0	0	0	0	0	0	0	0	0	0
492	28.9	27.62	29.76	20.5	39.31	25.41	56.5	23.71	70.57	46.73	22.05	63.97	68.46	70.16	23.25	75.26	21.01	67.03	9.75	58.68	24.61	41.77	85.29	27.93	59.2	47.07	34.56	54.39	33.76	52.26	22.62	64.08	123.63	24.83	37.58	37.34	22.23	13.97	52.65	25.85	78.84	15.97	85.85	91.51	89.02	27.58	13.73	32.35	28.5
493	0	0.07	0.33	0.12	0.4	0.07	0	0	0	0	0	0	0.96	0	0.35	0	0.06	0	0	0.8	0	4.16	0.08	0.22	0	0.2	0	0.25	0.27	0.14	1.7	0	0	0	0.1	5.83	0.09	0	0	0	0	0.09	0.25	0	0	0	1.45	0.52	0.52
494	3.82	6.7	19.35	5.27	3.82	8.58	1.71	12.46	0.43	1.55	8.75	0.74	0.98	0.18	5.36	1.14	7.47	1.62	5.03	2.38	0.39	2.23	1.41	7.28	0.24	2.43	2.55	2.62	5.72	1.84	2.32	1.31	1.27	8.8	3.57	2.56	4.4	5.59	1.19	4.49	0	2.76	0.56	2.1	1.15	20.29	6.35	4.85	10.98
495	78.68	76.84	63.25	81.46	71.9	70.85	50.52	86.27	21.02	38.8	73.11	74.26	40.17	43.17	92.98	57.32	80.97	33.9	40.89	62.6	37.02	58.27	58.16	72.08	16.01	47.26	60.34	61.8	93.5	56	38.28	63.54	57.45	53.95	45.46	53.76	41.44	27.98	25	35.37	8.76	39.93	37.18	47.18	73.35	34.42	47.97	30.69	59.66
496	29.76	29.34	58.44	16.59	19.44	50.98	9.12	47.02	3.36	9.39	34.35	3.01	5.46	7.02	26.16	3.57	24.35	5.73	39.97	26.77	1.73	7.17	7.54	21.79	0.45	15.25	26.6	35.15	22.4	15.07	13.09	16.62	7.87	61.22	24.6	20.89	37.3	24.14	2.67	54.22	1.23	19.54	7.57	7.69	4.59	147.77	36.77	42.55	93.24
497	12.03	17.33	33.97	12.69	7.81	23.7	6.42	30.19	2.81	2.47	23.89	3.07	3.76	2.97	18.73	1.98	15.6	2.28	12.72	5.14	0.7	8.58	10.61	20.47	1.32	4.03	12.66	6.14	13.96	12.2	5.27	7.8	1.37	9.36	14.97	8.43	11.17	13.16	4.52	21.78	1.94	11.08	8.3	10.55	4.82	18.85	14.71	18.46	17.26
498	18.62	29.13	33.43	23.56	24.11	32.59	37.59	52.38	141.95	39.75	27.35	59.45	70.25	85.89	25.44	67.41	27.94	81.16	14.86	20.93	98	21.35	16.35	24.52	115.6	21.22	16.42	16.73	29.01	19.2	3.36	25.58	54.12	16.38	10.3	33.31	19.62	7	17.9	11.99	108.39	6.3	53	25.93	55.77	26.37	12.25	31.3	51.47
499	113.19	124.2	105.31	87.69	118.09	127.49	99.31	114.01	40.15	88.09	107.88	76.93	76.64	73.29	124.33	96.78	126.92	82.7	73.56	125.71	86.05	125.98	101.26	136.1	41.57	145.94	106.55	138	124.49	119.43	163.72	90.86	100.49	112.65	80.56	153.82	93.69	52	92.98	86.73	36.74	71.93	58.42	129.9	136.82	100.36	53.17	118.34	98.67
500	0.13	0	0.28	0.09	0.06	0.22	0.14	0.33	0	0.09	0.06	0.03	0.03	0.03	0.11	0.06	0.13	0	0.13	0.02	0	0	0	0.02	0.09	0.03	0.05	0.08	0.17	0.06	0.02	0.14	0.07	0	0.03	0	0	0	0	0.49	0	0.14	0	0.05	0	0.11	0.08	0.02	0.03
501	29.74	22.6	29.06	16.56	20.99	36.33	12.41	36.74	5.82	12.69	24.67	5.25	6.27	8.92	31.82	8.49	35.36	6.01	16.12	19.72	2.19	39.6	8.35	24.87	5.84	14.43	12.55	27.02	26.41	29.66	17.65	11.77	5.76	22.43	9.99	22.28	18.18	7.77	4.18	47.53	5.78	8.26	5.33	18.21	3.77	37.71	8.37	40.25	45.84
502	17	16.49	22.04	15.54	21.49	17.93	11.81	22.56	8.32	12.82	22.48	6.44	7.75	10.05	21.55	5.02	19.47	8.34	28.24	23.11	4.45	22.92	30.09	52.11	5.3	18.76	31.66	27.23	18.63	22.12	44.59	23.3	24.99	21.59	26.64	23.46	36.15	26.92	27.49	32.37	5.05	40.37	22.1	26.13	16.46	27.44	30.99	35.61	21.8
503	0	0.06	0.07	0.05	0	0	0	0.26	0.27	0.06	0.1	0	0	0	0	0	0	0	0.05	0	0	0	0	0	0	0	0	0	0.06	0	0	0	0	0	0	0	0	0	0	0.05	0	0	0	0	0	0.07	0	0	0
504	0	0	0	0	0	0	0	0	0	0	0	0.16	0	0	0	0	0	0	0	0	0	0	0.14	0	0	0	0	0	0	0	0	0	0	0	0	0	0	0	0	0	0	0	0	0	0	0.08	0	0.06	0
505	2.34	3.25	2.1	1.34	2.16	1.49	1.56	0.83	0.59	1.23	0.62	1.68	2.32	1.81	3.3	2.06	2.61	3.29	1.95	0.65	0.36	0.06	0.28	0.33	0	1.88	0.28	1.33	1.78	0.12	0.05	0.27	0.3	3.25	0.52	0.84	1.86	2.12	0.47	0.11	0	0.49	0.29	0.15	0.31	0.46	0.11	0.4	0.09
506	35.26	59.52	88.74	38	27.85	54.2	18.07	69.94	17.02	17.01	74.86	13.93	9.98	8.94	53.92	10.79	47.69	9.63	37.21	37.64	3.27	11.69	19.41	27.41	3.35	26.02	24.62	43.6	52.78	16.81	44.95	16.57	23.96	60.61	32.6	50.62	27.93	37.34	8.55	62.32	1.7	21.6	38.18	33.16	5.81	92.07	28.75	67.36	110.13
507	5.54	6.86	18.63	4.28	4.25	9.36	4.66	10.62	3.24	3.45	10.42	1.75	3.33	2.64	8.75	2.18	7.79	2.4	12.15	7.73	0.27	10.63	4.44	8.28	0.42	2.68	7.68	4.26	6.4	6.51	9.56	7.94	4.05	13.64	6.42	7.63	9.95	6.17	2.74	12.05	3.16	9.86	6.1	10.45	3.95	12.17	8.15	14.77	15.75
508	0	0	0	0	0	0	0	0	0	0.15	0	0	0	0	0	0	0	0	0	0	0	0	0	0.08	0	0	0	0	0	0	0	0	0	0	0.1	0.07	0	0	0	0	0	0	0	0	0	0	0	0.08	0
509	2.96	4.15	6.63	3.54	2.36	3.6	1.55	4.81	0.63	1.19	3.34	4.2	0.99	2.21	4.66	3.43	4.83	1.01	1.28	2.59	2.39	0.41	1.16	1.18	1.11	1.99	1.87	2.39	3.24	0.59	4.71	3.56	1.09	1.57	2.8	1.78	2.01	1.14	0.11	3.68	0.03	0.11	0.53	0.45	0.39	2.87	0.34	1.95	6.82
510	0.16	0	0.36	0.13	0.1	0	0	0.17	0	0	0	0	0	0	0.15	0	0	0	0	0	0	0	0	0	0	0	0	0	0.15	0	0	0	0.48	0	0	0	0	0	0	0	0	0	0	0	0	0	0.09	0	0
511	0.79	1.01	1.64	0.47	0.65	1.63	0.3	2.18	0.13	0.08	2.05	0.18	0.06	0.31	1.12	0.8	1.34	0.35	0.6	1.43	0	1.43	0.75	0.65	0	0.52	0.64	0.9	1.03	0.67	0.78	0.61	0.13	0.73	0.5	0.69	0.94	0.33	0.27	0.51	0	0.23	0.47	1.44	1.29	3.23	0.4	1.53	2.08
512	0	0	0	0	0	0	0.01	0	0	0.01	0.02	0	0	0.01	0	0.01	0	0	0	0	0	0	0.01	0	0	0	0	0	0	0	0	0.01	0.02	0	0	0	0	0	0	0	0	0	0	0	0	0	0	0	0
513	31.59	33.22	53.27	57.94	27.33	30.3	21.63	57.35	12.78	24.29	38.58	56.75	30.32	22.18	40.51	33.81	32.17	26.21	20.98	31.66	22.48	20.02	38.06	51.63	13.86	32.23	28.94	41.89	31.68	33.53	22.3	28.12	64.56	37.38	33	25.87	28.2	39.98	22.46	51.14	11.94	11.03	15.1	15.2	20.33	45.1	38.37	27.25	34.7
514	0	0	0	0	0	0	0	0	0	0	0	0	0	0	0	0	0.05	0	0	0	0	0	0	0	0	0	0	0	0	0	0	0	0	0	0	0	0	0	0	0	0	0	0	0	0	0	0	0	0
515	0.38	0	0.13	0.19	0.32	0.32	0.71	0.12	1.23	0.82	0.41	0.35	0.62	0.34	0.9	0.62	0.5	0	0.3	0.26	0.43	1.8	1.78	0	0	0.16	0.25	0.13	0.69	0.22	0.09	0.49	0.53	0.27	0.47	0.32	0.14	0	0.34	0.1	0	0	0.24	0.12	11.04	0.69	0.1	0.48	1.16
516	23.13	29.49	31.68	22.8	24.11	32.46	17.81	39.37	4.57	12.83	30.34	8.5	9.64	8.7	29.79	14.95	36.15	7.84	19.66	18.9	2.64	4.07	4.26	2.32	0.81	9.04	6.91	20.18	33.2	5	5.56	11.57	6.28	23.3	11.71	7.54	14.67	10.28	0.91	10.82	0.07	5.51	2.88	2.13	3.44	23.4	7.38	5.74	18.36
517	0	0.11	0.55	0	0	0	0.15	0.67	0	0	0.19	0	0	0	0.24	0	0.4	0	0.08	0	0	0	0	0	0.06	0	0	0	0	0	0.07	0	0	0	0	0	0	0.21	0.01	0	0	0.14	0	0	0	1.37	0.31	0.23	0.2
518	1.22	0.46	0.28	0.44	0.81	0.23	2.75	0.79	12.55	3.87	0.55	2.48	4.11	9.74	0.36	7.22	0.53	4.84	0.75	1.18	2.08	0	0.67	0	2.1	0.22	0.46	0	0.38	0	0.3	1.09	0.51	0.44	1.03	0	0.23	0	0	0	0.36	0	2.51	0.62	0	0.38	0.17	0.2	0.27
519	74.57	82.31	113.21	41.6	48.02	93.25	39.26	77.14	7.8	33.4	99.81	9.7	16.87	14.6	101.28	12.35	86.66	27.32	108.62	41.93	9.67	66.33	38.27	181.24	1.16	36.7	106.67	50.57	71.92	56.53	75.08	40.73	42.28	106.05	61.13	53.02	109.25	76.61	31.8	104.76	8.82	150.51	23.32	141.58	20.9	135.07	163.15	164.45	133.19
520	17.2	15.28	15.18	12.28	25.44	15.29	44.41	15.87	178.24	49.38	13.51	74.29	93.1	104.64	17.62	91.82	16.53	104.49	8.27	31.62	187.36	22.64	34.07	12.29	197.16	26.02	18.8	23.18	17.8	25.14	9.55	31.95	67.92	18.44	20.56	14.98	12.24	6.49	25.37	10.22	184.63	8.41	91.14	52.45	56.53	17.66	8.92	13.86	14.13
521	2.91	3.69	9.27	2.87	1.49	4.38	1.23	7.01	0.28	0.75	4.01	0.25	0.53	0.48	3.82	0.51	5.28	0.49	4.76	1.95	0	3.29	1.75	7.32	0.16	1.8	2.39	2.29	3.11	1.77	1.95	1.32	0.38	6.43	2.48	2.03	4.08	3.28	0.33	5.84	0	2.64	1.27	2.21	0.9	14.79	3.41	7.41	6.24
522	54.14	107.39	251.31	62.87	17.15	93.29	26.11	103.16	20.28	16.49	134.5	17.08	14.19	11.55	58.93	10.26	70.92	27.78	30.72	38.24	0.66	5.26	1.02	63.5	5.13	10.43	33.71	4.71	48.34	4	14.87	2.43	9.66	133.47	0.43	30.97	0.98	34	1.13	26.38	1.93	0.73	16.58	5.85	0.21	45.43	5.94	67.17	103.71
523	5.55	10.1	16.23	6.42	4.06	9.93	2.93	16.96	1.45	1.25	10.64	1.25	1.2	1.54	7.8	1.09	8.01	0.99	6.52	6.81	0.21	6.88	1.12	1.03	0.06	1.02	2.75	2.97	7.21	2.46	4.54	3.99	1.99	8.3	8.5	3.53	4.63	5.21	0.2	10.89	0	3.8	1.79	1.01	1.79	9.83	4.95	6.95	10.67
524	1.72	2.33	5.49	1.82	1.01	2.03	0.81	4.3	0.35	0.3	2.22	1.01	0.98	0.37	1.73	0.44	1.36	0.33	1.33	0.74	0.28	1.55	2.37	3.34	0.49	1.79	1.6	1.5	1.29	2.77	1.15	1.74	1.56	3.36	1.5	2.59	1.04	0.94	1.05	4.27	0.26	0.11	1.83	1.85	1.48	4.51	1.73	6.95	5.96
525	47.88	49.63	56.69	48.41	52.66	56.87	51.76	49.51	32.48	32.92	55.58	48.48	39.29	40	57.41	35.37	63.52	41.13	43.75	56.22	56.06	49.54	41.62	42.37	43.01	46.2	56.18	57.16	45.64	45.91	51.15	55.38	42.46	56.83	52.77	40.49	46.17	35.37	17.23	51.31	55.2	41.91	44.29	101.2	36.11	47.87	42.91	38.56	45.26
526	36.29	42.09	52.59	40.97	27.13	60.35	22.83	57.94	5.92	13.7	40.64	32.81	18.4	16.4	41.29	25.09	49.55	12.06	24.24	29.78	11.24	34.49	30.03	52.14	3.85	27.78	22.38	38.1	42.25	22.8	23.41	24.93	25.01	38.46	39.9	35.14	37.89	12.91	11.11	40.94	1.86	15.84	11.6	17.68	28.07	49.18	19.61	60.41	52.27
527	14.81	13.91	17.02	11.93	27.52	17.7	16.64	16.82	24.86	14.76	13.73	22.57	20.81	27.65	13.3	16.94	15.25	24.59	45.83	38	25.71	27.32	31.96	80.21	50.84	59.97	47.64	46.76	13.9	32.29	79.13	91.76	49.18	26.64	54.91	41.72	21.99	15.06	14.14	52.96	29.85	100.11	34.33	26.44	24.51	57.53	57.57	113.1	37.99
528	81.07	87.41	112.33	68.11	79.91	81.28	68.34	123.67	32.41	61.15	90.37	37.8	52.56	61.32	77.98	62.3	110.59	35.38	66.51	91.9	27.76	30.81	37.43	55.82	17.76	49.05	88.84	68.59	73.8	48.41	44.77	95.57	61.42	99.75	82.82	52.72	64.53	38.58	18.64	91.56	9.96	42.27	44.04	62.14	54.13	151.09	61.07	89.7	113.7
529	1.83	2.13	6.53	2.67	0.69	0.85	0.82	2.05	0.73	1.3	2.95	3.56	1.62	0.71	1.82	0.64	1.36	1.51	0.83	2.63	3.59	6.35	4.95	4.13	30.11	5.7	2.59	4.23	1.97	1.82	3.89	3.71	1.4	1.52	0.1	4.59	1.29	0.2	0.53	0.85	0.38	0.25	0.42	2.49	0.04	2.62	2.06	5.64	12.47
530	56.11	50.29	52.3	49.63	38.42	57.72	47.96	70.27	115.42	47.19	55.52	68.53	88.4	86.95	72.36	81.53	57.28	84.78	49.91	59.69	82.76	47.68	44.24	76.78	139.16	46.06	56.24	61.98	55.44	42.46	45.46	45.51	52.37	49.07	36.96	46.15	60.32	54.69	18.72	55.83	108.65	31.46	65.37	51.17	45.29	62.66	45.71	46.78	62.51
531	35.82	50.66	40.23	35.77	28.81	58.88	24.25	81.41	23.41	9.71	50.9	29.16	23.1	12.72	50.57	13.17	40.03	20.37	23.37	20.65	5.63	24.6	39.7	39.89	2.67	18.91	23.91	23.28	45.66	19.07	15.29	22.57	6.49	22.93	28.22	34.87	30.86	49.62	10.06	22.4	0.87	26.55	11.54	9.11	9.57	15.52	19.13	30.7	30.42
532	6.89	8.69	31.6	4.74	7.05	12.41	5.61	15.08	2.24	3.07	14.81	0.96	2.96	1.52	9.47	1.51	9.44	2.48	11.45	5.95	0.08	12.95	3.36	27.06	0.88	4.11	10.28	4.78	7.21	5.61	4.51	4.61	2.06	21.27	8.05	9.91	14.59	9.15	5.97	20.86	0.58	11.26	8.62	10.39	2.53	47.69	18.96	26.88	35.42
533	12.77	11.07	14.04	10.48	11.96	10.18	9.97	16.87	6.78	8.15	14.2	7.3	9.55	8.19	11.87	10.53	13.85	9.81	9	17.41	12.03	4.17	8.56	9.34	8.04	9.53	12.92	14.78	10.71	10.21	8.38	15.21	14.51	10.95	9.06	7.59	10.08	7.33	3.87	14.34	7.33	8.99	13.7	8.72	13.15	23.46	13.26	14.91	14.52
534	19.59	13.34	5.51	11.81	9.43	15.25	8.95	25.27	8.04	0.5	22.17	3.26	5.16	1.26	4.01	5.41	8.63	2.08	2.73	2.86	0	7.59	1.59	1.04	0.23	0.41	3.67	0.49	13	0.18	0.89	0.74	1.06	2.68	0.97	4.77	0.42	4.43	0.34	0.91	0.04	1.36	0.55	1.13	0.09	2.61	0.31	4.03	2.59
535	19.63	16.31	12.75	12.71	24.55	18.31	12.98	7.88	1.44	15.77	14.49	7.59	3.82	10.09	12.9	8.88	17.25	8.6	16.27	26.31	8.9	2.67	4.87	2.56	0.65	60.87	18.52	31.37	9.78	13.79	7.04	12.44	10.2	43.06	42.02	12.45	73.87	82.32	0.23	15.46	0.55	3.23	2.67	3.11	7.86	14.64	15.4	13.5	11.43
536	0	0	0.56	0	0	0	0	0.26	0	0	0	0	0	0	0.23	0	0	0	0	0.26	0.88	0	0	0	0	0	0.52	0	0.23	0	0	0.25	0	0.27	0	0.24	0	0	0.17	0	0	0.15	0.27	0	0	1.97	1.19	0	0.34
537	0.52	0.45	0.36	0.37	1.41	0.35	2.78	0.38	8.77	3.02	0.28	4.24	6.83	6.85	0.5	5.81	0.42	6.8	0.23	1.27	7.86	0.42	2.09	0.21	7.92	0.88	0.9	0.8	0.56	0.84	0.21	1.53	3.35	0.17	0.78	0.38	0.22	0.07	0.78	0.2	6.49	0.21	3.55	1.95	1.58	0.29	0.2	0.16	0.17
538	4.92	7.89	14.14	9.2	3.78	7.06	1.59	28.52	0.13	1.96	11.28	1.65	2.36	0.83	6.63	0.75	9.25	0.5	3.17	0.92	0	0	0.19	2.15	0	0.3	1.57	0.74	8.48	0.41	0.2	0.55	0	2.42	3.54	0.56	0.93	1.01	0	0.28	0	1.38	0.1	0	0.05	4.11	1.39	0.45	1.67
539	0	0	0	0.01	0	0	0	0	0.28	0	0	0	0.05	0.06	0.01	0.02	0.02	0	0	0.05	0.13	0	0.09	0	0.16	0.03	0.01	0	0	0	0.01	0.05	0.04	0	0	0.02	0	0.02	0.02	0.01	0.13	0	0.07	0.02	0.04	0	0	0	0
540	4.41	7.12	10.2	7.38	6.82	4.54	3.96	6.07	5.89	4.09	6.77	16.93	8.88	8.98	12.25	13.88	6.75	6.79	2.4	8.58	9.34	1.87	6.55	1.58	3.64	6.85	7.65	6.21	6.67	1.83	1.72	6.61	7.5	4.31	8.91	4.48	2.9	1.31	0.55	12.93	0.52	0.15	2.63	2.38	2.66	3.88	0.89	3.45	18.47
541	2.25	2.52	4.87	2.09	2.33	2.06	3.76	3.17	10.34	4.15	2.3	5.58	7.31	7.72	2.41	6.9	1.92	7.69	1.62	2.18	9.83	2.76	2.76	1.69	11.17	1.73	2.03	1.6	1.8	2.29	1.18	2.9	4	2.23	2	1.73	1.45	1.22	1.84	1.44	19.25	0.79	6.2	3.14	9.86	5.05	1.38	3.47	4.21
542	0.55	0.92	2.84	0.43	0.67	1	0.28	1.39	0.33	0.27	1.39	0.05	0.36	0.17	0.69	0.11	1.06	0.24	0.79	0.52	0.13	0.72	0.47	1.51	0	0.19	0.37	0.46	0.7	0.57	0.46	0.64	0.33	1.18	1.01	0.68	0.96	0.75	0.42	1.52	0	0.29	0.3	0.9	0.48	3.1	1.18	1.85	2.2
543	32.77	38.94	44.16	30.17	26.59	38.8	22.59	49.51	10.62	23.09	37.11	19.76	19	17.65	33	23.73	39.51	17.8	20.27	30.61	15.34	62.39	46.89	55.81	10.16	43.1	26.82	36.89	37.01	37.84	39.71	26.84	30.8	37.27	23.39	49.24	31.47	14.38	25.38	48.63	19.45	18.22	16.99	31.81	49.06	45.17	15.16	62.4	48.71
544	2.02	3.53	4.59	0.93	0.9	3.29	0.78	5.17	0.22	0.37	1.9	0	0.3	0.66	2.58	0.4	3.45	0.87	2.44	0.41	0	0.45	0.32	0.23	0	0.21	0.57	0.51	2.34	0.21	0.18	0.94	0.11	2.98	1.3	0.62	0.8	2.14	0	1.39	0	0.51	0.34	0.25	0	2.99	0.91	1	4.26
545	121.26	8.83	17.65	2349.8	21.53	18.87	19.51	1130.53	14.12	2.32	20.34	451.94	11.89	12.6	145.18	12.96	13.49	25.87	150.9	6.79	1.52	14.9	0.73	0.14	14.37	9.41	27.19	4.19	9.41	2.05	0.53	3.29	4.57	33.58	13.62	32.57	0.33	26.16	0.59	16.83	0	6.8	2.62	2.74	3.25	12.49	8.25	6.02	26.93
546	323.47	249.52	155.74	227.15	420.11	197.39	449.34	156.36	526.65	562.7	204.49	570.72	644.24	539.01	276.26	745.44	250.64	616.61	169.56	403.54	289.82	221.16	538.59	250.12	703.16	297.4	302.62	374.13	276.78	301.72	307.14	528.66	585.61	121.59	271.85	248.69	144.35	137.14	454.13	132.52	1237.63	255.78	550.14	420.54	824.7	108.88	178.26	127.74	152.99
547	10.73	13.9	25.55	8.03	7.83	16.31	9.32	18.28	4.98	6.68	19.58	2.89	5.55	4.86	13.49	3.5	13.9	3.52	13.95	9.6	0.62	13.92	5.09	21	0.22	4.69	7.17	6.39	9.25	7.91	8.55	7.17	2.44	13.65	7.25	12.13	9.06	8.72	5.92	12.15	0.43	5.2	5.09	12.56	2.54	35.78	10.85	22	27.49
548	7.68	8.76	8.57	4.78	6.41	7.21	8.97	9.98	22.22	7.14	7.82	10.26	12.7	15.69	8.38	11.15	5.44	12.31	6.59	4.78	18.54	7.19	8.14	7.34	16.43	3.38	6.21	5.54	9.99	7.88	3.9	6.74	10.91	7.19	5.97	6.2	7.59	6.15	5.19	17.49	12.23	4.29	9.4	8.91	11.8	15.13	4.86	9.45	8.89
549	4.69	6.61	11.53	3.38	2.75	7.75	3.19	11.45	1.98	2.21	6.9	1.03	1.68	1.69	5.79	1.9	6.3	1.95	4.32	2.37	0.22	3.34	1.68	5.31	0.27	2.85	2.4	1.95	4.65	2.01	1.87	2.1	1.15	7.28	2.64	2.86	5	3.67	1.49	5.16	0.93	2.21	1.78	1.96	1.45	14.66	3.57	6.71	8.73
550	74.24	65.87	108.49	52.53	54.85	74.08	44.07	103.46	19.08	32.64	84.41	9.01	17.03	19.26	72.66	14.86	91.67	12.05	76.19	44.74	0.87	46.96	29.15	47.63	0.73	25.99	34.68	33.52	55.27	34.24	29.97	26.51	15.95	90.9	37.21	37.11	62.44	41.52	19.2	67.96	1.33	38.26	18.58	45.08	22.11	127.67	78.52	83.61	104.91
551	2.08	1.55	0.92	1.46	5.33	1.28	10.96	0.96	45.42	11.55	0.96	21.64	25.67	31.09	1.55	24.38	1.8	27.62	0.86	5.89	44.86	2.66	8.6	0.44	64.11	4.84	3.31	3.86	1.59	4.17	1.4	7.91	19.55	0.89	3.67	1.7	0.98	0.51	5.46	0.67	48.72	0.49	22.79	12.04	14.67	0.49	0.36	1	0.44
552	102.39	175.96	51.05	44.72	61.88	32.25	40.49	34.03	114.67	29.19	124.33	68.89	61.31	29.36	169.9	88.49	37.73	45.03	109.31	66.38	31.01	102.7	17.19	10.16	2.64	25.93	106.96	56.37	58.05	35.79	30.25	66.49	34.99	50.45	26.52	105.2	41.74	43.34	92.99	287.88	21.34	57.47	23.58	13.1	5.37	46.25	60	115.78	114.33
553	3.13	7.08	17.43	3.75	2.94	7.61	3.41	11.26	10.64	3.97	9.24	4.65	5.36	6.63	6.62	6.17	6.08	6	6.79	3.93	10.91	5.35	3.25	6.98	12.51	2.33	3.08	2.66	5.47	3.44	2.19	4	5.79	10.23	3.19	2.39	4.06	4.51	2.06	6.34	9.59	2.24	5.71	5.15	3.59	20.55	4.57	7.52	15.23
554	1.99	3.73	10.69	2.8	0.97	3.49	1.12	6.56	0.79	0.74	5.32	0.38	0.47	0.04	3.54	0.15	3.27	1.12	3.69	2.14	0.05	10.44	5.93	13.76	0	2.02	4.51	2.51	3.73	6.16	5.52	1.33	0.97	6.01	5.07	4.45	4.93	3.23	2	10.54	0.57	4.54	2.34	3.7	1.15	15.3	7.18	15.9	17.06
555	32.35	19.33	30.27	17.95	57.48	22.48	109.34	27.13	458.5	118.7	24.02	176.43	238.01	266.21	19.34	223.93	26.11	260.97	17.16	45.32	365.93	12.63	46.62	2.08	469.82	28.85	19.45	25.58	19.37	26.43	4.68	47.46	134.6	14.95	24.64	14.74	16.88	5.22	32.57	2.66	411.74	3.1	163.79	76.11	79.14	5.85	2.02	4.32	8.39
556	28.77	21.07	22.05	13.59	46.15	21.16	38.74	19.18	83.74	46.1	21.22	41.63	67.27	64.42	20.06	54.83	30.12	61.65	34.79	30.64	55.02	10.08	24.93	13.91	79.75	27.15	22.14	33.36	17.46	18.72	16.48	52.97	43.6	22.6	30.81	20.4	41.41	21.39	18.6	27.21	78.32	26.21	49	34.2	41.04	26.76	21.3	29.45	19.76
557	97.36	85.72	42.35	69.56	164.82	56.16	218.31	45.59	268.72	192.42	65.33	327.27	287.03	324.39	78.81	361.05	84.1	263.23	55.19	176.95	200.88	108.54	247.14	54.37	216.32	216.6	143.56	153.71	89.46	280.52	74.95	109.59	205.36	40.7	108.34	118.01	50.51	40.66	113.47	23.57	77.06	23.97	210.15	462.46	167.56	25.52	21.38	83.61	60.51
558	0.76	1.3	1.66	0.71	0.48	0.87	0.59	1.37	0.08	0.72	0.76	0.44	0.84	0.14	1.12	0.96	0.94	0.72	0.42	0.67	0.09	0.03	0.05	0.35	0.09	0.31	0.36	0.46	0.81	0.12	0.18	0.22	0.22	0.58	0.59	0.44	0.28	0.26	0	0.54	0.29	0	0.13	0.19	0.34	1.31	0.11	0.5	0.98
559	1.81	2.27	5.19	1.33	1.13	3.2	0.78	4.66	0.27	0.55	3.05	0.15	0.16	0.89	2.12	0.11	2.86	0.26	2.79	0.81	0.04	0.97	0.28	2.44	0.16	0.59	0.93	0.72	1.88	0.67	0.65	0.81	0.28	4.26	1.22	1.11	1.82	1.25	0.28	2.88	0	0.87	0.41	0.46	0.31	8.49	2.3	2.75	4.88
560	0	0	0.02	0.05	0	0	0.2	0.05	0.03	0.19	0.04	0	0	0	0.04	0.08	0.02	0	0.07	0.05	0	0.02	0	0	0	0	0.02	0.02	0.02	0	0	0	0	0	0.03	0	0	0.03	0	0.02	0	0	0	0	0	0	0.04	0	0.03
561	1.76	1.83	0.91	1.2	1.16	0.98	2.29	1.2	0.24	0.54	1.17	0.49	2.26	1.57	1.31	1.91	0.96	0.62	0.74	1.96	0.8	1.56	1.2	1.51	0.63	1.04	2.08	1.34	1.37	1.06	1.21	1.24	5.06	0.91	1.43	1.48	0.64	0.51	1	0.62	0.14	0.3	1.45	3.05	0.7	1.41	0.32	1.32	1.14
562	25.4	29.09	35.57	23.77	21.14	32.34	18.61	35.69	8.78	21.51	30.01	19.57	15.8	10.8	35.96	16.73	31.4	13.56	26.12	25.79	5.89	36.21	21.55	42.58	7.31	21.31	34.85	29.57	30.52	28.09	24.51	21.15	18.75	26.87	25.81	29.92	25.94	19.57	14.36	19.51	3.53	31.98	19.63	23.42	15.72	36.99	33.85	31.17	37.89
563	5.63	8.45	21.05	5.09	6.02	11.06	5.52	16.82	17.8	5.93	10.33	6.16	8.3	8.85	9.48	8.35	10.66	8.88	7.01	5.46	11.68	10.74	4.64	13.85	10.47	3.79	6.85	4.91	7.65	5.37	5.71	5.53	5.42	11.52	4.28	6.76	8.66	6.38	4.25	10.9	13.67	3.51	9.25	10.5	4.35	26.06	7.87	20.72	29.26
564	5.03	6.23	11.52	5.06	8.32	5.81	15.97	9.03	77.85	18.68	6.28	31.4	39.43	42.52	4.96	39.9	4.79	44	3.71	8.51	49.11	3.7	9.05	6.61	84.4	7.49	7.2	6.51	4.73	6.67	1.38	8.77	22.71	5.22	7.46	3.89	3.44	5.29	7.37	7.35	63.89	3.2	24.44	12.51	14.48	5.63	4.06	6.7	9.18
565	22.53	41.04	64.75	32.13	20.06	51.05	30.55	113.77	64.86	11.5	46.84	44.98	68.66	30.67	37.2	47.59	33.03	36.89	5.54	9.93	32.58	2.74	6.95	1.19	37.34	3.5	3.98	3.61	39.66	3.04	0.85	4.55	13.73	4.35	2.12	9.71	1.37	0.59	3.53	2.94	32.54	0.81	13.83	7.96	9.25	5.98	0.88	2.2	12.04
566	8.29	12.42	20.54	10.58	5.66	13.89	3.81	18.25	2.27	3.92	15.63	1.26	2.58	1.82	13.13	1.27	15.7	1.3	14.29	7.7	0.13	15.64	6.01	16.51	0.27	6.85	11.56	7.92	12.83	7.92	13.03	6.37	1.89	18.73	9.54	8.07	12.64	11.62	3.17	18.11	0.18	17	2.64	7	4.11	23.02	15.91	21.7	26.43
567	9.67	10.3	17.93	6	14.01	13.91	23.45	12.54	80.25	19.86	13.28	35.44	37.54	43.86	12.81	39.99	10.94	41.74	13.38	17.3	104.64	11.81	11.69	9.02	114.96	10.01	12.37	10.26	9.64	10.31	7.13	16.3	19.97	13.15	13.67	10.52	10.53	10.22	6.51	12.29	60	10.84	33.16	23.06	20.31	19.62	10.3	20.3	14.4
568	0.01	0.14	0.07	0.04	0.08	0.11	0	0.04	0	0	0.06	0.17	0.02	0.23	0.02	0	0	0	0.02	0.04	0	0	0	0	0	0	0	0	0.04	0	0.02	0	0	0.02	0	0	0	0	0	0	0	0	0	0.02	0	0.04	0	0	0.05
569	8.29	10.24	19.46	5.76	11.9	15.1	11.79	7.13	32.1	11.14	9.25	19.69	22.6	24.16	8.03	20.49	9.09	32.23	16.35	23.08	43.35	46.45	11.96	38.47	46.12	21.5	33.08	33.69	13.9	33.19	18.17	15.21	20.66	17.54	23.94	16.64	18.79	7.02	22.42	30.06	35.56	15.18	27.09	29.18	6.65	65.22	11.49	35.3	46.48
570	3.01	4.23	16.88	2.91	3.12	8.14	3.51	9.83	6.68	4.18	7.47	4.99	3.18	6.48	7.06	5.02	5.92	5.2	4.06	3.45	6.33	3.96	3.72	7.39	6.09	2.7	2.68	1.97	3.15	3.03	1.87	4.2	7.22	8.17	2.23	2.04	5.14	4.08	2.17	10.92	6.64	2.4	8.94	4.67	5.28	24.15	6.13	10.08	21.09
571	9.62	10.76	11.4	9.41	7.8	9.01	7.38	12.13	1.91	5.53	10.01	20.49	9.37	8.79	13.56	13.94	11.03	9.04	5.61	16.12	36.41	17.5	8.79	12.77	12.19	15.23	17.36	16.3	10.69	16.15	8.06	20.29	25.37	10.27	11.1	15.52	7.63	4.82	11.03	12.64	3.28	4.65	16.23	13.84	28.58	12.58	5.2	27.54	18.06
572	25.34	32.67	65.36	23.75	17.51	41.22	12.8	51.73	3.9	11.2	35.82	6.02	6.32	7.15	35.82	4.21	33.11	8.84	34.26	22.9	3.47	31.47	21.34	72.01	2.4	23.58	30.44	20.8	27.49	24.81	32.21	20.2	10.13	63.15	36.47	26.31	44.37	58.09	10.44	44.92	1.29	26.06	10.24	19.4	11.24	89.18	46.77	58.95	85.33
573	191.06	165.67	198.11	104.56	171.97	158.7	104.29	165.65	27.57	125.36	157.18	25.19	51.36	57.05	137.87	62.96	205.06	44.84	116.13	121.27	6.61	146.77	100.6	126.24	6.07	86.79	109.36	140.82	166.26	108.21	117.11	82.25	43.63	168.3	153.67	128.16	168.01	61.38	52.41	188.14	12.63	113.54	50.94	106.42	135.97	182.21	131.57	134.2	176.6
574	0.39	0.28	0.84	0.41	0.57	0.27	0.88	0.23	5.05	1.01	0.48	2.38	3.47	2.51	0.35	4.08	0.19	1.77	0.13	0.81	12.92	0.37	0.98	0.17	14.95	0.78	0.73	0.32	0.33	0.74	0.17	0.76	2.12	0.14	0.55	0.21	0.08	0.11	1.06	0.1	7.61	0	4.09	1.42	3.33	0.12	0.1	0.08	0.52
575	0.04	0.05	0.39	0.08	0.23	0.07	0	0.21	0	0	0.17	0	0	0	0.05	0	0.11	0	0	0.05	0	0.17	0.28	0.15	0	0.14	0.17	0	0.14	0	0	0.36	0	0.25	0.2	0.05	0.06	0.07	0	0.25	0	0.06	0.06	0.39	0.06	0.23	0.17	0.15	0.37
576	0	0	0	0	0	0	0	0	0	0	0	0	0	0	0	0	0	0	0	0.09	0	0	0	0.06	0	0	0	0	0	0	0	0	0	0.16	0	0	0	0	0	0	0	0.38	0	0	0	0	0	0	0
577	7.72	12.46	23.01	6.12	3.99	11.88	3.11	16.03	1.18	2.41	15.91	0.43	1.56	1.48	11.6	1.41	11.05	1.3	8.99	1.99	0.42	3.5	3.17	7.36	0	1.7	4.16	4.15	8.75	4.92	3.2	1.59	0.85	18.02	4.26	5.59	10.3	6.26	1.57	19.17	0	5.49	1.2	5.89	0.74	18.79	8.35	13.07	14.19
578	4.89	5.71	10.93	3.95	2.05	8.66	1.68	14.34	1.83	0.9	8.89	2.69	1.61	0.87	5.58	1.33	6.04	0.95	3.23	2.58	0.3	1.76	4.16	3.57	0	0.15	1.61	2.21	6	2.29	1.75	2.63	2.54	4.63	2.89	3.51	2.05	0.73	1.1	6.42	0	3.1	1.13	4.61	1.26	4.88	4.33	4.43	9.33
579	0.02	0	0	0	0	0	0	0	0	0	0.02	0	0	0	0	0	0	0	0	0.02	0	0	0	0.02	0	0	0.02	0	0	0.02	0	0	0	0	0.03	0	0	0	0	0	0	0	0	0	0	0	0	0.02	0
580	0.7	0.59	2.05	1.13	0.95	1.42	0.73	0.27	1.45	1.19	0.67	1.56	1.41	1.43	0.66	1.73	1.65	0.88	1.25	1.77	0.36	0.69	0.73	0.43	1.94	0.36	0.49	0.65	0.49	0.43	0.27	0.53	1.6	1.76	0.66	0.48	0.31	1.4	0.12	2.93	1.17	3.76	1.04	0.67	1.58	0.81	0.42	0.26	0.41
581	10.83	16.36	18.06	9.9	12.76	14.13	10.19	17.66	8.42	7.46	15.59	13.32	9.53	10.91	16.91	8.78	15.04	8.67	11.2	15.23	17.73	7.85	34.28	14.72	13.58	14.03	12.74	21.07	15.11	16.05	6.26	18.02	26.47	14.66	18.82	23.94	21.76	13.71	8.21	14.51	3.7	6.14	6.76	7.54	18.67	26.36	10.03	19.98	25.02
582	4.61	4.99	5.1	0.69	5.81	3.35	1.63	2.42	0.99	2.09	2.98	1.18	0.79	1.67	1.2	0.08	2.61	2.43	58.54	4.38	2.67	7.36	4.53	2.9	0.35	18.11	46.8	11.05	1.93	5.53	15.21	2.83	1.37	22.17	87.35	8.84	103.04	5.05	0.26	29.89	13.77	309.42	21.45	26.91	11.28	217.68	90.87	75.54	35.58
583	1.65	0.55	0.34	0.84	2.52	0.78	5.08	1.5	7.35	3.62	0.85	5.56	8.24	5.09	1.15	7.14	1.23	7.92	0.71	5.15	37.8	3.12	8.88	0.46	59.84	5.97	1.79	1.81	1.34	4.31	0.11	7.32	23.12	0.52	3.27	1.32	0.69	0	5.19	0.25	77.02	0.11	18.03	13.82	14.03	0.75	0.43	1.76	0.43
584	268.98	226.64	189.57	199.74	281.48	209.5	255.41	226.43	159.62	302.54	231.69	215.78	288.36	270.48	218.46	343.86	259.14	190.51	148.51	254.68	159.94	82.25	127.59	115.19	66.9	139.04	122.14	225.27	200.37	95.47	72.37	176.55	219.27	207.91	147.53	147.53	152.62	79.07	79.04	136.88	69.28	131.21	78.83	153.98	245.65	123.75	96.72	159.45	134.48
585	1.8	1.04	2.51	0.76	3.69	1.93	1.43	2.57	0.27	0.97	1.79	0.22	0.51	0.29	2.37	1.11	1.8	0.11	0.87	0.4	0	0.26	0.33	0.95	0	0.35	0.28	0.36	1.09	0.51	0.23	0.18	0	1.76	0.41	0.57	0.87	1.62	0	0.28	0.15	0.12	0.13	0.16	0.08	0.95	0.49	0.62	1.04
586	4.9	6.08	7.28	3.74	13.92	6.5	29.43	5.98	139.59	29.72	5.7	48.48	70.3	90.9	5.77	71.46	6.51	69.52	5.47	12.65	106.72	7.69	15.65	5.89	150.94	9.51	7.17	10.46	5.53	9.24	3.87	12.13	31.37	5.81	9.89	5.85	5.22	2.97	8.58	5.59	112.47	3.64	42.47	29.69	20.22	11.19	3.75	6.6	10.91
587	0	0	0	0	0	0	0	0	0	0	0	0	0	0	0	0	0	0	0	0	0	0	0	0	0	0	0	0	0	0	0	0	0	0	0	0	0	0	0	0	0	0	0	0	0	0	0	0	0.04
588	2.33	3.93	8.58	2.36	1.78	4.74	1.53	6.18	1.44	1.25	6.3	1.46	1.47	1.39	4.34	1.22	5.38	1.47	3.65	1.7	1.07	2.08	2.19	4.5	1.46	1.07	1.64	1.77	3.39	1.62	1.46	1.18	1.17	6.54	2.7	1.72	2.16	3.12	0.85	3.7	1.02	1.51	1.82	1.56	1.22	9.21	2.36	5.81	7.05
589	5.99	5.09	9.05	6.97	4.3	3.96	4.66	8.31	5.45	5.19	6.08	12.37	8.03	8.44	7.32	9.45	6.47	5.98	2.01	5.23	4.87	4	3.61	1.53	6.9	4.52	2.98	4.61	5.8	2.62	3.06	2.96	3.43	5.23	2.79	3.28	1.14	1.83	1.84	2.3	4.19	0.59	2.58	3.63	3.54	4.92	0.66	3.23	6.28
590	1.79	1.88	0.25	1.48	3.65	2.83	0.53	4.07	3.48	0.94	0.44	2.2	0.67	1.49	1.6	0.38	4.81	0.11	4.02	1.93	0	0	0.23	0	0	0.4	0.16	7.67	1.82	0.07	0.34	0.23	1.88	0.32	2.96	1.14	0.95	7.75	0.16	0.18	0	0.14	0.57	0.57	0.35	4.43	0.12	1.64	4.34
591	0.69	1.3	1.54	0.82	0.61	1.09	0.53	0.66	1.18	1.05	0.99	1.36	2.03	1.33	1.29	2.54	0.97	1.31	0.4	2.29	1.14	0.34	1.5	2.91	3.71	1.42	1.62	1.91	0.27	2.12	8.03	6.06	4.06	3.28	1.77	1.24	1.27	0.82	0.35	1.48	0.55	0.55	1.74	2.28	1.41	3.73	0.44	4.32	3.53
592	17.48	18.62	29.05	16.69	36.28	16.89	82.53	23.54	346.88	95.55	19.71	150.68	200.61	209.89	22.88	185.56	18.02	207.63	11.7	46.7	323.55	57.11	50.28	61.02	431.09	38.29	54.83	29.92	22.17	37.94	33.66	45.33	123.65	27.33	42.54	52.93	10.76	3.83	33.31	43.27	403.14	17.81	143.34	78.74	87.6	116.32	21.31	55.53	41.06
593	2.41	3.35	7.1	1.99	1.61	3.59	1.53	6.3	0.83	0.59	4.02	1.17	0.57	0.67	2.97	0.94	3.63	0.63	2.2	2.45	0.29	5.08	5.12	9.8	0.73	2.43	3.04	2.61	3.44	3.52	3.79	2.72	1.51	4.78	1.9	5.91	3.42	1.8	5.22	5.62	1.07	2.51	1.83	3.12	3.37	15.36	4.58	10.35	10.82
594	2.08	1.05	1.08	1.16	3.53	1.1	9.99	1.46	33.09	8.55	1.38	14.01	19.86	15.93	1.51	18.33	1.33	20.71	0.8	5.23	43.08	2.13	8.94	0.79	49.6	4.64	2.7	4.11	2.16	3.87	0.8	6.01	18.77	0.7	2.93	2.09	0.99	0.74	5.63	0.59	32.64	0.33	20.25	9.06	10.41	0.44	0.25	1.31	0.6
595	7.15	8.81	11.55	6.51	7.92	8.98	8.62	11.59	12.47	7.22	10.83	7.77	9.81	10.35	9.25	11.65	8.45	10.22	7.28	8.61	9.35	11.57	8.79	6.86	8.14	6.21	5.97	7.77	7.68	7.09	4.19	7.46	7.89	9.88	6.36	6.78	6.54	4.2	6.9	4.66	10.64	4.14	10.42	9.07	9.09	15.71	6.29	8.82	12.6
596	125.63	137.12	131.95	129.37	138.36	140.5	122.22	133.62	84.17	102.52	125.16	174.38	110.28	130.35	152.1	121.88	122.32	127.44	130.53	185.13	56.73	104.34	205.84	200.13	56.26	271.24	159.41	191.99	112.81	193.95	180.04	152.3	142.37	178.84	209.69	201.63	204.97	206.04	89.6	124.94	80.14	96.61	135.89	158.93	169.89	184.97	125.3	230.87	204.64
597	10.48	13.77	17.89	9.34	10.74	14.55	11.4	13.69	9.54	8.84	10.85	6.43	9.49	8.99	11.76	8.18	14.16	6.69	12.13	10.77	8.87	12.27	10.29	12.85	11.95	8.89	12.47	8.9	9.51	9.12	12.7	9.94	9.22	13.35	9.7	7.93	9.91	6.58	5.28	13.09	8.66	9.1	9.62	10.17	8.38	30.41	12.13	18.87	17.17
598	4.82	2.56	1.7	2.76	8.83	1.81	18.96	1.32	74.58	23.77	1.57	28.4	45.83	52.5	1.96	45.58	2.32	48.07	1.11	11.7	87.71	5.05	14.46	1.59	116.11	8.73	5.99	6.81	3.13	9.83	1.63	17.29	49.6	1.42	6.66	3.38	2.26	0.51	11.33	1.28	130.99	0.66	51.75	23.58	31.6	1.16	0.87	1.94	1.25
599	0.06	0.2	0.08	0	0.2	0	0	0.08	0	0	0.06	0	0.29	0.32	0.07	0.1	0.06	0	0	0.24	0	0.25	4.58	0	0	0.2	0.08	0.17	0.14	0.41	0.23	0.15	0	0.08	0.58	0	0	0.1	0	0.12	0	0	0.16	0	0.52	0.09	0	0.07	0.21
600	3.71	4.04	13.73	3.22	7.34	6.31	14.5	6.69	60.34	15.71	5.88	26.51	33.23	40.61	4.53	30.63	4.55	35.44	2.97	8.13	61.37	5.27	10.32	7.99	59.89	5.7	5.01	5.02	4.68	6.04	2.98	9.34	19.77	6.27	5.17	4.07	4.46	4.3	7.07	5.41	58.34	3.23	27.55	13.11	14.4	27.83	7.75	11.67	21.59
601	24.18	18.36	11.26	16.45	52.56	12.73	116.61	12.11	572.86	133.73	14.8	235.99	293.1	350.53	17.74	291.3	16.33	326.47	13.03	59.59	514.93	27.73	91.56	11.08	665.4	52.38	33.63	40.05	21.98	44.54	12.65	75.19	207.24	10.13	35.79	23.24	15.85	7.77	58.58	10.71	590.42	10.47	242.4	123.72	147.38	9.37	6.97	15.94	11.91
602	140.22	158.15	193.16	40.73	39.71	67.02	133.8	33.5	342.83	522.9	141.44	50.63	153.55	163.94	204.39	120.3	88.73	365.05	81.56	308.55	501.74	189.93	41.8	106.27	13.82	75.34	45.17	257.97	35.67	238.3	248.81	42.61	383.69	90.3	6.34	44.65	2.46	2.8	0.83	262.35	46.89	485.91	77.64	45.6	2.61	207.36	41.19	64.85	208.73
603	18.4	21.09	26.51	14.09	17.27	25.24	13.13	22.72	8.96	8.82	28.98	2.62	2.96	7.61	21.51	3.32	25.52	7.16	33.38	10.26	2.05	9.32	7.36	39.85	0.88	9.54	22.91	14.14	17.23	11.98	18.81	10.56	5.02	30.9	17.99	28.08	22.65	26.49	3.95	25.07	3.65	35.24	5.32	9.13	3.56	23.22	32.06	46.2	25.29
604	3.86	4.36	10.03	3.16	1.73	4.32	1.11	7.15	0.3	1.38	6.97	0.49	0.53	1.43	4.36	0.31	4.51	1.06	6.29	2.07	0.15	2.64	0.69	5.25	0.46	1.57	2.39	2.87	2.92	1.07	2.67	1.45	0.87	6.32	2.6	3.23	4.46	3.32	0.74	2.68	0.63	3.19	1.1	2.18	0.97	10.6	4.57	10.1	8.62
605	0	0	0	0	0	0	0	0	0	0	0	0	0	0	0	0	0.18	0	0	0	0	0	0	0	0	0	0	0	0	0	0	0	0	0	0	0	0	0	0	0	0	0	0	0	0	0	0	0	0
606	43.67	31.27	38.78	23.8	52.82	40.51	66.84	27.22	56.67	65.91	42.55	36.83	54.75	38.1	44.72	42.68	35.06	65.01	61.12	61.69	14.87	67.84	111.96	88.87	70.5	74.19	108.61	69.91	41.55	76.8	89.15	70.93	84.17	40.22	93.8	84.87	74.53	56.52	120.61	54.98	60.2	137.67	98.59	188.62	240.92	27.48	75.71	74.56	48.76
607	0.31	0.59	0.88	0.22	0.49	0.39	0.8	0.51	1.05	0.78	0.34	1.18	1.21	0.79	0.49	0.64	0.41	1.86	0.32	0.67	1.33	0.51	0.88	0.38	0	0.36	0.86	0.79	0.38	0.73	0.28	0.8	1.09	0.43	0.35	0.33	0.25	0.06	0.75	0.63	2.32	0.34	0.96	0.85	1.05	1.46	0.24	0.71	0.52
608	5.64	5.15	2.58	6.87	4.53	4.86	3.68	3.91	2.37	2.91	5.57	11.33	4.53	4.55	6.22	6.1	5.93	2.13	2.43	4.97	3.81	1.35	4.92	1.33	8.92	4.79	4.51	3.74	5.15	8.01	3.12	1.55	6.8	3.55	5.67	2.14	1.75	2.27	0.26	6.31	0.14	0.62	3.5	2.23	1.38	2.07	1.07	2.71	6.07
609	33.22	46.99	76.14	29.14	31.84	53.28	18.54	66.64	4.27	16.94	55.15	4.06	5.41	4.67	44.45	6.01	55.66	9.14	39.45	25.95	0.74	119.38	38.33	150.53	0.67	28.9	52.63	32.71	40.88	43.83	73.99	26.72	11.6	61.41	29.62	86.68	70.46	28.25	35.19	120.79	1.91	62.28	8.87	57.52	14.44	118.14	67.16	197.39	124.16
610	0	0.17	0	0	0.05	0.22	0.06	0.07	0	0.16	0.09	0.25	0.07	0.16	0	0.22	0	0	0.1	0	0.61	0.15	0.82	0.4	0.21	0.27	0.06	0.31	0.16	0.63	0.36	0	0.75	0	0.15	0.04	0.13	0.16	0.28	0.05	0	0.07	0.12	0.24	0.32	0.36	0.1	0.36	0
611	8	9.37	15.05	6	5.22	9.4	3.66	10.55	3.12	4.33	9.43	1.6	2.2	1.39	11.48	1.33	7.94	2.9	10.18	3.31	0.65	7.48	10.38	29.37	0.59	9.48	6.8	7.24	7.16	10.58	7	5.68	2.7	11.08	8.07	9.42	14.04	9.2	8.07	13.58	1.94	13.05	4.09	16.87	4.46	16.94	15.59	31.92	13.17
612	10.24	11.09	16.69	9.05	14.64	12.25	24.43	11.31	47.34	17.49	10.82	25.27	30.4	32.7	12.08	29.25	11.83	36.62	10.14	15.68	51.47	13.56	14.68	11.47	43.04	12.95	11.74	15.65	11.74	20.62	5.7	15	25.64	9.98	21.07	10.2	8.5	5.02	9.33	38.78	35.37	4.19	27.64	28.99	20.6	16.37	3.9	14.4	12.52
613	55.63	59.26	53.28	49.71	59.66	61.6	41.04	76.43	24.92	38.26	55.42	68.98	50.88	45.79	56.03	69.69	67.22	37.63	26.07	49.66	39.27	9.96	21.45	13.77	19.83	30.5	24	54.51	66.7	22.86	15.03	47.65	38.73	39.22	30.4	30.55	27.02	18.11	4.79	35.69	16.37	14.95	19.05	10.19	33.21	46.33	21.37	16.54	33.3
614	3.46	3.54	7.34	3.26	3.71	4.46	6.85	5.8	15.63	6.94	4.59	10.13	10.7	13	3.75	11.11	3.57	10.5	2.74	3.96	14.27	3.22	5.27	3.42	18.24	2.94	2.66	2.9	3.7	2.83	1.73	4.19	7.92	3.87	1.79	3.27	2.38	1.38	3.34	4.22	11.13	1.42	9.19	5.31	4.86	7.15	2.46	4.67	7.07
615	14.67	16.57	21.84	11.6	14.2	18.3	8.91	20.26	4	9.43	16.95	2.11	6	2.04	16.88	6.71	19.98	4.91	14.11	10.99	0.46	14.05	12.11	22.25	0.68	9.52	11.21	10.61	17.11	11.8	10.54	10.87	7.55	17.17	15.39	10.88	12.19	7.76	5.83	13.33	0.47	15.46	4.03	9.53	5.92	17.3	12.04	12.05	19.03
616	135.51	227.4	371.44	170.46	71.71	213.07	53.65	338.36	33.36	43.02	275.79	66.55	54.35	17	209.05	33.4	157.3	27.59	68.1	135.94	66.62	1121.46	106.84	1661.74	11.62	194.77	453.58	245.37	259.12	544.42	336.92	113.15	136.1	184.41	62.19	461.59	251.94	101.79	424.86	256.99	11.53	220.55	73.73	422.67	118.5	449.43	44.87	1732.07	423.86
617	0	0	0	0	0	0	0	0	0	0	0	0	0	0	0	0	0	0	0	0.02	0	0	0	0	0	0	0	0	0	0	0	0	0	0	0	0	0	0	0	0	0	15.14	0	0	0	0	0	0	0
618	4.51	7.91	14.65	7.18	4.2	9.08	4.14	20.25	3.65	1.25	9.05	10.58	4.58	3.11	5.7	4.72	6.52	4.15	3.03	2.35	2.24	0.37	0.98	1.14	1.6	1.78	1.52	1.45	5.9	0.61	0.58	1.67	2.56	5.27	1.63	2.34	1.25	1.67	0.45	2.94	1.39	1.08	1.4	1.03	0.9	6.28	0.84	2.03	6.04
619	0.07	0.04	0.05	0	0	0	0	0	0	0.34	0	0	0.23	0	4.72	0	0.15	0.06	0.07	0	0	0	0.14	0	0	0	0	0	0.04	0.28	0	0.18	0.13	0	0	0	0	0.06	0	0	0	0	0	0	0	0	0	0	0.06
620	12.52	13.22	24.64	8.51	11.1	13.8	12.57	17.85	30.44	8.85	18.54	7.14	11.89	15.68	14.62	10.97	16.51	16.33	14.51	24.89	79.8	24.95	8.99	2.32	71.93	12.52	15.2	14.43	20.84	14.49	11.52	16.91	24.61	21.26	16.87	8.13	14.31	13.59	8.84	9.11	72.64	14.12	30.21	26.95	25.63	20.81	10.5	15.37	20.43
621	0	0	0	0	0	0	0	0	0	0	0	0	0	0	0	0	0	0	0	0	0	0	0	0	0	0	0	0	0	0	0	0	0	0	0	0	0	0	0	0	0	0	0	0	0	0	0	0	0
622	12.45	15.53	20.35	9.98	14.1	15.94	11.19	17.94	4.43	9.12	16.23	6.03	7.52	5.72	15.19	6.55	16.45	7.55	14.01	13.32	1.72	15.9	22.16	20.72	2.71	24.01	19.47	17.61	15.04	15.89	15.11	13.94	8.69	18.43	19.71	15.13	16.03	11.19	11.36	18.97	3.25	20.15	6.65	29.65	14.64	28.94	21.1	28.18	23.03
623	45.34	56.39	97.69	35.86	34.15	64.98	22.52	78.91	10.02	15.57	63.13	7.21	13.51	9.52	49.36	11.75	57.16	12.71	42.79	29.29	0.76	61.48	29.1	69.22	1.43	26.2	33.38	28.18	59.31	28.33	44.85	26.08	16.09	80.36	30.36	42.35	37.23	25.89	25.14	61.78	5.88	26.08	13.05	32.28	18.51	138.21	51.34	84.4	116.8
624	10.34	17.23	25.24	12.27	10.23	10.24	6.33	15.38	3.35	8.53	15.1	19.84	7.24	6.41	16.91	11.23	13.8	9.3	8.66	33.77	162.67	36.27	15.88	49.63	6.48	31.1	33.32	8.86	16.64	36.79	10.59	14.18	21.79	11.91	19.81	34.69	9.36	7.18	6.53	29.93	7.06	10.81	18.32	3.88	22.19	128.82	13.96	41.26	45.05
625	2.02	3.24	1.9	3.55	3.45	5.68	2.82	3.8	0.48	2.86	3.26	3.74	2.52	3.85	4.87	0.86	1.56	2.88	4.63	5.28	13.16	4.34	2.37	5.21	1.24	25.24	10.05	12.13	2.18	13.25	4.91	4.68	7.02	4.6	55.37	15.91	30.14	14.6	3.54	22.99	1.03	2.92	4.13	5.33	4.08	13.82	7.7	13.05	14.69
626	3.05	2.79	0.6	2.34	3.6	2.11	5.37	0.94	5.86	4.96	2.32	2.15	5.39	3.9	1.7	3.98	2.72	5.65	0.91	5.69	0	3.03	5.85	0.89	0	2.2	3.86	2.42	3.02	3.51	1.94	5.59	6.48	1.41	3.54	2.78	1.9	0.48	2.29	0.9	0	0.11	2.8	6.34	3.59	0.62	0.92	1.09	1.01
627	0	0	0	0	0	0	0	0	0	0	0	0	0	0	0	0	0	0	0	0	0	0	0	0	0	0	0	0	0	0	0	0	0	0.28	0	0	0	0	0	0	0	0	0	0	0	0	0	0	0
628	0	0	0	0	0.45	0	0	0	0	0	0	0	0	0	0	0	0	0	0.25	0.31	0	0	0	0	0	0.38	0	0	0	0	0	0	0	0	0	0	0	0	0	0	0	0	0	0	0	0.45	0	0	0
629	13.63	12.23	13.53	9.38	16.9	15.44	12.45	16.13	5.67	13.87	12.5	6.51	14.44	11.47	11.88	13.21	16.89	10.46	8.4	12.07	2.13	3.93	3.6	1.18	0.48	6.05	8.52	12.74	12.05	6.14	3.87	8.99	7.01	15.57	9.93	5.51	8.41	8.26	4.29	8.29	5.92	4.62	5.59	4.24	6.73	21.69	7.56	6.27	10.91
630	13.08	14.44	24.55	12.13	13.66	13.45	12.41	15.15	5.55	13.12	14	9.93	9.75	8.42	14.07	10.05	13.9	9.07	7.37	13.35	1.23	10.96	5.34	6.49	1.25	6.96	8.77	8.91	13.54	6.19	7.63	9.12	5.48	14.78	9.15	7.86	6.78	8.95	2.54	6.36	1.2	3.87	4.19	11.17	8.42	18.53	5.68	6.78	11.2
631	22.59	24.53	24.94	19.79	32.4	18.78	45.88	24.46	99.46	43.06	21.78	63.62	62.94	74.36	24.46	69.51	25.61	76.94	9.83	45.48	117.59	24.76	41.82	20.07	143.25	34.36	30.59	27.66	27.26	27.22	9.38	35.86	87.12	19.82	28.47	23.78	16.2	8.92	28.61	14.53	102.95	6.81	72.69	49.54	56.91	30.56	9.88	30.97	20.11
632	9.83	13.07	25.54	7.31	5.9	14.7	4.48	17.78	1.81	3.77	16.51	2.92	3.72	2.54	12.08	3.06	13.78	3.36	9.11	18.34	6.97	49.4	7.78	10.54	4.88	5.86	24.99	10.63	12.29	9.11	9.11	6.58	9.67	18.82	8	6.36	9.59	4.88	4.48	17.21	1.66	9.17	3.83	7.88	2.18	90.07	10.52	30.69	35.4
633	0.24	0.18	0.22	0.04	0.36	0.18	0.36	0.17	0.07	0.05	0.04	0.3	0.33	0.07	0.05	0.46	0.21	0.21	0.21	0.93	0	0.54	0.62	0.1	0	0.2	0.11	0.17	0.14	0.14	0.18	0.26	0	0.11	0.07	0.47	0	0.07	7.31	0.37	0	0.09	0.06	0.28	0.18	0.68	0	3.64	0.09
634	7.8	8.62	16.47	5.91	7.85	10.09	6.55	12.46	3.92	5.18	10.45	0.91	2.49	3.2	7.12	2.59	11.31	1.89	9.29	6.45	0.44	1.3	1.5	2.16	0.04	1.39	3.15	4	4.17	1.11	1.79	4.27	3.36	16.7	4.79	3.1	7.91	4.43	0.65	6.75	0.17	6.03	1.86	3.25	1.02	17.92	6.95	6.9	7.4
635	10.4	7.59	11.21	8.47	9.58	10.22	8.34	14.08	2.38	6.79	9.63	4.08	5.19	3.84	9.09	8.24	15.6	3.79	6.78	5.48	0.96	3.35	4.15	4.67	0.74	4.62	5.19	7.9	4.96	5.08	5.15	3.8	3.42	11.6	8.15	4.15	7.93	8.26	2.77	11.21	0.18	3.58	2.3	4.97	5.97	8.35	2.83	5.38	6.42
636	42.8	44.27	66.82	29.23	45.76	47.29	26.82	53.64	8.78	29.33	48.44	18.31	17.04	15.83	46.47	18.3	46.32	19.82	47.49	45.78	27.01	52.85	40.81	86.99	11.65	51.75	55.83	51.27	42.24	48.77	59.9	45.53	36.24	62.67	55.31	73.05	70.85	36.25	47.08	69.88	12.46	66.82	23.42	53.27	61.87	83.7	62.24	84.73	76.92
637	5.21	14.31	26.03	15.26	3.6	11.2	5.02	11.19	3.81	2.86	22.45	7.97	9.47	5.17	4.55	9.64	18.5	4.5	0.94	8.84	7.06	21.85	18.87	12.69	2.83	21.93	17.33	11.17	9.16	33.29	7.85	4.19	14.17	3.24	5.11	5.21	9.23	2.61	2.08	4.3	3.53	0.77	11.5	33.86	29.73	50.68	4.73	14.48	24.62
638	0	0	0	0	0	0.31	0	0.69	0	0	0	0.64	0	0	0	0	0	0	0	0	1.45	0	0	0	0	0	0	0.32	0	0	0	0	0	0	0	0	0	0	0	0	0	0	0	0	0	1.76	13.22	0	0
639	1.13	1.17	1.98	1.14	1.27	1.15	1.32	4.33	0.45	1.62	2.36	1.18	0.95	0.7	1.15	0.24	1.13	0.78	15.43	1.66	17.18	1.23	97.22	389.25	31.04	139.48	131.23	339.13	1.19	72.35	350.77	76.47	25.57	5.18	274.17	37.19	330.68	19.84	3.06	89.66	9.3	51.3	80.04	2.55	5.36	15.52	19.82	175.95	86.12
640	35.63	55.9	73.18	42.53	34.56	57.61	38.34	99.4	45.53	23.04	53.72	26.36	42.44	39.92	45.01	32.42	47.53	42.3	24.9	33.42	36.47	36.15	43.72	38.12	63.13	21.24	30.73	28.01	46.51	33.13	19.91	37.55	43.18	33.11	19.66	34.07	22.95	16.93	12.43	40	56.81	14.2	32.66	39.91	18.71	26.79	12.22	61.67	57.84
641	0.7	0.82	4.08	0.77	0.68	1.08	1.27	1.8	1.81	1.01	2.24	1.42	1.68	1.37	0.73	2.46	0.72	2.23	0.71	1.12	2.89	0.6	1.48	0.43	7.59	0.81	0.79	0.62	0.77	0.85	0.4	2.75	5.19	1.27	0.4	0.49	0.36	0.87	1.61	0.97	4.92	0.18	5.56	1.17	2.27	1.05	0.28	0.96	3.86
642	57.43	61.79	60.37	48.25	56.93	62.33	37.79	58.81	12.59	43.92	58.64	36.52	24.56	27.87	66	32.41	67.06	24	55.88	66.79	14.28	89.99	44.1	129.11	20.91	54.82	77.19	92.16	65.74	68.82	79.81	65.08	44.15	56.43	76.57	95.45	86.73	32.59	82.62	76.56	8.87	76.2	63	67.18	44.81	69.22	69.13	117.78	77.69
643	0	0	0	0	0.18	0	0	0	0	0	0	0	0	0	0	0	0	0	0	0.21	0.72	0	0.41	0	0	0.54	0	0	0.18	0.18	0	0	0	0	0	0	0.23	0	0.14	0	0	0.24	0.88	0.22	0	0	0.17	0	0
644	46.82	53.32	62.32	45.64	34.93	60.99	32.92	54.95	18.15	28.03	58.71	15.49	11.57	16.52	48.39	13.83	65.53	16.62	57.47	42.27	3.49	22.74	30.7	46.21	5.86	22.99	43.55	44	38.73	46.36	48.87	45.94	13.91	86.98	38.52	51.5	42.13	45.96	10.84	77.36	11.57	37	30.19	46.6	12.74	76.85	70.77	72.02	59.23
645	9.3	11.63	13.29	10.32	9.79	14.78	9.41	10.87	4.7	7.79	15.01	6.09	6.37	4.78	13.41	7.36	12.15	5.21	9.15	9.39	3.99	8.79	8.45	7.65	5.68	9.2	10.81	7.76	10.63	6.8	4.91	8.15	8.44	8.57	15.83	6.47	7.67	8.65	3.69	10.13	2.59	8.59	9.16	10.07	6.66	9.3	7.61	10.53	7.96
646	10.41	11.28	11.98	9.02	18.81	11.67	29.43	11.14	97.89	34.61	9.78	46.32	55.25	66.89	11.14	56.17	11.18	59.08	8.61	22.69	106.4	27.26	27.74	21.15	129.79	16.85	18.7	17.41	13.14	19.8	16.28	25.39	51.31	14.04	12.69	15.41	11.48	7.33	20.46	14.79	111.71	9.98	57.66	34.05	32.81	11.77	7.94	12.91	10.2
647	4.27	5.2	5.44	3.71	5.86	4.29	9.4	5.6	28.38	9.12	4.85	10.2	17.08	18.94	4.8	17.24	5.63	16.77	2.35	8.26	22.34	6.45	7.54	9.57	23.94	7.08	5.71	6.11	4.65	5.77	5.1	4.88	8.02	5.46	3.84	6.27	4.34	2.54	7.16	4.05	19.19	2.57	10.89	6.06	8.43	6.92	4.07	8.62	8.43
648	1.76	1.63	0.79	1.17	3.79	0.87	8.8	1	40.42	10.12	1.11	18.55	20.33	23.53	1.33	19.76	1	23.94	1.09	3.59	31.72	1.86	4.58	0.57	39.2	3.14	1.88	1.9	1.12	3.58	0.75	3.7	11.34	0.93	1.55	1.11	0.72	0.35	2.87	0.54	32.74	0.26	14.49	6.5	7.4	0.72	0.26	0.82	1.57
649	0.51	0.55	0.38	0.6	1.8	0.33	3.57	0.34	11.47	3.96	0.32	6.2	8.35	8.3	0.35	7.59	0.45	7.57	0.2	1.81	14.49	0.71	8.47	0.11	49.24	1.75	0.97	1.29	0.47	2.26	0.27	2.1	5.15	0.21	1.01	0.48	0.33	0.15	1.72	0.25	17.83	0.16	6.67	3.61	3.36	0.25	0	0.32	0.11
650	23.08	26.94	28.53	24.72	23.81	24.56	27.64	33.46	53.63	26.06	25.96	34.52	40.72	41.94	25.84	39.44	25.99	41.45	17.28	27.26	51.63	15.77	23.24	21.36	54.93	29.23	21.39	23.94	28.8	22.48	18.32	26.8	27.75	25.72	28.36	16.96	18.79	17.35	11.66	17.64	41.97	12.44	33.25	31.44	25.9	33.8	15.06	30.97	24.2
651	409.43	413.36	326.82	314.44	353.85	417.12	330.01	326.48	146.67	294.12	401.15	109.3	168.24	191.12	366.3	168.11	404.48	155.62	564.99	263.63	23.14	315.08	304.73	271.54	32.8	298.94	269.45	338.93	408.99	256.96	340.64	289.21	139.25	322.1	308.59	273.03	459.45	457.85	216.55	324.15	75.01	272.49	118.55	303.17	194.61	314.87	534.98	317.34	417.38
652	9.76	12.25	18.41	8.19	7.72	9.75	8.73	11.88	6.58	7.89	17.25	5.13	10.31	6.56	9.27	8.8	10.4	9.39	9.83	16.48	0.93	14.93	8.07	6.64	2.41	8.51	12.44	11.13	8.12	8.17	18.98	10.7	12.16	15.44	9.18	11.16	11.16	6.77	17.91	8.73	11.56	21.03	13.25	14.69	15.68	11.1	25.98	19.02	14.66
653	9.08	11.69	12.16	11.86	13.2	13.74	22.63	11.4	71.94	20.23	12.19	34.51	36.22	42.81	14.49	34.08	11.57	40.98	10.27	15.52	69.67	10.43	16.81	17.35	73.22	20.83	15.56	16.12	13.52	14.53	8.62	18	28.22	17.41	20	12.13	17.98	18.07	9.97	9.89	73.2	11.21	35.92	19.7	24.64	12.12	7.75	9.85	11.01
654	0	0	0	0	0	0	0	0	0	0	0	0	0	0	0	0	0	0	0	0	0	0	0	0	0	0	0	0	0	0	0	0	0	0	0	0	0	0	0	0	0	0	0	0	0	0	0	0	0
655	63.54	66.2	49.38	67.59	87.44	52.2	97.12	58.19	122.74	76.08	55.88	164.09	130.64	145.68	59.94	160.11	56.43	96.79	28.19	83.76	195.9	83.1	116.38	50.11	240.51	115.8	68.04	90.72	76.31	88.86	27.7	82.98	163.25	37.48	68.85	69.99	53.56	15.36	85.2	38.05	142.66	21.51	123.13	110.14	158.5	47.15	28.26	73.3	53.03
656	19.86	14.56	11.86	18.91	49.77	11.22	114.44	12.01	513.75	117.06	13.22	208.75	300.84	332.85	16.65	235.33	14.16	297.31	10.32	67.3	588.84	24.69	85.92	5.03	803.63	46.6	33.06	41.54	21.7	45.98	9.22	101.86	207.82	13.24	37.75	21.38	11.08	5.99	50.73	12.17	504.45	4.58	311.19	118.32	139	10.14	6.01	12.25	15.88
657	29.34	21.22	20.04	21.76	40.18	25.32	53.22	20.56	146.69	52.86	26.07	59.13	84.65	95.51	27.32	77.74	28.78	94.59	26.15	43.47	177.03	33.34	52.89	17.67	178.47	38	30.5	36.8	27.1	31.6	34.72	37.69	75.63	23.81	35.41	22.59	35.36	21.43	45.2	33.14	164.67	22.68	78.29	80.93	66.92	21.43	35.76	25.2	25.9
658	1.66	2.86	5.73	0.35	0.42	8.11	0.27	3.83	0.15	0.56	3.11	1.36	1.96	0.77	3.38	0.69	1	1.94	9.84	1.16	0.07	0.59	0	10.71	0	1.67	5.81	0.15	1.89	6.19	0.05	0.14	0.25	11.86	0.52	2.71	0.04	3.49	0	3.87	0	10.07	0.66	4.49	0.04	14.85	74.41	0	14.76
659	1.48	2.12	3.99	2.08	1.07	1.79	1.23	3.14	1.43	1.1	2.69	2.33	2.55	1.25	1.77	1.63	1.6	1.6	1.62	2.42	7.31	4.65	4.72	10.8	8.89	7.56	4.36	5.5	2.32	8.75	8.63	3.52	3.27	2.25	2.67	4.01	3.67	0.88	1.49	8.78	1.37	1.15	5.33	6.93	5.08	4.45	1.52	10.63	6.17
660	39.71	48.61	80.83	35.99	27.83	52.6	26.55	74.38	58.29	29.46	57.49	25.27	34.72	38.37	45.12	34.82	53.78	38.57	32.55	35.48	40.08	72.21	43.26	69.75	38.53	28.85	34.92	38.41	40.22	61.42	42.01	23.1	22.68	65.96	33.55	47.97	40.65	26.78	25.26	140	44.08	37.27	27.97	59.04	28.1	114.35	46.13	76.7	111.6
661	203.58	230.47	144.5	190.2	198.04	209.38	181.98	222.01	130.25	182.78	205.62	363.94	260.44	314.8	251.83	427.83	243.84	231.87	97.81	151.06	233.61	103.28	47.16	74.21	34.8	100.7	113.29	190.3	281.14	91.44	34.13	145.84	147.68	91.62	87.8	91.65	69.13	66.25	54.75	67.84	57.29	61.65	62.8	97.37	266.19	105.09	43.13	73.75	117.82
662	2.66	3.05	3.7	1.91	3.23	4.36	5.7	3.88	19.46	6.34	2.62	7.21	9.6	12.63	1.71	12.17	2.77	12.43	1.68	2.45	11.3	2.33	5.17	4.66	12.12	2.7	2.17	2.5	3.38	2.81	1.69	2.75	4.4	1.78	3.32	3.31	1.59	1.39	3.23	2.51	10.34	1.16	5.23	4.58	4.35	5.52	2.48	4.32	6.01
663	11.17	16.14	18.17	10.45	8.16	28.14	7.24	24.03	5.26	6.7	18.75	2.55	5.74	8.94	16.78	9.96	21.9	8.05	16.53	6.58	0.28	1.63	2.03	5.23	0.89	1.89	5.4	7.55	10.95	4.16	2.68	5.52	3.48	18.68	3.15	3.51	7.27	4.77	0.27	16.49	0.98	11.01	1.46	2.55	1.18	37.51	18.19	7.04	27.93
664	0	0	0	0	0	0	0	0	0	0	0	0	0	0	0	0	0	0	0	0	0.05	0	0.03	0.11	0.31	0	0	0	0	0	0	0	0	0	0	0	0	0	0	0	0.07	0	0	0	0	0.06	0	0	0
665	44.36	43.51	56.34	31.81	51.95	48.33	55.65	58.5	42.46	40.79	45.74	65.82	61.94	56.56	40.05	63.81	48.78	66.84	31.34	42.72	29.8	28.08	65.2	33.41	15.73	29.26	40.46	37.09	33.88	61.63	25.62	29.39	36.96	50.23	38.65	33.36	29.69	16.52	32.22	36.43	19.34	16.93	20.44	59.21	39.27	60.93	16.96	29.03	49.04
666	0.04	0.37	0.11	0.12	0	0.41	0	0.05	0	0.05	0.43	0.22	0	0	0.14	0	0.59	0	0.13	0.55	0	0	0	0.05	0	0	0.05	0	0.47	0	0.08	0	0.23	1.69	0	0.05	0.24	0.13	0.14	1.34	0	0	0	0	0	0.47	0	0.05	2.39
667	1.06	0.99	0.76	0.79	2.62	0.52	7.05	0.61	27.51	10.01	0.52	18.67	20.07	14.63	1.39	14.85	0.8	19.57	0.59	3.74	23.31	1.65	6.86	3.34	32.53	3.3	1.9	1.96	0.74	3.04	0.56	4.43	18.98	0.32	2.37	1.26	0.76	0.39	3.05	0.59	41.26	0.24	12.85	9.81	8.84	0.72	0.06	0.58	0.87
668	3.33	9.61	6.95	6.19	4.4	6.6	2.5	9.13	1.5	0.15	7.24	11.09	4.95	2.35	10.26	5.13	2.7	1.37	0.91	1.01	0	0.26	0	0.18	0	0.07	0.16	0.06	6.68	0.05	0.01	0.05	0	1.13	0	2.18	0	0.2	1	0.18	0	0	0.23	0.06	0	0.89	0.04	0.04	7.05
669	32.36	47.7	44.14	45.9	29.39	34.05	29.86	32	21.6	25.55	36.33	68.38	29.04	40.72	48.18	48.22	36.88	34.79	12.11	32.01	43.03	17.05	32.23	13.86	34.74	15.98	14.81	28.22	34.65	20.26	12.32	31.15	31.32	26.93	12.75	11.76	9.57	4.99	7.19	9.08	6.11	3.76	14.7	12.31	17.45	25.93	5.99	16.19	14.53
670	6.69	9.75	26.11	7.9	11	8.92	24.02	14.85	104.08	28.25	10.23	47.03	58.73	67.68	8.46	57.64	7.41	65.09	4.18	12.45	115.6	15.97	18.01	11.04	167.93	11.46	7.71	8.32	8.96	14.93	3.39	16.39	41.65	6.46	8.69	10.96	3.23	1.97	10.26	5.35	119.39	2.26	59.92	26.61	26.52	12.95	3.17	22.21	17.07
671	18.87	24.52	40.85	14.18	18.7	28.65	13.79	29.7	8.4	11.12	25.38	3.23	8.2	5.17	23.83	4.95	24	8.42	27.04	16.9	0.42	17.48	10.06	28.39	0	9.57	26.27	17.64	20.73	14.38	19.49	11.4	6.9	33.39	17.13	14.81	23.4	14	12.82	24.26	2.6	26.42	19.46	17.25	10.4	35.42	20.61	30.64	42.36
672	39.74	36.91	47.52	31.99	51.95	41.84	50.72	40.07	36.39	39.46	34.02	76.54	58.01	78.82	39.88	79.96	39.62	57.28	28.12	84.04	175.95	44.37	41.96	24.55	81.4	77.7	37.56	65.68	48.13	39.74	22.14	53.86	100.15	49.11	56.4	37.92	35.44	31.08	32.69	27.71	81.27	23.09	85.75	69.47	98.72	41.25	23.06	33.47	32.29
673	1.76	2.76	9.03	3.3	0.77	3.96	0.53	11.86	0.32	0.08	5.04	1.26	0.74	0.24	3.01	0.74	3.27	0.1	0.74	0.91	0.2	0.62	0.51	2.43	0	0.71	0.91	2.57	3.25	1.97	0.46	0.28	0.37	2.2	1.04	2.72	0.51	0.84	0.25	0.98	0.14	0.03	0.15	0.27	0.16	1.93	0.3	3.39	4.01
674	5.13	6	9.94	2.49	2.32	4.8	2.24	7.45	0.16	1.66	6.49	0.25	0.71	0.86	4.51	1.77	5.68	0.54	4.73	2.32	0	4.27	0.91	3.95	0.31	1.18	1.93	1.65	2.48	2.02	1.63	1.58	0.82	6.99	1.93	1.78	3.96	4.74	0.49	6.07	0.42	1.82	0.48	3.47	0.45	8.64	5	6.18	12.41
675	17.24	19.75	27.12	13.42	18.94	24.22	17.72	22.93	15.02	16.4	21.24	12.63	20.4	17.37	19.91	16.29	22.22	14.67	22.42	22.8	19.1	22.82	13.78	19.34	19.66	18.71	17.96	15.06	20.39	14.65	13.41	18.69	14.75	25.16	24.89	16.05	20.08	17.42	8.52	19.35	12.5	19.32	17.77	28.04	19.32	27.03	18.81	15.59	27.33
676	0.72	1.33	2.08	1.24	0.87	1.23	1.42	1.95	1.41	1.24	1.23	0.77	0.84	1.36	1.26	1.08	0.96	0.96	1.06	1.26	0.5	1.08	0.61	0.3	0.15	1.16	1.03	0.63	0.6	0.64	0.45	1.69	0.5	1.06	1.13	0.76	0.6	0.8	0.65	0.63	1.26	0.34	1.84	1.6	1.15	1.69	0.56	1	2.23
677	0.23	0.07	1.57	0	0	1.56	0	1.03	0	0	0	0	0	0	0	0	0.19	0	0	0.32	0	0.07	0	0.03	0	0.4	0	0	0.53	0	0.22	0.09	0	2.4	0	0.26	0.33	0.4	0	1.99	0	0	0	0	0	5.89	0.6	0.45	1.71
678	0	0.07	0	0.26	0.07	0.43	0.33	0.25	0	0	0.34	0.84	0.31	0	0.3	0	0.13	0	0.07	0.44	0	0.07	0.17	0.08	0	0	0.17	0.09	0.45	0	0.12	0	0	0.09	0.11	0.07	0	0	0	0.07	0	0	0.09	0	0	0	0	0	0
679	39.67	47.03	70.13	34.64	28.17	50.81	20.24	56.45	4.37	16.98	51.07	11.98	7.97	9.17	43.5	16.35	56.87	9.2	31.55	30.07	6.99	15.46	18.66	29.98	1.86	16.15	19.85	33.76	51.27	23.2	13.9	20.25	10.15	50.54	20.94	24.51	32.33	20.18	3.69	36.42	1.37	14.42	6.1	12.07	7.07	44.04	20.18	27.16	47.47
680	5.61	8.59	16.89	4.56	4.71	9.91	3.46	11.58	1.01	2.53	9.08	1.39	1.87	1.57	8.42	1.4	7.7	1.55	7.53	5.79	0.93	10.12	4.82	10.92	0.04	4.03	5.93	3.3	7.07	5.09	6.22	7.46	2.69	10.11	6.76	5.47	6.24	3.2	3.13	7.97	0.23	5.98	3.65	7.75	2.73	45.93	11.17	14.16	20.05
681	7.4	7.56	5.91	7.71	5.4	7.46	8.81	10.08	18.39	9.33	6.19	10.13	13.54	18.18	6.98	17.9	11.5	13.49	4.43	5.23	11.37	1.52	3.14	0.76	13.4	3.55	2.18	4.7	8.81	2.65	0.6	3.55	8.22	5.83	2.7	1.73	3.12	3.79	2.08	0.92	13.93	0.34	5.95	4.62	5.59	2.21	0.54	1.12	2.11
682	13.49	14.49	21.35	11.71	13.4	14.86	11.24	17.84	3.91	9.15	16.4	6.71	10.04	6.85	13.26	10.03	15.35	6.73	7.05	10.23	0.97	7.35	12.59	10.53	1.45	6.75	13.84	9.06	15.15	9.81	4.06	7.44	5.63	13.46	10.84	8.83	10.02	8.52	5.15	11.41	1.16	6.99	3.29	15.26	8.02	19.59	7.23	16.77	15.85
683	0	0	0	0	0	0	0	0	0	0.29	0	0	0	0	0	0	0	0	0	0	0	0	0	0	0	0	0	0	0	0	0	0	0	0	0	0	0	0	0	0	0	0	0	0	0	0	0	0	0.2
684	34.38	31.19	50.17	34.95	25.06	32.3	24.14	43.52	5.97	14.88	39.08	26.57	12.6	20.88	38.95	24.17	37.13	13.52	19.81	46.36	19.82	17.68	27.59	23.71	7.97	20.21	19.29	35.84	40.33	18.82	12.83	24.71	22.44	34.28	22.08	21.36	31.27	21.8	5.75	24.85	3.56	11.06	10.83	23.65	14.84	39.19	14.29	21.41	30.37
685	2.87	2.64	2.39	2.21	2.1	1.82	2.62	3.34	1.23	1.46	1.78	7.53	2.7	4.2	3.07	4.85	2.44	1.1	1.6	1.23	0.33	0.7	1.62	0.24	0	0.48	0.64	0.8	1.49	0.11	0.09	0.55	0.27	2.24	0.08	1.13	0.97	0.64	0.13	0.49	0	0.07	0.26	0.33	0.35	1.83	0.56	0.36	1.49
686	1.4	0.96	1.23	0.73	1.62	1.28	1.13	1	1.47	0.77	1.08	0.24	0.34	0.61	0.94	0.61	1.56	0.15	1.55	1.49	0	3.7	3.24	7.82	0.1	3.21	1.97	2.18	0.78	2	3.75	2.23	0.71	1.93	3.07	4.49	2.77	1.62	4.19	4.56	0.93	2.51	1.58	5.31	1.6	4.62	3.08	9.47	4.14
687	17.46	19.18	24.36	17.3	12.75	19.25	8.94	32.12	4.26	5.24	21.75	19.87	10.86	11.82	18.01	13.62	18.79	7.3	6.22	14.92	24.2	8.23	9.38	12.41	11.32	13.78	12.22	15.08	21.22	18.55	5.48	15.48	9.97	8.95	9.2	10.83	8.97	3.15	1.82	9.45	0.74	2.48	2.96	4.79	9.22	18.65	4.84	15	23.72
688	1.14	3.29	5.67	2.71	1.15	6.05	0.34	8.1	0	0.05	4.72	0.42	0.73	0.88	3.1	0.06	3.07	0.2	0.95	0.26	0	0.12	0.1	0.98	0	0.06	0.05	0	3.23	0.17	0.25	0.1	0.35	0.63	0.12	1.36	0.06	0.13	0.07	0.7	0	0.17	0.16	0.15	0.11	0.92	0.2	3.13	3.22
689	1.36	1.18	1.51	0.88	2.27	1.61	5.09	1.86	13.19	5.39	1.86	6.77	7.6	9.7	1.56	8.53	1.41	8.26	1.19	3.91	16.58	1.38	3.85	0.55	22.69	2.29	2.59	1.84	2.15	2.34	0.38	3.3	12.25	1.35	1.62	1.72	1.4	0.83	2.93	1.77	21.95	0.73	10.74	4.8	5.63	3.25	0.88	1.39	2.34
690	92	94.07	81.06	80.78	82.44	81.81	77.11	81.7	0	44.48	98.19	2.73	21.71	12	105.82	20.41	94.15	10.05	72.31	69.73	0	25.16	6.11	28.91	0	46.05	60.05	58.5	94.43	34.41	31.3	22.44	0	77.79	54.83	55.16	74.3	86.68	5.71	41.92	0	38.03	0	23.43	0.87	25.81	53.29	53.92	45.56
691	0.07	0.06	0.02	0.05	0.08	0.01	0.02	0.11	0	0.02	0.05	0.03	0	0	0.03	0.02	0.07	0.17	0.04	0.07	0.19	0.02	0.02	0.03	0	0.19	0.04	0.1	0.06	0.13	0.04	0.12	0.08	0.11	0.45	0.1	0.16	0.14	0	0.13	0.48	0.03	0.06	0.04	0.02	0.29	0.11	0.16	0.07
692	0	0	0	0	0	0	0	0.07	0	0	0	0	0	0	0.06	0	0	0	0	0	0	0	0	0	0	0	0	0	0	0	0.05	0	0	0	0	0	0	0	0	0.05	0	0	0	0.07	0	0	0	0	0
693	0.36	0.66	1.24	0.36	0.58	0.73	0.38	1.18	0.63	0.43	0.78	0.25	0.59	1.02	0.68	0.92	0.72	0.55	0.45	0.15	0.83	0.43	0.59	0.41	1.21	0.28	0.15	0.35	0.71	0.42	0.06	0.06	0.25	0.69	0.86	0.15	0.29	0.27	0.06	0.15	0.52	0.03	0.95	0.16	0.22	0.67	0.21	1.04	0.95
694	11.69	13.48	15.93	10.93	11.09	11.33	7.67	17.7	1.79	7.26	13.22	10.76	7.31	7.74	14.37	8.92	14.31	4.87	6.63	12.61	9.14	12.1	17.51	20.47	6.63	14.17	8.23	14.49	12.51	17.67	11.32	9.87	10.84	12.84	9.63	14.44	10.39	7.77	9.19	13.05	0.65	6.35	6.41	16.04	14.39	18.3	9.82	17.06	17.82
695	0	0	0	0.17	0	0	0	0.06	0	0	0	0	0	0	0	0	0.13	0	0.04	0.17	0	1.16	0	0	0	0	0	0.3	0	0.05	0.49	0.16	0	0	0	0.14	0	0.07	0.07	1.23	0	0.1	0	0	0	0	0.12	0.27	0.2
696	2.71	2.33	4.44	1.44	3.87	2.2	6.4	3.22	21.95	6.95	2.89	10.51	13	16.05	1.84	12.54	1.98	13.5	2.24	2.7	20.18	0.86	4	0.27	18.57	2.09	1.36	1.78	3.02	1.73	0.67	2.85	6.95	1.99	0.84	1.04	1.21	1.03	1.1	0.63	16.31	0.31	7.76	4.2	3.86	1.33	0.32	0.65	1.38
697	8.97	15.24	3.5	5.56	4.68	1.89	4.17	5.44	3.1	3.91	14.49	9.15	11.45	14.78	3.6	8.66	9.09	9.7	10.18	14.93	8.69	7.56	3.97	7.03	2.9	11.39	13.42	14.92	7.48	5.59	0.7	3.54	7.12	9.54	8.12	10.2	6.16	2.02	0.36	2.2	1.04	3.67	2.69	3.26	2.41	4.7	4.49	0.51	5.3
698	0	0	0	0.04	0	0	0	0.07	0	0.06	0	0	0	0	0.12	0	0	0	0	0	0	0	0	0	0	0	0	0	0	0	0	0	0	0.07	0	0.06	0	0	0	0.11	0	0	0	0	0	0	0	0.06	0.18
699	24.46	16.57	13.57	12.06	42.51	12.27	80.64	16.66	285.99	79.83	12.5	147.01	181.07	153.9	28.3	159.08	17.05	188.89	8.16	64.37	328.07	27.15	61.64	14.04	473.04	59.29	29.34	28.34	19.27	31.36	6.44	59.29	196.72	11.83	28.07	17.9	10.69	4.02	86.85	10.14	335.19	4.47	154.63	101.2	116.18	15.1	3.9	24.99	15.29
700	356.62	469.4	418.15	389.11	261.43	459.58	184.81	404.38	107.6	233.18	451.3	96.3	119.77	100.31	434.72	99.91	457.94	121.54	400.65	350.17	30.45	399.8	155.85	243.36	16.43	120.22	246.55	226.87	348.93	195.59	331.67	238.67	160.21	524.48	527.17	204.52	275.02	481.24	111.02	606.69	30.04	394.22	107.54	312.67	114.17	400.14	470.54	347.72	332.82
701	12.4	10.55	14.28	8.63	12.22	20.63	10.51	8.8	4.96	6.5	11.34	6.41	4.68	6.86	13.54	5.2	11.07	5.61	8.55	56.58	6.97	6.68	17.97	20.29	8.18	34.9	28.78	40.43	19.04	63.04	13.87	38.42	62.71	46.45	23.73	43.74	17.05	12.42	10.22	23.94	19.7	65.31	124.23	13.07	7.08	30.43	26.02	35.86	29.22
702	0	0	0	0	0	0	0	0	0	0	0	0	0	0	0.07	0	0	0	0	0	0	0.53	0	0	0	0	0	0	0	0	0	0	0	0	0	0	0	0	0	0	0.9	0	0	0	0	0	0	0	0
703	0.12	0.33	1.05	0.12	0	0.26	0	0.91	0	0.43	0.25	0.11	0	0	0.27	0.09	0.06	0.09	0.05	0.16	0	0.36	0	0.06	0	0.17	0.07	0.32	0.34	0.17	0.15	0	0	0.81	0.08	0.46	0.27	0.1	0.61	0.05	0	0.14	0.1	0.32	0	0.37	0.05	1.38	0.61
704	1.43	2.92	1.16	1.9	1.04	3.16	0.44	2.54	0.6	0.37	1.85	1.21	1.32	1.46	1.74	0.33	3.21	0.69	1.15	0.3	0.09	0.06	0.45	0.05	0	0.31	0.19	0.51	2.03	0.14	0	0.13	0.15	1.5	0.33	0.41	0.22	1.05	0.02	0.17	0	0.08	0.03	0.25	0	0.38	0.13	0.03	0.35
705	25.8	26.85	57.46	18.54	20.42	33.5	14.32	41.99	7.53	10.59	29.76	2.32	4.29	7.5	23.76	4.85	34.5	6.02	23.53	19.99	5.14	42.65	23.07	69.73	8.43	10.74	24.99	19.58	20.9	18.57	14.83	16.21	6.48	45.92	18.17	26.14	26.86	12.52	8.54	53.03	10.24	27.05	8.1	27.38	12.78	94.96	44.75	61.67	57.13
706	1.45	1.14	0.89	1.46	4.89	1.23	7.83	0.78	25.73	9.22	1.15	11.66	15.62	15.13	1.31	13.26	1.56	16.05	0.97	5.56	17.29	2.04	6.76	0.81	21.75	3.71	2.47	3.23	2.26	2.54	0.79	5.36	12.54	0.57	2.57	1.45	0.99	0.23	3.83	0.57	24.43	0.33	12.75	7.2	10.43	0.79	0.13	0.79	0.54
707	0.91	1.91	4.83	0.97	0.87	2.05	0.77	3.02	1.26	0.92	2.68	0.83	1.35	1.06	1.51	0.5	1.45	1.01	2.46	1.64	2.01	2.64	1.31	2.66	0.88	1.03	1.61	1.26	1.27	2.3	1.28	1.61	0.82	3.17	1.1	2.04	1.41	1.19	0.65	2.74	1.33	1.3	1.79	1.93	0.57	8.43	2.1	4.62	7.9
708	0	0.14	2.38	0	0	0.13	0	1.51	0.46	0	0.15	0	0	0	0	0	0	0	0	0	0	0	0	0	0	0	0	0	0.14	0	0	0	0	0	0	0	0	0	0	0	0	0	0	0	0	0.14	0	0	1.1
709	0	0	0	0	0	0	0	0	0	0	0	0	0	0	0	0	0	0	0	0	0	0	0	0	0	0	0	0	0	0	0	0	0	0	0	0	0	0	0	0	0	0	0	0	0	0	0	0	0
710	0.31	0.4	0.78	0.24	0.63	0.18	0.35	0.49	0.44	0.1	0.43	1.62	0.64	1.05	0.42	0.57	0.78	0.49	0.12	0.75	1.44	0.86	0.46	0.57	0.19	0.57	0.37	0.5	0.46	1.64	0.49	1.47	0.07	0.11	0.38	0.62	0.23	0.07	0.66	0.5	0.25	0.03	0.66	0.22	0.74	1.43	0.17	0.59	1.3
711	31.1	26.53	34	19.81	25.04	31.05	20.74	30.1	9.69	18.26	30.92	8.24	11.52	13	27.89	12.15	32.69	13.13	31.98	23.96	4.34	34.74	28.37	49.01	0.98	24.9	30.13	21.7	28.71	26.49	29.33	18.24	16.63	33.27	23.06	33.62	26.82	13.55	17.67	48.15	1.6	23.63	11.72	24.56	26.29	42.86	27.76	51.59	42.95
712	10.29	15.91	24.14	13.37	4.63	17.97	3.33	39.65	1.16	0.4	17.71	3.99	3.5	1.09	19.06	2.52	13.54	1.2	2.39	3.21	0.43	0.1	0.59	1.26	0.24	0.81	0.9	1.05	18.27	1.04	1.16	1.3	0.28	2.93	2.17	3.3	0.73	0.58	0	16.28	0	0.47	0.31	0.21	0.08	3.95	0.67	1.38	5.95
713	3.65	3.88	10.95	1.28	2.28	3.13	3.41	6.41	6.64	3.41	4.05	5.67	3.57	6.69	3.54	5.71	5.39	5.2	4.4	2.38	12.79	3.73	6.43	7.36	7.36	2.18	3.17	2.61	3.37	3.01	3.64	2.87	7.05	7.28	3.35	4.07	6.24	2.24	2	10.87	12.08	4.28	6.44	7.52	4.99	16.48	10.1	17.05	13.18
714	1.06	1.52	3.18	1.18	0.56	1.38	0.28	2.22	0.2	0.34	1.29	0.08	0.31	0.43	1.77	0.17	1.98	0.15	0.86	0.53	0.25	0.2	0.65	1.36	0.1	0.15	0.55	0.66	1.15	0.25	0.27	0.36	0.12	1.77	0.42	0.41	1.01	0.61	0.06	0.98	0	0.63	0.15	0	0.06	2.42	1.17	0.7	2.07
715	0	0	0	0	0	0	0	0.04	0	0	0	0.06	0	0	0	0.05	0	0	0	0	0	0	0	0	0	0	0	0	0	0	0	0	0	0	0	0	0	0	0	0	0	0	0	0	0	0	0	0	0
716	22.14	22.65	34.92	15.05	21.51	26.97	17.48	30.65	16.31	9.99	27.91	9.59	9.67	9.58	24.34	8.82	25.67	10.7	24.13	22.8	17.46	35.42	12.23	23.63	18.74	15.61	30.32	17.56	26.12	21.19	16.59	13.99	9.11	26.21	18.13	17.24	21.27	17.11	6.42	17.94	14.94	15.81	11.46	25.83	10.39	38.39	17.02	28.16	38.7
717	0.99	0.92	0.41	0.24	0.72	1.4	0.96	0.51	0.58	0.63	0.46	0.18	0.77	0.43	0.7	1.09	0.83	0.77	0.59	0.24	0	0.12	0.1	0.02	0	0.07	0.05	0.44	1.72	0.07	0.06	0	0.04	0.25	0.06	0.18	0.35	0.1	0.05	0.04	0	0.26	0	0.05	0.03	0.2	0.08	0.05	0.34
718	110.02	95.81	84.56	84.03	108.45	90.37	109.33	97.63	70.75	104.51	97.98	122.03	124.59	118.68	97.23	136.2	92.78	105.7	61.83	105.91	102.12	181.68	226.63	182.32	159.48	194.79	152.25	161.53	106.21	137.68	130.29	142.7	215.01	81.69	103.26	251.41	122.38	39.1	261.34	130	257.17	117.12	147.63	162.49	534.29	102.51	120.52	167.73	154.76
719	0	0	0	0	0	0	0	0.11	0	0	0	0	0	0	0	0	0	0	0	0	0	0	0	0	0	0	0	0	0	0.09	0	0	0	0	0	0.09	0	0	0.22	0.08	0	0.12	0	0	0	0	0	0	0.14
720	0	0.29	0.56	0.26	0.04	0.07	0	0.45	0	0	0.07	0	0	0	0.11	0	0.29	0	0.07	0	0	0.03	0	0	0	0	0	0	0	0	0	0	0	0	0	0	0	0	0	0	0	0	0	0	0	0.05	0	0	0.22
721	72.51	73.57	61.58	53.58	76.81	75.77	107.27	66.29	88.15	82.17	66.94	120.32	91.12	95.15	80.4	104.73	66.16	100.65	57.38	108.48	166.65	44.7	127.17	100.15	113.62	65.7	98.16	91.21	86.3	100.49	78.87	135.99	161.15	60.56	99.81	77.98	70.87	60.43	77.07	48.35	145.03	109.38	179.72	158.96	98.38	61.35	111.27	101.14	72.21
722	20.18	14.19	11.72	12.72	31.12	11.65	51.25	11	86.43	64.27	12.03	78.27	110.19	105.01	13.51	107.55	13.38	70.71	5.72	24.08	67.18	17.41	9.26	3.71	7.66	22.45	9.22	24.43	14.76	13.6	3.15	21.73	30.72	8.19	12.91	10.35	9.73	5.36	43.12	4.81	72.05	2.6	41.07	34.29	90.85	6.37	2.03	8.81	8.51
723	2.82	3.18	4.98	2.11	1.72	3.84	1.26	4.05	0.09	0.66	4.15	0.83	0.91	0.21	2.44	0.49	3.06	0.21	2.04	1.91	0.96	4.02	3.85	6.89	0	2.06	2.88	3.36	3.5	6.21	2.96	2.77	1.05	4.17	4.09	4.13	3.76	2.3	0.52	5.92	0	2.45	0.58	1.73	1.57	8.39	3.18	8.12	9.21
724	4.88	5.17	7.94	4.78	5.96	5.1	6.46	7.01	11.79	5.89	5.58	5.61	7.28	9.55	6.71	7.04	6.13	6.6	4.36	4.98	7.83	0.68	3.37	1.15	8.33	1.49	2.16	2.48	6.21	2.23	1.62	2.62	5.11	6.97	3.2	2.56	3.97	3.52	3	3.04	6.46	1.89	4.78	3.32	4.02	7.11	1.77	2.2	4.05
725	0.86	1.46	2.82	0.72	0.89	1.44	0.84	1.74	0.46	0.75	1.5	0.94	0.32	0.77	1.13	0.52	1.24	0.42	0.86	1.27	1.03	1.18	2.2	2.84	2.01	1.34	1.37	1.72	1.46	2.02	0.58	1.17	1.16	1.42	1.22	0.98	1.15	0.53	0.9	2.11	0.28	0.97	1.55	1.69	1.45	2.64	0.9	3.52	1.63
726	72.19	62.27	73.73	54.36	81.91	64.03	88.11	62.24	65.71	65.76	57.9	81.46	70.3	93.19	63.44	80.58	71.14	62.43	61.17	118.78	81.95	73.36	71.78	66.63	29.97	99.73	65.55	117.98	77.49	81.1	54	74.64	91.19	67.09	57.09	85.97	55.19	37.03	56.71	43.1	58.32	51.55	82.28	128.83	226.74	55.06	37.28	67.97	80.04
727	7.09	7.71	7.95	6.56	8.44	18.42	6.79	15.1	2.29	4.72	6.2	7.97	4.77	10.22	11.51	7.07	10.73	4.79	9.33	19.46	76.62	3.13	24.68	29.11	52.84	19.39	12.5	12.58	10.56	13.1	39.41	19.9	22.06	8.73	17.42	6.33	8.41	2.46	0.82	13.41	1.15	2.02	3.07	9.74	6.69	12.35	3.91	12.25	20.64
728	0.15	0.42	0.28	0.13	0.28	0.18	0.21	0.13	0.35	0.4	0.26	0.29	0.4	0.52	0.14	0.59	0.16	0.46	0.11	0.58	2.42	0.44	1.04	0.09	5.23	1	0.66	0.41	0.46	0.37	0.17	0.87	1.74	0.26	0.44	0.28	0.16	0.1	0.34	0.13	1.79	0.03	1.56	1.46	1.72	0.33	0.03	0.24	0.29
729	18.31	26.07	45.17	14.42	12.74	30.77	10.36	34.79	3.24	7.16	27.84	1.96	5.62	4.51	25.23	3.91	27.26	4.29	26.56	15.57	0.3	16.88	12.39	21.43	2.31	11.23	14.33	15.09	21.76	14.52	17.01	10.02	3.61	35.54	12.63	17.99	24.92	19.14	5.81	30.03	3.76	17.16	9.49	13.25	6.23	32.92	24.19	36.99	35.45
730	101.06	102.15	103.19	65.9	75.31	79.23	81.84	101.58	101.73	71.45	107.28	105	74.94	96.57	93.15	99.3	120.53	71.4	43.59	110.45	173.79	110.8	219.17	138.57	158.93	99.9	83.72	90.11	102.26	100.91	370.6	90.99	90.24	94.03	58.3	93.96	77.55	18.34	69.73	116.67	81.36	29.4	61.34	108.43	63.24	141.61	78.33	155.48	121.1
731	0.07	0.08	0.25	0.33	0.17	0.16	0.09	0.66	0	0	0.15	0.2	0.12	0.07	0.13	0.12	0.23	0	0.12	0.1	0	0.11	0.05	0.09	0	0.06	0.15	0.05	0.08	0.04	0.03	0	0	0	0.12	0	0.05	0	0.06	0.3	0	0.14	0	0	0	0.37	0.04	0.14	0
732	6.64	7.08	11.21	6.01	11.92	6.86	23.74	8.22	84	22	7.01	36.35	46.36	52	7.26	45.21	6.07	53.12	5.27	13.72	63.79	7.72	14.31	7.3	65.04	10.32	7.98	8.6	6.6	9.93	3.53	15.01	38.96	7.68	8.61	6.4	5.98	3.74	9.85	6.27	71.65	4.86	34.55	25.41	25.49	17.2	7.11	8.78	8.91
733	3.97	2.45	1.71	2.16	8.2	1.7	32.28	1.45	175.44	48.59	1.1	89.04	78.39	115.04	3.46	102.33	1.7	110.46	1.06	7.34	30.61	1.78	4.54	0.49	34.14	4.2	3.59	3.38	1.13	5.26	1.29	5.06	12.48	0	3.41	1.46	0.47	0	2.96	0.28	20.15	0.61	12.58	6.17	7.47	1.31	0.37	0	1.19
734	1.21	1.21	2.57	1	1.08	1.01	1.58	1.7	2.05	1.08	1.74	1.73	1.62	1.71	1.55	1.55	1.1	2.01	0.84	1.19	0.36	2.95	6.08	16.53	1.64	2.05	4.33	2.33	1.69	6.49	0.89	3.73	1.64	0.63	5.08	1.99	1.39	0.58	3.57	1.69	2.23	0.64	3.61	2.13	1.33	2.26	0.7	6.08	6.84
735	415.64	391.2	593.21	301.36	371.38	426.14	281.8	453.85	71.98	249.37	417.18	105.3	149.15	119.14	425.33	156.59	471.58	124.8	366.93	280.42	34.45	247.01	202.14	291.88	46.14	234.52	298	246.43	357.1	203.89	281.11	284.16	140.17	510.83	425	301.81	374.47	298.92	103.81	488.27	34.61	268.32	115.01	205	133.51	516.61	326.04	310.87	543.78
736	0.66	0.49	0	0.66	0.99	0.25	0.28	0.28	1.61	0.27	0.47	1.22	0	2.75	0.51	0	0.23	0	0.46	0	0	0	0	0.27	0	0.74	0.29	0.3	0.25	3.28	0.42	0.28	0	0	0	0.25	0	0.73	1.35	0.23	0	0	0	0	0	0.31	0	0.27	0
737	1.48	1.52	7.26	2.93	0.54	1.77	1.09	0	0	0.63	3.72	0	0	0.89	1.9	1.22	0.49	0.71	0.8	0.54	0	1.71	1.11	14.89	0	0.98	1.88	0.38	1.06	1.28	1.12	1.53	0	2.57	0.62	1.48	4.3	0	0.72	3.43	2.32	3.36	0.14	0.37	0.56	9.59	4.81	6.99	1.56
738	0	0	0	0	0	0	0	0	0	0	0	0	0	0	0	0	0	0	0	0	0	0	0	0	0	0	0	0	0	0	0	0	0	0	0	0	0	0	0	0	0	0	0	0	0	0	0	0	0
739	37.07	34.63	44.81	25.29	36.27	33.45	48.29	40.86	185.4	57.54	33.72	69.02	114.85	127.57	32.69	94.84	34.51	119.58	33.35	34.37	146.47	40.17	32.97	59.12	195.6	31.21	32.02	35.2	23.97	33.57	33.52	28.28	71.02	44.1	34.19	33.46	37.57	22.25	25.88	40.28	186.68	29.19	79.25	57.83	60.27	66.79	35.3	62.31	42.47
740	11.94	10.28	13.19	7.99	14.67	10.02	17.62	11.41	52.24	19.29	10.95	22.36	29.67	28.93	11.24	27.46	10.75	35.51	8.62	12.89	49.48	6.02	10.04	11.38	48.24	11.09	9.79	9.54	9.23	8.17	4.3	11.12	20.21	14.26	14.61	8.8	13.52	9.53	4.81	6.81	50.35	8.03	21.21	12.65	11.61	8.51	9.03	4.73	7.61
741	176.66	169.17	193.98	151.97	189.01	152.87	175.67	167	131.8	205.59	159.34	260.38	210.52	186.05	174.59	193.87	167.71	222.76	152.77	245.95	173.6	189.1	253.83	275.52	305.19	363.08	292.48	305.2	178.84	211.55	217.99	237.03	313.19	161.33	201.64	249.53	162.39	153.96	246.15	132.33	425.52	190.55	279.48	354.25	403.75	129.54	151.45	163.81	158.92
742	0	0	0	0	0	0	0	0	0	0	0	0	0	0	0	0	0	0	0	0	0	0	0	0	0	0	0	0	0	0	0	0	0	0	0	0	0	0	0	0.14	0	0	0	0	0	0	0	0	0
743	4.93	7.23	6.15	4.01	10.16	4	14.33	3.87	9.64	7.93	5.99	6.71	11.52	22.93	6.34	16.77	4.43	13.44	3.5	18.23	25.07	8.89	26.24	11.9	27.66	16.66	18.38	14.57	6.28	8.84	3.9	21.01	40.04	5.08	9.79	11.13	12.02	5.16	33.42	12.05	13.33	5.15	23.39	19.6	78.55	10.3	8	18.94	6.52
744	4.13	5.74	8.98	4.15	7.21	6.31	14.9	6.33	52.63	15.63	5.74	24.99	29.32	34.03	6.68	29.62	4.35	34.53	9.17	14.12	67.89	9.29	14.3	17.09	82.95	14.31	14.42	13.13	5.01	16.11	7.52	13.59	25.28	13.79	15.49	8.88	11.24	13.08	6.9	9.27	52.93	10.26	33.67	21.35	17.35	29.05	12.57	20.08	18.18
745	54.45	38.52	34.07	38.4	57.21	46.16	89.26	45.78	193.38	86.37	45.59	136.5	184.77	150.12	46.97	133.44	44.46	149.13	25.26	76.65	105.8	57.66	59.11	7.64	161.57	56.82	44.91	70.38	63.33	49.57	22.75	82.72	116.06	23.7	54.78	42.24	25.65	21.97	38.1	19.76	252.3	27.95	126.29	120.95	78.2	24.1	10.49	21.01	24.34
746	0.3	1.14	2.41	0.6	0.24	0.52	0.25	1.66	0	0.36	0.79	0.73	0	0	0.73	0	0.64	0.17	0.62	1.58	0	0.82	0.13	3.27	0	0.17	0.52	0.82	0.59	0.91	0.45	0	0	1.27	3.2	0.72	0	0.69	0.85	0.83	0	1.84	0.27	0.84	0.47	0.24	0.52	1.83	3.67
747	17.06	18.9	36.43	12.13	12.51	18.87	13.07	23.4	8.08	9.9	22.22	9.57	10.38	10.19	20.89	8.18	17.67	9.27	13.83	17.99	2.09	10	26.89	12.42	4.79	9.67	15.96	13.85	18.8	22.41	13.23	11.85	8.9	19.78	11.89	11.51	12.57	7.89	8.1	24.28	2.24	7.84	10.8	23.56	9.25	38.75	13.94	28.75	30
748	2.26	3.46	6.62	2.38	1.04	4.31	0.69	5.18	0.35	0.48	4.39	0.2	0.31	1.01	3.52	0.62	2.62	0.38	2.35	0.56	0	0.02	0.1	0.09	0.05	0.12	0.65	0.56	2.28	0.18	0.18	0.67	0.18	2.66	1.16	0.55	1.11	1.23	0.02	1.38	0	0.26	0.16	0.27	0.03	3.27	0.19	0.32	6.56
749	66.67	72.71	108.32	88.35	44.28	60.9	36.7	88.54	30.05	56.69	58.3	114.45	38.74	63.84	73.57	65.98	104.88	47.4	32.9	110.39	518.97	27.16	185.45	305.81	337.41	110.14	103.67	60.17	38.73	47.59	219.13	204.07	130.92	96.93	188.29	39.01	62.42	17.08	6.58	91.5	19.48	59.05	22.26	17.03	33.25	188.52	91.26	92.39	127.59
750	21.1	17.23	15.4	15.74	20.2	14.16	18.43	16.87	6.23	13.98	14.16	21.44	13.14	10.34	17.13	18.41	18.65	10.88	16.83	16.56	8.52	4.06	9.73	20.89	4.56	11.64	10.86	11.4	18.12	5.78	5.8	9.93	7.11	16.23	11.74	10.61	9.08	18.69	3.67	8.9	2.01	7.68	3.95	4.45	4.12	12.55	14.79	6.43	8.51
751	1.83	2.26	5.86	1.77	3.28	2.43	7.92	2.86	20.27	8.48	2.5	12.15	15.81	17.3	2.99	13.43	2.26	16.1	2.48	5.7	35.49	6.68	5.55	4.5	40.09	5.2	3.25	2.76	2.15	4.08	1.04	4.44	14.72	3.88	2.56	2.4	1.94	2.58	5.51	4.45	36.86	0.94	18.06	5.88	10.66	6.99	3.46	2.42	8.36
752	132.06	110.2	109.49	99.72	143.49	103.76	135.11	89.74	90.49	153.73	95.9	201.67	168.47	171.04	107.05	210.25	121.95	166.66	74.87	190.61	427.26	242.87	146.86	168.17	303.49	148.62	157.28	159.09	130.09	144.53	75.91	136.91	233.88	113.51	103.85	179.67	79.63	42.06	142.49	84.62	104.16	89.46	135.45	159.76	230.93	157.11	80.16	136.82	115.05
753	38.39	34.57	51.61	26.2	34.39	37.81	29.56	44.59	12.78	26.97	38.13	14.84	17.49	22.58	32.08	22.84	41.76	19.39	27.99	23.3	3.42	35.22	14.44	41.15	4.28	24.87	20.55	25.51	29.37	18.16	16.51	21.14	12.65	31.33	19.99	27.28	28.44	19.25	18.29	30.12	7.05	13.14	15.17	23.26	28.65	61.86	23.71	39.5	48.27
754	18.91	14.95	9.93	13.23	47.7	10.43	119.27	9.97	589.24	137.9	12.65	230.95	308.75	360.43	15.88	288.92	14.14	337.77	9.7	48.24	457.61	23.46	66.38	7.39	647.96	40.93	24.82	32.62	16.11	35.31	8.22	60.7	181.37	9.41	26.6	16.64	10.34	4.65	47.02	8.29	588.47	4.38	209.07	98.02	124.42	11.46	5.94	11.34	9.58
755	0.73	1.26	3.22	0.73	1.38	1.48	3.39	1.48	11.1	2.59	1.38	5.15	5.77	5.23	1.4	5.26	1.52	5.61	0.66	1.69	6.31	2.14	2.62	5.38	7.72	1.27	1.01	1.49	0.7	1.19	1.08	2.49	4.16	2.03	1.36	1.05	1.14	0.79	1.07	2.3	6.51	0.74	3.44	1.85	2.31	4.01	1.58	4.13	3.39
756	0	0	0	0.06	0.18	0	0	0	0	0	0	0	0.19	0	0.09	0	0	0	0.08	0	0	0	0	0	0	0	0	0	0	0.09	0	0	0	0	0.1	0.27	0	0	0	0	0	0	0	0	0	0	0	0.1	0.14
757	3.92	4.69	9.61	3.22	3.23	5.87	3.06	6.42	0.67	1.51	6.3	0.91	0.86	1.41	4.83	1.32	5.41	1.42	4.91	3.62	0.19	10.9	1.89	8.27	0.82	3.21	3.19	3.67	4.8	3.78	3.9	2.85	1.52	7.51	3.46	5	4.58	2.94	2.03	4.73	0.76	2.93	3.81	6.02	2.97	11.96	4.81	8.04	11.09
758	15.18	4.57	5.46	2.65	23.25	5.28	13.21	2.99	8.62	24.78	4.53	3.21	9.66	7.83	2.95	12.56	8.12	11.93	8.17	15.83	11.64	27.71	51.24	38.65	20.61	33.92	24.71	30.24	5.44	29.39	28.37	20.77	23.15	11.1	34.96	62.72	26.14	5.82	36.24	23.18	24.4	21.34	17.82	54.28	75.06	16.85	23.82	41.15	24.64
759	2352.4	2081.69	1656.06	1483.47	1640.76	2009	1678.8	1901.73	586	2109.54	1828.99	449.42	837.36	747.5	2017.84	883.05	2402.71	909.19	1818.91	847.43	72.72	1281.18	1390.01	1955.57	199.55	771.1	1463	1499.17	2179.26	815.59	1207.57	924.5	664.89	1350.07	1138.81	2315.64	1222.61	1634.56	1841.84	1196.11	293.45	2348.34	352.86	976.58	569.93	1062.46	1377.36	2222.32	1261.52
760	13.27	13.95	14.43	10.81	18.25	9.98	17.94	11.74	21.77	20.39	11.58	28.96	25	27.09	12.73	30.84	12.91	22.98	7.73	17.27	40.03	9.29	18.57	11.76	23.3	17.49	12.1	18.88	12.53	16.2	6.67	19.61	33.97	9.72	13.24	9.63	11.14	7.16	15.13	9.96	19.15	6.12	22.56	17.83	47.76	12.85	5.71	12.73	10.72
761	11.78	24	47.02	12.01	5.26	20.85	3.16	33.18	1.28	3.08	21.9	2.64	1.09	4.23	15.9	2.96	27.19	6	11.81	3.41	0.07	2.6	0.92	8.92	0.54	2.29	3	6.35	13.13	3.48	1.79	1.51	0.27	27.23	2.95	2.9	8.41	5.7	0.49	10.84	0.66	5.27	0.2	0.31	1.41	36.37	11.36	6.81	18.42
762	25.69	28.99	70.21	25.88	22.71	33.18	25.13	58.84	54.85	25.43	37.13	28.82	31.31	39.5	32.31	34.31	31.99	35.57	26.68	28.37	42.69	22.82	47.74	93.61	39.63	27.86	30.07	25.31	24.34	36.06	50.68	23.38	25.34	49.25	29.13	36.66	25.23	26.02	14.37	61.04	28.08	39.51	52.96	28.73	19.13	94.34	41.15	65.26	82.87
763	1.93	2.44	5.64	1.48	1.25	3.36	0.94	4.81	0.87	1.11	3.39	1.36	0.56	2.17	2.82	0.63	3.12	0.69	2.52	0.98	0.1	2.14	0.62	3.14	0.21	0.53	1.31	1.01	2.42	0.77	1.46	0.74	0.16	3.46	1.54	1.94	1.73	1.82	0.34	3.51	0.41	0.84	0.6	1.29	0.13	6.11	2.27	4.72	4.73
764	0.61	0.52	0.23	0.57	1.57	0.49	4.38	0.63	18.96	5.1	0.44	8.21	9.42	10.85	0.88	10.55	0.34	12.24	0.21	2.39	20.14	0.85	2.44	0.17	22.52	1.79	1.04	1.4	0.73	1.47	0.26	2.78	6.77	0.17	1.5	0.89	0.43	0.05	2.35	0.18	21.29	0.16	7.84	3.06	4.45	0.24	0.08	0.33	0.31
765	0	0.02	0	0.01	0	0	0	0.05	0	0	0.03	0	0	0.02	0	0	0.03	0	0	0	0.04	0.03	0.15	0.26	0	0.05	0.04	0.02	0.06	0.12	0.1	0	0.02	0	0	0.03	0	0	0.04	0.16	0	0	0.01	0.01	0	0.01	0.03	0	0
766	0.96	1.68	6.02	2.64	0.92	4.72	0.94	2.86	0.57	0.44	0.93	1.63	2.35	0.04	2.22	0.47	2.45	4.85	8.35	5.83	0	5.69	0.59	6.82	2.98	5.3	14.72	1.45	8.53	2.36	5.32	1.07	0.29	5.46	0.34	3.13	1.32	4.67	1.42	15.35	0	1.08	16.03	1.56	1.35	14.72	0.59	14.04	16.19
767	1.13	1.7	4.36	1.09	1.03	3.15	0.54	2.62	0.26	0.58	2.35	0.17	0.28	0.34	2.14	0	2.49	1.08	1.92	0.71	0	1.37	1.59	4.05	0	0.55	1	0.65	1.73	1.19	0.98	0.9	0.26	2.8	0.78	0.93	1.09	0.87	0.41	1.99	0	1.07	0.39	1.13	0.55	4.31	2.63	3.06	4.07
768	14.82	15.16	17.29	10.22	22.83	15.59	33.37	14.93	93.74	25.69	16.37	36.46	50.47	47.74	19.15	42.33	15	54.28	17.09	25.64	161.94	17.38	32.92	11.98	187.64	22.64	21.28	18.62	16.52	16.95	9.04	25.91	56.16	15.3	21.76	17.81	16.44	13.77	22.16	9.68	117.71	7.94	81.2	47.2	45.33	16.83	10.7	17.85	18.92
769	2.56	4.18	14.31	3.05	0.99	6.45	0.79	12.08	0.54	0.54	6.02	0.16	0.47	0.63	3.61	0.47	5.42	0.42	3.51	0.75	0	1.01	1.57	5.22	0.63	0.45	1.53	1.35	2.58	1.35	1.29	0.45	0.98	7.62	0.86	1.95	2.52	1.47	0.18	7.04	0.09	1.9	0.36	0.36	0.43	15.73	3.29	6.56	6.23
770	0	0	0	0	0	0	0	0	0	0	0	0	0	0	0	0	0	0	0	0	0	0	0	0	0	0	0	0	0	0	0	0	0	0	0	0	0	0	0	0	0	0	0	0	0	0	0	0.12	0
771	19.15	32.44	44.59	18.92	4.48	31.32	7	41.99	3.67	7.51	24.35	4.58	7.35	4.01	32.59	5.31	17.72	6.92	9.37	10.27	0.66	17.67	1.81	25.02	0.24	4.54	6.52	6.13	20.25	11.94	7.68	4.47	1.36	18.99	6.33	7.29	5.9	6.3	1.02	14.7	1.43	6.4	2.25	4.51	2.82	11.65	32.32	8.7	33.85
772	3.35	3.85	4.42	2.92	2.17	4.95	2.61	6.55	4.34	1.99	4.02	2.93	3.93	2.61	3.66	3.32	3.73	2.8	1.77	2.01	1.24	2.3	2.13	3.18	2.9	2.28	2.14	1.87	3.06	1.71	1.35	3.5	1.67	2.48	1.5	2.77	2.15	1.24	2.89	4.56	0.94	0.99	2.43	1.64	2.99	4.14	1.54	3.97	2.99
773	6.17	4.75	6	4.04	8.97	5.45	14.74	4.86	41.63	12.4	4.37	18.36	25.25	28.65	4.6	22.05	5.96	27.68	2.75	9.9	42.84	4.17	8.8	2.67	39.44	8.02	5.87	6.57	4.15	7	2.4	8.2	17.17	3.81	6.33	4.17	4.64	1.85	5.01	1.85	38.54	1.49	23.9	17.51	17.43	4.53	2.11	3.94	3.5
774	11.09	10.4	15.72	7.22	11.5	9	12.71	13.09	16.78	11.36	11.07	8.23	12.6	12.61	9.87	12.92	11.38	11.72	7.37	9.4	23.6	11.97	12.49	15.36	16.33	7.6	10.1	7.53	9.49	10.76	5.89	10.05	8.64	11.02	8.89	12.36	8.68	6.19	7.91	9.93	16.02	6.74	10.14	8.97	11.62	21.8	7.25	18.71	23.45
775	8	10.7	16.26	13.56	5.56	10.56	5.43	11.54	2.86	4.35	10.16	12.63	4.63	5.7	11.36	6.13	10.29	5.47	5.43	10.34	6.02	11.38	10.67	6.01	3.8	7.19	10.04	16.91	8.3	16.28	8.8	14.26	9.27	9.44	9.12	7.33	9.53	4.04	11.06	12.86	2.53	7.03	5.38	5.74	8.12	21.22	7.46	10.83	20.99
776	29.12	32.62	52.36	24.57	27.5	37.46	22.01	45.69	9.17	14.51	37.66	14.11	14.98	14.64	33.44	17.52	40.15	11.42	23.73	30.31	8.49	24.58	15.43	47.99	5.63	16.97	20.68	26.97	33.49	17.85	15.04	18.97	12.56	37.27	20	24.52	24.42	13.69	8.3	23.27	3.72	10.45	16.92	19.92	15.96	48.53	15.84	40.64	32.87
777	10.16	12.96	17.01	11.25	9.2	13.29	9.74	14	4.11	6.29	14.36	5.41	4.84	4.16	13.06	5.22	14.29	5.02	8.84	12.6	2.27	11.01	13.26	19.76	4.86	13.62	12.82	11.56	10.76	12.7	10.11	13.03	8.4	12.14	15.93	10.85	11.29	7.97	9.75	10.97	2.65	11.81	7.83	16.48	19.44	14.49	12.8	21.04	17.24
778	1.55	1.51	1.64	1.04	2.19	1.11	3.83	0.67	13.16	5.03	1.14	7.08	6.07	8.57	1.31	6.35	1.28	11.46	0.62	3.15	10.04	1.9	5.86	1.07	20.35	2.6	3.18	3.27	1.5	2.46	1.03	14.99	9.14	0.59	2.99	1.67	1.59	0.17	3.94	1.34	11.57	0.75	9.26	5.81	5.79	0.98	0.23	1.06	0.82
779	8.96	9.19	8.24	9	7.95	4.87	7.7	15.05	4.27	7.59	7.51	4.33	8.05	7.62	7.38	9.06	13.72	4.81	2.98	3.87	1.42	0.22	0.31	1.21	0.2	1.1	1.58	0.94	4.3	0.48	0.06	0.46	1.5	6.28	1.95	2.07	2.78	1.86	0.04	0.39	0	0.73	0.08	0.38	0.16	1.99	0.7	0.74	2.78
780	0.06	0.14	0	0	0	0	0	0	0.04	0	0.06	0	0	0	0	0	0.06	0	0	0	0.47	0	0	0	0	0	0	0	0	0	0	0	0	0	0	0.31	0	0	0	0.06	0	0	0	0	0	0.16	0	0.09	0
781	13.38	21.47	35.12	13.5	9.66	24.56	10.21	30.25	3.55	7.32	26.32	6.38	5.35	3.7	22.96	2.92	22.53	4.64	28.34	9.21	1.14	2.54	7.64	15.95	1.19	6.11	12.23	7.04	12.85	8.85	13.24	10.51	5.81	26.09	22.27	10.56	25.3	33.14	1.87	11.36	2.76	12.28	4.14	4.01	2.82	23.41	27.01	13	29.95
782	87.8	100.66	115.85	79.94	83.81	114.08	62.29	92.54	32.55	80.04	119.66	25	23.07	31.22	118.24	21.2	107.72	46.81	176.42	83.13	11.2	78.68	130.16	185.8	13.72	88.13	143.08	87.55	117.52	74.52	197.62	108.21	54.09	207.83	215.24	173.33	227.12	316.36	138.91	163.83	17.63	250.47	91.61	82.78	113.69	169.83	418.12	237.92	189.15
783	54.35	62.8	146.16	29.05	39.23	74.22	26.92	99.47	6.29	18.27	88	6.35	5.7	6.3	68.82	12.63	80.79	11.06	62.67	22.44	7.05	12.6	12.42	34.71	1.53	24.55	25.76	22.33	45.68	19.25	12.07	11.97	4.9	142.9	55	44.44	107.9	171.07	2.37	38.1	1.21	13.16	1.4	6.22	3.52	108.36	46.99	62.85	94.77
784	9.19	9.57	20.4	5.79	6.7	9.75	7.55	24.23	3.68	3.69	10.4	2.75	4.91	1.06	8.95	3.31	12.69	2.1	7.98	5.59	0.22	0.36	2.12	1.98	0.47	2.55	2.01	2.99	6.98	2.36	7.75	7.53	1.33	6.76	4.07	4.02	6.6	6.09	0.37	13.04	0.08	1.73	0.75	1.96	0.5	6.31	0.94	6.42	10.98
785	2.78	4.71	2.08	3.35	5.67	3.11	4.02	4.58	2.55	0.39	4.33	14.68	6.38	4.02	3.12	7.41	2.45	4.35	1.34	3.62	5.1	4.57	11.68	1.05	13.51	2.34	3.27	6.69	6.67	3.45	5.1	2.2	4.77	1.72	3.31	4.22	1.71	0.18	1.13	7.53	2.02	1.3	2.36	2.04	10.82	1.07	0.68	1.47	1.49
786	3.17	4.41	3.75	3.39	5.59	4.31	8.06	6.2	31.8	8	3.83	14.93	19.89	19.17	4.1	19.22	3.56	21.47	1.45	5.19	34.73	2.53	7.57	2.62	36.13	2.97	2.73	3.62	3.99	3.45	1.11	5.01	12.91	2.56	3.84	2.42	1.92	1.12	4.36	1.73	33.1	1.38	15.07	8.99	9.38	2.47	1.18	1.96	2.98
787	36.36	54.9	153.18	30.13	28.98	85.09	21.83	107.2	6.97	20.39	75.11	4.9	10.11	6.7	54.04	6.84	68.28	11.67	55.61	22.23	0.75	51.11	15.19	105.32	1.52	12.15	29.89	18.59	39.17	21.35	18.76	16.76	6.38	78.01	33.89	27.42	55.75	25.46	12.43	103.98	1.49	39.14	15	31.33	10.05	188.98	78.63	103.13	151.89
788	6.06	9.67	19.43	9.25	4.83	13.2	5.87	13.07	2.03	2.91	7.44	7.71	5.86	2.99	9.6	3.91	9.27	4	13.27	6.22	2.84	0.25	1	1.59	0	13.41	9.52	2.02	8.8	8.08	0.39	8.45	2.49	8.3	4.01	4.91	12.6	5.5	10.2	9.27	1.15	7.18	5.29	4.92	29.87	9.42	0.98	5.92	10.73
789	6.2	6.02	13	4.26	3.39	9.05	1.85	10.41	0.42	1.38	8.02	0.48	0.7	0.83	7.89	0.84	7.82	0.87	6.82	4.3	0	2.9	1.24	5.23	0	1.12	4.43	2.29	6.18	2.96	2.95	2.01	0.47	10.99	4.38	4.27	5.18	4.38	0.71	10.62	0.46	7.84	1.04	3.44	0.42	16.66	8.38	8.59	9.06
790	9.08	11.16	17.24	9.79	15.82	8.78	34.18	9.5	146.54	43.7	8.57	67.48	82.7	99.25	10.2	84.61	7.22	90.39	5.38	23.64	138.33	19.44	33.93	10.25	187.82	20.39	15.06	18.12	13.39	18.39	4.17	29.93	60.56	5.97	15	12.9	5.64	6.18	23.76	5.27	142.78	3.36	71.87	39.61	67.15	5.59	2.16	16.84	9.12
791	3.37	1.83	3.22	0.94	3.24	2.09	1.43	1.81	0.65	2.59	1.68	0.26	0.43	0.76	1.13	0.68	2.84	0.52	2.06	2.88	0.31	10.59	17.78	10.85	1.05	7	4.27	7.53	1.96	7.75	5.38	5.38	3.86	3.6	5.5	9.1	5.99	1.13	2.65	10.35	0.84	3.15	3.8	9.32	9.32	7.04	5.83	17.37	7.6
792	9.74	13.84	18.22	12.14	5.83	12.83	4.73	18.79	0.7	2.61	11.92	2.09	1.82	1.45	10.4	3.14	15.62	0.78	6.87	3.96	0	1.01	0.87	3.76	0.2	1.77	1.88	3.57	7.78	3.57	3.88	1.68	1.72	15.2	3.7	5.73	5.07	5.24	0.24	6.08	0	3.62	0.53	0.73	0.43	10.51	4.37	3.49	20.9
793	17.21	19.38	27.16	13.94	9.11	13.78	6.44	20.59	9.91	14.76	23.02	26.04	19.63	8.37	22.84	6.01	12.46	33.76	24.27	21.11	3.29	9.31	3.52	26.18	0	29.55	17.04	36.4	20.37	39.11	33.38	6.88	15.37	15.26	0.39	7.84	1.21	19.46	9.7	9.43	13.52	0.14	22.07	19.8	14.05	14.76	0.85	10.68	42.76
794	0.68	1.34	4.8	0.72	0.27	2.14	0.16	2.14	0.38	0.28	1.67	0.14	0.05	0	1.97	0.18	1.95	0.68	2.42	0.72	3.33	7.89	0.05	8.37	0.34	2.59	1.32	1.57	1.12	2.13	4.39	0.46	0.98	5.84	1.59	2.36	3.25	6.96	1.95	1.83	0	1.13	0	0.19	0	4.2	8.28	11.86	7.15
795	128.68	139.52	173.58	109.24	143.06	142.28	99.49	153.33	49.22	101.69	135.83	83.89	98.77	86.03	160.41	104.12	161.75	87.6	102.53	119.15	75.7	64.32	87.07	88.89	22.63	131.3	92.62	165.37	149.41	89.79	82.35	91.65	79.55	176.62	130.78	99.85	146.98	102.98	60.85	77.42	26.46	48.68	38.53	47.95	48.09	131.78	76.15	97.43	103.93
796	19.11	25.21	69.36	21.07	10.02	21.74	12.45	24.4	12.36	20.74	31.07	44.62	21.3	11.27	27.22	17.96	21.68	30.08	17.19	45.24	70.66	73.08	95.87	33.5	64.46	68.24	65.75	33.77	28.81	66.14	25.27	28.92	57.84	24.28	19.13	53.48	20.29	15.19	29.73	48.03	41.79	21.57	68.21	93.72	9.73	84.96	26.91	84.79	114.43
797	0	0	0.13	0.05	0	0.05	0	0	0	0	0.04	0	0	0	0	0	0	0	0	0	0	0.05	0	0	0	0	0	0	0	0	0	0	0	0	0	0	0	0.08	0	0	0	0	0	0	0	0	0	0	0.08
798	38.95	31.59	36.52	23.97	67.87	33.14	72.22	29.41	168.08	82.09	30.06	86.89	124.43	120.29	32.32	111.96	32.96	135.03	30.4	97.94	184.55	59.47	77.57	35.04	191.56	72.82	47.75	62.86	39.32	53.54	48.25	64.03	121.34	36.16	52.18	48.5	46.1	14.67	88.68	44.08	217.76	26.51	129.9	109.36	180.71	34.63	32.14	46.69	34.94
799	1.94	3.64	3.81	2.72	2.46	3.5	2.6	3.29	2.69	2.31	2.83	5.62	6.72	2.72	3.43	3.21	2.27	5.36	1.69	2.56	0.32	2.42	0.18	0.76	0.9	3.51	2.9	1.91	2.84	7.03	1.49	1.22	3.52	1.64	0.69	1.17	0.76	1.97	0.46	2.05	3.88	7.86	1.83	0.06	7.72	2.24	5.05	1.01	1.64
800	0	0	0	0.08	0	0	0.1	0	0	0	0	0	0.26	0	0.09	0.07	0.11	0	0.08	0	0	0.43	0	0	0	0	0	0	0	0	0	0	0	0	0	0	0	0	0.08	0	0.53	0	0.29	0	0	0.13	0	0.07	0
801	0.03	0	0	0.03	0.06	0	0	0	0	0	0	0	0	0	0.07	0	0	0	0	0	0	0	0	0	0	0	0	0	0	0	0	0	0	0	0	0	0	0.05	0	0.03	0	0	0	0	0	0	0	0	0.05
802	0.1	0	0	0	0	0	0	0	0	0	0	0	0	0	0	0	0	0	0	0	0	0	0	0	0	0	0	0	0	0	0	0	0	0	0	0	0	0	0	0	0	0	0	0	0	0	0	0	0
803	6.11	7.77	14.37	5.3	5.65	8.14	4.93	10.27	1.58	3.72	8.91	0.97	2.52	3.59	7.76	1.65	8.29	2.66	7.74	4.96	0.14	11.35	6.75	15.98	0.86	5.57	5.04	6.63	6.74	6.71	7.94	3.29	2.16	8.81	5.22	10.72	10.42	4.16	5.45	16.29	1.58	5.54	4.98	8.72	6.07	16.48	9.46	19.19	14.99
804	8.47	9.94	18.37	6.15	9.96	9.77	10.47	14.87	13.45	11.07	9.28	8.11	12.73	12.17	8.76	12.36	10.26	11.36	6.05	8.45	5.96	8.35	14.03	10.11	12.65	4.7	5.93	7	8.82	7.71	3.71	7.58	13.23	10.24	6.56	8.58	6.22	3.97	6.33	6.96	14.25	2.8	9.16	10.74	13.69	21.93	5.84	13.94	18.3
805	1.61	3.47	8.03	2.04	0.67	3.07	0.99	5.67	0.16	0.23	2.82	0.66	0.53	0.48	2.56	0.1	2.72	0.79	1.84	1.57	0.07	1.06	2.83	3.17	0.14	1.31	2.93	1.53	3.65	1.88	2.56	1.6	1.27	4.06	0.44	2.31	2.12	1.04	0.44	7.35	0.75	3.17	0.58	1.38	0.27	18.49	2.83	2.97	10.29
806	22.89	19.8	31.72	15.3	24.37	21.44	25.23	26.68	15.09	16.13	25.53	7.88	18.63	12.9	22.59	14.25	24.83	10.81	19.34	20.95	1.54	17.4	16	12.95	3.97	13.3	15.96	15.13	20.64	11.5	11.91	14.27	10.42	24.34	17.33	15.86	15.91	17.8	10.99	11.5	6.58	7.44	18.79	18.58	9.4	30.93	11.04	14.76	22.32
807	0.5	0.41	0.47	0.53	1.02	0.34	1.55	0.42	4.57	2.22	0.17	3.08	3.42	4.25	0.44	3.61	0.28	3.19	0.33	0.58	5.23	0.33	0.66	0.13	3.88	0.51	0.63	0.67	0.4	0.59	0.19	1.02	1.46	0.23	0.61	0.38	0.17	0.19	0.54	0.2	2.11	0.13	1.74	1.14	1.39	0.12	0.07	0.23	0.45
808	4.28	3.76	6.58	2.4	3.91	4.52	3.92	5.11	2.91	2.62	4.17	1.3	1.88	2	3.24	2.24	4.13	1.95	4.18	3.84	0.3	3.42	3.75	5.15	1.01	3.49	3.72	4.4	4.08	4.37	2.77	5.71	2.74	4.94	3.41	5.77	4.7	2.93	2.94	3.79	0.76	3.46	2.69	4.44	2.48	6.32	2.25	14.12	9.05
809	0	0	0	0	0	0	0	0	0	0	0	0	0	0	0	0	0.03	0	0	0	0	0	0	0	0	0	0	0	0	0	0	0	0	0	0	0	0	0	0	0.38	0	0	0	0	0.04	0	0	0	0.05
810	0	0	0	0	0	0	0	0	0	0	0	0	0	0	0	0	0	0	0	0	0	0	0	0	0	0	0	0	0	0	0	0	0	0	0	0	0	0	0	0	0	0	0	0	0	0	0	0	0
811	6.74	10.34	20.79	8	7.66	9.98	16.15	12.48	57.09	16.58	11.56	22.44	29.93	31.24	9.97	28.17	9.47	32.68	6.7	9.59	83.4	7.61	9.24	17.69	75.84	9.57	9.23	7.72	6.87	12.5	8.45	16.27	17.09	10.46	13.78	6.4	7.06	5.9	7.82	10.17	61.32	4.9	29.89	17.73	14.47	15.97	7.13	20.31	21.65
812	22	34.78	40.81	19.46	17.36	37.66	9.1	29.62	2.25	10.07	32.47	2.05	2.67	2.84	28.5	3.29	34.04	4.97	39.91	18.96	2.52	29.68	13.29	38.31	0.23	10.37	32.58	15.84	27.62	19.42	32.95	16.64	6.69	40.3	22.94	36.64	34.99	30.78	5.17	35.76	1.73	62.08	12.76	40.07	3.23	32.96	48.66	52.47	40.98
813	0	0.05	0	0	0	0	0	0	0	0	0	0	0	0	0	0	0.05	0	0	0.06	0.51	0.09	2.86	0.66	0.32	0	0.48	0.06	0	0.21	1.29	0.46	0	0	0	0	0.13	0	0	0.14	0	0.14	0	0.25	0	0.06	0	0.28	0.08
814	165.07	127.08	79.13	117.27	200.48	127.27	190.23	90.08	147.17	166.56	128.49	67.8	154.04	144.4	125.49	127.78	129.01	155.5	145.64	168.85	18.02	164.91	196.72	105.38	43.55	170.89	182.49	176.61	139.63	146.07	223.07	214.71	178.97	128.4	185.93	164.23	164.86	125.97	309.56	159.97	164.79	195.63	195.61	236.78	242.31	82.03	162.38	124.39	117.86
815	730.3	1101.55	1447.8	714.7	552.63	1180.37	400	1357.33	183.37	528.24	1046.98	126.06	175.47	141.08	861.57	152.51	1069.18	216.57	1168.32	539.32	33	746.79	450.38	1439.47	43.8	282.04	791.22	440.03	675.84	364.24	919.93	367.48	237.74	1369.16	626.48	896.4	822.11	686.78	268.33	1438.13	75.83	1463.72	217.25	251.52	159.15	1436.83	1473.98	1202.5	1593.07
816	19.96	23.38	46.27	22.92	13.78	21.74	18.86	30.31	42.28	19.51	27.21	39.07	29.83	35.09	27.32	33.34	23.65	34.16	13.1	41.44	61.06	37.87	57.14	52.23	89.2	34.87	36.43	25.42	24.04	39.83	28.37	18.33	53.66	40.21	17.71	30.74	15.68	8.17	20.99	28.39	35.54	17.42	45.61	33.24	30.59	42.59	33.08	36.17	47.05
817	1.59	1.41	2.88	1.43	1.2	1.77	1.57	3.87	3.77	1.45	1.94	1.99	2.69	1.46	2	2.65	2.03	2.04	1.38	1.59	4.65	1.39	1.53	2.8	8.21	1.26	1.39	1.55	1.88	1.13	1.7	1.36	2.28	3.19	1.37	1.19	0.83	2.28	0.67	2.08	2.57	0.79	3.09	1.61	1.36	3.37	1.09	3.61	3.02
818	0.23	0.42	1.16	0.29	0.13	0.59	0.12	0.73	0	0.26	0.79	0.03	0.05	0.06	0.4	0.05	0.5	0.03	0.35	0.2	0	0.25	0.29	0.83	0	0.03	0.17	0.09	0.32	0.13	0.11	0.02	0	0.45	0.26	0.18	0.26	0.59	0.04	0.23	0	0.36	0.16	0	0.07	1.43	1.43	1.09	0.95
819	160.17	153.27	177.02	117.92	142.95	177.23	95.13	184.95	35.53	120.49	159.54	37.44	48.19	49.25	151.82	50.84	177.52	44.94	149.57	135.56	17.19	191.67	140.72	316.93	26.67	137.06	225.66	173.47	154.98	139.75	177.8	107.21	88.25	180.23	174.73	218.38	234.7	91.59	155.85	283.88	22.81	192.6	82.7	125.74	142.4	260.3	167.12	306.85	202.57
820	92.77	94.67	102.28	147.41	100.5	63.48	56.79	90.33	69.99	56.71	103.08	245.19	112.64	103.48	157.19	139.4	82.97	75.94	45.97	107.85	100.68	32.24	34.81	20.14	36.93	70.32	116.14	136.36	77.61	121.94	29.62	105.01	153.17	64.42	119.02	61.28	43.59	26.25	8.35	79.17	29.63	19.08	27.59	22.89	353.64	46.46	29.57	29.27	134.41
821	18.52	15.91	22.44	14.64	21.19	19.38	21.36	21.14	28.81	20.24	18.52	18.14	24.75	24.21	16.94	21.42	18.61	18.67	14.35	30.05	16.19	50.42	8.86	18.4	21.61	12.8	15.14	23.75	22.94	6.86	23.52	10.02	18.31	18.11	12.9	20.93	18.54	9.57	27.47	11.41	20.42	7.89	24.63	30.39	10.21	11.64	13.2	72.13	34.4
822	3.27	4.52	4.58	2.74	6.65	4.88	12.19	5.72	55.23	13.26	4.44	24.08	28.45	33.78	5.39	28.76	4.54	32.93	3.47	6.99	55.19	4.45	10.51	1.98	76.68	5.75	4.51	5.42	4.42	6.2	1.87	10.61	21.93	4.07	5.02	2.9	2.82	2.88	6.07	4.2	60.41	1.2	26.65	12.55	16.1	6.81	2.25	2.53	5.64
823	29.22	32.51	59.67	27.49	21.82	38.79	19.52	59.79	6.01	14.79	34.97	4.67	11.15	10.47	27.98	10.75	46.81	9.29	26.8	17.99	0.38	22.01	6.28	16.5	0.68	9.55	11.57	12.85	22.87	10.06	9.55	11	4.15	52.03	15.54	14.4	23.9	23.59	2.4	21.14	0.37	8.34	7.05	8.33	4.59	50.18	11.85	19.32	52.38
824	2.12	3.49	5.16	2.24	2.12	3.3	2.75	5.32	3.19	2.16	3.13	3.42	2.05	1.97	3.06	1.59	2.65	2.97	2.05	1.91	1.12	1.27	4.09	2.34	3.52	3.04	1.4	2.78	1.63	2.35	0.75	2.53	2.12	5.28	2.36	1.72	4.84	3.25	2.7	7.91	1.42	1.24	2.66	0.75	3.83	4.56	1.93	4.23	3.34
825	3.14	6.95	25.31	5.75	1.68	7.77	1.31	25.15	1.3	1.64	8.54	3.3	2.7	2.23	5.31	2.88	8.35	2.09	1.81	2.8	5.79	2.09	2.96	15.33	3.12	4.25	2.06	4.78	6.44	3.88	1.95	4.24	2.57	10.43	2.7	2.35	3.28	0.78	0.68	15.02	0.52	1.7	0.91	1.33	1.12	30.04	3.99	8.61	15.32
826	0.48	1.2	0.87	1.45	1.33	0.59	0.38	0.62	1.15	0.72	1.02	1.3	1.15	0.92	1.38	0.53	1.91	0.59	0.58	0.55	0	0	0.72	0.18	1.23	0.99	0.44	0.66	1.06	0.04	1.09	0.4	2.87	1.27	0.3	0.12	0	1.53	0.29	0.99	0.12	0.08	0.05	0.15	0.16	0.74	0.04	1.15	1.72
827	38.46	31.37	15.36	23.33	52.91	20.06	61.81	27.01	78.95	66	28.31	85.19	85.25	102.08	26.7	126.6	37.23	91.5	15.69	67.09	476.86	35.59	281.94	38.22	344.56	139.17	215.59	91.41	41.28	187.19	14.68	83.63	193.78	25.67	75.59	36.76	28.41	7.04	22.89	21.35	51.1	16.45	127.03	326.78	207.72	30.47	13.1	27.36	19.4
828	67.62	82.87	126.44	53.02	52.57	88.77	37.05	98.07	13.68	27.67	94.69	17.07	18.54	19.62	87.08	21.22	96.48	15.38	68.89	42.32	2.42	91.62	35.72	70.73	3.61	37.58	44.57	38.03	69.48	38.14	52.73	88.66	26.35	89.52	50.93	98.57	59.41	37.78	25.85	92.93	2.31	47.02	42.8	46.69	16.25	135.23	61.16	227.36	94.52
829	4.76	7.28	20	4.88	4.11	8.98	2.99	12.87	1.2	2.95	9.04	0.57	2.1	2.41	9.47	1.3	11.03	1.97	11.41	35.28	6.36	29.86	22.25	104.39	6.68	28.85	60.47	45.68	20.83	20.62	107.13	53.68	13.98	38.65	86.14	48.33	28.22	10.4	3.87	64.68	6.54	65.48	6.93	15.24	9	174.78	53.14	158.41	84.72
830	0.35	0.27	1.3	0.65	1.32	0.2	0.45	0.91	0	0.29	0.37	2.07	1.61	0.21	0.48	0.66	0.67	0.83	1.41	0.55	0.13	0.12	1.22	0.14	0	1.78	1.95	1.88	0.61	0.2	0.22	0.23	0.44	0.41	1.14	0.99	0.94	0.88	0.26	0.55	0	0.36	1.86	0.08	0.68	0.84	0	0.66	0.92
831	0	0	0.05	0.04	0.08	0.04	0	0.05	0.07	0.04	0	0	0	0.07	0	0.06	0.04	0.13	0	4.37	0.17	9.88	43.88	8.28	16.37	12.69	4.5	3.52	0.34	1.52	4.27	1.77	29.36	0.61	1.56	4.88	0.8	0.06	9.96	1.02	17.49	0.89	2.38	15.73	25.7	0.74	0.58	9.34	1.78
832	0.25	0.14	0.26	0.17	0.19	0.05	0.32	0.16	0	0.35	0.18	0.38	0	0.15	0.1	0	0.21	0.15	0.04	0.22	0	0.34	0.16	0.31	0	0.42	0.11	0.23	0.19	0.57	0.2	0.58	0	0.11	0.07	0.09	0.18	0	0.04	0.17	0	0.13	0	0.06	0.18	0.18	0	0.1	0.29
833	1.46	2.01	2.91	0.9	1.93	1.72	1.5	1.91	0.4	2.03	1.81	0.94	1.79	1.26	1.39	1.07	2.13	1.18	1.4	1.17	0.25	0.72	0.21	1.8	0.08	0.59	0.3	0.36	1.1	0.27	0.84	0.66	0.61	2.02	0.9	0.8	0.74	1.16	0.08	3.13	0	0.45	0.18	0.09	0.08	3.82	0.43	0.66	1.41
834	6.27	10.07	25.57	5.91	8.64	14.99	5.35	21.14	3.41	3.08	10.28	2.05	3.51	3.22	12.6	2.9	9.19	4.01	17.95	17.13	2.5	29.21	14.83	21.51	0.23	22.1	14.51	17.66	9.53	14.46	15.72	9.82	3.92	37.43	23.21	17.14	31.19	27.8	12.47	17.08	0.1	10.48	5.78	12.56	8.62	45.03	18.17	56.7	53.37
835	18.83	32.16	88.01	20.7	9.09	28.32	8.68	43.82	5.61	7.7	36.94	8.68	5.53	6.54	25.07	6.04	25.77	7.01	20.56	18.68	5.12	41.32	28.56	79.93	4.99	16.96	38.19	17.96	29.11	28.72	28.54	9.77	11.08	62.45	17.75	28.83	23.45	11.27	12.51	71.73	2.44	27.07	12.03	39.77	6.27	203.65	64.78	92.06	116.2
836	0.7	0.69	0.58	0.77	0.16	0.27	0.15	0.89	0.22	0.2	0.77	0.58	0.04	0.21	0.6	0.31	0.35	0.17	0.2	0.88	1.47	0.72	0.7	2.84	23.85	0.75	1.36	10.65	1.15	1.43	14.32	2.12	4.22	0.38	1.44	0.66	0.12	0.04	0.02	3.03	0.23	2.21	0.36	0.04	0.07	1.8	6.2	1.35	0.8
837	0	0	0.06	0	0	0	0	0	0.24	0	0	0	0	0	0	0	0	0	0	0	0	0	0	0	0	0	0	0	0	0	0	0	0	0	0	0	0	0	0	0.05	0	0	0	0	0	0	0	0	0
838	18.95	23.18	26.58	12.31	20.38	22.7	15.16	21.55	5.64	13.05	24.63	9.01	11	7.7	23.87	10.37	21.72	13.91	22.44	22.07	3.02	7.69	9.72	13.81	1	17.44	20.7	15.12	21.11	15.4	12.47	18.7	11.57	27.67	18.02	15.47	19.08	21.72	9.72	22.25	5.18	23.47	13.36	11.88	12.26	36.13	32.92	17.05	24.43
839	150.76	158.03	165.42	124.42	152.87	195.28	131.02	154.67	72.63	181.62	174.81	43.27	95.86	57.85	185.32	56.64	191.93	89.98	238.49	90.98	8.63	90.96	135.63	309.68	23.29	132.65	184.17	154.88	142.42	115.81	132.41	113.85	81.46	191.26	142.76	150.69	194.75	185.78	116.07	184.52	56.92	282.6	125.01	159.59	110.02	154.95	244.9	158.61	209.07
840	139.1	115.98	96.13	119.39	205.06	91.44	258.66	102.39	734.75	245.49	108.7	399.02	439.74	480.68	126.66	465.16	116.91	480.75	78.94	286.92	741.02	141.55	267.41	124.1	984.55	199.19	138.9	210.7	148.7	170.69	60.8	202	394.88	72.75	126.73	104.34	83.89	37.15	106.74	71.03	618.46	31.36	348.13	256.52	261.37	70.34	35.2	93.49	77.65
841	1.91	3.4	3.98	2.45	0.99	3.09	0.81	4.71	0.73	0.73	3.95	0.07	0.06	0.43	3.35	0.19	3.4	0.21	1.71	1.51	0	2.2	1.29	2.42	0.28	0.81	1.17	1.22	1.93	0.87	2.01	1.23	0.89	3.31	2.14	1.84	1.36	2.12	0.35	5.63	0	0.85	0.33	0.6	0.58	5.05	3.05	2.62	3.73
842	21.24	25.59	36.69	26.99	13.76	28.14	7.54	43.59	1.47	6.53	25.53	10.99	6.37	7.79	26	10.23	25.62	6.69	12.5	13.89	6.01	7.76	3.06	9.68	0.9	4.72	5.03	11.86	26.99	3.64	2.71	6.43	10.7	22.29	8.38	12.83	7.09	6.66	1.37	8.1	0.45	7.11	2.15	1.29	10.85	23.59	7.16	15.7	23.22
843	1752.25	1632.96	1651.71	1980.91	1188.97	1299.35	1407.72	1710.28	737.75	1508.23	1198.22	1451.71	1155.52	1130.29	2068.04	986.24	1328.18	1106.65	1495.25	3589.61	681.76	4075.88	1853.36	2827.72	1159.89	2584.81	4621.49	3835.6	1394.58	1269.13	5954.62	6499.67	3468.43	1043.68	1609.92	1404.17	2783.72	1850.05	3035.58	2501	594.9	1884.07	1738.86	5047.1	3706.07	2055.53	2013.18	2770.44	5019.29
844	13.05	14.39	17.66	22.52	7.36	10.86	5.62	21.9	0.94	3.53	17.38	19.16	2.35	4.51	14.69	5.9	12.46	3.14	5.09	10.52	6.95	8.83	10.6	14.95	4.84	12.4	6.82	12.14	16.99	12.61	9.17	9.29	12.02	12.89	3.82	14.47	6.21	5.47	6.2	6.35	0.72	2.81	2.33	5.86	20.54	28.74	5.26	16.71	11.02
845	0	0	0	0	0	0	0	0	0	0	0.15	0	0	0	0	0	0	0	0	0	0	0	0	0	0	0	0	0	0	0	0	0	0	0	0	0	0	0	0	0	0	0	0	0	0	0	0	0	0
846	5.84	7.96	7.85	14.67	5.92	10.95	3.73	18.48	2.29	2.33	9.48	11.61	10	3.84	12.06	8.84	5.9	2.74	2.18	13.7	5.01	2.05	13.8	41.35	1.14	4.72	7.46	11.2	10.81	5.08	7.62	9.18	17.29	10.49	5.33	9.4	5.29	3.07	1.31	14.03	2.07	14.34	2.88	4.15	3.47	12.06	6	8.89	4.34
847	12.72	19.63	43.17	11.14	8.33	29.18	6.17	33.65	1.31	3.27	28.03	1.36	2.15	3.38	21.42	1.04	24.05	2.97	15.95	7.48	0.48	6.62	4.44	19.33	0.88	1.82	7.25	6.59	15.54	6.2	6.93	5.39	5.25	29.57	8.85	6.11	13.85	9.22	1.66	24.3	0.1	7.48	1.73	2.72	1.18	57.29	20.94	22.48	42.64
848	0.25	0.52	0.57	0.3	0.18	0.43	0.06	0.66	0	0.08	0.39	0.04	0	0	0.97	0	1.05	0	0.29	0.12	0.05	0	0.06	0.96	0.05	0	0.03	0.03	0.45	0.16	1.71	0.65	0	0.26	0.07	0.18	0.3	0.42	0	0.31	0	0.04	0	0.03	0.03	1.06	0.1	1.9	1.04
849	1.87	2.17	5.89	1.47	2.19	2.48	1.79	3.62	0.95	2.47	3.17	0.55	0.86	0.96	2.4	0.71	2.98	1.27	1.86	1.92	0.13	2.18	8.41	3.62	0.31	1.06	2.07	1.95	1.79	3.02	1.87	2.99	1.68	4.38	3.1	1.66	3.01	1.78	1.18	3.95	0.06	1.86	1.81	3.5	0.83	8.24	4.51	5.37	6.51
850	9.36	15.33	64.22	7.83	3.66	20.02	4.77	16.66	4.25	5.46	28.06	3.01	3.53	3.92	20.3	2.77	12.35	6.63	33.03	8.05	2.64	24.73	2.32	52.18	0	11.23	27.85	6.95	13.32	36.34	7.94	12.08	2.57	32.76	3.9	12.02	4.8	16.77	1.47	34.88	1.27	28.87	15.3	22.6	1.18	43.38	26.71	26.19	54.75
851	4.9	4.46	4.02	4.07	6.46	4.45	11.96	4.76	41.31	14.19	4.39	18.4	25.82	28.04	4.61	24.48	5.8	26.3	3.07	6.86	31.15	5.47	9.11	4.39	61.86	5.51	4.29	5.45	4.18	5.72	3.17	7.52	19.46	3.95	4.62	4.05	3.09	1.81	7.13	2.65	46.25	1.92	19.92	11.19	11.93	4.29	2.27	4.8	4.18
852	0.3	0.28	0.58	1.63	0	0	0	1.44	0	0	0	2.95	0	0	0.28	0	0.24	0	0	0.51	0	1.87	0	5.02	0	4.9	0.65	0	0.25	2.48	6.74	1.64	0.67	0	0.28	3.22	0	0	0.54	0.52	0	0	1.4	3.38	0	0.4	0	1.02	0
853	2.79	3.81	8.33	4.13	2.07	3.83	2.27	7.13	1.29	2	5.49	5.26	2.4	1.97	4.82	2.25	3.71	2.78	1.83	3.1	1.42	0.92	3.3	9.12	1.7	2.86	2.44	2.17	3.1	2.51	4.39	4.56	3.31	4.37	4.1	2.01	1.79	1.78	1.89	3.93	0.6	1.85	2.79	1.84	3.78	8.01	2.14	4.32	8.11
854	5.77	10.18	19.46	6.91	4.15	12.91	2.9	18.61	1.26	1.76	13.3	0.4	1.28	0.77	11.89	1.63	10.93	2.1	7.21	6.43	0.41	9.06	3.05	15.3	0.95	2.67	6.81	4.01	9.86	4.06	7.5	3.38	1.27	11.8	6.98	5.64	7.92	5.45	1.83	15.69	0.23	6.06	3.68	5.11	1.47	19.18	9.94	15.68	19.95
855	7.71	6.27	3.78	6.98	19.77	4.47	51.2	3.69	250.54	56.96	4.42	94.61	125.46	135.07	6.65	118.28	4.49	130.87	4.06	18.1	193.33	7.9	29.87	1.15	248.24	17.1	8.94	10.99	5.68	13.98	2.05	23.31	77.29	3.56	10.08	5.74	1.91	1.36	17.54	1.91	196.19	1.21	84.21	41.18	50.67	2.02	0.67	2.76	1.91
856	24.24	31.34	50.21	26.49	17.13	37.47	11.9	54.93	5.92	10.32	30.6	20.27	13.49	12.93	23.15	17.58	27.79	9	11.59	22.37	15.24	17.41	27.31	41.45	23.87	22.63	14.02	33.16	25.8	34.92	13.38	17.02	12.95	27.14	17.14	17.39	17.24	7.12	7.7	34.58	3.25	7.97	8.06	18.19	11.94	58.82	16.82	35.37	42.01
857	19.03	18.33	23.02	17.1	16.48	15.12	13.67	18.31	7.01	14.5	16.55	25.6	15.6	17.14	18.01	20.91	20.31	14.44	10.98	29.98	34.72	32.04	50.86	32.34	23.12	38.7	24.5	29.28	18.22	26.27	26.46	22.41	40.07	19.1	20.85	18.33	14.19	6.8	33.24	23.87	14.68	13.08	20.8	22.87	56.66	28.38	15.57	25.36	20.52
858	24.53	25.62	37.43	22.23	22.87	30.12	20.03	36.14	8.58	15.88	28.7	15.91	11.72	9.35	26.74	15.01	27.53	12.59	22.41	27.94	3.21	26.74	15.4	38.47	13.48	20.05	23.42	27.05	27.64	19.74	29.68	25.89	14.5	24.66	26.8	17.41	25.48	22.04	11.33	32.68	2.92	18.52	17.62	28.94	34.07	30.15	25.98	33.2	33.35
859	13.87	15.7	31.42	11.27	11.1	23.1	8.74	26.36	2.57	4.12	20.28	4.28	5.12	2.55	20.4	6.46	18.73	3.2	13.55	13.23	1.38	24.27	14.95	33.92	1.06	9.9	14.99	12.81	17.18	14.29	15.06	7.25	3.43	18.42	5.82	16.74	15.94	12.85	5.8	20.93	0.64	8.67	2.67	11.44	3.52	30.25	15.27	24.36	17.94
860	0	0	0	0	0	0	0	0	0	0	0	0	0	0	0	0	0	0	0	0	0	0.08	0	0	0	0	0.85	0	0	0	0.08	0	0.3	0.22	0	0.18	0	0	0	1.31	0	0.12	0	0	0	1.03	0.17	0.1	0.14
861	3.8	4.07	6.71	2.8	5.23	4.74	8.18	5.33	23.92	8.32	4.42	14.07	16.21	16.65	3.97	16.44	4.67	18.62	2.59	6.09	37.74	3.52	5.82	3.1	50.38	4.9	3.74	4.65	3.73	4.82	1.33	6.08	12.72	3.9	4.06	3.32	3.01	1.97	3.65	3.44	33.27	1.93	17.33	9.27	11.04	7.78	2.83	4.56	5.56
862	3.41	4.27	8.04	5.11	1.97	3.68	2.08	6	2.04	2.66	5.52	3.81	2.24	1.66	5.19	3.02	3.62	1.85	1.48	8.02	6.12	29.72	25.6	16.99	3.79	5.86	11.15	12.73	4.08	4.68	10.07	14.58	9.76	4.39	1.49	14.11	0.92	1.45	2.47	2.24	3.93	3	0.66	2.19	5.61	8.71	4.93	13.23	18.86
863	140.78	99.67	147.1	90.9	92.77	106.13	95.6	140.82	51.8	122.35	129.81	32.67	80.87	63.26	102.48	80.49	160.27	61.03	113.95	79.28	24.46	4.45	15.13	6.97	20.29	16.7	20.97	48.72	73.63	10.33	4.27	36.26	39.06	112.53	43.25	48.68	102.5	31.82	8.81	21.35	9.44	20.49	7.06	21.97	13.55	40.07	30.34	6.66	52.38
864	0.29	0.13	0	0.09	0.19	0.16	0.04	0.11	0.05	0	0.31	0.43	0.6	0.1	0	0.28	0.15	0.36	0.18	0.47	0.2	0.57	2.35	0	1.03	0.1	0.27	0.6	0.13	0.13	0.11	0.04	3.85	0.08	0.33	0.45	0.25	0.05	0.23	0.03	0	0	0.48	0.2	0.21	0.12	0.21	0.22	0.1
865	3.7	6.22	5.62	3.62	2.42	7.8	1.93	9.19	0.6	0.94	9.08	0.39	0.4	0.94	5.02	1.42	6.7	0.75	3.35	1.66	0	0.59	0.5	0.39	0	0.21	0.25	0.54	3.77	0.93	1.04	0.63	0.42	2.29	1.37	0.71	0.82	2.16	0.09	14.3	0	0.11	0.2	0.67	0.21	1.41	1.22	3.52	3.72
866	0.8	0.92	3.18	1.37	0.21	1.92	0.35	3.07	0.33	0.38	2.46	0.14	0.06	0	1.43	1.02	0.85	0	0.53	0.11	0	0.19	0	0.22	0	0	0.24	0.22	0.85	0.19	0.19	0	0	0.38	0.29	0.53	0.53	1.05	0.32	1.34	0	1.1	0	0.49	0	1.47	0.19	0.91	1.49
867	28.78	34.06	66.59	36.24	15.91	32.07	12.28	52.31	2.97	11.88	43.22	10.04	6.88	7.03	34.55	8.39	39.15	9.49	25.18	37.07	26.74	70.3	8.47	96.78	0.81	42.91	29.35	46.86	49.67	51.29	36.99	13.13	9.24	47.67	33.19	41.85	33.91	21.83	4.75	41.8	4.54	16.95	23.82	38.09	13.22	107.44	41.04	82.32	124.12
868	5.19	6.59	6.73	5.69	6.39	4.5	10.35	6.85	30.03	9.76	8.31	13.25	12.56	16.13	6.88	17.86	7.04	13.6	2.95	6	7.38	3.62	8.81	2.73	7.15	3.31	3.71	4.59	4.18	3.44	1.27	4.1	4.1	5.24	6.91	2.81	5.79	5.28	2.66	4.97	13.7	1.26	8.16	12.73	14.56	3.47	3.93	7.12	7.58
869	1.87	2.57	6.27	1.74	1.4	3.3	1.57	4.16	0.52	0.81	2.79	0.41	0.6	0.62	2.91	0.45	2.48	0.4	1.98	1.4	0.05	3.42	1.47	3.62	0.13	1.05	1.6	1.47	2.16	1.7	1.12	1.32	0.6	3.5	1.49	1.88	2.06	1.13	1.05	2.38	0.36	0.89	1.36	2.76	1.15	6.21	2.07	4.23	5.54
870	2120.64	2301.31	2345.97	1516.92	1505.01	2207.32	1473.02	2125.27	586.54	1472.61	2413.31	309.43	696.87	602.77	2085.78	583.41	2354.91	737.96	2184.36	865.18	110.41	2665.56	1080.25	2416.41	241.08	711.45	1213.77	908.69	2092.7	870.4	1876.26	610.74	374.09	1527.83	1004.56	1809.89	1482.71	983.05	1786.16	1852.63	220.62	1972.72	371.16	931.01	780.54	1785.81	2634.11	1857.45	1539.56
871	14.96	12.82	14.24	9.17	28.84	12.28	63.66	11.56	283.74	73.87	12.47	106.14	143	169.34	16.7	145.08	13.65	168.81	8.14	30.92	226.41	13.5	36.11	8.13	247.37	24.28	15.04	20.74	14.95	18.68	5.32	29.57	83.36	10.5	16.39	11.57	10.19	6.44	23.85	7.93	246.38	5.3	99.24	53.65	61.43	11.37	6.02	8.67	10.46
872	74.15	78.53	117.72	51.74	59.46	93.07	44.36	109.36	21.56	40.93	86.78	13.15	23.51	20.44	73.28	23.11	76.65	22.06	75.71	86.63	5.4	169.75	117.33	232.73	12.27	107.01	109.78	116.02	63.3	89.57	106.36	92.02	51.02	103.26	61.64	184.73	152.9	50.67	151.23	218.38	25.48	118.25	53.8	99.76	113.64	304.67	148.98	436.45	200.4
873	0	0.07	0.08	0	0	0	0	0	0	0	0	0	0	0	0	0	0	0	0	0	0	0	0	0	0	0	0	0	0	0	0	0.08	0	0	0	0.07	0	0	0	0	0	0	0	0	0	0	0	0	0
874	0	0.11	0	0	0	0.11	0	0	0	0	0	0	0	0	0	0	0.1	0	0.1	0	0	0	0	0.12	0	0.17	0.13	0.14	0.23	0.46	0.1	0.26	0.37	0.28	0	0.11	0	0.33	0	0	0	0	0	0	0	0.14	0	0.13	0.17
875	2.02	1.73	1.83	2.19	3.09	1.69	4.56	1.77	12.83	4.72	1.8	5.91	9.05	8.15	3.38	7.38	1.94	8.69	1.02	3.2	7.72	1.99	4.31	1.4	8.91	2.7	1.71	2.08	1.91	2.44	0.87	2.87	4.83	1.49	1.93	1.66	1.08	0.92	1.98	1.38	9.08	0.53	4.01	3.53	3.43	2.11	0.6	2.35	1.5
876	0.16	0.7	1.19	0.26	0	0.97	0	0.78	0	0.02	0.82	0	0	0.06	0.48	0	0.82	0	0.22	0	0	0.24	0.04	1.82	0	0	0	0	0.4	0.06	0.22	0	0	1.34	0	0.11	0.44	0.38	0	1.16	0	0.25	0	0.03	0	1.9	1.08	1.89	2.35
877	5.83	6.93	13.59	5.16	4.74	8.03	4.46	9.91	2.5	3.52	8.69	3.33	2.17	1.71	8.41	2.51	8.82	3.33	6.54	11.51	1.23	16.87	5.55	12.6	2.01	8.25	11.67	6.78	7.6	5.98	11.3	5.81	5.72	9.31	5.92	12.47	5.55	5.87	4.88	9.71	1.09	5.08	5.8	11.29	2.87	36.78	9.24	14.36	11.99
878	4.67	5.37	10.84	2.72	5.21	6.62	4.27	7.85	2.8	2.91	5.97	1.83	1.71	2.8	5.46	2.19	6.32	2.4	6.43	5.43	0.51	8.23	4.89	8.08	0.75	3.73	9.11	4.53	6.53	4.64	4.77	7.35	3.8	5.97	7.35	4.64	5.55	5.47	3.71	8.11	2.23	9.23	10.14	17.13	3.82	12.84	9.56	9.12	7.57
879	14.71	12.28	17.1	12.06	24.4	11.37	55.81	13.9	238.15	62.49	12.62	106.53	128.23	144.01	11.96	124.3	11.69	151.29	7.53	27.87	230.4	16.57	44.54	13.72	270.21	25.76	18.5	22.6	12.58	25.65	5.76	36.18	102.03	9.88	18.93	14.3	5.88	3.68	26.7	10.83	251.79	6.09	118.72	64.22	58	23.7	9.25	19.93	11.27
880	0	0.11	0	0	0	0	0	0	0	0	0	0	0	0	0	0	0	0	0	0	0	0	0	0	0	0	0	0	0	0	0	0	0	0	0	0	0	0	0	0	0	0	0	0	0	0	0	0	0
881	7.16	11.04	21	5.58	5.85	10.61	9.36	12.45	4.92	5.51	11.96	4.02	5.84	4.49	10.28	6.25	10.12	5.96	8.03	9.68	0.56	27.44	21.35	21.09	6.45	7.61	9.88	7.15	12.36	11.56	10.28	10.01	9.36	15.85	12.31	11.15	13.08	8.6	6.97	12.99	4.26	7.51	13.7	22.93	7.83	24.86	10.12	17.91	17.16
882	6.02	5.72	9.11	4.47	13.27	6.83	27.97	7.27	112.92	30.52	6.05	45.85	66.42	81.78	6.56	57.36	6.19	74.68	5	11.72	113.44	6.71	16.69	7.22	88.91	10.05	6.7	7.94	6.09	8.23	2.63	14.26	35.07	6.72	8.68	5.9	5.28	3.61	9.86	3.15	77.25	2.11	45.14	19.97	21.54	13.85	3.7	7.06	12.21
883	17.5	27.65	40.22	22.66	21.88	27.05	37.36	46.53	112.13	37.16	23.52	56.39	68.75	79.89	20.13	67.49	18.45	81.53	13.64	16.31	87.25	10.75	11.02	1.04	95.41	12.71	13.17	8.08	14.78	8.26	1.64	12.72	34.08	24.32	6.12	10.59	3.62	8.84	6.84	5.02	83.9	1	52.82	23.61	23.92	6.01	1.18	3.99	21.97
884	0.02	0.06	0.2	0.27	0	0.18	0	0.13	0	0	0	0	0	0	0.08	0	0	0	0	0	0.15	0	0	0	0	0	0	0	0.08	0	0	0	0	0.18	0	0	0	0	0	0	0	0	0	0	0	0.1	0	0	0.23
885	2.32	4.05	6.37	1.88	2.55	4.68	1.57	6.37	0.18	1.14	4.37	0.11	0.86	0.28	2.32	0.38	3.36	0.18	3.15	3.8	0	3.8	8.03	2.1	1.37	0.4	3.14	1.05	2.74	3.78	5.48	3.4	2.69	2.28	4.32	5.33	0.86	0.79	3.87	9.51	0.25	7.14	0.93	0.38	3.08	22.56	5.83	21.21	16.05
886	0.16	0.28	0.28	0.2	0.28	0.41	0.21	0.32	0.37	0.25	0.35	0.23	0	0	0.43	0.26	0.17	0.07	0.26	0.11	0	0.25	1.74	1.02	0	0.34	0.16	0.11	0.23	11.69	0.08	3.96	0.3	0.06	0.13	0.32	0.12	0.07	0.11	1.38	0	0.06	0	0.11	0	0.12	0.17	0.15	1.13
887	78.98	73.7	126.45	57.86	67.34	84.89	69.93	77.31	56.95	65.9	71.93	75.28	68.68	58.62	70.95	63.03	73.42	91.52	88.73	96.01	16.6	175.63	136.48	31.54	80.21	91.58	109.61	109.24	63.11	104.46	92.87	91.37	106.33	154.17	89.54	75.8	112.49	76.79	149.99	163.76	61.29	112.08	94.21	167.51	112.85	160.69	84.11	149.56	152.47
888	381.59	102.06	179.81	617.98	146.21	124.17	37.31	351.51	77.73	3.48	302.76	313.24	149.08	101.4	138.74	127.63	68.15	145.09	230.12	45.04	0.39	4.87	0.11	0.32	14.65	171.4	175.27	3.49	181.48	1.29	3.14	2.44	5.15	309.59	5.21	629	6.42	14.67	57.02	48.26	0.55	9.55	12.06	21.49	77.98	45.57	0.37	10.3	266.7
889	0	0	0	0	0	0	0	0	0	0	0	0	0	0	0	0	0	0	0	0	0	0	0	0	0	0	0	0	0	0	0	0	0	0	0	0	0	0	0	0.1	0	0	0	0	0	0	0	0	0
890	2.72	3.21	3.49	2.24	2.7	3.33	3	7.39	1.3	2.84	3.16	1.17	0.87	1.71	3.94	2.53	4.1	2.33	2.06	1.8	0.24	0.14	0.71	0.54	0	1.22	0.83	1.8	3.16	1.22	0.74	1.43	1.15	3.26	1.37	1.1	1.65	1.45	0.3	1.79	0.52	2.61	0.46	0.41	0.56	2.6	2.59	1.11	2.82
891	18.24	21.92	32.24	14.94	13.17	26.3	14.18	24.38	6.76	7.58	26.33	4.03	4.81	5.34	25.53	4.56	24.85	4.38	23.81	10.66	0	12.86	15.24	24.79	2.05	8.86	14.06	11.87	22	10.75	12.05	9.34	5.07	24.03	12.57	10.82	18.83	14.11	7.45	17.85	0.48	15.73	5.99	12	6.47	33.86	21.24	30.08	32.27
892	69.08	60.79	31.81	58.58	83.75	47.57	107.77	33.85	60.03	90.74	55.63	103.73	120.2	119.93	62.26	97.03	59.19	84.43	14.61	161.49	11.78	200.46	166.42	32.17	57.52	129.54	109.11	143.72	75.14	119.29	80	218.11	163.31	57.33	137.81	80.66	52.12	48.55	98.66	42.98	40.59	45.73	142.64	180.7	189.69	40.85	28.06	60.01	43.66
893	15.05	13.53	15.77	12.63	8.51	16.79	6.24	20.26	2.19	3.31	14.58	7.35	3.97	3.59	16.84	6.58	19.72	3.58	8.81	12.15	3.41	3.73	12.94	13.11	0.42	11.61	10.3	20.87	16.35	8.75	6.51	10.82	3.67	15.69	11.96	13.67	13.5	14.6	2.54	10.07	0.21	7.12	1.38	3.64	4.21	11.34	6.02	13	10.21
894	17.25	21.64	33.88	15.34	13.2	24.82	8	28.81	1.24	4.67	23.5	2.04	3.2	4.48	19.19	3.09	21.83	2.2	16.03	11.57	0.46	18.24	13.23	20.27	0.47	5.29	10.14	11.43	18.31	9.61	9.49	7.26	2.94	22.85	12.53	10.78	15.76	12.13	3.88	19.75	0.17	7.47	2.27	6.51	3.79	38.12	14.63	33.23	31.92
895	6.69	7.76	9.82	5.2	6.68	8.29	5.56	8.41	1.56	2.94	8	1.29	1.01	1.76	6.66	2.62	7.15	2.03	6.08	6.13	0	12.7	7.24	9.48	0.27	5.07	5.51	6.65	6.7	5.94	3.95	4.07	0.96	7.87	5.24	5.61	6.27	4.35	1.33	5.8	0.06	3.47	4.2	9.05	1.02	11.68	4.94	9.55	8.28
896	1.7	5.39	3.44	5.1	6.81	5.04	6.23	4.31	8.91	5.83	4.71	7.49	4.92	5.84	4.28	12	5.48	4.73	1.08	5.63	9.1	0.66	1.36	1.68	5.9	1.92	2.69	3.05	5.29	1.58	0.26	5.54	2.52	2.72	2.11	0.98	2.15	1.61	0.89	1.49	3.46	0.61	2.99	3.5	3.83	1.54	0.46	1.13	2.51
897	57.97	68.03	95.17	51.57	46.68	91.6	35.62	82.85	12.88	33.34	75.66	18.08	20.6	12.23	73.85	13.1	69.21	29.49	84.41	77.37	5.98	114.57	80.96	119.61	3.02	62.76	95.52	78.29	71.06	71.76	83.78	59.75	44.59	86.34	97.23	90.55	85.22	65.35	80.35	111.73	15.38	128.68	72.09	125.13	90.58	80.89	93.97	140.22	120.1
898	16.22	15.51	16.77	13.22	31.62	9.93	30.81	12.68	29.74	38.52	11.27	30.11	40.07	47.9	16.23	51.16	18.47	39.85	9.41	37.88	171.31	21.54	22.66	11.09	157.42	26.08	37.73	22.2	11.57	13.35	28.51	24.06	96.78	23.87	41.97	17.23	15.97	5.13	32.57	130.17	69.52	14.18	18.93	25	12.11	40.43	14.84	20.68	12.97
899	1.36	0.37	0.46	0.5	0.34	0.17	2.2	0.59	1.51	4.62	0.81	0.92	0	0.59	1.37	2.13	0.52	3.75	0.86	1.23	3.44	0.79	4.01	1.77	0.72	6.24	2.02	1.76	1.05	1.05	0.87	3.69	1.41	0.23	3.94	1.25	2.21	3.29	1.63	0.88	0	1.11	2.16	2.89	15.88	0	2.3	2.16	0.79
900	36.11	46.37	31.6	52.38	43.61	38.45	40.97	33.26	56.74	31.79	43.4	52.58	58.79	44.96	40.19	52.24	39.56	54.86	22.93	38.89	48.74	37.03	71.33	54.1	101.25	99.18	49.4	72.07	53.24	47.14	41.12	49.37	94.52	28.05	50.58	52.32	24.89	24.79	39.29	30.82	60.93	39.87	48.58	75.6	61.34	17.52	17.5	56.25	39.97
901	0	0	0	0	0	0.02	0	0	0	0	0.02	0	0	0	0	0	0	0	0	0	0	0	0.2	0	0	0	0.02	0.12	0	0.02	0.05	0.02	0.09	0	0.03	0	0.02	0	0	0.04	0	0	0	0	0	0	0	0	0
902	7.95	8.74	15.27	6.16	7.53	12	5.86	12.41	3.08	4.49	9.52	2.68	2.69	3.24	9.44	2.25	8.9	3.06	9.48	5.85	0.54	12	2.12	19.68	1.43	4.87	8.76	5.92	7.08	6.86	6.99	4.35	1.73	10.6	6.58	9.1	9.29	11.94	6	9.84	2.07	4.79	4.9	8.2	3.73	21	10.23	21.34	20.87
903	1048.59	1229.73	887	920.05	922.39	1045.2	1004.92	910.63	492.85	943.2	1082.24	276.06	562.7	561.21	1040.16	462.92	1206.44	533.15	1544.2	661.35	114.17	1231.13	1012.47	1285.99	139.67	599.04	909.78	537.22	1106.28	707.74	1044.31	610.4	462.52	791.39	759.4	1266.47	1041.04	884.08	1330.66	933.63	294.25	1548.56	575.45	1081.96	1101.76	879.35	1333.3	939.77	853.4
904	24.54	20.45	28.84	18.21	26.32	22.64	20.96	25.32	29.21	22.18	24.43	16.09	18.6	21.65	24.07	19.59	25.07	20.03	15.74	37.92	43.13	42.97	35.65	43.04	34.76	23.42	24.4	33.49	25	28.35	25.32	21.21	18.95	24.96	24.93	35.17	23.05	13.63	13.99	15.56	24.06	14.69	23.22	39.03	14.87	27.4	19.07	37.02	40.53
905	7.26	8.46	18.97	6.58	12.75	9.33	24.68	15.2	102.85	23.21	10.03	40.9	45.12	56.48	9.84	52.28	9.38	49.64	6.08	16.47	116.3	11.72	15.55	17.79	120.5	11.53	9.82	9.57	9.33	11.96	5.07	14.34	30.64	12.22	10.47	9.96	9.27	7.49	8.66	8.62	110.83	5.33	38.07	21.93	28.15	19.68	7.77	12.83	17.04
906	0	0	0	0	0	0	0	0	0	0	0	0	0	0	0	0	0	0	0	0	0	0	0	0	0	0	0	0	0	0	0	0	0	0	0	0	0	0	0	0	0	0	0	0	0	0	0	0	0
907	3.33	4.66	12.12	3.04	1.98	5.81	1.32	8.2	0.7	1.22	5.4	1.09	0.79	0.55	4.28	0.45	5.08	0.58	3.46	2.47	0.36	4.62	2.61	4.55	0.41	1.86	3.51	2.59	4.27	2.52	1.52	1.41	0.96	4.5	1.89	3.37	3.01	2.45	1.71	4.28	0	1.47	1.85	3.33	1.51	11.06	4.72	6.21	9.56
908	0	0	0	0.02	0	0.04	0	0.04	0	0	0.04	0	0	0	0.02	0	0	0	0	0	0	0	0	0	1.26	0	0.05	0.12	0	0	0.06	0.04	0.06	0	0	0.03	0	0	0	0.02	0	0	0	0	0	0	0	0.02	0
909	0	0	0	0	0	0.05	0	0	0	0	0	0	0	0	0	0	0	0	0	0	0	0	0	0	0	0	0	0	0	0	0	0	0	0	0	0	0	0	0	0	0	0	0	0	0	0	0	0	0
910	0.09	0	0.26	0.38	0	0	0	0	0	0	0	0.15	0	0	0.11	0	0	0	0	0	0	0	0	0	0	0	0	0	0	0	0.09	0	0	0	0	0.54	0	0.32	0	0.08	0	0	0	0	0	0.11	0	0	0.14
911	5.95	7.86	18.42	4.9	5.15	8.27	2.71	12.23	1.58	1.79	10.08	2.13	0.7	2.06	9.44	1.71	8.14	1.93	7.1	7.07	0	13.54	5.79	12.36	0.89	5.52	7.76	4.84	6.77	5.95	5.43	5.13	3.26	10.72	7.81	6.68	9.66	5.73	2.42	8.49	0.73	6.65	3.01	5.02	2.3	18.4	10.87	13.83	15.72
912	8.99	7.58	7.92	9.65	5.98	7.46	6.5	7.19	2.19	3.98	8.73	16.98	3.23	4.87	13.58	12.14	9.04	7.37	5.43	6.39	7.87	2.47	2.69	7.6	9.69	13.58	5.01	7.49	6.4	21.12	6.97	12.44	14.61	7.15	9.39	6.74	12.61	8.47	1.05	2.75	0.37	1.13	1.91	1.04	4.49	7.74	4.45	13.66	11.54
913	8.9	6.5	3.63	6.41	20.36	4.62	58	5.81	290.93	74.69	5.99	111.23	149.85	164.25	8.37	146.87	6.58	161.77	4.48	35.51	404.54	18.76	50.18	8.57	391.09	29	19.19	24.33	8.52	22.77	10.43	47.56	110.33	5.09	19.45	10.76	7.89	4.27	32.31	8.62	381.01	4.32	154.33	83.16	83.73	9.18	12.84	8.5	16.76
914	4.9	6.43	9.35	4.45	6.47	7.47	5.1	7.71	3.56	2.61	7.16	2.26	2.57	1.94	7.53	1.59	7.26	1.16	7.48	7	0.47	8.15	10.69	8.55	1.11	4.41	6.81	7.25	8.33	7.83	9.61	8.95	4.17	9.16	10.02	9.75	8.61	8.72	4.04	9.02	2.97	6.56	7.63	21.96	1.97	14.44	7.54	13.87	13.29
915	0.3	0.24	0	0	0.72	0.11	0.13	0.56	0	0.12	0	0	0	0.18	0.12	0	0.1	0	0	0.27	0	0.1	0.9	0.49	0	0	0.29	0.3	0.23	0.25	0	0.27	0.55	0	0.16	0.24	0.31	0	0.56	0	0	0	0	0	0	0.14	0	0	0
916	21.06	19.55	21.98	14.91	23.8	20.55	20.26	22.23	23.79	18.37	19.92	23.99	25.87	25.2	19.49	27.23	19.79	22.01	14.47	33.54	16.5	15.23	31.84	10.63	16.56	20.19	17.89	20.21	20.15	21.11	9.12	16.93	24.27	18.72	19.64	12.07	15.21	11.45	9.39	16.09	10.48	11.02	13.85	24.83	21.97	19.07	14.78	12.54	15.19
917	40.02	58.9	163.79	33.15	25.88	73.79	11.62	101.34	1.64	10.07	79.78	1.22	1.38	1.75	58.53	1.64	66.67	3.86	67.17	27.26	0.38	44.95	48.75	151.23	0.16	25.89	45.06	44.9	44.18	49.81	46.19	28.19	2.65	99.61	30.34	60.54	70.91	20.29	30.15	135.86	0.11	52.48	2.38	45.32	13.96	293.31	119.78	182.48	128.87
918	7.9	12.34	24.3	10.28	6.34	15.4	2.9	21.23	1.69	2.97	17.52	1.44	2.19	1.22	13	2.19	15.45	2.57	11.64	5.37	0	7.63	1.57	16.75	0	3.43	5.61	4.04	8.9	4.37	7.17	2.61	0.72	19.9	6.86	7.61	11.94	11.76	0.55	8.97	0	7.72	1.34	4.83	1.2	18.87	14.71	27.65	29.4
919	23.27	26.37	29.61	18.18	20.75	26.72	18.77	26.56	8.62	17.23	30.83	6.03	11.88	8.35	26.08	11.54	27.65	9.59	40.07	20.38	1.23	10.32	15.17	15.68	0.8	11.82	23.13	13.86	21.7	9.43	12.06	19.92	9.06	25.84	17.34	12.12	18.85	12.95	9.95	24.29	5.7	38.07	7.03	38.52	16.2	21.29	33.59	17.55	40.95
920	4.66	5.1	8.17	4.25	4.64	5.38	3.76	6.46	1.93	2.99	5.55	2.39	2.2	2.69	4.97	1.72	5.29	2.19	3.51	5.82	1.01	9.86	5.86	10.07	1.41	5	6.26	5.37	5.44	3.94	4.97	5.22	4.87	6.35	5.27	6.21	5.32	4.82	2.87	5.81	0.93	3.26	4.18	7.74	5.93	10.92	4.06	12.72	7.66
921	2.56	1.89	2.32	1.58	4.52	1.69	10	2.33	39.75	9.73	2.29	16.25	21.31	24.93	2.27	19.93	2.71	20.6	1.71	6.69	47.22	2.09	5.48	0.35	49.8	3.7	3.21	3.02	2.45	3.35	0.77	6.76	16.31	1.76	3.53	2.05	1.66	1.15	3.4	0.87	36.98	0.35	22.73	8.94	10.7	1.74	0.64	0.88	2
922	0.22	0.08	0.14	0.15	0.28	0.1	0.14	0.04	0.98	0.25	0.08	0.36	0.57	0.49	0.1	0.51	0.2	0.46	0.09	0.25	0.73	0.05	0.33	0.11	2.09	0.33	0.19	0.18	0.1	0.24	0.14	0.23	0.86	0.08	0.26	0.14	0.07	0.04	0.29	0.2	0.82	0.02	0.98	0.41	0.5	0.2	0.05	0.1	0.19
923	0.09	0.11	0.09	0.25	0	0.22	0	0.39	0	0	0	0	0.16	0	0.12	0	0	0	0.31	0	0	0	0	0	0	0	0	0	0.11	0	0	0	0	0	0	0	0	0	0	0	0	0	0	0	0	0	0	0	0
924	89.36	66.24	81.48	51.36	93.38	67.27	64.72	91.6	12.96	58.04	80.36	22.8	31.7	33.3	65.52	51.76	97.7	26.29	43.66	45.06	12.68	10.34	16.12	15.55	0.64	33.05	16.93	39.53	59.97	22.44	11.85	23.86	13.96	45.41	33.66	33.11	37.01	12.14	3.72	10.64	2.26	12.58	3.32	6.81	6.01	23.03	13.19	11.22	27.57
925	101.15	104.5	113.25	85	93.24	109.28	78.71	123.39	42.91	80.81	122.01	73.36	41.37	47.43	150.54	58.22	137.09	62.56	125.8	108.88	50.26	229.85	151.65	167.24	46.52	91.01	133.25	145.81	116.43	119.3	129.03	100.36	113.02	137.76	148.23	144.35	177.07	151.03	102.64	101.89	28.78	138.06	58.17	464.07	146.75	164.37	212.78	139.95	175.13
926	21.36	19.32	33.66	14.38	17.28	21.58	12.36	22.79	6.45	13.56	19.75	5.62	6.27	7.35	18.07	7.33	23.45	6.76	20.12	23.22	2.35	32.15	12.24	25.31	2.82	15.56	21.42	18.82	19.42	15.48	17.08	16.18	10.33	23.25	19.17	17.29	23.82	13.55	12.3	34.21	0.64	18.63	16.83	40.85	23.73	44.55	22.56	32.63	30.6
927	12.81	15.85	22.03	9.68	11.08	20.05	14.05	18.41	54.69	13.56	18.12	25.98	30.66	35.11	18.08	26.63	15.87	31.22	13.91	8.36	44.87	5.06	10.83	11.17	51.01	8.18	9.44	6.76	18.77	6.56	9.2	9.69	19.1	17.2	14.2	8.13	13.9	14.43	6.5	13.18	46.18	8.73	20.22	12.73	12.59	18.69	13.6	12.57	17.44
928	0.26	0.12	0.08	0.11	0.95	0.22	1.57	0	4.34	1.31	0.39	1.5	1.88	3.57	0.2	3.01	0.5	2.18	0.17	0.27	1.33	0.37	0.85	0.19	2.36	0.36	0.34	0.42	0.42	0.84	0	0.62	2.71	0.22	0.34	0.38	0.49	0.5	0.69	0.21	3.23	0.01	2.32	0.72	1.13	0.23	0	0.45	0.35
929	0.37	0	28.41	2.49	1.39	0.14	0	8.93	0	0	4.58	0	0	0	0	0	0	0	0	0	0	0	0	6.03	0	0	0	0	0	2.63	0	0	0	8.61	0	0	0	0	0	4.42	0	3.05	0	0	0	45.79	2.47	0	6.86
930	0	0	0	0	0	0	0	0	0	0	0	0	0	0	0	0	0	0	0	0	0	0	0	0	0	0	0	0	0	0	0	0	0	0	0	0	0	0	0	0	0	0	0	0	0	0	0	0	0
931	0.87	1.44	3.46	0.8	0.63	1.84	0.67	3.14	0.82	0.52	1.81	0.54	0.63	0.9	1.65	0.68	1.47	0.55	1.06	1.68	0.12	1.96	1.51	2.47	0.12	0.98	2.44	0.91	1.36	2.03	1.17	0.88	3.53	2.24	1.17	1.68	1.74	0.63	1.27	2.99	0.47	1.66	1.05	2.36	1.07	4.26	2.33	4.1	4.4
932	0.73	2.26	1.01	0.27	0.53	1.25	1.14	0.92	0.14	0.57	1.34	0.3	1.08	0.93	1.09	0.88	1.1	0.4	0.94	0.79	0.47	5.38	0.96	0.05	2.84	0.46	1.81	0.7	4.34	0.36	5.08	0.15	1.49	1.59	0.13	0.13	0.23	0.06	0.04	0.24	0	0.12	0.21	0.48	0.06	10.07	0.25	0.34	0.89
933	0.66	0.61	0.47	0.57	1.86	0.46	3.8	0.24	16.65	4.21	0.54	5.92	7.18	10.02	0.57	6.77	0.65	9.51	0.47	2.3	22.18	1.63	4.28	2.46	21.63	1.83	1.44	1.84	1.42	2.02	0.38	2.7	8.01	0.56	1.4	1.62	1.26	0.14	3.07	1.02	17.34	0.37	8.43	4	5.07	13.1	1.17	3.5	3.18
934	0	0	0.13	0	0	0	0	0	0	0	0	0	0	0	0	0	0	0	0	0	0	0	0.24	0.11	0	0	0	0	0.11	0	0	0	0	0	0	0	0	0	0	0.1	0	0	0	0	0	0.66	0	0	0.16
935	3.37	5.96	12.46	2.74	2.36	8.38	1.29	11.21	0.07	1.04	8.84	0.36	0.56	1.04	6.85	0.69	6.79	0.21	4.75	2.52	0	2.75	3.38	10.32	0.55	1.83	4.49	1.73	3.49	2.9	4.85	2.89	0.5	12.85	5.04	3.28	4.63	2.9	0.75	13.66	0	4.07	0.08	0.74	0.21	21.16	11.71	7.19	14.47
936	1.88	2.83	6.38	1.82	1.55	2.95	1.08	4.32	0.55	0.55	3.15	0.5	0.32	0.47	2.78	0.39	2.71	0.58	2.84	1.51	0.02	3.43	1.31	6.72	0.18	0.97	2.36	1.37	2.66	2.6	2.1	1.24	0.48	3.47	1.17	2.14	2.76	2.03	1.1	2.56	0.41	0.91	1.06	2.43	0.32	12.28	2.74	8.88	7.77
937	2.04	3.5	8.19	2.78	1.26	3.28	0.79	6.6	0.32	0.57	3.87	0.6	0.32	0.24	3.38	0.16	3.36	0.67	2.48	2.18	0.56	7.87	1.67	13.48	0.17	3.8	4.72	2.42	3.33	3.11	5.28	1.88	0.74	5.3	2.62	4.06	5.63	2.43	2.15	4.06	0.55	3.27	2.33	5.12	0.32	15.55	4.93	11.69	11.37
938	12.88	14.87	28.87	14.81	8.87	19.66	6.08	25.96	2.53	4.7	17.17	5.85	4.45	4.89	17.24	3.77	17.79	3.41	14.94	19.69	1.5	9.41	4.36	32.52	1.58	7.45	13.44	16.81	14.08	10.42	9.03	10.37	6.16	28	11.96	10.45	15.67	11.12	1.69	20.8	0.99	14.82	8.14	10.83	3.91	35.23	24.51	22.39	28.9
939	2.63	3.4	7.44	2.55	1.79	3.4	1.88	5.3	0.41	1.97	3.49	0.48	0.85	0.32	3.98	0.51	3.59	0.83	2.89	2.22	0.68	2.34	2.84	5.77	0.13	1.39	2.27	2.14	3.77	2.34	1.89	2.79	1.83	4.5	2.82	2.65	3.96	3.27	1.16	3.65	0.28	1.45	1.55	1.45	1.21	7.23	3.26	4.21	6.95
940	8.1	4.05	11.5	13.76	5.95	4.79	4.51	12.95	0.39	6.16	10.6	5.53	3.09	2.29	9.7	4.81	8.77	2.45	4.93	6.9	0.56	1.27	133.17	3.77	0	4.31	3.35	5.78	5.25	8.82	1.39	1.46	1.24	26.53	8.72	4.98	16.41	18.46	0.19	2.88	0	1.56	0.54	1.07	1.5	5.74	1.8	1.03	4.79
941	2.73	4.95	7.76	3.26	2.72	5.04	2.52	6.6	1.42	1.78	5.15	2.84	2.19	1.34	5.11	1.88	3.77	2.2	2.67	3.71	0.89	3.97	3.99	3.24	0.76	2.61	4.87	4.2	4.62	3.27	1.98	3.37	2.12	3.55	5.53	2.74	3.34	1.98	2.95	2.56	0	0.76	4.2	6.94	1.64	7.1	1.92	5.29	7.86
942	1.56	4.17	1.8	2.1	1.04	1.74	0.66	1.8	0	34.6	0.98	10.11	2.93	0.47	5.4	3.77	5.05	16.07	0.27	2.81	7.66	2.62	0	19.29	0.62	112.42	3.07	0	2.4	2792.43	0.74	1399.54	1.93	0.96	0.84	2.34	0.76	1.73	0.23	383.92	55.43	47.45	4.77	2.48	0.67	4.96	4.11	1.16	2.25
943	6.53	5.81	7.97	11.91	12.28	6.37	26.62	5.04	117.36	32.54	5.12	51.92	61.45	69.46	6.36	61.45	5.59	73.46	10.73	17.61	137.3	6.97	20.79	6.55	162.85	14	12.02	12.46	6.61	11.46	3.46	19.45	49.94	17.76	7.63	7.67	5.23	7.46	13.29	4.39	149.26	1.66	61.29	32.94	34.93	3.15	1.2	3.55	5.1
944	3.57	3.41	1.9	2.98	11.45	2.67	21.46	5.49	104.41	26.25	2.28	41.66	53.95	64.57	3.16	48.91	2.43	63.44	2.43	14.61	133.96	5.09	22.98	3.01	178.2	13.01	8.59	10.49	4.3	11.49	4.75	22.77	45.25	2.19	11.09	4.75	5.1	1.06	10.18	3.4	131.71	1.21	49.9	25.76	32.17	4.1	1.45	6.51	6.47
945	23.38	28.65	32.75	24.06	20.25	24.26	14.39	32.55	7.37	14.57	30.12	17.09	11.32	11.95	27.02	18.12	34.49	12.34	17.25	30.83	13.82	20.17	25.76	25.56	3.33	24.71	21.36	28.95	29.06	34.43	15.62	16.52	22.06	31.23	22.01	27.03	25.85	12.82	7.96	38.15	4.85	12.69	12.19	13.97	18.8	33.62	21.32	30.58	40.99
946	75.38	95.29	65.94	104.57	72.9	91.56	118.18	83.29	172.16	33.3	90.18	406.2	293.72	106.23	94.34	216.37	77.79	129.94	22.61	26.83	0.58	2.93	0.76	1.67	52.7	10.95	11.35	3.37	92.48	22.18	3.33	5.59	3.97	7.4	2.21	33.44	0.56	3.22	2.04	9.33	2.4	0.37	6.46	7.01	0.28	4.17	2.84	1.7	17.59
947	18.05	17.65	20.04	17.47	21.97	19.71	20.21	19.24	17.1	18.76	20.45	23.14	19.44	16.99	21.05	21.76	18.02	17.4	14.21	22.9	60.34	12.88	15.09	16.75	55.03	20.49	17.97	23	18.21	14.76	13.01	17.74	23.8	21.11	23.44	20.11	17.04	14.81	15.36	16.91	9.1	11.96	16.03	20.15	16.34	16.4	15.2	16.65	23.84
948	67.6	72.81	82.57	70.55	53.91	66.65	27.86	76.6	12.11	26.77	68.71	56.39	18.33	26.34	64.31	42.06	72.5	20.37	31.77	96.44	90.33	63.64	103.4	110.88	35.39	76.25	59.15	96.71	66.91	84.74	45.24	63.94	82.2	66.72	57.2	66.67	63.71	24.31	27.19	64.38	12.24	24.7	35.46	54.01	96.53	84.62	41.07	83.13	91.14
949	0	0	0	0	0	0	0	0	0	0	0	0	0	0	0	0	0	0	0	0	0	0.1	0.13	0.12	0	0.16	0	0	0.11	0	0	0	0	0	0	0	0	0	0	0	0	0	0	0	0	0	0	0.12	0
950	30.16	35.54	33.67	30.98	32.35	40.15	29.08	28.14	17.86	27.6	36.84	20.8	17.5	18.12	36.55	19.86	35.24	18.86	40.42	22.37	4.18	8.05	16.26	16.77	0.36	17.98	19.09	27.1	28.24	20.31	20.52	25.48	17.43	28.29	29.3	20.5	20.61	33.61	9.68	25.09	1.16	40.72	11.41	19.34	11.51	20.84	25.83	14.74	18.82
951	3.2	1.03	1.58	0.52	3.86	1.48	1.69	0.37	2.09	3.45	0.79	0.42	2.3	0	0.6	1.75	1.91	1.72	2.87	4.24	0.39	4.01	8.75	5.79	1.36	4.33	6.3	6.98	0.98	4.49	3.16	3.95	2.77	3.8	3.95	9.49	5.23	1.28	4.41	5.76	0	4.65	3.7	11.45	4.98	3.6	5.52	5.75	4.18
952	1.17	0.91	0.29	0.89	4.43	0.93	11.06	0.71	72.49	13.27	0.59	21.87	24.51	36.86	1.01	27.6	0.62	33.79	0.4	7.54	101.6	2.68	10.49	0.54	120.63	4.42	2.82	4.22	1.37	4.7	2.83	7.87	28.76	2.32	3.25	1.59	0.6	0.31	7.52	4.26	64.13	1.33	34.68	13.99	17.68	0.33	0.46	0.53	0.46
953	0.82	1.22	3.49	0.84	0.49	1.11	0.57	4.47	0.21	0.38	1.45	0.03	0.52	0.1	0.76	0.05	0.89	0.23	0.35	0.3	0	0.32	0	1.35	0.07	0.03	0.14	0.07	0.93	0.09	0.09	0.09	0	0.51	0.07	1.04	0.46	0.06	0	0.19	0.69	0.04	0	0	0.03	2.63	1	1.04	1.81
954	18.01	17.75	22.55	14.03	17.61	14.95	16.39	29.07	4.99	10.51	17.22	19.81	12.02	14.65	16.43	16.56	20.02	10.43	9.46	23.52	25.41	14.42	30.98	23.11	8.24	20.11	13.72	32.95	18.46	22.74	7.61	22	16.94	15.26	15.43	12.02	14.08	4.27	8.99	12.28	4.36	3.88	10.01	9.25	20.06	26	6.09	12.57	25.62
955	1.34	1.35	7.05	1.4	0.2	1.48	0.27	2.78	0.15	0.08	1.79	0.42	0.45	0.03	1.81	0.06	0.76	0.09	1.04	0.13	0	0	0.17	0.08	0	0.14	0.2	0.03	0.62	0.07	0.03	0.15	0	1.24	0	0.5	0.02	0.81	0.06	0.5	0	0	0.06	0.04	0	0.26	0	0.16	1.55
956	7.58	17.34	15.82	7.74	5.17	18.85	4.93	24.58	2.02	1	19.01	1.41	5.86	1.58	14.03	2.27	8.1	2.72	3.53	1.66	0	1.1	0.08	0.21	0	0.2	1.79	0.41	12.11	0.34	0.13	0.42	0.41	2.2	0.38	4.55	0.26	0.88	0.57	1.44	0	0.41	0.4	1.04	0.6	1.53	0.47	1.04	6.34
957	6.28	5.29	3.14	4.73	19.99	3.5	51.27	2.48	227.73	49.58	4.36	86.88	114.29	133.93	4.65	104.01	3.99	117.33	3.93	25.34	249.18	12.61	30.46	1.26	296.98	16.16	12.3	12.98	7.65	13.59	3.35	26.88	74.53	2.21	11.42	7.27	3.87	1.17	16.16	1.74	200.21	1.5	89.24	42.5	49.7	2.98	2.02	3.59	2.38
958	6.86	8.23	11.59	6.96	7.31	22.25	4.96	16.68	3.2	2.21	21.61	3.06	4.64	2.86	8.18	5.17	13.2	2.3	3.41	0.76	0.27	0.38	0.4	0.51	0	0	0.68	0.35	7.32	0.34	0.3	0.26	0.38	1.15	0.38	2.45	0.43	0.39	0.54	1.44	0	0.2	0	0.4	0.18	1.33	0.16	1.92	4.34
959	0.08	0.19	0	0.08	0.26	0.06	0	0.67	0	0.12	0.51	0	0	0	0.03	0.04	0.39	0.23	0.41	0.1	0	0.13	0	0	0	0	0.03	0.07	0.09	0.12	0.06	0	0	0.53	0.09	0	0	1.27	0.02	0.07	0	0.05	0	0.03	0.18	0	0.05	0.16	0.56
960	9.53	9.04	8.28	7.87	15.9	7.13	28.6	9.83	96.1	28.14	7.77	48.63	65.64	67.55	9.83	54.19	8.01	69.28	4.55	16.55	102.67	14.34	30.97	5.09	126.72	15.31	10.95	15.37	12.38	14.72	5.58	22.45	52.9	5.75	12.79	8.08	5.88	2.93	15.13	5.02	119.13	2.55	51.44	29.38	28.1	5.91	2.14	8.94	9.27
961	0.76	0.44	0.29	0.49	2.17	0.47	5.14	0.29	18.45	7.2	0.77	4.3	11.4	7.82	0.91	10.14	0.94	9.77	0.27	1.66	3.56	0.25	1.32	0.35	5.77	1.68	0.83	1.08	0.89	1.02	0.23	2.29	2.99	0.31	1.1	0.69	0.37	0.19	1.03	0.46	5.28	0.1	2.91	1.96	2.41	0.46	0.05	0.47	0.92
962	0	0	0.42	0.11	0.38	0.12	0	0.12	0	0	0.12	0.17	0	0	0.11	0	0.05	0.25	0.07	0.06	0	0.15	0	0.28	0	0	0	0	0.13	0	0.18	0	0	0	0	0.25	0.16	0	0.13	0	0	0	0	0.15	0	0.1	0	0.47	0.19
963	1.27	1.16	1.4	1.12	2.27	1.07	5.33	1.05	20.21	6.52	1.14	10.94	11.61	11.38	1.33	10.91	1.17	14.82	0.6	3.51	18.16	3.01	3.7	1.75	26.22	4.91	3.54	4.04	1.5	3.89	1.3	3.96	9.97	1.32	2.65	1.73	1.03	0.7	3.91	1.03	16.12	0.47	10.74	17.96	10.25	2.48	0.61	1.36	1.36
964	3.23	3.57	3.57	3.17	4.83	3.04	11.74	3.65	47.7	12.46	3.41	21.52	30.34	31.83	2.63	24.32	4.15	30.58	1.76	7.29	48.14	1.86	7.13	3.02	37.49	4.6	3.19	4.9	3.6	4.45	1.69	4.94	15.74	2.69	4.13	2.69	1.41	0.89	4.16	2.39	35.44	1.52	15.76	9.27	10.99	3.9	1.69	3.55	3.51
965	17.19	14.75	23.77	12.3	18.08	16.65	12.35	21.38	7.09	15.12	20.75	3.4	9.27	6.6	14.33	7.89	19.91	6.14	10.4	8.14	3.04	7.81	8.37	8.31	1.51	9.19	5.8	7.93	14.18	5.25	3.62	19.21	6.32	13.34	3.8	14.48	14.54	6.23	7.17	3.44	2.54	2.54	2.57	8.07	22.55	9.36	4.77	10.25	9.49
966	18.36	23.8	35.58	10.95	25.33	29.14	25.02	21.55	12.19	10.22	27	4.81	8.57	10.18	27.8	3.04	24.71	12.95	35.03	20.1	1.34	36.54	24.24	28.18	4.5	15.91	76.74	20.07	22.89	14.8	24.07	43.19	15.36	34.1	57	19.46	17.87	18.98	11.08	60.18	10.79	72.65	19.86	100.82	6.18	38.63	65.56	26.52	51.96
967	1.83	4.02	23	3.29	0.84	3.46	0.6	12.53	0.49	0.51	4.96	2.28	0.64	0.71	4.26	1.82	4.57	0.75	1.64	4.34	4.42	5.69	1.81	6.5	2.42	2.04	2.67	2.93	3.55	2.91	3.67	1.21	2.59	8.88	1.89	3.67	3.46	0.89	0.47	19.4	0.76	1.02	0.53	1.31	0.63	59.9	7.64	19.22	43.61
968	341.58	336.49	333.66	315.84	446.35	326.42	422.79	258.98	386.35	336.63	337.39	356.05	373.88	380.73	429.05	282.54	271.64	366.77	340.07	624.16	645.74	33.6	440.66	99.04	401.76	824.59	391.17	255.91	361.55	196.22	585.03	535.44	262.93	448.75	656.55	220.22	328.39	806.18	81.04	362.86	202.88	130.52	196.2	103.95	133.48	112.98	685.7	150.02	275.16
969	9.99	15.43	23.49	18.66	5.24	16.39	6.04	43.73	2.42	2.83	18.07	14.28	6.59	4.12	19.24	3.83	13.92	4.84	6.43	7.15	7.17	18.94	26.83	24.18	9.12	29.9	20.98	21.38	16.33	8.63	13.84	13.61	15.14	11.69	3.85	12.48	12.98	5.33	21.29	8.24	16.16	19.43	7.22	24.39	3.39	56.24	7.81	53.62	22.15
970	0.86	1.34	2.09	0.94	1.67	1.49	0.69	3.1	0.19	0.25	1.47	0.14	0.92	0.14	1.48	0.21	1.58	0.09	0.82	0.28	0	0.11	1.32	0.08	0.06	0.09	0.47	0.72	0.93	0.72	0.12	0.17	0.05	0.59	0.17	0.58	0.55	0.26	0.11	0.55	0	0.13	0.14	0.14	0	1.15	0.53	0.79	1.33
971	57.27	50.61	57.15	37.8	49.94	58.78	32.52	53.27	10.55	29.3	42.29	19.38	21.71	24.68	52.65	23.31	57.91	20.07	46.95	57.29	13.54	60.12	49.74	61.99	9.31	37.63	51.34	52.68	44.7	43.78	49.23	42.18	35.51	58.31	47.03	52.25	47.87	26.34	20.7	46.39	8.32	45.92	18.27	34.78	32.11	67.54	47.26	52.21	59.54
972	27.89	45.51	63.77	49.19	25.87	32.77	22.55	51.67	47.58	20.24	43.76	70.25	43.07	45.59	52.04	51.77	49.1	38.82	11.92	43.42	176.46	39.85	58.28	157.67	116.55	48	63.16	62.94	39.49	71.21	102.39	112.07	43.09	41.28	55.37	24.99	28.82	19.87	9.06	65.15	39.08	9.44	119.32	41.4	29.73	49.8	20.1	51.81	69.32
973	8.51	8.66	14.24	7.59	10.58	10.68	16.1	12.34	43.51	15.5	9.95	26.52	25.4	30.63	9.01	25.08	9.14	27.61	6.99	12.37	43.62	12.02	21.74	12.09	70.61	10.58	11.09	10.78	10.13	10.04	6.56	11.71	26.56	11.24	10.44	11.7	8.13	5.22	12.15	9.5	70.96	6.06	26.1	17.49	21.83	24.39	6.71	14.32	15.88
974	0.34	0.17	0	0.1	0.5	0	0.06	0.06	0	0.42	0.21	0.91	1.82	0.44	0	0	0.1	0	0.41	0.27	20.65	1.23	6.52	0.67	0	4.97	5.1	1.98	0.57	8.94	0.28	1.26	33.72	0.89	3.68	1	1.43	0.08	0.17	2.54	0	0.94	2.24	1.27	0.07	7.05	0.88	0.99	0.34
975	2.7	3.1	6.06	2.28	2.67	3.75	1.73	4.87	0.65	1.37	3.83	0.35	0.95	0.87	3.47	0.58	3.6	1.2	3.39	1.76	0.13	3.64	0.58	3.42	0.09	1.18	1.77	1.91	2.69	2.7	1.82	1.36	0.46	3.93	2.66	2.17	2.44	2.92	0.59	3.54	0.53	2.37	1.03	2.05	1.57	10.92	3.35	6.49	8.62
976	26.49	18.83	13.09	17.32	52.1	14.52	106.88	12.9	395.9	119.21	15.91	186.97	240.17	272.76	20.15	238.05	19.62	258.77	9.78	57.66	415.07	28.48	80.4	13.14	518.69	51.39	33.7	41.5	21.03	49.16	12.02	69.07	173.5	11.35	35.78	23.1	14.68	6.91	52.93	12.11	410.29	5.72	191.37	103.91	116.49	11.35	6.85	17.19	13.81
977	25.12	19.02	23.89	14.17	21.83	20.57	20.66	19.09	9.77	24.14	29.27	8.47	12.1	6.82	20.81	11.74	24.35	12.5	34.04	36.45	10.86	26.18	23.46	21.34	3.37	31.39	33.13	31.89	21.59	28.14	41.22	29.99	28.9	26.54	42.61	35.33	35.99	31.97	18.6	31.13	11.66	53.44	19.79	20.92	42.41	23.6	37.39	26.72	25.04
978	3.89	4.45	6.18	3.18	6.32	5.71	7.51	5.31	19.18	7.42	4.27	10.4	12.28	12.58	4.51	13.59	5.64	11.43	4.02	5.12	22.7	1.94	5.77	1.75	33.42	3.65	4.53	4.43	3.13	3.51	2.8	5.4	8.5	6.04	5.06	2.72	4.02	1.32	3.03	5.1	23.3	2.27	12.69	7.18	6.56	14.36	3.66	4.81	7
979	4.84	9.92	12.4	9.66	4.26	22.93	6.38	19.84	3.02	0.32	12.15	3.26	6.97	2.29	12.41	0.94	13.47	1.69	4.01	1.66	0.12	1.39	0.14	0.07	0	0.09	3.68	0.07	15.73	0.24	0.41	0.14	0.1	2.29	0.35	4.98	0.08	0.71	0.14	1.81	0	0.89	0.29	0.31	0	1.53	0	0.27	7.2
980	379.49	387.63	155.58	408.37	566.11	356.75	1142.41	241.51	1766.37	658.17	295.61	1032.2	1549.9	1353.99	383.52	1471	340.16	1443.81	188.53	369.87	901.16	363.56	634.45	258.86	976.3	1439.43	802.44	666.61	502.18	694.83	789.27	855.24	1683.55	256.23	634.24	758.76	301.78	431.44	2723.57	216.94	3588.66	515.4	1663.46	1093.03	1609.29	127.14	336.77	363.91	129.45
981	31.29	45.94	48.62	24.51	17.76	42.77	10.91	49.63	5.74	8.02	50.12	9.28	4.04	6.35	50.41	7.67	30.09	9.31	36.9	12.41	0	32.84	51.38	138.23	4.47	20.74	53.04	33.2	31.31	91.08	50.14	21.41	4.07	31.8	10.7	23.49	16.24	15.67	28.36	106.08	0.33	47.35	8.92	48.95	1.67	22.61	50.47	71.26	88.17
982	4.32	2.86	3.41	2.54	6.43	4.2	3.42	1.98	3.75	5.01	3.12	6.18	2.17	4.81	4.15	1.38	2.9	1.3	3.45	22.3	11.03	4.69	13.76	1.81	11.86	11.16	17.09	21.16	4.83	15.03	13.89	20.47	17.5	12.21	16.1	4.14	8.86	4.29	2.12	28.47	2.32	7.05	11.58	13.34	8.38	18.67	5.44	9.9	7.02
983	3.65	8.43	13.38	4.38	2.54	11.32	1.58	14.13	1.93	0.45	7.89	1.44	0.29	0.63	6.1	0.4	5.51	0.47	3.81	1.26	0.42	2.88	1.81	6.75	0.49	1.3	1.31	1.16	5.38	1.31	1.56	2.35	0.27	4.25	1.65	2.47	2.36	1.35	0.98	4.94	0	1.32	1.37	0.89	0.32	6.6	1.29	6.51	11.09
984	18.66	6.17	10.92	3.29	23.63	6.88	14.27	5.41	8.15	20.35	7.95	2.64	6.06	5.45	4.43	11.05	14.48	5.87	7.93	18.21	8.84	41.21	64.64	41.75	8.56	30.29	25.84	34.74	6.27	24.48	29.61	28.71	56.8	14.33	39.34	37.23	25.03	6.38	32.8	36.97	14.27	19.54	24.32	61.04	60.97	30.05	23.82	47.42	26.37
985	17.82	18.17	29.03	16.32	13.48	21.55	10.75	23.11	2.69	10.12	21.12	5.04	3.36	5.02	18.99	3.5	18.84	2.77	20.79	14.81	0.39	26.24	8.2	13.91	0.21	10.98	16.65	9.55	16.51	10.12	8.89	9.24	4.57	18.82	15.87	16.67	18.01	20.65	7.68	19.94	3.54	9.31	4.11	13.83	8.79	22.57	11.82	21.03	22.23
986	57.8	48.91	51.34	38.59	72.25	49.96	99.03	62.63	108.82	89.67	47.6	41.92	98.17	108.56	44.66	125.67	64.31	98.74	42.27	31.79	23.25	9.58	31.22	15.36	43.74	19.17	26.98	30.39	38.82	24.92	11.64	23.4	26.47	48.37	36.72	21.4	36.36	19.39	21.87	39.89	10.16	14.44	23.03	29.57	46.07	60.99	25.75	20.93	43
987	49.99	58.57	110.59	36.23	41.22	74.14	23.62	81.14	11.83	18.02	68.78	3.97	8.19	12.14	51.64	9.05	75.6	9.02	59.55	23.68	1.27	27.2	13.59	54.65	2.28	13.27	25.35	15.58	32.01	19.72	21.62	18.5	5.63	86.85	25.53	24.14	43.47	26.4	6.36	68.35	1.69	31.59	16.16	14.4	5.8	149.4	49.89	53.17	94.35
988	8.26	17.42	36.71	9.72	5.14	16.14	2.54	31.51	0.35	4.05	18.56	2.55	2.22	1.7	17.64	1.61	17.51	1.51	14.16	8.15	2.69	3.81	5.18	22.4	0.79	5.85	12.44	4.75	16	3.82	7.47	5.3	1.15	14.68	9.34	10.64	11.75	11.2	0.75	33.22	0.3	7.91	1.24	2.52	0.9	28.64	11.48	30.92	75.05
989	19.87	17.87	15.51	15.7	35.02	12.98	74.18	15.81	288.85	89.38	13.98	148.31	155.15	199.98	16.1	168.06	18.78	194.67	9.25	56.18	361.4	27.51	62.23	14.55	419.25	45.18	30.67	32.8	19.16	40.28	9.93	51.25	128.9	13.96	34.09	17.66	14.38	5.64	43.2	13.6	319.55	5.19	164.99	78.42	95.09	22.44	6.18	14.66	16.96
990	2.53	1.22	1.04	1.68	6.81	0.88	17.03	0.95	84.13	18.49	1.9	29.71	36.76	47.9	2.13	33.53	1.33	43.36	1.22	12.41	127.2	3.79	16.36	0.77	147.92	8.94	5.74	6.36	2.73	6.55	1.18	13.62	46.92	0.65	5.2	2.34	1.37	0.34	9.98	0.97	115.56	0.68	49.75	23.3	28.7	1.04	0.43	1.56	1.15
991	0.02	0.05	0.13	0.05	0.21	0.03	0.34	0.13	0.35	0.11	0.04	0.05	0.2	0.32	0.07	0.16	0.01	0.23	0.01	0.24	0.2	0.14	0.44	0.05	0	0.15	0.19	0.2	0.06	0.11	0.03	0.15	0.44	0.02	0.07	0.13	0.12	0.09	0.13	0.05	0.04	0.01	0.22	0.17	0.4	0.17	0.03	0.04	0.07
992	151.25	133.93	91.84	120.71	190.4	121.04	210.89	99.82	182.02	191.29	115.28	303.34	267.2	274.67	130.71	356.03	129.68	225.41	82.91	204.55	242.15	202.31	291.42	131.05	358.88	221.39	122.96	207.99	148.97	175.65	164.96	151.87	320.07	93.62	123.52	238.61	122.67	50.07	286.27	91.22	331.05	120.27	343.51	270.62	660.83	65.59	83.44	131.4	98.19
993	53.19	58.39	56.43	65.69	48.56	47.4	73.27	47.29	59.62	45.09	37.67	264.36	100.09	94.11	60.06	140.84	51.59	96.99	23.03	42.27	361.66	7.87	83.88	12.16	24.74	65.03	32.08	42.33	61.91	24.47	4.13	48.47	81.55	23.76	21.73	18.56	9.53	17.24	14.37	15.16	7.17	9.23	28.22	18.07	125.26	10.04	6.63	9.79	12.31
994	32.03	49.98	44.03	48.06	19.46	35.98	31.15	106.1	29.09	6.86	41.98	91	82.86	42.93	25.16	54.09	44.9	26.04	4.47	6.71	20.66	1.18	4.44	4.84	29.74	2.97	3.07	5.11	59.03	2	0.64	3.41	10.19	3.02	1.33	7.03	0.89	1.19	2.99	2.31	35.04	0.31	9.45	6.59	5.25	3.48	0.19	1.98	7.6
995	13.58	19.7	32.95	16.03	12.09	23.54	10.87	27.23	6.08	7.19	24.32	3.76	6.85	5.62	19.23	4.45	19.72	6.34	19.84	14.86	1.44	13.94	30.65	29.79	0.64	13.4	20.51	17.8	16.27	22.05	17.85	17.73	7.97	28.87	23.92	19.83	18.58	17.36	13.69	31.55	4.21	26.65	17.85	17.12	13.79	30.92	32.41	50.85	34.7
996	1.86	1.78	2.96	1.56	3.64	1.72	7.57	1.84	29.52	9.04	1.82	13.97	21.98	21.3	1.91	18.5	1.43	20.23	1.68	4.88	16.17	2.27	3.25	1.28	18.74	2.4	2.68	1.9	1.39	2.28	1.31	4.27	9.69	3.2	2.04	2.28	1.31	0.88	2.91	1.56	24.51	1.06	11.94	6.51	6.32	2.92	1.85	4.52	2.74
997	3.25	5.11	13.61	2.31	3.04	6.77	3.19	7.86	1.88	1.69	6.68	0.22	0.92	1.11	4.78	0.69	5.79	0.93	5.09	1.64	0.05	2.52	2.23	6.01	0	0.76	1.9	2.98	3.61	2.24	1.93	2.39	1.02	7.95	2.05	2.44	3.77	4.18	0.5	3.63	0.23	2.51	1.51	2.5	0.97	11.02	3.08	4.55	8.79
998	1.21	3.14	18.18	1.75	1.12	3.26	0.7	2.5	0.3	1.14	1.96	0.41	0.27	0.49	3.53	0.09	1.6	0.88	5.26	1.94	0.86	0.1	5.21	22.28	1.07	4.86	19.92	8.18	2.49	18.58	10.81	5.23	2.8	12.24	8.56	3.71	0.57	7.03	0.77	10.7	0	6.36	10.14	5.05	0	4.7	6.95	6.35	3.41
999	123.69	97.38	106.67	103.25	150.37	109.55	158.92	99.65	167.64	154.41	118.24	244.11	190.7	196.4	115.6	201.94	105.45	215.39	117.62	172.4	291.47	100.16	196.22	114.32	229.3	224.61	169.79	159.61	108.1	180.07	99.11	152.49	222.1	118.32	139.17	153.24	106.96	95.03	205.12	81.29	278.53	101.99	251.29	154.83	182.38	86.86	107.95	136.3	121.07
1000	0	0	0	0	0	0	0	0	0	0	0	0	0	0	0	0	0	0	0	0	0	0	0	0	0	0	0	0	0	0	0	0	0	0	0	0	0	0	0	0	0	0	0	0	0	0	0	0	0
1001	182.47	159.62	135.12	163.64	200.08	154.05	162.93	171.69	67.87	151.79	162.73	165.82	121.51	139.2	192.22	179.86	205.02	124.98	75.21	194.18	125.92	61.04	48.96	69.48	22.49	116.14	100.51	164.08	140.31	103.06	45.12	109.42	121.66	113.29	119.3	87.83	111.93	51.92	34.35	83.93	19.5	60.69	50.45	68.49	96.51	107.32	65.31	63.69	121.63
1002	0.42	0.85	1.21	0.91	0.27	0.91	0.31	1.09	0.49	0.04	1.18	0	0.05	0.43	0.74	0	0.56	0.37	0.25	0.24	0	0.66	0.43	1.14	0	0.56	0.52	0.38	0.87	0.59	0.34	0.62	0	0.91	0.39	0.37	0.44	0.1	0.13	1.3	0	0.68	0.04	0.2	0.13	0.9	0.35	0.49	0.62
1003	2.79	2.7	5.85	1.93	2.11	3.22	2.39	4.54	1.05	1.38	4.72	0.16	1.31	1.03	2.91	0.69	3.66	0.45	2.72	1.12	0	0.11	0.47	0.87	0	0.25	0.31	0.86	1.77	0.51	0.67	1.01	0.2	3.54	1	1.3	1.3	1.42	0.28	1.45	0	0.44	0.32	0.35	0.47	4.19	1.06	2.11	3.33
1004	0.19	0.09	0.37	0.19	0.21	0.09	0.15	0.15	0	0	0.16	0.07	0	0.14	0.27	0.12	0.28	0	0.04	0.29	0	0.48	0.79	0.22	1.27	0.51	0.1	0.26	0.22	0.44	0.69	0.24	0.92	0.11	0.19	0.17	0.06	0.06	0.07	0.04	0	0.12	0.26	0.1	0	0.38	0.32	0.24	0.13
1005	49.7	98.7	152.49	60.92	54.17	107.16	71.28	65.7	56.71	74.11	76.48	190.85	71.69	74.92	115.56	59.38	58.27	155.29	117.58	105.92	349.92	258.41	40.9	237.03	273.54	255.17	230.73	185.94	112.64	264.59	263.83	131.73	64.35	196.64	155.87	181.41	83.06	352.26	105.32	147.23	134.05	71.41	241.4	139.21	91.88	206.3	80.57	231.49	293.69
1006	20.01	33.77	20.71	31.12	10.04	57.67	6.68	42.89	11.24	2.01	32.36	18.69	5.51	10.03	14.92	8.39	10.96	8.14	38.33	9.63	0	1.77	1.04	0.47	0.28	13.86	23.58	3.49	22.84	0.42	1.93	2.3	3.08	67.53	1.9	25.95	5.46	9.88	0.09	15.53	0	0.86	34.11	0.88	0.89	58.11	3.4	6.94	54.11
1007	8.36	14.54	27.75	9.45	6.28	16.39	5.76	25.85	3.92	3.02	18.42	4.85	5.73	2.58	15.95	4.22	14.13	3.91	8.8	10.97	1.53	35.68	6.34	29.47	2.46	4.41	11.12	8.98	10.04	9.5	7.58	4.71	2.59	29.13	4.57	14.15	8.56	7.14	3.08	16.33	2.58	7.22	7.58	21.82	4.37	25.27	17.98	33.34	35.9
1008	0.56	0.98	2.12	0.69	0.46	1.14	0.31	2.18	0.06	0.14	1.26	0.24	0.26	0.17	1.21	0.15	0.75	0.17	0.31	0.08	0	0.44	0.34	0.52	0	0.34	0.21	0.31	0.75	0.34	0.72	0.26	0.34	0.97	0.45	0.35	0.57	0.22	0.16	0.31	0.1	0.17	0.38	0.03	0.08	1.14	0.06	0.32	2.02
1009	3	3.07	3.8	2.4	5.96	3.08	12.29	4.12	57.59	13.27	2.26	23.54	29.75	36.72	3.76	28.38	2.29	30.21	1.63	9.53	90.56	4.21	10.8	2.26	81.76	7.43	4.64	6.91	4.23	7.17	1.81	11.55	24.21	2.51	6.1	3.56	2.65	1.26	8.11	2.36	71.59	1.07	33.51	16.09	17.87	5.1	1.37	3.01	4.74
1010	0.06	0.09	0	0	0.14	0.19	0.16	0.05	0.54	0.36	0.09	0.23	0	0.3	0.34	0.81	0.22	0.52	0.18	0.84	10.65	1.67	3.16	0.16	0.7	1.2	1.79	0.12	0.15	1.45	0.56	0.48	2.49	0.8	0.2	0.28	0.06	0	0	18.4	3.44	0.42	1.27	1.66	0.24	5.14	0.58	0.21	0.51
1011	450.66	406.66	330.3	378.61	407.32	518.53	275.79	391.19	54.26	212.11	412.56	186.5	141.83	215.32	351.64	179.45	446.47	119.71	318.64	749.95	163.65	83.63	175.47	87.03	66.01	359.14	372.26	592.74	449.35	204.82	236.78	662.08	469.19	537.5	549.62	319.63	562.95	294.88	36.32	395.97	39.11	564.28	109.25	129.52	117.91	294.89	465.15	235.43	369.9
1012	0	0	0	0	0	0	0	0	0.17	0	0	0	0	0	0	0	0	0	0	0	0	0	0	0	0	0	0	0	0	0	0.09	0	0	0	0	0	0	0	0	0	0	0	0	0	0	0	0	0	0
1013	12.82	14.17	14.64	10.74	18.67	13.24	35.54	12.68	127.22	38.79	14.09	54.03	75.87	84.03	12.35	69.61	12.6	79.17	13.92	21.31	146.44	22.87	30.27	16.03	248.67	18.3	17.92	16	14	20.53	16.34	24.81	59.59	12.75	20.86	15.39	13.72	11.14	22.16	16.97	136.55	15.46	72.16	43.6	41.84	13.34	14.11	17.97	17.73
1014	4.1	5.72	13.65	6	2.66	6.31	1.81	9.47	0.61	1.44	6.88	2.63	1.15	1.12	8.27	1.95	5.37	1.21	3.25	6.95	2.83	5.89	4.57	21.13	0.53	6.18	7.17	7.09	4.03	9.48	5.37	4.59	1.9	8.17	4.42	7.28	7.17	4.52	1.25	13.5	0.28	4.15	2.14	2.81	1.6	21.82	8.55	13.39	18.39
1015	9.2	2.91	2.96	3.92	8.09	2.45	7.96	3.48	2.11	9.29	3.56	4.16	1.94	3.92	4.68	4.59	5.13	3.2	1.78	8.74	6.34	3.94	5.7	5.06	1.17	2.86	5.39	3.58	3.98	11.97	4.08	8.92	5.29	1.85	2.67	3.82	2.23	0.73	1.59	10.12	0.17	2	0.83	7.4	9.33	5.07	2.49	6.38	5.42
1016	0.44	1.05	4.05	0.25	0.28	0.56	0	3.39	0	0.3	1.06	0	0	0	0.73	0.1	1.62	0.22	0.72	0.17	0.14	0.19	0.4	1	0	0	0.17	0.17	0.72	0.07	0.12	0	0.35	1.38	0.3	0.07	0.27	0.31	0.05	0.58	0	0.05	0	0	0.09	6.24	0.72	0.93	0.86
1017	105.87	116.46	134.64	95.05	87.38	118.64	68.73	124.77	28.01	61.11	113.32	34.9	34.59	21.78	117.7	38	120.72	42.52	114.81	68.41	28.94	614.19	106.86	155.59	16.86	51.5	136.84	106.32	109.53	120.04	109.38	55.89	45.79	142.57	112.46	162.44	158.06	76.15	73.17	153.79	11.93	129.82	19.39	236.26	111.21	162.81	125.15	301.7	211.51
1018	0.29	0.06	0.32	0.17	0.32	0.06	0.07	0	0.95	0.35	0.06	1.6	1.39	0.93	0.4	1.39	0	2.13	0.12	0.47	0.13	0	0.22	0.07	0.27	0.1	0.15	0.16	0	0.2	0	0	0.53	0.16	0.09	0.19	0	0	1.06	0.12	0	0	0	0.08	0.08	0.41	0	0.14	0.4
1019	21.11	14.63	19.13	13.22	37.65	18.18	52.56	17.4	127.38	48.55	17.27	52.48	81.15	79.15	18.3	67.53	24.06	79.65	17.08	27.9	148.25	5.94	25.29	2.48	198.45	14.56	14.66	18.34	15.37	13.45	2.72	25.94	51.63	16.79	18.56	10.73	14.34	5.82	12.57	4.98	145.05	3.58	62	26.33	32.51	12.6	5.81	3.27	8.82
1020	3.76	1.84	1.63	1.95	9.21	1.9	19.42	2.03	92.68	23.59	1.63	36.95	52.55	53.43	2.66	52.76	2.33	54.44	1.5	11.36	103.2	3.57	16.99	0.61	122.12	9.41	4.58	7.08	3.45	6.82	1.31	12.09	31.61	3.07	6.19	3.31	1.31	0.4	9.28	1.14	112.49	0.64	44.44	19.12	21.25	1.82	0.41	1	1.19
1021	72.46	82.09	99.25	69.96	68.18	89.17	95.93	95.82	64.34	57.15	81.75	42.24	63.97	58.57	86.55	52.96	91.64	76.4	75.66	82.09	16.67	68.79	26.67	31.72	28.12	37.15	40.4	52.19	89.81	38.93	24.31	43.01	25.28	78.06	51.92	44.62	44.61	43.47	26.97	48.27	24.97	24.75	54.39	58.38	37.48	117.26	23.72	50.34	67.83
1022	0.69	3.25	13.7	1.9	0	3.2	0	7.5	0	0.07	8.23	0	0	0	3.55	0	3.36	0	2.82	0.56	0	5.63	4.54	3.08	0	0	3.77	1.39	4.25	2.02	4.64	0.96	0.16	6.85	1.76	3.23	3.43	3.34	0.69	5.59	0	3.9	0	1.81	0	9.1	6.97	10.66	12.14
1023	4.29	4.24	11.33	5.24	6.08	6.82	3.72	10.94	2.15	2.45	4.43	0.81	1.13	1.92	6.93	0.7	6.31	1.9	10.73	18.92	0.76	1.5	4.22	2.52	0.16	4.97	10.74	11.97	2.51	4.43	7.35	15.6	5.98	22.75	14.21	4.87	18.53	7.51	1.09	21.09	0.21	18.32	5.96	7.86	2.24	44.3	24.9	23.92	11.45
1024	0.15	0.17	0.4	0.52	0.57	0.67	1.48	1.1	3.61	1.4	0.6	2.78	2.58	3.37	0.73	3.26	0.43	3.57	0.11	1.17	6.75	0.52	1.62	0.38	10.24	1.72	0.71	0.53	0.45	0.93	0.3	1.87	2.23	0.03	0.68	0.51	0.11	0.12	0.95	0.25	5.23	0.27	3.34	1.85	1.86	0.29	0.19	0.21	0.18
1025	3.36	2.64	4.5	2.55	2.38	3.88	1.59	4.6	0.76	1.33	4.46	1.12	1.16	0.88	3.97	1.52	3.22	0.87	2.76	3.98	0.34	6.13	2.6	6.69	0.9	3.05	4.46	3.67	3.05	2.65	3.34	1.69	1.05	4.86	2.82	3.69	4.17	2.44	2.41	4.63	0.36	5.11	2.65	3.65	4.34	6.71	5.3	5.86	4.97
1026	0.15	0.1	0.04	0.03	0.07	0.03	0.04	0.12	0	0	0.19	0.06	0	0	0.04	0	0.19	0	0.03	0.08	0.27	1.07	7.2	2.89	0	1.47	0.32	1.8	0.07	0.66	0.34	1.35	0.28	0.96	1.66	0.75	0.53	0.05	0.45	2.05	0	0.37	0	0.04	0.35	1.55	1.05	1.51	0.84
1027	36.41	34.93	45.75	30.42	36.06	29.89	30.09	40.36	9.63	23.15	41.56	36.96	23.45	23.15	33.17	35.45	38.04	25.84	19.39	31.76	20.15	15.16	12.99	13.77	6.6	21.27	18.41	26.48	36.84	12.68	12.51	24.1	16.93	29.61	18.39	19.33	18.14	17.55	4.16	21.79	2.58	7.55	10.01	13.42	17.7	31.9	15.46	22.35	36.82
1028	48.87	56.6	94.07	51.41	29.37	58.66	21.75	54.75	7.95	24.46	65.12	29.31	17.54	18.04	67.25	26.82	59.87	30.42	44.11	53.81	32.5	16.27	68.83	53.88	5	37.94	47.79	36.44	53.27	54.1	45.64	46.11	21.71	56.51	43.81	29.95	29.68	32.37	2.95	81.35	2.76	32.61	13.86	23.65	9.61	71.8	40.9	36.02	79.25
1029	3.76	4.05	5.85	5.72	1.71	3.92	1.74	18.35	2.03	1.12	8.23	4.72	1.98	1.74	7.47	3.42	3.1	3.9	0.98	2.16	1.74	0.09	0.6	0.52	0.67	1.21	0.53	0.41	8.04	0.31	0.08	0.51	1.07	1.2	2	0.84	2.47	0.9	0	0.63	1.15	0.19	0.36	0.62	0.3	1.55	1.21	0.57	1.02
1030	20.71	21.55	28.29	19.28	30.05	10.25	22.7	18.48	9.9	15.4	22.8	36.75	13.68	20.6	20.91	21.97	14.39	14.81	7.16	35.15	36.92	63.52	113.01	43.95	31.71	33.03	22.66	34.14	22.41	68.42	39.93	38.9	33.17	16.44	12.23	43.07	17.94	8.45	31.43	22.56	10.9	6.36	44.43	93.07	19.19	35.57	9.64	56.99	43.67
1031	97.62	91.53	123.09	64.14	93.45	95.17	74.53	106.79	43.21	57.41	94.43	31.16	57.04	40.13	92.3	46.8	105.48	46.35	79.93	66.62	8.77	135.04	53.73	185.25	8.81	81.02	131.37	108.47	107.54	89.44	92.1	68.98	46.06	109.96	83.89	131.05	101.95	55.02	91.15	75.37	14.43	71.9	77.7	153.94	62.56	176.62	101.94	163.15	142.6
1032	5.82	7.43	13.6	3.76	4.16	9.57	3.98	10.97	3.92	4.25	9.19	2.04	2.79	1.97	6.99	1.35	7.7	2.59	7.49	5.91	6.19	8.91	4.2	15.22	4.24	7.33	8.11	4.53	5.84	4.15	6.45	3.65	2.65	14.24	5.94	7.38	9.23	6.8	3.17	13.45	5.52	8.61	4.35	7.34	2.92	15.01	10.17	11.56	15.21
1033	54.82	72.72	69.32	122.26	28.31	50.16	22.31	97.93	20.12	11.8	81.16	35.56	6.92	10.02	104.18	13.75	91.84	9.32	39.75	40.91	0.62	7.08	60.31	21.89	2.2	21.79	40.27	36.33	62.42	6.5	148.27	34.22	26.36	68.37	36.84	34.51	12.18	125.83	3.77	87.06	0	6.28	13.56	9.34	5.77	61.41	5.39	86.78	170.81
1034	3.11	4.13	9.07	2.41	2.25	5.76	1.69	6.44	0.83	0.82	5.36	0.29	0.97	0.7	4.24	0.46	4.07	0.61	3.92	2.15	0.08	4.57	1.52	3.97	0.09	0.85	1.94	1.78	4.22	1.87	1.39	1.25	0.33	6.78	2.26	1.86	3.03	2.61	0.29	3	0.44	1.7	1.28	1.93	0.53	9.08	3.02	3.99	7.46
1035	1.52	2.2	3.42	1.47	1.1	2.52	0.7	3.77	0.41	0.49	2.93	0.37	0.32	0.36	2.28	0.32	2.27	0	1.39	0.71	0	3.73	1.07	2.49	0	0.76	1.9	1.01	2.22	1.02	1.34	0.51	0.42	2.39	1.55	1.13	2.3	1.5	0.64	4.4	0	1.33	0.62	1.3	0.69	4.67	1.5	3.88	4.52
1036	1.24	1.89	2.03	1.71	0.54	0.67	1	1.47	0.77	1.42	1.55	2.48	1.09	0.98	1.49	0.85	0.92	1.43	0.68	0.73	0.28	0.22	1.31	1.26	0.56	0.2	0.37	0.15	1.02	0.04	0.59	0.16	0.76	0.33	0.62	0.26	0.14	0.16	0.01	0.32	0.56	1.2	0.11	0.34	0.08	2.79	2.29	0.18	1.04
1037	3086.72	3148.03	3004.25	2142.65	2259.12	3177.64	2186.01	3128.52	799.83	2641.9	3283.65	964.83	1309.78	1068.41	3124.31	1105.44	3687.93	1148.36	3246.39	894.92	68.37	2710.2	1137.18	2420.08	102.24	800.52	2010.3	1209.88	3111.99	830.09	1350	1250.09	507.66	2117.77	1949.96	1793.08	1887.38	1833.11	1739.98	1696.03	328.58	2375.95	416.21	1724.68	1095.18	1765.99	2542.4	1535.81	1901.81
1038	37.32	45.05	73.64	33.68	35.48	52.32	34.23	52.22	15.96	20.72	54.76	12.7	14.96	13.68	51.39	11.04	45.41	17.16	55.87	34.14	2.59	39.1	22.63	48.55	2.21	26.85	31.52	37.7	47.54	26.43	27.97	24.54	7.03	47.3	41.19	44.04	46.29	36.99	17.4	36.53	4.95	28.07	11.92	42.25	14.75	67.32	36.7	65.79	70.72
1039	0.06	0	0.23	0.11	0	0.06	0	0.14	0	0	0.12	0	0	0	0.39	0	0.06	0	0.63	0	0	0	0	0.2	0	0.09	0.07	0	0.06	0.03	0	0.07	0	0.08	0	0	0	0.09	0	0.39	0	0	0.08	0	0	0	0.06	0	0.1
1040	0	0	0	0	0	0	0	0	0	0	0	0	0	0	0	0	0	0	0	0	0	0	0	0	0	0	0	0	0	0	0	0	0	0	0	0	0	0	0	0	0	0	0	0	0	0	0	0	0
1041	30.02	40.07	27.4	35.08	33.86	30.66	38.71	20.7	19.71	34.19	33.63	59.83	39.12	42.76	40.62	42.17	31.23	47.47	21.71	43.11	47.57	17.3	49.36	16.26	10.14	53.1	32.1	45.79	39.1	39.86	13.92	27.51	38.57	26.4	35.42	18.1	28.31	41.86	6.17	9.39	3.95	12.26	19.27	20.47	25.21	12.13	12.53	11.21	13.43
1042	22.36	36.48	19.62	20.47	12.36	25.02	6.43	22.17	4.16	6.22	38.41	6.1	7.31	3.85	25.97	9.13	35.62	6	17.16	5.03	1.17	0.9	0.84	0	0.26	0.82	9.29	4.65	18.15	4.26	0.98	8.47	4.59	19.56	14.33	6.04	2.44	9.35	0.45	5.42	0	0.62	2.69	5.82	1.96	34.51	5.16	1.35	28.28
1043	0.07	0	0.06	0.05	0	0.03	0.06	0.06	0	0.03	0.07	0.04	0	0.16	0.05	0	0.02	0	0.02	0	0	0.05	0.03	0	0	0.04	0.03	0.4	0.08	0.05	0	0.23	0.25	0.12	0.07	0.05	0.13	0.07	0.06	0.23	0	0.09	0.15	0.03	0.1	0.45	0	0.06	0.04
1044	2.13	3.6	2.45	4.91	1.71	3.48	2.27	4.5	2.93	0.33	1.52	7.42	1.72	1.75	2.7	2.15	1.02	0.79	1.57	3.61	0	1.39	0.69	0.55	1.7	3	6.48	2.23	4.6	0.41	2.12	2.51	4.96	0.74	4.92	2.1	3.24	0.74	0.55	5.14	0	0.41	0.37	2.67	1.17	2.3	0.66	3.12	4.76
1045	0.03	0.08	0.09	0.03	0	0	0	0.18	0	0.04	0.15	0.06	0.11	0.06	0.04	0	0	0.06	0	0.14	0	0.04	0	0	0	0	0	0	0.07	0.08	0.07	0	0.06	0.05	0.06	0.08	0	0.06	0	0.04	0	0	0.09	0	0	0.15	0.06	0	0
1046	9.92	13.91	27.34	8.95	7.44	17.69	6.76	22.9	1.64	5.5	18.7	2.04	2.91	2.89	17.18	3.63	17.72	1.74	16.58	6.47	0.63	16.98	6.72	25.76	0.21	6.74	11.97	8.44	11.85	7	14.82	6.57	3.04	24.41	12.61	7.75	16.79	13.76	2.05	53.52	0.96	11	3.45	12.49	2.09	73.23	29.47	24.36	29.04
1047	1.8	2.06	3.84	1.38	2.75	1.91	4.79	2.33	14	4.44	1.93	5.64	8.4	7.64	2.26	6.66	2.4	9.21	1.55	1.67	3.46	1.77	2.14	2.14	4.21	1.45	1.29	2.1	1.1	0.98	0.95	1.77	3.24	2.69	1.07	2.46	2.5	1.61	1.61	1.23	4.19	0.45	2.9	1.15	1.97	2.97	1.1	3.62	1.93
1048	0.67	1.14	4.5	0.72	0.68	2.4	0.88	2.06	0.74	0.87	2.1	0.66	0.58	0.12	1.2	0.61	0.86	1.24	1.59	1.06	0.05	1.61	0.67	3.12	0.16	0.34	0.74	0.75	0.98	0.59	1.15	0.66	0.29	3.43	1.42	1.01	1.79	1.49	0.73	2.86	0.28	0.61	0.52	0.89	0.68	7.13	2.06	3.5	5.63
1049	31.95	41.05	55.3	37.46	29.58	54.36	17.79	68.76	10.17	17.78	38	11.43	19.52	9.54	31.14	12.65	42.21	11.2	33.6	30.24	4.71	47.73	40.14	105.85	8.28	56.03	27.54	45.34	40.42	53.87	49.03	44.72	22.14	41.04	29.62	52.27	47.69	24.24	42.87	89.29	3.71	19.53	20.95	38.16	61.24	68.8	31.43	106.96	67.75
1050	5.33	12.54	21.01	6.96	2.99	10.08	3.23	14.92	1.46	2.74	14.1	2.19	1.59	1.35	13.59	1.73	11.93	1.05	4.91	8.34	1.07	9.18	1.87	10.74	0.46	5.69	4.76	2.06	7	1.08	61.56	10.97	1.94	18.55	5.95	2.44	5.61	6.2	0.83	3.47	0	0.8	0.65	1.23	1.09	16.52	1.48	27.77	27.68
1051	57.78	54.96	49.21	50.74	41.87	33.8	47.34	48.54	16.44	37.42	48.92	58.08	29.38	36.55	61.61	51.84	60.82	25.41	24.79	59.17	56.04	22.48	53.66	15.61	24.1	31.43	30.73	45.34	64.32	35.91	28.25	43.22	45.17	38.12	29.19	30.17	25.87	26.92	26.56	30.87	11.84	18.92	50.23	55.19	68.83	31.62	23.08	13.2	18.94
1052	15.54	18.81	23.38	15.38	11.42	17.38	10.99	25.35	6.08	7.78	19.11	14.21	9.47	8.02	19.6	10.44	19.8	8.15	9.56	17.34	4.61	13.87	17.33	12.32	11.49	15.94	17.98	13.18	15.42	12.51	14.88	16.76	10.25	19.41	18.44	13.26	13.27	15.55	0.6	19.75	5.07	7.54	13.42	13.86	10.12	22.88	12.32	22.33	19.74
1053	0	0	0	0	0	0	0	0	0	0	0	0	0	0	0	0	0	0	0	0	0	0	0	0	0	0	0	0	0	0	0	0	0	0	0	0	0	0	0	0	0	0	0	0	0	0	0	0	0
1054	13.18	15.08	40.37	14.79	15.95	17.91	17.89	24.16	34.61	14.55	19.11	22.4	24.65	22.54	17.01	20.91	14.87	22.98	14.18	20.21	43.94	15.37	8.52	32.54	46.96	11.27	15.03	7.99	21.11	14.62	10.47	9.08	12.18	14.27	13.8	10.86	6.03	6.15	4.06	9.2	30.62	10.5	17.35	11.19	9.92	24.34	11.21	12.26	28.35
1055	70.78	16.71	19.02	11.22	102.4	21.99	61.52	9.55	15.92	94.53	20.17	16.31	23.89	26.73	16.07	68.04	45.87	26.98	32.09	72.78	34.69	120.25	185.32	107.56	38.75	107.82	74.09	106.09	26.82	73.83	85.13	88.24	68.12	30.15	94.47	94.49	90.16	14.62	78.46	68.47	24.94	51.62	49.61	77.19	94.89	41.08	54.06	57.78	49.25
1056	5.45	4.6	5.67	6.9	8.04	3.96	6.83	5	7.29	5.81	5.24	7.3	5.49	8.43	5.07	9.23	4.58	6.26	4.18	10.06	2.05	9.46	3.56	24.27	3.56	3.58	2.87	5.41	5.07	6.14	3	5.52	1.96	5.4	3.03	11.18	4.44	2.89	0.92	3.79	1.7	2.06	5.38	1.44	33.93	3.92	3.72	16.98	7.06
1057	88	79.14	87.31	68.05	98.71	71.9	86.54	76.39	34.38	70.92	75.3	94.33	72.2	77.15	72.88	91.22	83.2	59.87	62.52	100.66	68.59	83.96	122.1	97.16	41.16	112.99	55.55	114.85	75.45	84.14	71.11	87.8	129.57	79.89	72.1	93.61	77.14	51.4	49.28	59.77	60.09	63.18	60.62	85.19	74.05	67.12	61.48	65.68	63.65
1058	158.39	117.7	63.76	103.69	437.41	79.85	1049.37	72.46	5249.51	1281.62	79.5	2033.13	2888.58	3163.56	120.22	2781.01	89.44	3223.42	48.38	362.42	4106.61	153.51	553.91	34.69	5501.26	320.53	221.94	281.46	114.52	273.16	49.98	524.91	1459.78	57.54	234.09	137.69	47.86	31.71	370.09	37.63	4789.51	24.38	1717.25	819.36	922.96	39.27	20.39	60.69	56.6
1059	41.57	51.86	75.43	38.92	36.36	62.41	29.79	72.02	8.84	24.11	56.33	9.37	14.05	16.32	58.31	14.22	56.18	13.92	44.91	30.09	3.31	49.44	39.25	60.1	4.89	23.02	37.37	33.15	46.53	37.2	34.03	28.77	12.7	51.67	43.26	53.22	46.53	47.13	22.44	44.29	1.47	31.23	15.75	34.94	14.38	89.38	50.3	83.84	103.72
1060	67.74	79.17	133.42	48.59	63.62	92.34	49.97	112.48	23.46	45.58	87.08	17.68	23.8	30.56	66.69	25.57	82.74	24.83	64.08	66.5	6.67	100.29	45.29	135.77	10.54	59.83	62.51	59.23	61.25	68.99	61.94	51.07	35.24	112.34	62.61	79.02	74.37	41.33	45.26	98.24	14.81	58.01	57.82	104.28	57.07	211.99	80.27	138.2	147.13
1061	0.86	0.68	2.54	0.42	1.73	1.51	0.48	1.51	0.41	0.55	1.6	0.21	0	0.07	0.74	0.12	1.01	0	2.31	1.32	0.26	0.51	0.97	2.26	0	1.96	3.89	2.19	0.69	2.45	2.11	3.84	0.63	3.17	3.71	0.46	2.78	1.12	0.16	4.25	0	4.81	1.76	1.53	1.04	16.06	6.52	1.92	2.14
1062	10.05	16.92	1.17	10.19	11.46	10.51	9.72	4.43	2.38	6.6	7.54	9.12	13.99	8.01	8.34	10.52	11.64	5.88	6.34	19.72	10.31	11.3	25.95	8.36	3.3	14.5	6.41	17.73	13.91	15.06	1.98	14.15	14.11	10.58	12.43	6.34	5.7	7.36	3.64	4.59	1.69	3.16	8.82	18.37	13.02	6.97	1.56	21.44	2.94
1063	5.12	4.84	8.27	5.34	7.88	4.25	18.15	8.08	65.51	18.88	5.53	27.85	40.43	44.81	5.16	33.12	3.97	38.53	2.81	9.73	66.56	2.66	9.11	1.01	66.75	8.08	3.79	5.32	4.4	5.24	1.54	8.17	20.77	2.85	4.23	2.7	2.61	1.2	6.29	1.23	47.65	1.03	25.05	10.84	13.66	2.48	0.64	1.37	3.83
1064	1.34	2.56	4.4	2.35	1.95	3.28	1.97	24.84	3.18	1.46	4.41	4.24	1.39	2.44	2.96	2.09	2.96	2.78	1.58	6.36	3.72	0.87	7.07	2.98	8.29	3.42	2.47	4.1	2.1	2.3	7.56	9.92	5.63	4.93	5.54	2.82	5.64	5.16	1.61	9.03	2.2	1	5.16	3.63	4.98	14.28	1.38	16.36	17.89
1065	2.52	1.87	1	1.79	2.18	1.35	3.28	1.54	1.76	1.39	1.58	1.36	1.92	1.76	1.93	0.45	1.46	1.28	1.47	1.15	0.59	2.19	1.68	0.87	1.09	1.24	1.38	1.49	1.9	1.11	0.59	1.65	0.63	0.9	0.95	1.55	0.77	0.51	0.62	0.63	0.36	0.72	0.88	1.15	1.47	1.38	0.63	1.57	0.72
1066	0.06	0	0.13	0	0	0	0	0	0	0	0	0	0	0	0	0	0.08	0	0	0	0	0	0	0.09	0	0	0	0	0.07	0	0	0.15	0	0	0	0	0	0	0	0	0	0	0	0	0.17	0	0	0	0
1067	14.6	12.19	20.22	9.31	27.99	15.02	64.13	16.59	291.08	71.19	12	115.1	158.98	176.01	13.03	149.91	12.33	176.74	10.62	30.64	258.7	22.04	44.09	18.78	342.47	28.62	18.31	22.11	14.69	25.58	11.53	39.12	99.63	15.17	18.87	16.77	12.41	5.26	28.02	15.72	279.63	8.48	115.51	64.16	64.28	25.77	7.26	34.69	24.95
1068	48.45	63.35	70.18	74.51	32.77	36.32	17.43	55.38	19.38	20.54	53.32	102.44	36.82	43.72	69.36	55.85	43.86	26.09	13.66	78.62	100.98	66.35	71.65	57.22	77.85	21.55	17.73	39.02	50.66	29.48	21.63	25.7	106.64	20.86	40.69	28.49	27.9	10.69	37.88	11.84	22.34	2.8	18.98	31.85	82.25	32.97	28.88	14.33	55.78
1069	3.85	4.47	4.49	4.56	4.66	5.22	4.05	6.55	0.88	2.17	5.24	2.23	2.17	2.5	6.35	1.63	6.06	2.06	3.27	3.44	0.87	2.39	2.62	1.07	0	2.03	1.66	2.87	3.83	1.83	0.73	1.11	2.14	2.73	2.19	1.25	2.31	2.88	0.3	1.09	0.15	1.02	1.26	1.71	1.47	1.93	1.33	1.37	1.59
1070	124.61	138.75	115.64	97.01	109.46	130.61	74.45	141.52	37.02	69.19	135.56	78.78	68.3	62.42	136.95	92.49	149.77	54.59	92.09	147.41	55.38	59.14	76.94	39.64	16.87	84.36	97.74	172.93	166.63	69.15	59.28	160.71	77.44	123.65	109.47	70.41	101.57	80.63	20.54	102.23	9.96	76.39	56.4	62.48	75.52	129.59	80.94	58.74	106.96
1071	1.51	2.29	1.66	1.89	0.88	1.11	0.93	2.43	2.29	2.41	1.83	4.25	2.52	1.12	2.56	2.43	1.41	4.14	0.38	0.28	1.65	3.91	0.14	0.06	0	1.32	1.39	0.72	2.1	1.68	0.05	1.67	0.29	0.72	0.25	2.58	0.08	0.35	0.91	0.91	0.33	0.08	4.59	4.69	0	0.9	0.44	0.46	4.61
1072	0.45	0.21	0	0.1	0.3	0.28	0.41	0.15	1.07	0.91	0.54	1.1	0.52	0.6	0.2	0.68	0.45	0.91	0.64	1.04	3.12	5.77	0.24	0.05	0.51	0.46	0.2	0.42	0.15	0.3	0.4	1.19	2.12	0.09	0.23	0.29	0.38	0	1.78	6.29	0.42	0.25	1.58	4.3	1.69	1.13	0.06	0.27	0.24
1073	4.71	11.22	9.91	7.68	2.91	16	2.13	8.71	1.58	2.13	8.18	2.7	0.21	0.71	7.93	1.24	13.04	1.64	6.75	7.89	0.54	1.32	2.61	1.48	0	1.67	5.37	6.3	6	2.97	9.11	9.85	2.09	10.31	5.28	5.01	3.56	9.26	0.58	22.26	3.25	13.04	5.63	9.11	5.8	17.6	7.73	20.72	7.63
1074	0	0.04	0.05	0	0	0	0	0.05	0	0	0	0	0	0	0	0	0.11	0	0	0	0	0	0	0.05	0	0	0	0	0.04	0	0.04	0	0	0.05	0	0	0.05	0.18	0	0.11	0	0	0.05	0	0	0.21	0	0	0.19
1075	0.42	0.31	0.33	0.34	0.93	0.37	1.84	0.17	7.94	2.52	0.43	3.02	3.89	4.91	0.17	3.23	0.32	4.85	0.12	0.65	5.32	0.42	1.63	0.07	9.78	0.85	1.4	0.66	0.4	1.08	0.23	1.51	2.37	0.07	0.69	0.44	0.38	0.04	1.22	0.06	10.68	0.26	3.24	1.77	1.25	0.19	0	0.32	0.16
1076	3.69	6.56	14.2	7.74	1.52	5.14	1.28	16.77	2.07	0.85	9.45	3.94	2.63	1.63	7.93	2.01	5.53	1.96	3.16	1.14	1.65	1.31	1.19	4.76	2.52	0.75	1.17	1.24	5.03	1.7	3.72	1.94	6.25	4.42	0.48	2.73	0.74	1.77	0.46	2.29	1.4	1.14	2.33	1.6	2.34	7.29	3.36	6.3	11.84
1077	319.35	249.42	263.53	219.63	369.97	252.51	300.43	262.22	128.09	243.23	299.66	252.23	157.18	177.77	251.28	270.96	254.07	195.95	208.1	260.16	172.16	330.33	287.07	471.53	104.14	375.2	385.65	436.48	305.25	345.95	307.11	271.15	263.72	340.4	326.43	466.52	398.32	233.23	182.2	352.79	131.87	401.12	102.66	346.47	512.37	283.41	383.39	323.61	389.17
1078	7.59	12.72	22.88	8.82	6.04	15.91	4.56	20.26	2.14	1.72	12.83	2.29	1.06	1.78	15.19	0.47	13.18	2.29	10.76	4.37	1.21	13.84	4.37	20.25	2.44	4.8	7.29	3.45	12.25	6.12	10.39	6.09	1.9	18.36	7.83	11.93	8.64	8.64	3.07	20.62	1.84	13.68	3.53	5.08	2.08	41.06	20.74	30.45	28.14
1079	1.58	3.77	5.57	2.82	0.61	4.54	0.69	11.12	0.41	0.33	4.23	0.33	0.22	0.48	2.95	0.44	2.21	0.16	0.28	0.12	0	0	0.23	0	0	0	0.12	0	2.6	0.16	0	0	0	0.31	0.07	0.41	0	0	0	0.09	0	0.03	0	0	0	0.39	0	0	1.25
1080	0.56	0.58	1.71	0.48	0.24	0.95	0.42	1.57	0.18	0.46	0.7	0.33	0.16	0.43	0.61	0.39	0.87	0.59	0.37	1.63	0.94	1.11	1.79	2.15	1.09	2.2	1.02	1.9	1.2	1.4	1.05	1.77	1.3	1.51	0.6	1.62	1.02	0.86	1.65	1.67	0.27	0.98	2.23	2.15	1.74	3.71	1.36	3.59	2.2
1081	18.74	23.06	47.38	18.88	13.3	25.48	11.51	38.11	2.25	9.09	27.7	4.56	4.71	3.1	25.74	4.77	30.39	5.16	25.62	18.48	2.09	27.67	5.89	46.22	1.83	10.74	21.41	12.49	23.02	13.96	16.45	14.83	5.5	34.23	17.8	19.55	25	23.61	7.68	21.25	0.24	12.13	3.6	13.36	9.11	50.76	23.91	43.33	48.53
1082	0	0	0	0	0	0	0	0	0	0	0	0	0	0	0	0	0	0	0.07	0	0	0	0	0	0	0	0	0	0	0	0	0	0	0	0	0	0	0	0	0	0	0.05	0.19	0	0	0.1	0	0	0
1083	0.13	0.15	1.17	0.41	0.04	0.49	0.04	0.57	0.05	0.02	0.25	0	0.16	0	0.39	0	0.46	0	0.32	0.23	0	0.28	0.66	1.08	0	0.28	0.99	0.33	0.35	0.39	0.22	0.43	0.31	0.47	1.26	0.42	0.69	0.28	0.06	2.16	0	0.15	0.12	0.28	0.05	2.08	1	3.21	5.26
1084	42.61	45.22	41.6	31.26	56.09	35.8	61.8	26.72	29.19	42.7	30.71	95.91	78.82	53.32	42.92	76.16	39.48	54	28.66	74.08	36.89	38.2	61.68	21.01	74.42	46.71	69.67	86.17	45.68	54.67	24.36	75.23	85.75	30.82	69.19	40.66	26.63	19.48	47.52	46.24	22.15	33.29	62.61	98.14	75.26	29.4	24.71	46.22	19.58
1085	5.12	9.71	15.62	7.66	4.52	11.95	2.82	25.41	2.28	1.39	10.21	3.75	3.98	2.11	7.92	2.12	9.22	0.91	1.39	1.12	0	0.16	0.06	0.07	0.54	0.3	0.43	1.51	6.82	0.19	0.17	0.74	0.59	1.25	0.46	2.2	0.85	0.89	0.08	2.7	0.1	0.32	0.1	0.21	0.51	6.2	0.41	0.36	4.91
1086	26.2	42.79	37.59	36.89	16.03	37.15	15.97	72.64	11.74	7.65	30.63	42.16	40.32	11.48	32.7	22.84	25.05	20.75	6.42	6.05	5.34	4.29	2.29	2.68	4.64	0.87	2.13	2.69	29.12	2.22	1.75	2.23	2.46	4.84	1.64	8.86	2.42	1.48	1.39	4.85	3.26	1.45	4.35	1.85	3.13	10.76	2.31	3.39	9.68
1087	11.59	13.87	26.1	9.13	7.48	17.94	6.75	17.12	2.87	4.9	16.76	3.17	2.85	3.86	14.78	3	16.34	2.21	13.26	7.99	0.33	21.85	11.7	23.02	1.2	6.55	15.33	8.2	14	11.79	9.24	9.14	4.76	17.84	8.54	11.69	12.42	10.4	5.72	16.69	0.82	6.97	4.92	10.62	6.05	46.39	11.94	31.39	32.32
1088	0.95	2.34	7.21	2.06	0.33	2.21	0.08	8.45	0.24	0.04	3.54	0.12	0.37	0	1.62	0	1.82	0.12	0.62	0.36	0.14	0.31	0.21	1.3	0	0	0.22	0.32	0.91	0.3	0.16	0.08	0	1.1	0.27	0.37	0.29	0.77	0	1.87	0	0.8	0.09	0.04	0	1.69	1.81	1.4	3.54
1089	2.67	3.18	3.19	3	1.59	3.4	1.47	5.9	0.53	1.58	3.62	1.26	1.3	0.92	3.7	0.73	4.58	0.8	1.79	2.39	0	1.01	1.83	1.76	0.46	0.86	2.18	1.7	2.91	1.52	1.29	1.97	0.77	2.33	2.04	2.14	1.78	1.39	0.42	2.56	0	1.42	0.44	1.4	1.31	3.17	1.35	2.35	3.09
1090	7.38	7.83	11.78	7.16	12.15	6.7	25.4	9.22	118.29	27.92	8.88	52.67	62.51	69.55	7.86	58.63	8.69	63.78	5.82	19.74	152.53	8.38	20.58	8.6	172.84	13.45	10.59	13.03	9.3	16.14	4.22	20.14	54.32	8.71	14.2	7.93	7.37	7.13	13.25	7.72	131.77	8.67	66.12	31.45	38.96	9.03	6.34	10.92	10.24
1091	13.14	13.23	16.49	11.7	23.93	13.21	51.72	13.54	217.75	53.36	11.34	85.45	100.58	124.16	12.37	101.63	12.04	117.93	8.27	34.02	234.39	19.98	45.09	11.39	295.07	27.34	18.38	24.38	16.37	24.96	7.27	38.7	94.93	11.66	17.51	15.77	10.61	6.04	29.24	8.67	231.46	4.11	105.46	59.62	75.22	32.99	5.74	18.09	16.08
1092	9.06	12.42	11.67	11.5	7.34	11.42	4.26	15.55	3.53	4.46	12.6	4.84	3.69	5	14.24	4.83	17.21	2.36	9.22	14.7	2.85	1.97	7	21.97	11.46	4.57	8.46	7.68	8.79	4.89	14.24	13.68	6.59	13.83	9.88	6.11	7.57	6.8	0.96	14.53	4.6	5.27	5.46	6.3	6.06	22.5	8.71	12.23	16.7
1093	2.65	2.1	2.22	1.34	2.65	1.94	2.6	2.1	4.83	4.2	2	3.38	3.55	3.54	2.36	4.38	2.45	4.72	1.53	4.02	3.77	4.79	3.63	4.17	3.6	3.75	3.6	4.84	2.73	3.7	2.92	2.56	3.62	2.71	4.09	2.95	3.75	1.7	2.6	2.78	1.13	2.47	2.07	2.85	2.19	5.37	2.1	4.33	2.13
1094	2.27	2.18	5.03	1.46	0.7	0.77	0.79	0.97	0	0.25	5.65	1.53	0	0.62	2.81	0.89	2.02	2.43	0.65	1.49	1.56	2.37	0.98	26.16	0	1.74	2.38	5.45	2.86	15.11	4.66	1.76	0.26	5.05	0.81	9.11	1.2	1.26	0.12	9.01	0.22	1.2	8.44	0.66	1.9	3.16	0.58	19.52	7.13
1095	1.11	0.76	0.58	0.77	3.23	0.59	7.71	0.45	32.99	7.57	0.71	14.32	16.16	21.93	1.22	18.96	0.99	21.31	0.28	4.69	51.19	1.93	8.7	0.36	68.9	5.17	2.72	2.67	1.6	3.61	0.55	6.81	15.92	0.7	2.68	1.76	0.8	0.26	4.98	0.42	41.72	0.39	21.65	10.97	10.41	0.54	0.25	0.72	0.51
1096	8.17	15.26	38.52	23.3	7.04	10.63	1.17	45.5	0.28	0.19	12.61	6.31	1.31	0.82	13.06	1.88	18.35	1.8	25.51	1.51	0.23	0.37	4.36	2.82	0	1.28	8.51	4.45	7.45	0.93	5.62	0.26	0.66	14.29	3.3	6.06	0.37	3.88	0	0.37	0	0.04	3.36	0.9	0	21.63	2.31	10.56	15.51
1097	6.59	10.09	21.89	6.97	3.49	11.61	2.78	13.35	1.27	2.63	12.26	2.53	0.89	1.13	10.16	1.23	12.12	0.74	6.98	6.14	0.87	6.77	7.93	15.05	0.95	6.47	9.01	4.82	9.28	10.02	5.84	5.39	1.78	9.54	5.09	10.35	7.57	5.32	0.92	24	1.72	4.68	4.61	5.39	1.57	19.29	10.22	11.68	17.52
1098	34	41.71	54.4	23	21.15	29	17.59	44.54	9.74	17.22	40.25	35.74	31.73	31.82	34.16	42.88	40.16	20.96	18.61	52.78	50.59	17.65	28.8	24.35	52.97	27.4	28.34	35.7	43.11	23.61	11.37	24.25	52.48	29.8	21.67	22.24	15.75	7.73	3.83	23.42	8.93	11.39	8.27	7.46	20.13	43.86	15.67	25.91	26.13
1099	117.13	123.24	227.78	78.66	107.85	145.32	88.17	159.73	133.43	101.42	140.81	62.96	80.12	99.05	115.98	92.09	147.11	93.51	126.39	80.05	68.9	152.74	96.01	323.9	123.65	55.73	105.03	65.33	87.37	59.44	118.84	62.22	64.29	194.54	94.91	138.07	164.99	100.82	63.95	154.66	105.87	116.17	65.77	91.88	95.72	269.39	199.44	218.6	277.16
1100	10.34	13.42	22.69	11.08	11.8	17.96	9.15	16.75	3.36	6.44	15.36	3.8	6.46	4.67	16.48	3.3	13.05	3.51	17.91	11.08	0.42	11.68	11.02	19.61	1.48	12.14	9.71	11.57	8.42	11.5	9.15	9.36	3.69	19.04	14.64	15.91	19.85	25.96	4.44	11.63	0.98	10.58	6.04	15.2	4.38	30.52	16.13	25.42	31
1101	38.04	41.46	42.86	41.1	39.73	34.47	31.86	37.8	19.17	37.42	35.58	41.71	24.2	20.38	40.57	33.85	41.21	27.46	34.33	49.74	41.24	30.12	28.88	56.19	23.89	48.96	46.64	57.32	30.33	36.4	38.39	53.93	42.04	41.85	63.19	44.68	51.35	38.99	21.84	48.35	18.2	39.47	28.36	32.77	58.72	57.41	39.54	39.69	48.85
1102	0.47	0.77	1.44	0.6	0.47	0.59	0.19	1.55	0	0.18	0.72	0.31	0.12	0.22	0.41	0.76	0.85	0.13	0.42	0.33	0.07	0.08	0	0.06	0	0.42	0.29	0.24	0.25	0.06	0.08	0.19	0.08	0.65	0.08	0.22	0.45	0.08	0	0.45	0	0.11	0	0.07	0.12	2.02	0.28	0.74	0.9
1103	18.41	21.67	38.02	11.82	16.36	28.26	8.19	30.84	4.86	9.45	28.32	2.97	6.41	3.25	24.63	4.16	24.19	8.02	26.8	22.82	1.11	29.96	16.23	61.97	2.16	18.69	23.02	18.23	23.84	19.01	28.41	11.54	5.7	38.57	27	24.27	30.76	21.44	15.24	37.67	7.26	37.36	15.2	39.49	10.97	50.73	45.6	52.96	67.53
1104	0.13	2.03	0.44	1.1	0.22	0.86	0.25	1.91	0	0.08	0.82	0	0	0	0	0	0.07	0.45	0.54	0.17	0	0.07	0.58	12.78	0	0.11	0.09	2.5	0.81	3.24	0.31	0.25	0.6	6.93	0.42	0.14	0.28	0.11	0.84	1.65	0	0	0	2.36	0	0.46	0	0.16	2.78
1105	0	0	0.15	0	0	0.11	0	0.36	0	0	0.27	0	0	0	0.34	0	0	0	0	0	0	0	0.85	0	0.8	0	0	0	0	0	0.17	0	0	0	0	0	0	0	0	0	0	0	0	0	0	0.06	0	0	0.21
1106	9.17	4.52	7.09	2.88	13.36	4.19	10.69	4.06	16.83	18.78	5.49	9.71	14.97	15.36	4.08	19.97	7.06	16.16	4.21	28.51	37.55	65.95	42.2	19.99	52.51	22.62	42.99	20.92	6.65	29.85	33.52	15.14	28.23	9.02	12.96	30.77	12.11	3.12	20.34	20.06	24.69	15.44	21.11	51.6	36.51	29.84	14.75	28	15.18
1107	35.92	27.66	28	23.38	66.32	23.51	131.77	28.12	431.3	139.83	25.66	195.87	262.97	272.49	29.98	247.95	29.21	281.95	16.64	66.63	383.33	28.64	71.02	9.42	442.08	56.65	34.77	45.28	30.22	37.91	14.25	67.6	160.87	26.85	42.95	25.62	25.4	21.91	48.69	12.13	372.81	8.11	175.29	89.42	105.96	21.13	11.45	16.24	17.57
1108	6.08	5.75	6.03	4.76	10.83	4.45	21.2	5.69	75.42	22.67	5.54	28.96	41.9	39.68	6.77	47.8	6.03	44.81	3.19	14.33	68.98	8.95	34.2	3.55	93.75	16.42	10.47	16.11	6.67	14.95	5.06	21.5	42.94	4.84	20.21	8.03	5	2.47	15.71	6.98	74.05	3.92	43.09	25.21	33.66	7.45	3.55	10.7	5.11
1109	9.39	11.87	11.96	10.29	9.44	6.42	6.99	8.69	2.6	6.5	10.27	13.55	7.28	6.45	12.46	8.18	10.94	3.77	5.58	26.96	13.25	35.34	1.19	1.69	2.18	11.03	11.75	14.75	10.2	17.45	20.91	18.1	16.88	14.7	5.69	11.15	8.05	2.53	6.99	16.14	0.64	2.28	9.24	15.23	1.55	19.15	6.81	14.75	11.89
1110	218.73	200.2	273.23	143.66	174.47	187.85	113.61	243.55	28.99	119.15	222.9	49.93	75.49	68.15	195.72	86.72	215.36	55.39	162.1	128.31	22.01	90.99	107.18	86.97	15.17	84.24	88.26	141.95	158.2	79.09	64.28	105.8	74.46	181.99	137.52	84.1	156.78	93.03	39.88	135.14	15.17	34.28	27.77	36.8	65.98	183.8	58.53	133.3	186.09
1111	129.61	119.9	168.66	88.74	112.13	114.56	98.02	124.2	36.82	101.18	121.27	39.76	63.1	40.14	109.3	59.39	118.52	67.53	99.72	52.53	7.03	107.87	68.72	175.96	29.38	59.54	70.28	59.36	95.58	57.27	94.45	65.11	43.75	70.19	94.78	91.16	67.1	60.47	107.73	117.67	15.75	82.2	40.63	53.61	66.07	132.1	77.9	115.17	89.74
1112	0.61	1.03	0.44	0.43	1.91	0.8	1.66	1.19	5.36	3.18	0.46	7.55	2.66	4.44	0.92	4.6	0.89	4.63	0.34	2.34	4.39	0.47	1.86	0.07	6.04	2.23	1.11	2.05	0.84	1.14	0.17	2.02	6.52	1.07	0.98	0.64	0.53	0.17	1.02	0.47	4.66	0.13	4.13	2.72	2.47	0.32	0.16	0.23	0.49
1113	0.71	2.14	2.37	1.65	0.74	2.05	1.18	1.91	0.5	0.8	1.56	0.23	1.71	0.77	1.74	0.86	2.06	0.29	0.87	2.12	0.46	0.82	2.53	0.55	0	1.83	0.94	1.51	2.58	1.99	0.53	1.69	1.19	0.79	0.7	0.98	1.91	0.39	0.59	0.57	0.21	0	1.67	2.58	3.76	0.56	0.34	2.27	0.37
1114	3.1	8.41	16.22	6.04	1.2	5.66	1.87	7.27	0.9	0.8	3.4	3.17	0.39	0.5	6.2	0.53	6.14	1.3	2.35	3.53	0	10.89	24.41	10.97	0	10.03	3.36	4.99	10.77	15.2	2.89	4.39	1.36	3.56	5.17	2.11	3.44	2.3	1.5	4.98	0	8.65	2.59	14.24	6.76	3.05	4.05	9.2	6.24
1115	16.23	16.91	21.61	13.05	13.53	18.74	10.98	18.88	4.03	11.62	16.7	7.86	8.08	7.21	16.81	7.87	20.12	6.27	17.2	13.43	2.56	19.61	28.16	23.08	1.6	25.04	19.26	18.76	14.06	18.42	12.51	10.57	14.7	20.49	22.08	22.13	18.59	7	16.06	27.53	4.33	15.41	12.66	18.15	16.79	26.55	17.8	33.19	26.56
1116	1.96	3.69	6.89	7.39	1.03	0.59	2	0.34	0	0.64	2.37	4.61	2.11	0.23	2.6	0.42	1.09	3.01	0.14	2.12	0	1.23	2.21	0	0	0	1.57	0.18	0.76	0.15	1.37	0.17	3.4	0.73	0	0.29	0	2.17	0.34	0.27	0	0	0	0.54	0	0.94	1.52	0.82	0.68
1117	34.53	43.82	60.04	35.01	28.19	41.36	21.45	70.04	12.54	15.44	44.65	19.68	18.74	20.96	40.55	19.73	42.85	15.47	23.06	42.84	66.41	28.62	25.4	51.17	14.32	13.8	19.48	27.6	43.17	22	13.91	19.12	19.98	32.24	16.31	20.9	21.27	7.94	7.28	39.23	6.27	8.21	12.29	15.9	15.15	36.4	11.29	42.62	39.66
1118	2.95	2.85	3.05	2.67	3.47	2.26	3.89	2.87	5.82	3.08	2.61	4.56	4.74	5.15	2.58	5.01	2.51	4	1.13	4.16	3.32	3.72	5.57	1.92	7.25	2.2	2.62	3.46	2.9	3.19	1.58	3.49	5.57	2.18	2.57	2.16	1.66	0.84	1.63	1.84	3.82	0.71	4.9	3.61	2.84	2.55	0.92	3.19	2.76
1119	6.71	8.83	14.66	6.93	5.74	7.74	3.97	13.43	1.56	4.68	10.82	3.19	2.52	3.18	9.92	3.48	9.5	3.67	9.58	18.25	5.43	13.49	5.68	9.24	1.41	6.46	10.78	9.15	7.45	5.95	28.67	9.07	4.92	10.8	15.54	5.33	7.22	4.79	0.83	4.2	0.08	5.13	2.27	4.42	1.91	30.11	5.38	10.99	20.3
1120	4.44	2.42	6.97	1.31	7.91	4.01	0.7	2.54	0.55	1.44	5.19	0.37	0.38	0	4.86	0	3.49	0.97	2.64	4.44	0	35.94	2.39	44.8	0	3.25	15.11	5.63	1.58	0	6.93	2.34	0.38	24.56	6.24	12.36	5.87	3.08	4.16	10.23	0	10.35	3.64	0.1	0	11.51	15.75	22.33	20.29
1121	0	0	0	0	0	0	0	0	0	0	0	0	0	0	0	0	0	0	0	0	0	0	0	0	0	0	0	0	0	0	0	0	0	0	0	0	0	0	0	0	0	0	0	0	0	0	0	0	0
1122	0.37	0.4	0.4	0.21	0.23	0.32	0.39	0.4	0.61	0.1	0.53	0.15	0.47	0.18	0.31	0.3	0.32	0.15	0.15	0.17	0.33	0.22	0.35	0.03	0.69	0.07	0.08	0.4	0.4	0.09	0.12	0.19	0.54	0.14	0.2	0.12	0.15	0.17	0.04	0.21	0.07	0.2	0.31	0.28	0.3	0.27	0.11	0.28	0.14
1123	0.2	0.03	0	0	0	0	0	0.13	0	0	0	0.72	0.04	0	0	0	0	0	0.2	0	0	0	0	0	0	0	0	0	0	0	0	0	0	0.04	0	0	0	0.04	0	0	0	0.02	0	0	0	0	0.1	0	0
1124	46.4	72.72	125.36	43.33	40.76	79.63	36.22	98.71	27.09	31.87	68.07	35.04	30.88	35.99	75.16	31.61	73.88	32	53.73	50.44	37.44	42.29	68.38	98.31	30.48	42.88	40.58	55.29	66.23	52.73	81.22	40.04	43.04	83.17	34.79	55.46	53.11	28.33	36.92	75.41	19.96	35.44	23.52	47.98	37.73	127.02	44.18	91.01	103.06
1125	10.38	9.49	11.39	7.67	7.99	10.9	6.54	8.53	4.25	6.25	7.65	11.27	15.25	20.79	6.91	8.51	9.73	23.08	8.42	11.04	74.51	13.24	10.76	12.06	52.31	25.32	12.98	10.47	11.4	12	4.45	10.35	34.72	14.36	7.54	10.98	10.18	4.66	24.31	8.52	0	7.2	54.75	31.25	38.82	12.27	7.29	14.15	10.84
1126	0.09	0.01	0.6	0.5	0	0.13	0.39	0.03	2.31	1.73	0.74	2.11	3.26	1.38	0.09	2.38	0.01	1.73	0	0	0.9	0.48	2.45	0.08	3.09	0.13	0.55	1.02	0.69	0.77	0	0.14	2.27	0.06	0	0.58	0.24	0	0.91	0.27	1.82	0.13	1.12	2.22	1.42	0.13	0.19	0.32	0.17
1127	17.36	25.1	42.5	17.7	15.01	30.51	10.35	34.19	1.8	8.24	30.79	1.98	4.76	3.03	30.2	4.01	30.03	6.28	28.01	11.69	0.9	43.71	14.8	58.87	1.42	12.52	16.71	12.13	25.27	11.99	31.91	7.82	6.47	38.07	16.62	25.04	24.09	16.69	7.33	35.02	0	19.13	6.31	23.72	4.39	36.08	35.72	39.88	50.87
1128	1.07	1.11	2.55	1.44	1.02	1.48	0.77	1.79	0.82	0.92	1.38	3.36	1.24	1.14	1.29	1.52	1.08	1.33	0.87	4.19	5.85	3.7	10.29	5.55	3.07	3.7	4.54	4.37	1.61	4.86	2.85	4.22	10.19	2.4	6.98	2.55	2.21	0.83	3.5	3.87	3.31	1.82	6.5	9	6.61	4.92	2.19	5.4	6.1
1129	6.21	6.24	6.33	4.75	7.73	5.58	6.19	2.77	1.2	5.33	6.14	2.44	2.56	2.35	6.58	3.37	5.93	4.09	5.71	8.6	1.39	10.62	7.23	5.11	0.41	7.1	13.72	9.42	7.67	14.66	11.22	9.76	1.96	6.35	10.02	7.03	6.19	4.24	3.72	6.51	1.7	9.14	9.81	24.22	7.2	4.33	6.61	5.34	5.24
1130	77.02	81.53	92.67	67.74	67.81	89.94	43.95	93.48	17.02	36.12	98.03	15.66	26.98	13.33	87.91	18.87	95.11	21.74	72.05	51.21	4.56	46.12	35.55	112.54	5.78	35.52	60.65	61.62	73.87	45.21	55.68	36.8	14.77	114.63	54.81	107.1	85.7	54.89	46.37	84.54	21.89	100.67	30.33	51.8	36.64	107.48	101.73	163.03	106.35
1131	694.44	872.54	715.24	898.2	570.21	971.09	653.17	1518.13	595.73	182.84	1032.28	1189.16	1340.26	386.76	1074.08	828.91	685.34	445.1	188.84	219.8	82.41	37.97	98.3	64.22	63.65	82.71	117.95	137.61	1148.36	73.69	41.42	70.46	130.63	103.18	66.72	235.39	43.99	48.46	44.62	55.67	57.46	25.52	68.73	94.61	49.4	77.76	18.8	60.84	201.44
1132	12	12.6	30.33	7.15	8.66	13.22	9.6	21.2	9.72	7.85	15.52	1.17	5.08	4.86	11.68	4.63	14.14	7.5	13	4.99	0.29	7.49	6.12	22.14	0.94	4.19	4.45	7.43	9.95	6.98	5.56	5.04	3.79	14.72	7.18	10.29	11.38	8.77	3.81	12.37	0.66	8.24	2.83	4	2.62	38.3	10.13	33.73	27.36
1133	1.63	1.88	1.81	2.35	0.91	2.44	1.05	1.06	0.35	0.43	1.98	0.36	0.11	0.38	1.13	0.25	2.87	0.37	1.53	0.69	0.8	1.32	2.28	0.52	0.78	0.71	0.42	1.83	0.79	0.87	0.87	3.02	1.44	1.87	0.54	0.32	1.1	0.12	0.08	1.74	0.06	0.27	0.15	0.1	0.23	8.32	0.83	1.5	1.01
1134	6.5	13.27	24.3	16.68	3.74	14.25	2.28	28.08	0.74	1.88	15.83	1.56	0.79	1.36	13.33	0.71	14.13	1.07	10.33	4.84	0.22	2.84	3.78	16.51	1.15	5.72	7.66	5.56	6.95	6.94	20.29	6.18	2.46	19.29	4.81	7.67	10.88	9.07	0.66	17.57	0.15	4.2	2.38	3.27	1.32	36.29	11.11	23.02	26.81
1135	39.56	39.17	50.55	30.67	34.9	40.36	27.1	49.4	24.19	23.73	46.17	18.1	24.59	25.6	39.88	29.17	47.46	23.56	27.11	34.65	15.66	32.98	31.72	45.62	20.85	33.89	33.92	35.22	43.36	29.77	23.8	29.83	30.2	43.42	29.3	36.71	33.52	15.7	21.6	33.6	15.62	20.72	21.13	29.12	25.56	53.55	32.15	51.05	51.16
1136	3.61	4	8.96	1.85	2.93	5.24	1.53	5.75	1.04	2.09	3.91	0.47	0.71	0	3.55	1.33	4.94	0.9	4.04	2.57	0	7.33	1.81	9.6	0	1.49	3.12	1.58	3	1.89	3.93	2.68	0.71	6.76	2.99	5.28	4.24	3.16	2.39	9.02	0	7.95	0.79	4.75	2.03	8.35	7.29	9.28	7.91
1137	3.26	4.15	5.59	4.61	2.59	11.19	2.05	13.7	0.73	0.28	6.08	7.8	2.18	3.82	1.87	3.62	3.76	1.4	14.02	4.65	0.37	4.6	0	3.57	0	3.67	14.97	0.57	4.39	0.2	0.09	0.19	0.25	6.43	0.11	6.02	1.87	5.1	0.03	5.32	0	0.03	0.91	0.22	0.14	11.49	0.74	1.26	21.76
1138	11.59	8.98	3.38	8.49	32.73	4.89	73.6	4.32	317.35	80.66	6.42	125.58	168.11	174.75	9.08	160.45	7.69	180.64	5.39	32.83	280.38	14.15	42.93	3.08	292.22	32.58	14.65	19.06	10.07	20.33	2.92	33.15	95.83	3.91	16.07	10.17	4	5.14	23.42	4.33	236.08	1.65	103.43	56.42	65.68	3.73	4.21	3.37	3.88
1139	18.26	27.26	33.56	13.08	17.9	24.82	27.37	14.34	95.78	40.18	22.51	50.73	67.75	60.69	21.92	52.25	20.82	78.44	17.13	82.43	116.16	81.03	31.44	16.7	160.27	38.02	94.28	40.82	22.08	37.11	14.19	27.82	67.39	48.17	48.54	20.88	13.42	15.54	63.22	21.77	101.93	50.94	68.21	68.29	13.66	21.27	60.94	39.86	30.08
1140	0.45	0.88	0.16	0.5	0.24	0.83	0.4	0.3	0.94	0.3	0.33	1.04	0.69	1.12	0.3	0.47	0.56	0.35	0.22	1.11	4.4	0.04	0.22	0	1.32	0.3	0.12	0.47	0.62	0.28	0.07	0.67	0.42	0.39	0.32	0.28	0	0.12	0.25	0.27	1.01	0.03	0.43	0.17	0.52	1.22	0.36	0.37	0.59
1141	250.31	337.12	424.32	283.34	225.12	274.26	274.89	198.46	228.38	601.65	330.5	827.57	460.11	375.51	256.8	392.6	335.59	507.61	443.24	1805.04	43394.5	3779.86	870.41	6795.99	2784.58	4800.92	1789.64	333.52	194.89	13524.8	5809.6	5142.22	14386.3	2736.17	35.54	2220.8	296.71	376.1	1054.13	6379.36	19599.5	2401.72	2398.11	138.12	7.19	4516.63	1656.41	1196.6	271.43
1142	7.38	10.62	25.33	7.23	4.36	19.22	3.83	17.49	1.79	1.78	14.07	1.65	1.43	1.42	12.15	1.43	13.5	1.72	17.49	3.97	0.1	3.09	3.19	12.05	0	2.99	5.04	4.05	9.18	4.29	5.93	3.28	1.25	17.56	5.06	5.5	8.16	12.39	0.55	11.14	1.28	5.34	0.86	2	1.31	18.72	12.24	8	23.79
1143	25.84	36.61	48.47	23.61	21.98	40.39	11.87	45.5	3.34	11.04	34.34	17.58	7.63	10.94	32.4	8.66	28.07	9	26.82	23.63	5.93	27.11	17.91	100.17	4.67	44.52	34.2	42.86	26.2	39.99	31.26	29.77	14.79	63.3	46.2	32.09	56.66	50.56	10.39	43.66	1	36.62	5.62	16.42	10.95	76.02	37.35	79.88	55.22
1144	4.48	6.45	11.31	4.92	4.15	8.72	3.55	10.01	0.99	2.06	6.46	0.97	1.5	0.83	5.3	1.31	7.21	1.34	5.72	5.54	1.12	7.82	4.76	19.18	0.49	4.15	7.72	5.29	6.56	5.21	5.46	6.99	3.3	8.82	4.64	6.09	5.67	3.19	5.7	15.56	1.13	5.14	4.63	5.68	3.68	14.74	7.6	15.21	19.84
1145	20.77	23.97	32.87	17.49	14.56	29.6	17.32	41.07	38.31	14.33	28.99	19.8	23.53	28.06	23.35	25.22	24.49	21.81	12.6	10.35	25.66	36.14	16.16	24.77	33.47	8.35	23.58	14.36	28.36	21.44	15.09	17.2	16.81	11.36	9.32	19.84	12.63	7.31	18.61	16.7	29.41	8.7	24.18	18.5	11.72	10.97	13.24	41.59	42.38
1146	0.06	0	0.08	0	0	0	0	0.04	0	0.14	0	0	0	0	0.1	0	0.03	0.05	0	0	0	0.03	0	0	0	0	0	0.04	0.07	0	0	0	0	0	0	0	0	0.05	0	0	0	0	0	0	0	0.08	0	0	0
1147	0	0.1	0	0	0	0	0	0.12	0	0	0.1	0	0	0	0	0	0	0	0	0	0	0	0	0	0	0	0	0	0.11	0	0	0	0	0	0	0	0	0	0	0	0	0	0	0	0	0	0	0	0
1148	37.73	34.22	37.75	30.77	52.2	36.74	49.77	34.99	50.22	57.83	37.34	57.12	53.54	54.57	39.99	63.56	38.65	62.49	31.68	61.74	45.17	51.8	22.59	54.64	61.8	39.21	61.8	52.2	41.74	64.93	35.95	42.45	42.83	30.28	58.38	50.44	39.59	28.05	29.06	41.56	48.36	18.88	47.32	53.68	54.81	47.18	31.08	50.7	43.86
1149	11.27	12.62	26.54	8.76	19.02	13.48	37.2	16.8	164.37	49.35	12.4	66.85	94.41	117.38	14.04	91.08	10.89	109.01	7.36	21.55	171.08	12.38	27.61	11.58	227.33	17.52	13.16	14.48	10.04	15.01	7.66	26.53	58.4	13.35	14.48	11.12	9.37	7.65	15.65	8.55	159.36	3.57	74.18	37.63	46.72	28.53	10.18	18.53	22.07
1150	17.04	44.72	578.78	27.27	9.48	27.71	6.79	224.57	9.31	1.18	71.28	15.02	14.03	4.13	48.45	13.75	29.11	4.84	4.6	3.57	2.62	0.48	1.06	0.44	4.82	1.27	5.4	1.04	23.26	0.8	0.44	1.24	1.58	20.45	1.28	10.54	0.24	8.45	0.75	3.63	5.2	0.3	7.21	1.5	2.19	6.26	0.38	1.08	33.69
1151	11.64	11.49	11.78	9.04	13.39	12.31	6.49	11.67	4.15	12.07	10.3	10.36	9.81	10.64	11.42	11.87	14.56	8.2	10.17	36.93	107.63	56.87	30.08	22.58	36.27	25.51	71.81	21.35	11.87	11.04	26.4	10.44	88.82	21.35	14.07	31.12	25.55	10.34	15.75	14.48	9.44	30.14	24.76	9.39	10.02	23.4	20.77	39.07	13.86
1152	2.71	3.7	14.72	3.32	3.29	8.27	2.82	9.98	1.27	1.01	5.7	0.43	1.68	0.98	4.31	0.95	4.68	1.45	11.73	1.95	2.35	7.86	1.62	8.86	0.96	1.53	3.45	2.35	3.68	3.91	1.34	2.53	0.77	9.43	4.24	3.79	4.98	4.4	0.61	9.59	2.18	2.74	1.54	2.86	1.2	16.59	4.96	6.17	22.67
1153	0	0	0	0.21	0	0	0	0	0	0	0	0	0	0	0	0	0	0	0	0	0	1.5	0.54	0.76	0	0.35	0	0	0.19	0.47	0.84	0.26	0.38	0	0	0	0	0	0.36	0.51	0	0.38	0.28	0	0	0	0.22	0.83	0.72
1154	9.86	12.39	19.58	7.91	10.04	12.9	10.06	15.66	5.99	6.49	12.56	4.54	6.42	5.89	11.67	9.85	13.56	5.95	10.07	15.72	3.8	22.67	3.65	21.75	1.61	14.63	11.08	11.68	10.81	8.43	7.83	9.86	8.62	16.48	11.43	12.09	13.56	11.28	5.28	13.12	2.83	6.61	8.21	10.92	16.7	36.31	12.81	27.84	28.28
1155	38.79	38.99	69.13	30.02	46.66	44.02	57.3	52.23	93.82	46.39	43.15	46.45	67.79	65.33	37.01	58.6	38.77	73.27	37.52	51.35	67.43	46.61	47.06	22.38	94.39	30.43	37.14	34.48	36.56	37.16	26.79	43.43	52.23	49.86	40.27	30.9	35.05	23.49	26.57	43.02	94.17	27.64	75.42	68.99	56.05	92.56	39.84	32.69	79.38
1156	0.1	0.06	0.05	0	0	0	0	0.07	0	0	0	0.13	0	0	0.04	0	0	0	0	0.07	0.24	1.08	0.2	0.19	0.12	1.22	0.21	0.79	0.06	0.24	0.15	0.6	3.47	0.07	2.44	0.41	0	0	0.18	0.21	0	0	0	0	0.08	0	0	3.05	0.31
1157	83.31	76.28	31.05	97.36	101.61	53.6	111.88	54.02	109.99	87.99	79.58	255.52	250.98	195.92	68.23	251.39	82.37	137.59	31.12	99.72	135.83	17.79	46.99	11.08	91.41	60.31	51.17	88.01	83.9	41.58	14.7	64.5	145.64	23.14	62.07	39.47	25.37	12.81	15.62	16.11	24.89	11.87	36.69	45.06	33.92	15.27	9.11	14.02	32.79
1158	0.32	0.18	0.13	0.13	0.57	0.11	0.12	0.08	0.35	0.58	0.03	0	0.1	0.11	0.11	0.56	0.1	0	0.1	0.6	0	0.76	1.48	0.74	0.15	1.07	0.8	0.84	0.15	0.73	0.51	0.65	2.82	0.39	0.51	0.75	0.51	0	0.33	0.29	1	0.22	0.17	1.42	2.72	0.27	0.33	0.4	0.38
1159	0.06	0.07	0	0	0.07	0	0	0	0	0	0.06	0	0	0	0.07	0	0	0	0	0	0	0	0	0	0	0	0.08	0	0	0	0	0	0	0	0	0	0	0	0	0	0	0	0	0.08	0	0	0	0	0
1160	9.57	14.35	27.49	11.15	5.78	15.54	4.21	21.25	2.72	2.89	15.84	1.49	2.94	1.21	14.41	1.77	16.5	1.65	11.3	4.98	0	3	1.43	28.91	0	2.78	5.86	7.42	7.04	2.58	4.77	5.32	0.55	19.95	7.57	5.25	11.53	7.81	3.01	15.43	0.67	10.92	1.11	5.6	3.45	36.39	12.07	30.56	30.35
1161	17.77	23.16	33.96	15.52	10.96	20.27	5.93	34	1.86	3.85	23.44	5.61	3.63	4.95	23.2	5.62	24.74	3.98	10.57	13.21	3.31	11.12	15.66	11.32	0.87	5.75	10.73	12.47	21.23	13.47	4.8	8.68	5.04	17.47	9.08	8.03	13.21	6.36	1.35	15.03	0	5.74	2.26	6.07	4.86	24.64	13.75	17.02	19.47
1162	62.1	67.22	89.52	51.75	57.41	78.39	57.27	88.59	24.13	37.56	74.26	41.14	36.42	30.99	66.47	27.24	68.27	29.78	73.56	86.56	8.87	95.88	92.84	103.6	15.88	94.43	90.84	84.92	77.05	93.97	68.32	86.74	52.34	79.12	76	97.07	89.82	63.86	71.84	72.9	25.05	62.74	79.12	131.17	72.48	122.26	60.87	125.92	123.08
1163	7.88	8.83	14.24	5.65	9.08	8.53	12.03	12.63	31.75	11.75	8.97	14.29	18.46	19.58	7.65	18.12	7.71	20.77	6.4	9.86	21.38	10.31	12.6	15.13	33.65	9.37	9.19	6.03	7.9	9.49	5.84	9.22	19.49	11.17	7.82	11.34	8.46	5.06	7.53	12.64	28.6	6.39	16.21	15.13	15.27	27.58	8.63	18.11	17
1164	4.3	2.97	3.68	3.7	7.09	3.17	13.71	3.33	54.51	17.83	3.75	23.18	31.88	33.12	3.32	29.92	4.54	32.06	2	5.05	30.65	1.87	6.56	0.47	54.89	4.75	2.91	3.17	2.44	3.93	1.12	6.6	18.06	2.23	3.7	2.4	1.81	1.81	3.57	0.48	54.71	0.27	18.77	9.75	11.79	2.63	0.45	1.37	3.23
1165	2.33	2.39	5.38	2.57	3.42	2.61	2.46	4.94	4.03	2.46	3.74	2.51	1.56	2.68	4.11	1.25	2.64	4.13	3.46	3.33	2.89	2.45	3.19	4.87	1.44	1.97	2.76	3.21	1.8	2.8	2.29	1.95	2.42	3.01	2.82	2	3.18	1.46	1.7	5.4	5.25	2.08	1.67	3.22	2.15	5.33	3.82	3.7	4.15
1166	11.66	10.82	16.78	8.55	16.49	11.76	28.97	11.23	102	31.23	12.18	41.55	57.18	76.33	13.81	55.75	13.46	60.69	13.84	23.57	114.78	13.11	27.09	6.44	131.82	14.13	12.64	11.64	13.23	15.62	5.19	19.04	46.58	12.26	15.09	8.34	10.57	10.9	12.96	6.65	122.4	5.39	54.64	33.55	30.11	13.19	6.39	11.33	16.32
1167	50.78	37.82	44.88	28.24	77.5	38.21	78.35	39.08	152.42	66.74	43.54	85.08	101.32	117.9	34.81	102.42	43.09	114.59	36.97	58.19	153.85	27.41	43.57	14.41	162.52	39.84	34.35	49.08	39.12	33.35	18.35	55.26	61.69	36.56	41.34	31.43	29.67	15.22	21.1	25.44	100.28	14	68.32	51.95	40.23	29.19	21.07	16.54	23
1168	21.33	32.26	52.52	20.22	12.41	39.21	6.95	52.68	2.31	6.31	33.68	5.21	4.55	3.35	29.17	2.96	29.98	6.3	19.31	13.1	3.45	24.75	3.91	34.72	0.22	4.46	15.83	10.55	22.85	10.38	7.08	7.7	2.59	29	9.68	14.21	13.44	8.1	4.39	24.6	0	7.28	2.47	5.98	2.52	33.34	11.36	28.57	38.57
1169	5.05	7.1	9.83	5.56	3.67	8.41	2.63	11.62	1.18	1.05	7.26	2.66	0.63	0.53	8.4	3.24	8.07	0.98	2.92	7.17	0.53	2.21	8.9	6.23	0.2	4.88	4.96	10.19	8.96	4.84	6.74	3.79	4.09	9.29	5.16	4.52	5.6	2.15	1.5	7.79	0.06	3.93	1.1	5.4	3.5	11.14	6.7	6.7	7.98
1170	0	0	0	0	0	0	0	0	0	0	0	0	0	0	0	0	0	0	0	0	0	0	0	0.05	0	0	0	0	0	0	0	0	0	0	0	0	0	0	0	0	0	0	0	0	0	0.19	0	0	0
1171	8.01	10.02	17.05	6.44	6.75	13.37	5.73	12.8	4.56	4.34	11.8	2.27	3.92	3.99	9.45	3.08	11.21	4.25	9.73	6.68	2.32	16.74	7.49	19.6	4.08	4.2	8.46	6.26	8.86	8.13	9.09	5.54	3.33	15.13	7.09	12.82	10.35	6.79	5.09	17.25	5.45	13.87	8.31	13.26	6.74	24.72	15.39	20.15	28.2
1172	14.07	11.46	8.17	17.24	18.34	19.33	17.43	8.96	12.03	13.47	11.25	14.29	14.21	16.49	12.96	16.68	21.42	15.94	8.83	19.98	25.06	29.9	40.02	5.06	6.69	15.2	14.17	31.79	26.48	13.43	9.99	15.71	15.92	9.6	13.69	10.9	10.32	9.19	9.99	7.69	12.06	11.08	10.5	14.67	14.28	4.44	6.43	15.03	6.37
1173	21.61	27.05	23.96	24.25	45.29	24.4	28.74	14.83	51.3	26.31	13.9	125.08	55.97	103.24	34.55	95.78	26.01	39.94	8.41	14.21	9.28	0.3	3.48	0.24	86.77	5.99	5.7	10.22	25.01	1.34	0.19	3.06	13.39	4.99	4.51	5.54	6.52	2.1	0.3	0.5	1.54	0.15	1.21	3.19	1.77	2.79	0.1	0.43	5.15
1174	0.28	0	0	0	0	0	0	0	0	0	0	0	0	0	0	0	0	0	0	0	0	0	0	0	0	0	0	0	0	0	0	0	0	0	0	0	0	0	0	0	0	0	0	0	0	0	0	0	0
1175	0	0.2	0.34	0	0	0	0.55	0.31	0.59	0.39	0	5.16	1.3	0.86	0.4	0.78	0	2.27	0.19	0	0.12	0	0	0.14	0.13	0	0	0	0.22	0	0	0	4.18	0.16	0	0	0	0	0	0	0.84	0.23	1.18	0	0.7	0.96	0	0.32	0.43
1176	0	0	0	0	0	0	0	0	0	0	0.06	0	0	0	0	0	0	0	0	0	0	0	0	0	0	0	0	0	0.06	0	0	0	0	0	0	0	0	0	0	0	0	0	0	0	0	0	0	0.07	0
1177	4.39	3.4	8.69	3.29	2.54	6.73	3.2	11.21	0.23	1.22	4.41	3.25	2.83	0.67	2.93	1.62	5.09	1.33	8	2.71	0.85	1.57	2.28	2.47	0.3	1.9	4.67	1.92	3.91	8.79	1.55	2.57	0.93	2.08	8.97	2.96	3.65	2.92	4.84	2.33	0.79	2.38	6.91	4.62	14.59	6.65	8.34	5.97	8.7
1178	45.65	47.22	76.83	40.48	50.85	43.94	49.67	51.85	29.46	42.13	46.51	69.73	48.14	51.18	42.79	67.25	50.06	44.33	29.91	58.64	44.85	37.54	26.65	34.5	31.19	61.71	34.83	53.37	46.33	45.56	30.54	37.5	48.89	44.52	32.44	50.71	34.14	27.26	34.18	32.14	17.91	20.32	44.43	52.58	45.46	41.05	31.28	50.06	57.56
1179	3.41	3.68	4.63	3.68	3.59	3.57	7.6	9.02	32.72	7.98	3.98	14.01	16.8	21.42	3.79	18.23	2.44	20.34	2.14	3.68	26.47	1.33	3.9	0.32	31.11	2.96	3.09	2.29	2.65	2.53	0.53	4.3	9.31	4.84	2.12	2.01	1.18	1.88	3.3	3.74	27.04	0.19	13.88	7.02	7.1	2.51	0.17	0.87	4.62
1180	2.65	1.72	2.71	2.2	1.79	2.23	1.91	3.13	0.37	1.37	2.28	1.13	0.45	0.84	2.77	2.04	2.99	0.54	1.4	3.57	2.61	1.24	1.04	1.12	1.58	0.47	0.69	1.5	3.19	1.51	1.06	1.48	6.87	2.5	0.73	1.77	0.91	0.48	0.55	1.04	0	0.33	0.36	1.47	0.15	4.62	0.66	1.2	1.03
1181	0.04	0.02	0.03	0.04	0.09	0.05	0.1	0.05	0	0.03	0	0	0	0	0.07	0	0.08	0.04	0.13	0.03	0	0.05	0.06	0	0	0.1	0.05	0.09	0.05	0.03	0	0.05	0	0	0.03	0.02	0.03	0	0.05	0.06	0	0.06	0.03	0.03	0.03	0.03	0.04	0.05	0.08
1182	164.61	240.76	238.43	187.59	104.3	159.28	153.88	154.06	60.91	68.81	209.76	155.87	120.59	72.12	171.14	94.53	126.5	76.1	78.44	95.95	0.16	18.58	1.29	26.95	0.34	11.97	22.47	56.13	150.32	0.16	25.48	0.73	0.79	76.03	6.23	53.62	0.72	10.34	14.95	9.9	0.45	0.7	2.35	49.45	100.92	6.91	2.74	28.9	38.58
1183	13.89	13.98	15.81	11.94	21.65	13.27	35.31	15.7	144.6	39.38	15.07	72.46	73.14	99.97	14.77	79.92	13.58	85.16	9.99	30.96	160.74	19.85	38.98	14.16	186.69	22.47	18.3	24.67	15.68	18.61	7.09	30.24	60.34	15.57	18.87	15.74	13.59	7.03	19.32	20.21	125.66	9.01	66.87	37.56	57.53	30.68	10.51	23.84	19.71
1184	0	0	0	0	0	0	0	0.04	0	0	0	0	0	0	0	0	0	0	0	0	0	0	0	0.18	0	0	0	0	0	0	0	0	0	0	0	0	0	0	0	0	0	0	0	0	0	0	0	0	0
1185	67.11	61.83	71.47	51.32	63.06	64.31	53.19	71.62	31.89	40.77	69.79	22.66	37.39	30.22	69.21	26.22	70.78	36.78	63.65	59.95	12.63	65.46	69.1	76.49	12.33	38.8	62.48	65.09	66.95	47.02	48.75	59.84	104.95	69.92	88.59	54.43	53.09	42.26	54.34	92.14	13.88	63.15	38.36	46.27	43.33	81	65.05	73.57	91.63
1186	0.12	0.07	0.25	0.15	0.03	0.12	0.04	0.12	0	0.15	0.13	0	0	0.32	0.14	0.1	0.06	0	0.06	0.36	0	0.19	0.27	0.07	0	0	0.04	0.17	0.1	0.14	0.08	0	0.61	0.21	0.05	0.1	0.09	0	0.03	1.3	0	0.07	0	0	0.09	0.13	0.09	0.23	0
1187	3.21	4.44	7.44	6.72	4.67	3.72	0.57	12.42	0.23	0.6	5.01	5.69	1.49	0.73	7.04	1	4.78	0.98	8.87	1.09	1.65	0.24	5.22	0.3	0.57	1.17	2.64	2.21	5.36	1.07	0.69	0.72	1.68	2.6	1.21	2.07	0.46	6.29	0.09	0.81	0	0	2.2	0.85	0.13	2.56	0.8	0.71	4.5
1188	0	0	0.39	0	0	0	0	0	0	0	0	0	0	0	0	0	0	0	0	0	0	0	0	0	0	0	0	0	0	0	0	0	0	0	0	0	0	0	0	0	0	0	0	0	0	0	0	0	0
1189	0.65	0.8	1.97	0.86	0.92	1	1.21	1.04	1.92	0.95	0.91	1.81	1.26	3.29	0.91	2.53	1.1	2.24	1.33	1.34	2.96	1.45	0.98	1.28	3.09	0.64	1.15	1.36	0.49	1.88	0.87	2.21	1.52	1.03	0.55	1.98	0.98	0.57	0.57	0.91	2.14	0.49	2.69	0.94	2.11	2	0.43	1.55	5.78
1190	16.47	19.19	32.7	15.24	11.1	21.38	9.54	28.35	3.43	7.32	21.28	4.75	5.31	5.3	20.51	7.82	23.83	4.44	17.28	14.06	5.26	9.72	11.15	22.3	3.89	9.91	10.68	13.82	16.17	12.16	16.37	9.94	6.99	25.41	14.13	10.75	15.92	10.35	3.75	21.56	0.55	6.19	4.61	5.52	6.63	44.84	16.88	24.48	29.2
1191	4.13	4.17	6.24	8	5.79	4.82	3.47	11.42	0.16	1.71	4.47	1.3	0.25	0.84	4.91	1.5	7.05	1.92	8.38	1.68	0	0.53	2.25	0.19	0	0.92	2	1.36	4.69	0.45	0.74	0.6	0.29	3.88	1.96	1.52	1.31	4.13	0.07	0.7	0	0.52	0.11	0.11	0	1.51	0.95	1.07	2.34
1192	4.1	5.67	8.05	4.14	4.53	6.16	3.11	7.93	1.69	4.18	5.71	4.57	3.12	2.1	5.58	3.27	5.17	2.57	4.72	4.42	0.25	5.56	4.42	6.89	1.77	5.17	4.19	5.15	5.39	5.14	2.65	3.09	2.52	6.14	2.82	4.37	3.61	3.69	2.44	4.89	1.12	3.54	2.55	4.53	3.56	8.98	3.72	6.72	6.33
1193	0	0.11	0	0	0	0	0	0	0	0	0	0	0	0	0	0	0	0	0	0	0	0	0	0	0	0	0	0	0	0	0	0	0	0	0	0	0	0	0	0	0	0	0	0	0	0	0	0	0
1194	2.63	2.48	2.54	1.76	4.31	1.66	8.09	1.49	25.02	7.15	1.53	11.59	12.59	14.13	2.34	15.42	2.56	17.15	1.24	7.4	16.46	2.07	7.42	0.67	21.1	5.16	5.59	4.7	2.38	3.55	1.68	9.22	17.46	1.95	3.87	2.85	3.36	0.83	4.21	4.28	26.01	1.34	17.6	11.71	10.45	14.05	2.06	1.7	2.11
1195	0.13	0	0	0.18	0.16	0.05	0.05	1.32	0	0	0	0	0	0.22	0.11	0.23	0.1	0.23	0	0	0.66	0	0.02	0.06	0	0	0.13	0.07	0.13	0.04	0.05	0.12	0	0.19	0.32	0.05	0.07	0	0.88	0.25	0	0	0	0	0	0.12	0	0.12	0.08
1196	5.46	7.29	17.83	4.53	5.75	10.07	7.2	12.85	13.88	7.51	9.68	8.66	12.29	10.65	7.69	10.43	8.24	11.02	6.96	5.97	13.32	7.91	7.15	8.1	15.75	5.08	5.05	4.26	6.51	5.08	3.9	6.54	9.83	13.47	5.89	5.26	6.53	8.01	5.06	8.12	20.62	3.41	9.54	8.38	4.99	27.2	7.39	12.32	21.24
1197	8.74	6.93	5.88	6.88	24.39	5.05	54.6	3.54	231.08	59.99	6.09	99.28	136.25	140.51	7.52	113.06	6.21	142.23	4.98	29.99	339.98	12.35	40.26	3.71	404.93	22.52	16.17	19.01	8.33	18.5	4.16	35.94	105.16	5.27	13.38	9.77	6.05	2.19	25.37	4.46	344.49	2.56	124.19	55.36	69.56	4.85	1.93	5.51	3.92
1198	0	0.08	0	0	0	0.14	0	0.19	0	0	0.07	0	0	0	0.15	0	0.08	0	0.08	0	0	0	0	0	0	0.1	0	0	0	0	0	0	0	0	0	0	0	0.12	0	0.23	0	0	0	0	0	0	0	0	0
1199	0.03	0.02	0.03	0.27	0.07	0.11	0.02	0.25	0.02	0.07	0.06	0	0	0.03	0.11	0	0.08	0	0.08	0.08	0	0	0.05	0	0.07	0.08	0	0.13	0.16	0.04	0.02	0.02	0	0.07	0.06	0.02	0.11	0.16	0	0	0	0	0.03	0.03	0.03	0.1	0.04	0.05	0.05
1200	0.14	0.67	1.53	0	0.51	1.08	0.12	0.72	0	0.11	0.88	0	0	0	1.17	0.25	1.14	0	0.48	0.37	0	0	0	0	0	0.15	0	0	0.53	0.1	0	0.94	0	1.21	0.15	0.25	0.8	0.76	0	0.53	0	0.13	0	0	0	0.45	0.44	1.07	0.88
1201	2.07	2.77	3.13	1.9	1.94	2.97	2.25	2.96	1.43	1.69	3.19	1.8	1.29	1.75	2.89	1.55	2.68	1.86	2.35	4.49	1.98	6.4	3.37	2.39	1.24	1.92	5.08	2.93	3.09	3.08	3.63	2.71	2.35	3.48	2.37	3.53	2.62	1.47	2.71	3.53	0.64	2.05	4.13	4.24	2.28	5.71	2.48	3.99	4.09
1202	0	0	0	0	0	0	0	0	0	0	0	0	0	0	0	0	0	0	0	0	0	0	0	0	0	0	0	0	0	0	0	0	0	0	0	0	0	0	0	0	0	0	0	0	0	0	0	0	0
1203	29.53	46.65	86.87	31.12	23.82	56.4	21.02	64.86	8.45	14.68	50.28	8.16	7.68	9.84	45.24	5.59	46.45	10.44	45.09	68.1	2	144.57	45.63	129.98	4.24	46.08	49.88	33.33	42.03	64.62	65.71	35.01	18.86	103.14	54.56	92.25	69.98	46.11	28.94	120.65	8.33	90.24	30.63	94.03	17.56	163.03	89.42	146.44	194.16
1204	5.03	5.47	8.89	5.23	5.23	5.34	12.38	7.13	43.97	12.35	6.01	21.94	23.82	29.37	5.33	21.2	5.16	24.09	3.62	15.68	179.43	11.44	21.5	11.34	252.05	11.23	13.87	10.1	6.91	13.12	7.13	17.53	48.58	7.3	10.28	7.85	5.14	2.79	8.33	8.67	214.63	3.05	53.39	32.19	24.72	14.4	7.57	10.98	10.15
1205	13.25	16.78	44.39	12.2	7.71	23.84	4.17	27.36	0.58	3	24.74	1.93	1.17	1.92	19.08	2.08	23.33	2.12	16.91	12.51	1.07	14.47	10.56	37.19	0.9	7.17	13.66	10.67	16.68	12.43	8.86	11.44	2.6	36.4	12.18	18.41	21.63	14.7	1.88	40.69	0	15.45	0.74	8.2	2.47	65.43	28.66	43.46	48.83
1206	21.55	35.79	69.81	35.38	17.48	39.88	12.97	64.74	6.14	9.6	40.64	15.49	8.27	8.39	44.74	10.08	39.6	10.78	24.25	30.66	12.37	44.14	18.31	250.43	15.49	79.46	16.7	23.96	33.46	75.02	37.81	54.73	34.96	42.01	105.41	59.05	22.44	17.91	61.05	57.55	9.29	42.63	77.09	19.6	22.85	35.9	34.1	58.61	78.79
1207	8.98	11.92	15.58	8.18	11.36	14.84	8.33	12.18	6.61	7.81	11.73	4.24	7.63	5.59	16.03	7	13.17	7.97	10.21	11.92	2.7	7.98	30.66	21.14	1.99	11.28	12.89	11.36	12.86	14.92	13.75	14.94	10.59	13.74	12.35	10.84	14.71	10.91	9.2	17.88	5.79	10.21	10.47	12.78	19.25	17.59	13.42	18.67	16.14
1208	4.24	7.49	14.85	4.37	4.66	8.52	11.81	14.01	52.66	12.36	7.95	18.86	25.48	26.7	8.51	24.25	6.61	30.35	3.28	5.64	34.75	10.19	7.79	10.74	40.59	4.76	4.92	3.54	6.07	4.39	4.07	7.21	16.46	6.48	4.34	2.41	2.5	3.83	4.69	8.83	50.28	3.59	16.53	11.34	10.05	8	3.43	9.88	12.69
1209	15.63	22.04	46.41	11.55	10.36	21.24	7.94	31.2	5.7	6.19	27.26	3.06	2.16	5.68	17.33	5.37	22.13	3.6	14.11	16.28	3.04	1.28	4.79	10.96	3.51	3.69	13.45	11.74	13.85	4.09	9.63	11.01	5.44	44.69	10.5	9.74	11.81	7.16	1.18	23.17	2.61	19.07	7.43	14.11	6.73	89.93	41.49	24.36	18.77
1210	6.63	6.95	8.18	5.95	11.43	6.57	17.09	7.76	75.38	20.71	7.57	26.19	42.8	40.7	7.45	37.81	6.73	41	4.62	8.51	56.36	7.69	10.68	8.84	75.35	7.46	9.3	7.87	6.43	8.93	3.71	11.4	23.51	6.72	8.37	7.05	6.4	2.98	6.72	8.93	68.9	3.65	26.94	19.19	21.15	11.92	5.14	9.09	9.22
1211	28.98	18.38	17.06	26.16	46.49	18.39	32.24	25.3	23.35	52.74	16.86	16.62	39.37	45.75	24.33	51.06	40.14	26.52	25.62	49.1	40.23	3.55	7.61	1.94	5.86	30.86	26.18	43.75	10.3	17.55	3.96	17.93	17.56	31.24	35.52	13.23	59.44	13.12	2.15	4.71	3.86	14.26	7.94	5.94	6.32	18.57	12.6	4.5	12.66
1212	4.6	6.33	10.29	4.65	11.32	7.33	25.92	7.28	110.32	26.03	6.2	36.18	51.8	80.69	7.09	48.33	5.9	54.51	8.28	9.23	67.96	6.07	9.55	13.19	67.61	10.02	5.23	5.05	4.6	8.79	3.42	10.27	16.75	7.98	8.15	5.47	5.38	2.65	6.65	8.91	50.11	8.05	22.54	12.03	18.61	12.58	7.01	9.19	10.81
1213	6.54	6.4	16.13	6.29	6.75	6.01	15.59	14.41	28.47	12.93	7.79	12.8	19.27	20.41	5.53	18.7	9.9	17.25	3.36	10.46	17.49	7.02	9.02	1.7	17.91	6.07	2.86	5.75	6.5	4.59	3.37	5.34	12.66	6.82	3.36	8.76	3.48	1.75	6.54	5.21	11.26	0.92	16.75	10.79	7.27	5.47	0.89	15.19	12.17
1214	13.81	12.94	9.16	6.95	15.67	16.82	12.7	10.7	7.22	18.12	11.17	5.58	7.29	4.98	13.73	5.12	17.09	6.14	19.46	6.96	0	1.09	1.81	3.24	0	4.68	8.48	7.57	13.56	2.4	1.66	8.47	1.72	8.48	7.35	7.18	8.05	5.56	1.12	4.71	0	14.73	1.28	2.84	1.7	9.33	10.66	2.47	9.33
1215	0	0.16	0.37	0.09	0.05	0.03	0	0.36	0	0	0.11	0	0	0	0.05	0	0	0	0	0.06	0	0.04	0.22	0	0	0	0	0	0	0	0	0	0	0.32	0	0	0	0	0	0	0	0	0	0	0	0.2	0	0	0.08
1216	3.18	4.75	3.44	2.53	3.44	3.62	4.39	3.21	5.26	2.93	4.39	5.56	4.84	4.16	5.07	5.05	4.97	4.11	2.4	2.93	4.33	3.24	1.63	1.25	8.58	1.67	2.6	4.39	5.09	1.83	3.41	5.06	1.94	1.81	4.54	1.94	2.55	0.78	0.85	1.13	0.91	1.75	2.77	3.35	1.22	2.81	1.68	1.11	2.58
1217	13.62	15.2	22.85	9.3	13.96	17.44	8.25	17.97	3.75	10.93	16.22	3.94	4.77	5.1	15.96	5.48	20.5	5.13	27.54	15.75	0.47	23.96	15.17	33.36	1.02	20.51	18.88	14.55	13.63	16.14	19.66	14.01	7.14	26.77	18.45	22.51	27.16	14.45	21.26	27.64	3.1	30.41	15.49	25.92	15.69	27.4	29.15	34.09	32.73
1218	28.13	37.54	53.77	28.95	24.59	45.13	20.58	53.54	7.26	14.92	42.89	4.12	7.4	7.05	36.42	9.06	39.74	6.35	43.89	20.07	2.22	33.53	15.86	67.68	4.16	12.94	25.9	23.01	28.1	20.52	27.49	18.46	4.39	44.85	32.96	32	37.37	23.88	12.78	48.66	4.91	31.45	11.91	24.71	16.02	66.31	45.13	71.32	66.37
1219	9.79	12.35	23.53	8.77	7.57	14.44	5.28	23.01	1.84	3.71	14.81	2.87	4.09	3.38	13.47	3.7	15.68	2.97	10.01	6.24	0.7	17.45	3.4	13.36	0.62	6.09	6.45	5.62	9.79	8.38	8.36	6.75	3.8	13.23	7.4	15.64	9.47	6.43	3.12	15.87	0.5	4.69	6.2	6.51	2.12	39.16	11.21	33.74	36.11
1220	64.29	76.95	64.81	80.6	46.6	68.22	46.7	100.89	27.7	25.29	73.84	120.16	65.15	44.25	68.97	77.6	60.74	42.66	26.85	84.25	53.81	66.64	162.07	75.75	40.98	85.81	55.65	61.15	75.06	54.5	41.01	47.49	73.2	37.61	35.84	70.8	31.7	18.77	44.53	33.7	14.36	24	35.47	44.81	52.66	41.74	26.69	78.89	74.2
1221	17.52	14.08	21.61	28.26	9.24	27.49	6.65	46.21	3.5	2.05	23.97	24.82	15.5	4.55	25.2	10.81	19.75	4.82	3.15	7.26	1.25	0.25	0.54	0.16	0	1.99	1.5	4.3	21.74	0.81	0.8	1.58	1.12	5.34	2.08	5.63	1.68	3.79	0.11	3.82	0	0.31	0.18	0.11	0.76	3.57	0.39	1.97	8.53
1222	0.93	0.29	0.35	0.38	1.01	0.42	1.18	0.36	0.35	1.72	0.44	0.47	0.72	0.33	0.25	1.02	0.44	0.12	0.28	0.44	0.16	0.5	2.14	0.29	0.5	0.11	0.29	0.53	0.42	0.68	0.07	0.42	5.85	0.07	0.21	0.39	0.29	0.12	0.25	0.12	0.15	0.09	0.47	0.41	0.43	0.1	0	0.15	0.27
1223	297.6	274.97	822.2	171.39	281.17	326.49	202.46	427.21	54.51	117.01	343.88	12.28	67.24	59.58	268.25	56.77	445.4	53.92	323.14	103.75	0.84	1.8	15.67	5.1	0.19	11.52	14.92	53.87	129.09	13.32	0.35	15.54	5.62	367.04	47.55	54.57	250.95	85.78	0.33	4.57	0.17	28.81	1.1	8.79	1.7	136.55	17.77	1.33	113.83
1224	23.79	26.24	35.92	18.35	21.48	28.82	13.05	32.41	5.91	12.85	26.69	3.36	6.34	8.03	27.05	7.15	28.19	8.38	22.05	16.83	1.26	23.85	31.31	48.62	3.24	24.8	26.89	34.26	25.6	26.55	23.65	19.85	10.49	28.43	29.66	29.34	28.39	21.1	16.53	29.05	0.16	36.81	8.41	35.27	24.72	45.32	43.01	58.84	30.82
1225	4.92	4.76	2.15	5.79	5.08	2.07	1.95	5.52	4.85	1.87	2.92	16.13	1.26	5.09	3.21	7.33	6.27	2.5	1.93	0.82	0.04	0.45	0.48	0.19	0.42	0.1	1.2	0.46	1.56	0.11	0.52	1.01	0.29	1.44	1.69	1.4	0.51	0.13	0.24	1.01	0.93	0.15	0.43	0.59	0.23	1.19	0.17	0.12	1.05
1226	55.94	62.44	121.02	48.29	62.23	71.15	94.01	98.55	281.56	89.3	75.3	92.46	159.02	159.51	55.14	130.76	72.66	170.34	47.05	56.34	80.51	30.27	41.69	19.42	142.6	26.03	27.29	44.24	54.44	27.56	15.21	48.97	69.43	65.13	33.52	27.67	40.5	21.49	14.51	30	170.26	14.73	63.49	43.5	30.29	60.18	17.06	39.67	54.61
1227	28.85	29.27	49.67	21.43	28.39	33.42	17.59	38	5.93	16.78	31.31	8.24	12.42	12.05	26.54	13.33	31.27	10.77	24.24	24.81	2.57	39.84	18.65	23.67	2.74	18.36	15	22.29	26.46	17.3	19.15	17.56	13.31	32.37	25.81	21.27	23.28	17.9	15.67	35.36	2.63	16.06	15.49	30.13	32.4	50.18	19.57	46.11	36.11
1228	506.04	428.4	360.7	414.67	714.39	349.07	1139.07	361.6	1322.73	1135.89	362.16	1567.61	1820.88	2132.23	450.81	2131.11	423.9	1541.09	240.87	640	1368.34	368.75	443.17	179.04	1595.93	528.47	378.22	510.21	441.1	399.35	266.78	469.32	974.17	313.63	367.26	237.8	220.27	193.77	461.89	162.8	535.83	124.02	540.97	849.52	589.2	219.73	99.84	156.67	227.38
1229	0.08	0	0	0	0	0.1	0.21	0	0	0.11	0.09	0.27	0	0	0	0	0	0	0	0.21	0.76	0	0.1	0	0	0.13	0	0	0.21	0.09	0.22	0	0.16	0	0.22	0	0	0	0.14	0	0.12	0.08	0	0.1	0.22	0	0	0	0
1230	1.18	1.94	10.33	0.79	0.48	2.39	0.5	4.7	0.05	0.24	3.65	0.05	0.05	0	2.2	0.14	1.84	0.45	1.79	0.87	0	4.92	0.44	4.54	0.4	0.57	2.43	0.43	1.3	1.49	5.15	1.59	0	4.36	3.52	0.7	2.78	1.35	0.05	24.19	0	1.13	0.74	0.11	0	4.84	8.43	5.42	5.07
1231	3.95	8.92	7.03	9.22	6.18	8.62	3.98	15.63	3.13	0.72	9.62	5.68	6.46	1.16	8.48	4.41	8.04	2.29	0.99	2.23	0	0.8	3.68	0.36	0	0.5	0.74	0.44	10.58	0.07	1.24	0.23	0.44	0.22	0.48	1.19	0.34	1.37	0	0.49	0	0.89	0	0.24	0.43	3.83	0.45	0.89	2.04
1232	57.26	63.72	86.33	51.46	48.03	84.87	31.15	66.79	15.44	25.06	66.66	13.69	15.27	11.02	64.32	17.39	75.07	13.89	70.65	62.57	2.15	77.46	18.33	101.77	0.9	25.36	65.36	50.53	56.39	40.5	71.88	25.62	17.24	117.09	53.56	36.46	53.31	58.19	18.02	102.82	3.58	55.98	26.24	46.36	18.6	53.08	62.17	96.92	139.64
1233	17.79	11.81	16.01	14.7	13.78	6.55	22.76	8.06	11.54	34.66	17.51	20.25	21.27	20.78	17.35	26.08	7.86	27.23	10.07	16.94	3.27	1.41	7.97	0.91	0.53	4.84	3.85	4.4	5.84	8.91	0.18	4.51	1.55	7.29	4.1	11.59	2.08	4.54	0.44	6.74	1.75	1.6	2.45	1.98	1.34	2.89	2.16	1.36	7.12
1234	1.63	1.49	4.33	2	1.23	2.47	1.07	3.95	1.21	0.9	2.57	0.49	0.66	0.42	1.78	0.67	2.17	0.67	1.83	1.41	0.39	0.59	1.25	2.13	0.31	0.94	1.05	1.31	1.82	1.52	1.28	1.47	0.51	2.99	2.02	2.35	2.18	2.03	0.69	2.79	0.03	1.22	1.12	1.18	0.89	4.01	1.72	5.66	4.36
1235	73.7	78.05	81.44	62.01	74.14	78.55	60.49	75.09	28.71	54.55	81.65	54.55	60.21	40.53	74.54	62.48	82.73	44.05	61.39	88.22	37.38	130.44	107.75	112.95	33.16	97.47	76.39	99.89	89.77	104.45	125.04	86.31	78.47	80.27	59.24	122.6	71.21	54.79	94.2	76.55	22.61	66.41	45.55	94.98	95.54	73.25	57.51	116.32	114.3
1236	6.89	6.42	7.49	4.23	11.99	4.54	15.77	4.05	39.75	16.86	4.88	21.49	23.07	28.74	6.63	28.13	5.75	24.9	3.04	11.2	45.5	4.14	6.66	2.58	44.49	7.65	6.42	7.97	4.67	7.61	1.36	7.23	14.98	4.26	4.94	4.15	2.73	2.2	3.14	3.96	45.66	2.27	29.51	11.71	10.97	4.9	1.07	2.04	7.15
1237	5.93	6.28	8.44	5.63	8.7	6.23	14.67	8.19	53.32	16.75	6.54	27.16	32.08	36.07	7.03	28.4	6.08	33.05	3.83	8.8	47.49	5.71	12.43	8.77	60.13	7.03	6.47	6.94	6.35	7.14	5.1	9.17	18.79	5.78	7.19	4.24	3.64	2.57	7.76	5.88	52.08	2.58	23.18	12.32	13.71	7.84	2.23	6.34	6.38
1238	32.7	27.68	20.19	22.46	42.23	25.75	52.54	19.58	106.88	64.32	27.07	52.86	76.46	69.98	31.64	63.5	29.06	80.21	32.56	30.48	81.77	20.49	84.86	22.88	93.14	57.16	40.81	57.37	30.66	46.94	36.19	53.82	69.6	19.39	38.96	32.28	28.66	24.37	116.7	22.13	154.23	39.37	92.73	51.58	229.51	16.81	27.36	37.13	25.08
1239	0.03	0	0.05	0.12	0	0.04	0	0.19	0	0	0.04	0.07	0.07	0	0.09	0.06	0.07	0.14	0	0.06	0	0	0.09	0	0	0.06	0	0	0.05	0	0	0	0.3	0.05	0	0.04	0	0	0	0	0	0	0.24	0.19	0	0.06	0.04	0.04	0.19
1240	2.61	4.76	19.42	3.37	0.85	7.69	1.11	16.45	0.62	0.65	7.21	0.16	0.32	0.45	4.69	0.32	4.7	0.64	4.44	0.63	0	0.91	0.47	2.07	0	0.19	1.46	0.35	3.5	1.39	0.24	0.22	0.05	5.74	0.27	1.58	0.98	2.56	0.07	5.01	0	1.28	0.23	0.11	0.53	10.66	3.67	8.61	11.26
1241	1.53	1.38	0.86	1.44	3.33	1.14	0.26	1.58	1.12	2.24	2.5	3.59	1.97	1.09	1.31	4.92	1.8	2.34	1.25	1.65	0	0.08	0.53	0.1	0	2.06	2.03	4.39	1.41	0.7	0.68	3.01	4.73	0.48	1.16	1.72	0.17	0.51	2.59	0.74	0	0.77	1.4	0.69	1.63	0.73	0.32	1.02	1.01
1242	37.89	38.16	74.19	26.42	43.73	36.43	99.22	19.09	373.9	111.22	46.74	170.71	233.63	240.15	37.47	215.14	24.68	250.98	15.87	309.49	492.61	330.68	38.9	47.96	438.2	144.43	120.06	55.44	92.65	92.22	85.61	44.53	250.38	53.89	12.7	127.07	12.29	2.51	91.41	41.57	388.47	13.57	161.17	304.62	84.73	218.58	63.96	277.65	69.58
1243	5.64	8.18	17.7	5.52	6.51	5.89	11.02	5.86	40.11	15.78	7.58	21.13	20.49	20.83	8.56	18.49	6.05	27.59	4.54	12.27	54.02	10.77	11.16	28.62	76.33	13.66	13.59	16.58	9.01	31.96	15.46	11.84	22.53	7.77	7.64	18.5	6.27	3.01	5.66	4.73	46.53	5.86	42.75	45.14	15.69	10.9	15.15	19.22	16.66
1244	2.93	2.34	1.79	2.27	2.92	1.91	1.56	2.3	0.12	4.49	1.31	1.89	1.21	2.2	3.58	6.04	3.48	2.77	2.14	2.76	6.5	2.56	3.19	10.32	18.02	8.27	4.8	3.91	1.57	3.6	0.45	8.13	2.41	1.98	3.88	1.61	2.48	1.92	0.48	2.39	1.29	1.45	4.23	7.06	13.78	3.46	0.86	4.02	2.84
1245	545.19	601.79	388.52	482.54	624.4	535.67	579.47	398.81	402.06	562.46	508.21	309.83	482.83	629.68	586.95	435.69	544.25	513.62	530.89	386.92	116.87	991.53	744.34	621.32	295.46	815.42	499.59	428.4	655.64	744.34	1365.67	1177.34	1270.12	335.84	500.79	965.35	385.35	539.94	1219.45	373.68	552.66	462.12	1003.99	759.22	879.38	355.3	604.8	648.52	319.27
1246	0.19	0	0.14	0.1	0	0	0	0.07	0	0	0.21	0	0	0	0.23	0	0.22	0	0.1	0	0	0.18	0	0.12	0	0	0.07	0.13	0	0	0	0.25	0	0.07	0.31	0	0	0.16	0	0.27	0	0.45	0	0.39	0	0.15	0.1	0.11	0.17
1247	0	0	0.04	0	0	0.03	0	0.08	0	0	0	0	0	0	0.04	0	0.06	0.11	0	0	0	0	0	0.04	0	0	0	0	0.09	0.18	0	0	0	0	0	0.03	0	0	0	0	0	0	0	0	0	0	0.03	0	0.05
1248	190.9	210.62	220.06	141.19	203.52	246.47	152.98	184.32	76.5	157.8	194.39	53.25	92.97	82.16	213.8	74.92	210.77	98.28	257.26	199.69	14.07	291.31	199.66	338.74	11.08	167.49	245.49	196.47	205.16	159.82	290.78	147.37	109.06	284.2	173.53	258.05	259.68	197.73	166.39	251.83	42.36	332.1	123.66	234.1	180.89	221.55	267.49	269.19	256.67
1249	4.4	7	13.36	4.25	4.54	7.77	3.01	9.38	1.64	3.31	7.9	1.85	2.32	2.6	6.23	2.14	6.52	1.84	6.25	2.89	0.45	4.66	1.43	7.38	0.47	2.29	3.93	3.55	4.24	2.68	2.78	2.64	1.78	7.79	3.88	4.09	5.56	3.27	0.7	6.67	0.49	2.86	1.33	3.62	1.4	14.04	4.23	8.14	10.67
1250	193.37	189.42	252.09	137.03	181.51	226.59	114.91	222.33	35.26	84.44	205.63	39.14	52.63	51.6	191.61	54.61	214.29	51.07	153.78	162.77	11.51	214.71	133.95	235.92	4.73	139.4	159.49	175.89	206.64	150.81	136.17	122.99	57.91	254.63	170.32	203.59	196.75	84.1	77.51	217.87	10.58	103.28	50.55	118.83	55.69	301.12	130.88	266.27	267.05
1251	8.82	17.06	24.31	43.81	32.32	103.26	33.61	23.3	28.69	67.66	17.27	16.35	41.43	24.09	26.94	13.5	23.42	115.41	458.83	27.57	25.53	34.48	1.72	19.83	2.89	215.53	156.37	34.64	15.02	260.45	9.25	56	13.52	55.31	9.14	48.67	25.19	177.86	3.68	86.96	69.89	140.59	168.3	20.76	4.33	21.82	37.14	25	46.67
1252	6.93	6.02	5.3	5.21	12.74	4.1	32.98	4.48	195.33	49.25	4.25	93.04	99.66	112	5.68	96.52	5.28	117.52	3.03	16.54	187.79	7.83	31.62	4.14	264.5	18.77	11.02	13.7	6.7	14.05	3.34	28.21	78.53	3.88	9.86	5.8	3.34	2.18	18.86	4.19	222.35	2.79	89.28	41.04	66.86	6.16	1.94	4.94	4.49
1253	4.31	4.9	6.03	3.81	4.14	5.67	3.51	5.79	1.56	1.53	5.85	0.42	1.52	1.4	4.95	0.94	6.77	1.19	6.88	3.76	0	7.76	4.72	6.47	0.85	1.6	4.28	3.98	5.69	3.66	3.22	2.18	1.17	5.65	3.42	2.09	5.05	2.75	2.04	6.21	0	2.97	1.36	2.77	2.15	7.21	2.23	8.09	6.92
1254	11.68	15.73	15.77	11.6	21.88	12.8	27.1	12.89	79.16	26.75	14.36	54.16	48.53	45.98	14.4	50.3	14.04	56	8.37	30.24	89.53	8.89	31.19	13.26	77.29	20.75	16.63	26.83	14.33	23.83	8.52	29.33	47.25	14.81	19	13.76	13.19	6.87	12.99	15.98	66.93	7.72	38.65	34.24	48.52	21.61	8.86	20.7	15.52
1255	0.06	0	0.1	0	0.06	0	0	0	0	0	0.06	0	0	0	0	0	0	0	0	0	0	0	0	0.09	0	0	0	0	0.07	0	0	0	0	0.08	0	0	0	0	0	0	0	0	0	0	0	0	0	0	0
1256	42.78	37.82	40.43	33.43	38.6	39.48	38.23	42.13	18.37	26.24	37.68	24.79	33.66	28.23	36.32	27.46	41.54	16.55	27.39	40.32	11.76	32.36	31.93	30.68	25.24	30.64	39.52	30.05	35.64	21.61	23.53	28.43	25.93	31.4	39.67	24.62	29.83	16.48	29.53	31.51	5.09	33.06	25.65	17.32	37.13	27.24	23.05	37.46	39.15
1257	34.76	32.56	43.21	23.66	33.09	35.62	56.05	36.94	217.92	68.62	32.32	93.89	117.71	142.16	31.08	121.86	34.16	135.77	33.01	37.46	161.19	30.21	44.97	45.71	250.87	24.43	27.23	35.37	27.25	29.79	30.96	39.95	81.39	42.37	24.06	30.95	36.38	17.43	23.69	38.89	221.56	27.65	86.62	53.47	62.62	51.81	22.95	64.88	33.58
1258	0	0	0	0	0	0	0	0	0	0	0	0	0	0	0	0	0	0	0	0	0	0	0	0	0	0	0	0	0	0	0	0	0	0	0	0	0	0	0	0	0	0	0	0	0	0	0	0	0
1259	0.11	0.16	0.41	0.1	0.12	0.19	0.04	0.28	0.12	0.01	0.29	0.14	0.02	0.11	0.28	0.1	0.22	0.12	0.17	0.2	0.07	0.01	2.18	1.04	0.14	0.15	0.34	0.54	0.11	0.86	0.17	0.33	0.53	0.41	1.75	0.17	0.57	0.09	0.34	1.95	0.23	0.63	0.21	0.45	0.95	1.05	0.55	2.04	0.59
1260	20.04	17.86	23.48	14.77	16.57	19.98	16.81	17.19	18.3	13.99	19.02	12.88	15.52	14.54	19.55	15.85	22.85	17.86	12.85	21.85	36.78	99.03	14.58	18.78	7.52	40.34	14.9	22.59	23.35	12.83	9.89	15.98	13.62	20.51	13.45	13.33	19.25	10.14	6.74	18.52	10.72	6.66	12.47	81.94	33.43	25.42	11.61	38.48	22.39
1261	9.55	9.85	12.89	8.07	6.69	11.23	5.94	14.71	2.04	3.36	12.56	0.59	1.22	1.85	10.24	2.57	11.45	0.92	11.33	5.65	0	4.69	6.21	10.94	0.28	3.15	5.83	4.81	8.5	5.08	3.61	4.09	2.66	11.2	3.56	3.81	6.66	5.69	3.53	8.34	0.25	4.66	2.25	2.5	1.56	10.94	5.68	11.57	16.39
1262	10.82	15.89	45.32	7.17	6.92	22.08	4.89	28.42	3.14	3.56	21.78	0.55	1.28	1.53	14.28	1.28	19.88	2.5	20.07	4.86	0.94	15.99	7.63	26.9	0.7	5.22	9.58	4.8	10.46	7.94	10.41	5.52	0.99	28.53	8.59	14.65	16.06	11.22	3.98	28.35	0	14.12	3.13	8.53	2.7	69.56	28.34	44.49	56.7
1263	3.1	4.14	8.79	13.39	1.36	7.26	0	13.9	0	0	4.17	0	0	0	7.58	0	2.25	0	4.79	3.22	0	0.55	0.65	9.45	0	5.12	5.88	1.94	4.07	9.31	1.69	2.93	0	6.97	4.49	3.78	3.37	2.73	0.48	6.71	0	17.3	0	1.84	0	8.46	7.44	5.54	7.48
1264	56.1	52.89	42.91	40.06	61.87	53.53	57.5	46.96	41.39	54.8	43.57	72.57	65.36	64.39	48.13	72.55	53.41	53.57	34.88	54.85	38.18	36.5	63.19	39.16	34.17	51.59	40.61	54.68	48.53	46.17	30.89	44.96	47.77	43.98	43.02	44.76	37.93	29.72	37.78	35.06	35.15	36.55	26.34	58.57	40.6	29.61	27.08	38	33.11
1265	16.47	12.66	14.39	12.86	29.56	13.22	60.3	12.03	212.13	67.26	11.65	99.72	125.73	142.87	14.4	119.31	12.32	141.77	6.02	33.92	232.99	17.53	54.48	9.51	294.37	30.32	24.71	27.69	15.09	29.24	7.74	39.83	101.48	13.73	23.85	16.77	12.27	9.62	35.1	11.3	239.96	5.4	118.12	65.82	67.77	20.33	6.69	13.39	13.12
1266	694.1	670.04	598.28	495.33	801.11	632	675.71	513.79	274.18	526.23	624.9	509.38	533.6	555.11	668.05	559.25	719.43	439.01	493.75	1001.05	433.37	757.61	1479.09	480.77	195.99	802.69	762.46	1175.66	797.76	698.74	352.75	922.99	797.9	562.99	769.64	662.52	639.52	339.17	586.89	609.96	214.98	448.71	452.5	925.03	1319.63	507.55	351.51	618.17	541.95
1267	1.59	2.75	2.2	2.36	1.62	3.48	2.96	2.91	0.87	2.74	1.79	1.97	1.13	2.69	3.58	2.74	3.88	0.82	1.94	3.2	0.59	0.35	0.4	0.37	0	2.21	1.27	1.48	1.73	0.96	0.28	0.79	0.78	4.16	3	0.69	2.91	2.59	0.15	0.6	0	0.15	0.57	0.3	0.86	2.29	1.18	1.05	1.02
1268	62.32	158.32	208.4	34.35	8.96	106.32	20.1	58.01	35.67	174.4	109.87	14.49	13.34	12.07	111.67	29.82	106.67	141.46	18.8	1.74	0	0.82	0	2.77	0	5.54	45.42	0.12	29.09	42.8	0.16	1.07	0.46	134.96	0	7.31	0	278.68	0.04	55.86	0	0.66	31.42	0.51	0.12	3.46	0	0.21	9.23
1269	16.35	16.69	26.31	13.39	13.21	17.84	9.88	22.4	2.93	7.92	21.4	8.8	6.81	7.01	17.74	7.16	19.87	7.8	9.82	18.35	2.3	28.04	48.21	41.22	2.1	8.87	14.67	18.61	18.18	19.67	12.06	13.36	11.24	11.96	9.56	20.61	16.34	4.4	12.29	25.2	0.68	8.35	5.23	21.87	21.18	39.31	14.03	42.06	33.73
1270	25.69	27.37	35.22	19.8	30.55	30.05	32.1	24.68	78.35	32.27	31.89	32.16	47.47	42.9	30.45	40.72	35.63	52.85	28.7	33.02	64.45	25.18	30.18	29.43	61.86	21.43	37.59	26.47	29	23.01	21.52	23.97	34.26	33.13	30.95	25.45	21.55	19.6	27.84	29.08	62.03	20.75	39.53	32.19	31.32	31.79	22.68	40.71	34.53
1271	7.64	6.32	4.84	7.74	20.12	4.94	45.81	8.93	204.5	58.34	6.34	83.15	112.23	130.92	7.23	104.23	6.37	122.71	2.57	25.51	226.25	8.2	35.84	1.85	236.68	21.53	10.21	12.14	8.73	15.54	2.44	29.05	89.82	3.73	9.58	8.1	3.52	1.55	22.99	2.13	199.72	1.32	91.67	41.72	60.18	1.79	2.41	3.19	4.63
1272	0	0	0	0	0	0	0	0	0	0	0	0	0	0	0	0	0	0	0	0	0	0	0	0.13	0	0	0	0	0	0	0.1	0	0	0	0	0	0	0	0.05	0	0	0	0	0	0	0	0	0	0
1273	45.11	41.54	42.27	29.8	57.18	42.22	48.02	37.28	63.24	51.9	33.12	69.55	52.21	66.75	35.35	56.23	35.45	59.4	28.12	77.41	165.55	70.83	136.6	68.39	432.79	83.51	79.05	87.36	40.61	81.1	61.92	81.97	146.74	50.87	71.82	60.26	45.99	23.36	108.45	46.45	321.17	48.54	138.06	118.18	164.79	50.82	37.71	75.66	55.74
1274	10.82	14.92	23.33	11.36	11.76	9.2	26.44	17.18	109.09	30.95	19.28	55.03	59.78	73.52	14.06	63.5	10.31	68.46	5.16	17.09	61.54	6.69	30.39	11.19	86.46	13.93	26.45	13.81	10.78	17.77	10.87	18.28	33.58	23.36	15.97	9.83	12.76	5.31	7.04	8.17	69.21	4.87	41.53	21.23	19.95	18.26	21.17	8.15	31.12
1275	0.84	0.49	0.38	0.37	1.25	0.32	3.72	0.52	10.02	3.33	0.48	4.39	6.68	8.3	0.5	5.6	0.49	6.84	0.39	1.6	11.46	0.77	2.44	0.3	12.99	1.12	0.68	1.23	0.81	1.29	0.34	1.95	4.56	0.21	1.12	0.57	0.29	0.36	1.4	0.34	9.93	0.14	4.94	2.86	2.67	0.41	0.23	0.57	0.24
1276	11.01	10.75	12.5	7.92	15.44	10.07	25.48	12.12	103.14	28.81	11.95	39.6	44.69	55.35	11.27	54.65	12.26	56.51	7.82	21.21	85.22	12.86	19.7	8.94	90	14.13	9.29	19.01	10.37	13.59	6.39	17.74	38.64	10.25	10.27	13.03	10.63	4.35	13.02	8.14	64.34	5.92	44.34	27.45	24.32	12.69	7.63	9.89	9.18
1277	20.33	26.38	36.52	21.37	18.93	25.69	15.49	31.6	8.31	12.81	26.35	15.78	11.44	12.53	24.37	12.69	25.37	13.51	19.86	26.34	7.02	24.4	11.93	40.21	4.2	22.47	21.31	23.24	23.33	18.65	20.56	22.48	14.73	26.95	23.06	17.38	23.14	21	9.54	26.25	5.09	16.78	20.82	13.34	26.74	37.37	19.14	31.25	28.02
1278	4.26	4.34	3.6	4.08	4.12	1.87	0.63	4.25	1.29	1.46	12.94	5.47	0.68	0.63	5.15	1.47	2.04	2.48	1.4	2.83	0	1.53	7.19	4.22	0.67	3.19	3.99	2.72	5.17	0.4	9.86	2.34	11.35	9.01	11.05	5.98	2.85	3.48	0.68	10.24	0	0.64	2.03	2.97	0.72	3.91	1.26	6.82	15.62
1279	51.53	45.62	67.13	34.16	53.24	60.46	43.43	61.75	20.8	41.31	59.41	16.31	26.74	23.76	56.47	21.99	48.34	23.76	57.97	48.98	7.5	51.37	49.63	73.42	7.96	39.48	66.2	50.54	53.25	52.76	42.44	48.7	31.05	72.86	67.36	99.89	51.04	40.59	36.39	55.66	32.71	89.23	46.62	63.67	72.13	57.93	70.96	88.92	97.24
1280	29.85	32.94	29.01	33.22	31.51	30.76	30.62	36.41	23.41	25.6	29.21	47.18	49.3	31.06	34.63	43.29	33.38	36.23	12.17	30.32	32.73	18.45	30.69	36.05	11.03	35.81	32.64	53.55	30.25	33.27	20.86	39.85	56.27	18.48	35.35	42.71	25.04	12.28	34.51	22.1	17.4	8.04	17.52	28.58	45.84	27.13	13.73	40.23	32.02
1281	5.63	5.29	5.53	4.98	11.91	3.65	25.72	4.45	134.58	37.05	4.6	63.46	68.73	89.47	5.48	63.74	4.62	90.9	3.15	15.98	147.11	5.88	19.7	3.09	165.32	12.98	8.27	9.72	5.85	9.65	2.35	19.18	50.94	3.52	10.7	4.96	2.57	2.11	11.18	3.43	105.83	1.8	52.35	25.35	30.49	4.95	2.03	3.98	3.16
1282	0.14	0.25	0.05	0.29	0.08	0.4	0.05	0.28	0.07	0.18	0.54	0	0.12	0.32	0.34	0.12	0.15	0.19	0.23	0.05	0	0.04	0	0	0	0	0.14	0.1	0.5	0	0.03	0	0	0.1	0.06	0.04	0.05	0.06	0	0.11	0	0	0	0	0	0.05	0	0.05	0.19
1283	0.05	0.07	0.02	0.21	0.05	0.02	0	0.06	0	0.11	0.03	0.08	0.05	0.05	0.1	0	0.05	0.03	0.04	0.2	0	0.18	0.38	0.1	0	0.08	0.06	0.38	0.21	0.27	0.11	0.35	0.2	0.08	0.12	0.07	0.07	0.03	0.07	0.22	0	0.08	0.16	0.37	0.11	0.03	0.09	0.22	0.11
1284	50.05	54.61	75.18	35.6	28.43	64.39	26.39	84.62	10.6	26.87	61.95	7.29	9.57	10.23	59.22	14.34	84.72	13.24	42.38	17.24	2.36	6.42	4.24	5.57	2.3	6.5	15.49	24.84	53.68	8.36	7.64	19.79	3.31	56.32	23.03	21.46	35.08	27.84	1.82	25.42	4.44	41.08	5.83	6.58	3.02	42.87	35.71	10.03	30.62
1285	37.94	33.1	25.41	28.59	46.38	26.79	47.38	23.78	49.32	54.02	28.71	59.53	71.34	43.26	30.32	65.12	30.06	46.47	25.82	54.07	45.86	42.9	77.84	55.76	74.24	65.73	55.08	57.33	31.2	71.58	68.64	57.9	97	22.54	49.4	52.37	34.09	16.63	103.85	32.93	70.6	54.55	56.2	108.49	99.44	27.42	23.65	41.98	28.36
1286	31.93	24.61	33.56	20.96	35.86	23.57	44	31.7	104.02	50.82	25.64	51.09	70.31	72.7	25.58	78.83	37.3	70.48	16.05	24.63	71.66	5.86	20.48	10.4	105.69	15.23	11.44	20.94	25.47	12.17	4.92	20.37	33.66	21.63	18.65	14.03	18.18	10.69	8.18	7.06	65.78	7.25	32.63	19.21	21.18	18.42	9.7	6.76	14.45
1287	0.07	0.12	0.15	0	0.17	0	0.05	0.05	0	0	0.04	0	0	0.13	0.08	0	0	0	0.04	0	0	0.08	0	0	0	0.08	0	0.1	0.13	0	0	0.05	0.14	0	0	0.17	0	0	0	0	0.24	0	0.06	0	0.05	0.05	0	0.14	0.06
1288	0.73	1.06	2.14	0.66	0.43	1.71	0.97	2.74	0.15	0.27	1.7	0.1	0.04	0.48	1.4	0	1.38	0.24	1.34	0.58	0	0.94	0.75	1.52	0	0.14	1.13	0.57	0.59	0.62	0.9	0.9	0.3	2.1	0.36	0.55	1.83	1.56	0.48	1.58	4.01	0.93	0.82	0.34	0.52	2.05	1.55	1.31	1.6
1289	0	0	0	0	0	0	0	0.45	0	0.14	0	0	0	0.21	0	0.56	0.12	0.41	0.24	0.16	0	0	0.45	0	0	0	0.15	0	0	0	0	0	0.22	0	0	0	0.17	0	0	0.12	0	0.18	0	0.16	0.24	0.33	0	0	0.43
1290	16.35	31.43	49.42	28.17	11.82	32.37	16.28	74.49	33	11.61	34.5	26.05	21.27	23.29	27.14	23.49	23.68	23.37	16.8	12.42	37.26	13.21	15.1	35.12	48.15	11.91	10.54	8.21	25.21	14.06	7.76	12.44	20.41	16.55	4.74	18.14	6.87	9.53	13.15	20.83	27.48	8.2	26.96	18.35	15.85	13.12	6.07	44.71	49.15
1291	8.64	13.03	30.96	10.32	6.82	20.67	8.3	29.55	15.14	7.55	19.88	7.58	9.98	10.6	14.7	8.8	15.57	10.16	17.28	6.73	19.29	12.43	7.85	24.4	11.04	6.92	12.3	4.95	8.71	7.97	8.32	6.12	8.88	25.87	15.05	12.4	21.4	13.02	5.11	26.59	19.63	11.7	10.58	9.89	5.82	53.02	21.81	35.02	32.87
1292	3.51	4.67	6.95	6.03	2.92	4.82	1.9	7.02	1.25	0.83	5.83	1.93	1.01	1.54	5.42	1.72	5.11	1.79	3.27	5.91	0.4	9.36	10.93	14.91	11.05	6.06	8.74	3.22	3.98	4.51	30.71	21.05	8.45	4.82	7.69	4.85	3.37	3.85	4.46	17.89	0.09	4.09	1.76	1.18	1.17	6.57	6.75	24.54	6.36
1293	6.9	8.31	17.94	3.97	6.55	9.12	3.2	13.05	0.48	3.31	8.35	0.93	1.27	1.78	6.57	0.99	8.5	1.32	8.24	5.87	0.17	8.33	4.8	4.78	0.63	1.37	7.66	3.94	5.51	4.57	6.8	2.57	1.6	14.98	9.51	2.81	5.74	2.12	0.66	19.35	0.45	11.34	0.66	9.64	0.32	26.12	9.17	8.21	13.61
1294	10.48	15.66	27.35	13.46	8.87	18.86	6.65	22.29	2.51	4.46	17.28	2.77	4.23	5.24	11.87	2.95	12.57	2.86	12.03	8.4	0.14	7.72	3.92	15.21	0.15	3.29	12.04	7.5	10.13	5.05	11.63	9.58	3.8	19.64	7.58	9.27	8.56	7.44	3.07	16.05	1.44	5.24	7.02	9.77	2	22.43	9.08	25.12	19.78
1295	101.37	91.64	86.56	70.03	91.82	104.13	67.11	88.81	13.11	63.46	88.56	34.54	34.7	42.7	110.72	43.41	113.28	31.25	90.06	86.82	30.79	73.2	63.55	71.7	4.57	63.85	93.32	87.78	118.9	63.88	61.14	81.44	48.12	95.71	84.06	74.64	84.76	79.54	28.35	63.38	4.75	107.43	30.41	52.25	60.07	82.53	89.69	84.74	94.19
1296	30.71	36.94	59.98	27.13	22.75	42.1	16.85	53.07	5.79	14.69	37.85	9.45	11.84	10.34	37.99	12.09	42.64	10.61	30.68	27	4.65	36.65	22.8	32.23	4.5	21.21	32.51	22.96	33.26	25.85	23.37	19.89	9.14	48.76	28.99	23.04	31.45	23.26	12.26	49.32	0	22.92	14.05	24.66	14.44	74.68	39.63	47.39	67.24
1297	41.23	39.91	40.81	24.59	58.2	39.22	93.85	37.87	349	107.45	39.88	190.63	217.8	223.95	36.52	202.03	44.61	224.4	40.42	78.53	460.05	44.23	110.81	111.91	530.61	85.78	63.96	90.27	33.95	89.54	48.16	85.68	235.24	43.11	60.1	72.19	51.63	35.8	72.22	43.12	416.4	58.19	203.58	151.2	229.66	49.74	51.85	58.27	49.85
1298	0	0	0	0	0	0	0	0	0	0	0	0	0	0	0	0	0	0	0	0	0	0	0	0	0	0	0	0	0	0	0	0	0	0	0	0	0	0	0	0	0	0	0	0	0	0	0	0	0
1299	1.36	1.88	4	1.26	0.69	2.54	0.92	2.7	0.3	0.2	2.51	0	0	0	1.75	0.09	2.45	0.34	1.68	1.09	0	1.18	0.5	2.01	0	0.61	0.85	0.69	0.99	0.67	1.32	0.67	0.31	2.72	1.58	1.06	1.61	0.87	0.63	1.72	0	0.86	0.34	1.17	0.16	4.49	1.35	3.61	3.13
1300	5.39	9.32	45.51	5.74	1.73	5.89	2.34	8.4	1.53	2.88	18.48	0.93	1.18	0.12	9.57	0.59	5.58	2.83	7.11	24.58	0.76	64.85	11.17	45.28	0.16	5.5	37.4	7.69	11.34	11.03	14.86	0.47	0.87	35.25	2.22	24.64	9.69	5.03	20.3	4.5	0.84	28.86	5.1	49.25	0.53	85.43	58.79	68.1	56.58
1301	0.58	0.8	0.77	0.79	0.6	0.65	0.19	2.04	0	0.06	0.81	0.66	0.2	0.41	0.33	0.45	0.4	0.18	0.38	0.03	0.69	0.03	0.07	0.34	0	0	0.13	0.25	0.32	0.09	0.1	0.16	0.42	0.63	0.16	0.23	0.04	0.21	0	0.08	0	0	0	0	0.11	0.98	0	0.16	0.48
1302	8.2	10.26	3.25	5.76	9.91	10.03	11.95	7.03	2.95	6.97	8.43	4.07	11.1	8.66	7.53	13.45	13.12	9.06	5.06	11.28	0	1.83	4.38	0.72	10.12	5.18	6.82	11.81	13.36	3.03	1.82	4.51	7.89	4.67	3.33	4.78	3.84	1.7	1.41	1.97	1.39	1.11	1.82	4.6	1.76	1.89	3.4	1.65	1.02
1303	4.2	4.67	8.38	2.99	3.8	5.16	5.4	7.61	10.96	4.05	5.72	5.73	7.09	5.6	5.36	7.64	5.3	8.47	3.27	3.29	11.53	3.67	4.36	6.09	15.27	2.75	2.81	2.59	4.7	3.41	1.91	3.95	7.37	4.68	2.79	3.09	2.87	2.18	2.41	4.5	10.02	1.37	7.5	6.28	4	8.06	2.02	6.09	6.21
1304	0.08	0.06	0.09	0.03	0.06	0.12	0.13	0.07	0	0	0.03	0	0	0.05	0.09	0	0	0.05	0.03	0.07	0.18	0.11	0.13	0.06	0	0.48	0.14	0.14	0.06	2.56	0.07	0.56	0	0	0	0.17	0	0	0.09	7.97	0	0.08	0.5	0.11	0.08	0.67	0.49	0.32	0.13
1305	0	0	0	0	0	0	0	0	0	0	0	0	0	0	0	0	0	0	0	0	0	0	0	0	0	0	0	0	0	0	0	0	0	0	0	0	0	0	0	0	0	0	0	0	0	0	0	0	0
1306	2.4	5.68	9.78	2.83	2.96	6.01	1.63	6.57	1.01	1.2	5.86	0.85	0.96	1.27	5.18	0.52	3.89	1.48	12.19	2.04	0.59	10.39	3.58	13.48	0.47	2.55	8.8	3.07	3.96	14.6	2.63	3.25	0.9	6.28	10.82	2.16	6.85	4.96	6.13	12.88	0.49	3.93	3.08	4.16	0.54	10.93	3.65	8.26	15.59
1307	0.21	0.34	0.67	0.25	0.12	0.27	0.09	0.43	0.13	0.14	0.46	0.07	0.82	0.03	0.37	0.54	0.16	0.38	0.14	0.25	0.1	0.91	0.08	0.77	0.04	0.05	0.15	0.15	0.35	0.19	0.1	0.04	0.06	0.44	0.02	0.3	0.13	0.15	0.07	0.3	0.29	0.22	0.09	0.99	0.46	0.7	0.38	0.74	1
1308	6.1	4.82	5.88	4.47	8.06	5.14	16.41	6.7	47.06	15.38	5	23.73	29.76	35.82	4.3	28.68	4.89	29.81	3.7	12.95	46.39	32.17	13.72	8.77	53.7	8.08	11.18	7.8	5.89	10.76	12.44	10.5	28.66	9.92	7.43	5.4	3.12	2.09	8.72	14.04	52.98	2.08	24.95	23.48	19.35	8.37	4.77	7.02	8.93
1309	0.22	0.27	0.21	0.09	0.22	0.29	0.2	0.2	0.09	0.12	0.16	0.09	0.17	0.13	0.18	0.32	0.13	0.26	0.18	0.18	0	0.18	0.39	0.05	0.2	0.11	0	0.21	0.1	0.14	0.08	0.08	0.23	0.18	0.18	0.22	0.26	0.07	0.06	0.02	0	0.13	0.14	0.1	0.07	0.25	0.12	0.19	0.3
1310	2.84	4.16	6.04	3.24	3.36	2.81	6.55	8.93	14.94	4.55	5.67	10.22	10.59	12.19	3.04	9.58	3.93	11.6	1.16	3.01	9.84	1.99	3.78	2.74	11.55	3.59	3.32	2.52	2.7	3.28	1.74	5.93	10.39	3	4.3	2.63	1.99	1.14	5.02	1.63	22.33	0.36	8.91	5.69	8.92	1.29	0.92	3.85	5.63
1311	0.33	0.73	1.62	0.56	0.22	0.73	0.33	2.57	0.3	0.08	0.83	0	0.26	0.06	0.38	0.21	0.81	0.23	0.48	0	0	0.64	0.68	0.16	0.23	0.05	0	0.14	0.64	0	0	0.17	0.06	0.23	0.11	0.73	0.24	0.22	0.34	3.62	0	0	0	0	0.14	0.09	0.1	0.86	1.47
1312	24.56	27.63	42	21.91	20.68	30.17	17.96	37.84	8.28	14.1	28.34	11.53	10.06	9.13	25.4	10.05	28.93	11.95	21.71	19.19	5.81	16.28	14.25	37.8	2.96	31.44	25.79	22.02	22.12	24.43	22.7	18.31	6.58	32.65	16.98	31.74	19.53	16.81	9.96	32.52	2.9	16.24	17.46	25.07	17.7	52.23	26.31	47.46	44.55
1313	1.8	1.09	1.28	1.86	0.57	1.19	0.47	1.49	0.51	0.73	1.72	1.71	0.59	1.07	2.15	0.3	0.86	0.73	0.53	1.24	0.1	0.48	0.42	0.28	2.3	0.62	0.98	0.58	0.85	1.8	2.24	1.06	3.85	0.64	0.67	0.99	0.4	0.31	0.04	4.71	0	1.02	0.13	0.13	0.27	0.46	0.88	0.4	1.28
1314	3.4	3.93	7.46	3.6	2.14	4.92	2.51	4.59	1.97	1.91	4.5	0.82	2.05	0.93	4.19	1.21	3.67	2.2	4.49	5.21	0.38	22.4	6.88	18.35	0.93	6.56	10.6	7.16	4.34	12.99	13.31	5.39	2.34	5.27	3.33	13.67	4.27	3.25	6.28	4.45	0.7	7.01	9.89	20.83	2.32	12.71	3.25	35.44	22.41
1315	65.28	78.3	115	54.99	52.25	78.62	50.07	81.35	31.21	40.35	74.89	20.75	25.26	24.44	67.59	20.56	73.59	34.44	80.68	66.97	1.95	96.24	17.6	85.08	3.37	36.28	55.67	40.78	53.12	36	27.11	32.15	16.95	73.53	43.3	37.07	44.05	45.59	15.58	66.05	9.48	38.1	47.24	87.27	19.82	124.86	62.91	73.17	85.67
1316	13.11	13.59	25.04	8.83	18.45	18.09	29.45	24.07	89.43	27.07	17	39.3	50.65	60.64	13.76	51.19	17.02	58.15	14.6	23.26	119.14	19.87	31.56	27.17	179.73	22.91	17.77	16.76	13.13	20.14	10.13	26.72	54.31	18.9	17.56	15.73	17.76	9.7	20.15	24.93	134.65	16.08	75.72	39.72	44.57	31.37	21.31	28.56	29
1317	61.87	71.23	88.59	63.77	57.45	90.7	27.95	120.08	7.13	24.86	63.68	23.34	17.87	10.63	71.02	23.63	97.1	8.1	35.06	30.17	3.21	6.45	16.28	8.2	0.97	15.55	18.84	46.96	79.37	13.86	15.96	11.6	4.9	55.9	22.36	22.45	61.18	29.94	1.05	24.5	0.3	9.58	1.82	10.62	4.34	30.89	13.69	12.62	79.57
1318	4.3	4.39	10.48	3.83	7.39	4.82	12.21	8	29.25	9.04	4.94	12.69	17.66	16.78	4.9	20.11	5.15	18.59	6.55	9.08	24.18	5.97	8.27	4.43	26.6	9.14	5.78	6.24	4.48	8.06	2.58	8.91	12.7	6.34	4.78	4.97	4.73	3.03	4.08	4.53	26.88	1.98	21.47	18.42	23.86	13.53	3.07	6.19	9.1
1319	0.1	0.17	0	0.28	0.33	0.1	0	0.13	0	0.11	0	0	0	0	0	0.14	0.11	0	0.11	0	0	0	0.12	0	0	0	0	0.14	0	0.31	0	0	0.39	0	0	0	0.13	0	0	0	0	0	0.14	0.12	0.14	0	0	0	0.31
1320	9.72	7.2	5.51	5.27	6.84	4.68	15.07	3.12	13.41	26.66	5.68	13.18	8.09	18.73	5.26	20.39	5.88	34.2	2.95	53.42	106.82	27.03	11.28	6.31	34.39	11.98	28.93	17	6.4	18.52	1.99	8.05	20.01	3.77	4.25	6.71	3.04	1.91	1.93	10.58	10.55	7.32	61.56	95.14	22.07	3.45	6.73	8.25	3.45
1321	217.98	201.18	211.52	142.84	243.77	217.55	247.76	153.78	176.69	259.49	193.73	172.51	216.54	155.98	205.43	183.3	200.65	253.26	234.51	262.11	134.34	208.24	279.5	293.86	83.74	300.48	331.51	298.98	204.17	303.71	262.85	270.84	440.93	224.1	257.18	296.95	229.05	156.44	445.41	354.57	208.81	315.44	302.17	201.46	394.19	162.13	196.99	238.84	245.82
1322	9.48	9.01	9.51	7.91	10.76	5.85	12.19	7.81	28.16	12.35	10.03	18.86	19.18	21.75	9.16	21.71	10.02	20.28	3.08	24.21	35.23	33.34	24.51	18.36	32.31	23.57	17.89	28.7	12.24	21	10.21	10.87	19.43	7.15	18.59	19.53	8.92	4.12	16.15	7.97	28.12	3.15	17.92	28.22	22.38	9.29	4.64	23.02	13.1
1323	2.35	2.63	5.09	1.57	2.19	2.94	1.93	3.04	0.74	2.24	3.11	0.99	1.38	0.5	2.93	0.79	3.84	0.83	2.95	2.31	0.19	7.28	2.06	6.25	0.51	4.5	3.18	2.28	2.54	4.82	5.13	2.88	0.95	3.85	3.09	4.38	3.11	2.52	1.93	6.53	1.01	2.63	2.98	6.21	1.83	6.92	1.6	8.62	6.9
1324	0	0.11	0.05	0.1	0	0.06	0	0.45	0	0	0.11	0.09	0	0.02	0.09	0	0	0	0	0	0	0	0	0	0	0	0	0.14	0.17	0	0.05	0	0	0.16	0	0.06	0	0	0	0.1	0	0.04	0	0.07	0	0	0.01	0.05	0
1325	8.2	10.98	20.51	7.08	7.53	12.6	5.85	15.76	5.54	5.29	12.61	3.32	3.27	4.87	10.06	4.05	11.08	3.47	10.45	7.19	4.86	10.5	5.4	9.89	4.32	4.96	7.95	5.91	8.41	6.05	6.26	6.17	3.91	15.36	7.93	10.49	9.98	6.39	3.74	12.24	4.39	7.29	6.27	8.3	4.81	24.91	10.45	21.35	17.41
1326	0	0	0	0	0.02	0	0	0	0	0	0	0.04	0	0	0	0	0	0.15	3.14	0	0	0	0	0.05	0	2.24	1.84	0.35	0	6.36	0	0.87	0	0	0	0.12	0.06	1.33	0	0.5	4.58	0.13	0.69	0	0	0	0	0	0.25
1327	0	0	0	0	0	0	0	0	0	0	0	0	0	0	0	0	0	0	0	0	0	0	0.08	0	0	0	0	0	0	0	0	0	0	0	0	0	0.05	0	0	0	0	0	0	0	0	0	0	0	0
1328	14.65	14.06	21.35	17.08	26.51	13.69	37.22	23.43	7.19	10.66	32.37	23.33	5.4	11.77	21.22	32.46	26.5	21.96	15.47	7.44	6.94	9.8	22.54	25.3	1.89	9.66	9.85	21.03	9.67	6.09	6.91	5.85	20.99	18.14	7.86	16.79	18.93	5.76	15.67	9.51	10.28	7.89	15.94	7.04	19.56	15.5	16.71	25.37	13.62
1329	1.2	2.07	3.6	1.83	0.52	2.43	0.9	4.63	1.01	0.26	2.49	0.71	0.93	0.53	2.06	0.53	1.86	0.39	0.67	0.58	1.03	1.34	0.39	3.03	0.47	1.37	0.91	0.22	1.74	0.57	2.23	1.68	0.82	0.85	0.94	0.71	0.99	0.2	1.74	0.7	1.38	0.32	0.07	0.47	0.14	0.98	0.14	0.82	1.97
1330	97.24	91.38	99.77	103.23	89.44	80.65	73.34	85.53	35.52	71.94	106.16	86.48	87.02	64.91	121.33	89.58	97.38	63.38	84.04	118.65	54.84	130.87	141.2	59.88	20.19	99.73	75.74	94.68	121.71	75.57	110.42	99.13	72.58	80.29	78.7	90.98	74.01	76.94	60.01	85.23	29.57	90.29	30.7	79.78	76.26	111.41	102.66	111.62	69.23
1331	17.88	18.9	21.27	16.53	18.21	19.47	17.65	21.63	18.71	18.71	21.11	29.69	26.74	20.63	19.61	28.77	16.92	30.63	12.88	27.54	36.36	54.88	12.06	21.21	21.33	36.45	18.67	26.86	22.1	14.7	21.5	26.45	41.72	14.54	12.5	20.67	11.68	10.78	28.77	10.42	19.99	16.24	33.09	31.75	47.6	14.27	8.17	16.81	18.51
1332	9.22	10.16	32.9	7.46	7.86	10.83	12.37	16.53	47.01	12.16	15.63	17.84	23.43	26.08	10.72	22.69	9.34	23.56	10.37	10.6	54.83	5.81	7.42	8.64	44.15	7.7	8.51	4.92	7.55	6.3	2.98	6.75	13.06	15.73	6.11	6.58	5.12	5.99	4.26	5.6	39.66	2.46	22.02	13.31	12.64	17.6	6.4	9.56	25.25
1333	13.65	13.08	16.06	9.48	10.6	14.45	7.79	17.82	7.2	3.89	13.92	8.27	8.37	4.47	17.14	7.87	15.72	5.07	8.95	9.4	3.01	1	5.38	2.68	0.89	3.76	3.6	5.32	9.2	3.05	5.57	9.72	2.37	10.75	5.69	5.26	3.48	5.03	4.61	15.96	0	6.51	6.88	4.64	7.73	6.93	2.13	5.65	7
1334	10.39	12.13	19.58	9.3	10.95	14.16	9.04	14.52	20.34	8.44	13.36	11.98	9.75	13.13	12.59	9.4	11.69	12.48	10.24	10.78	3.5	18.01	10.5	20.17	3.19	13.25	11.96	14.04	8.98	20.18	10.3	11.46	7.1	11.46	11.93	12.54	9.57	6.23	4.35	11.2	3.66	12.51	4.72	19.79	3.9	39.36	16.01	23.12	19.04
1335	1.01	0.65	0.41	0.95	1.32	0.53	1.78	0.94	5.34	2.48	1.49	3.77	2.92	4.73	0.74	3.68	0.71	4.61	0.53	1.58	5.46	0.4	1.3	1.03	3.88	1.75	0.79	1.3	1.21	0.75	0.48	2.51	3.3	0.82	1.3	0.47	0.49	0.66	0.73	0.39	8.68	0.23	3.49	1.69	2.43	0.69	0.43	0.46	0.22
1336	0	0	0	0	0	0	0	0	0	0	0	0	0	0	0	0	0	0	0	0	0	0	0	0	0	0	0	0	0	0	0	0	0	0	0	0	0	0	0	0	0	0	0	0	0	0	0	0	0
1337	0	0	0	0	0	0	0	0	0	0	0	0	0	0	0	0.08	0	0	0	0	0	0	0	0	0	0	0	0	0	0.05	0	0	0	0	0	0	0	0	0	0.04	0	0	0	0	0	0.13	0	0	0.24
1338	8.78	14.84	27.6	11.25	5.53	14.93	4.72	26.37	1.89	2.27	17.71	5.97	3.94	2.03	13.77	3.61	13.53	1.25	5.4	9.83	2.51	5.9	23.84	18.19	3.6	4.11	6.86	9.44	13.92	13.92	3.43	10.46	6.73	10.64	4.38	8.98	7.62	6.27	6.29	24.35	1.98	2.99	2.74	2.23	6.01	24.43	7.91	23.87	33.1
1339	0.04	0.09	0.06	0.08	0.14	0	0.16	0.17	0	0	0.04	0	0	0	0	0	0	0	0.04	0	0	0	0	0	0	0	0	0	0	0	0	0	0	0	0	0	0	0	0	0	0	0	0	0	0	0	0	0.05	0.08
1340	2.33	3.54	8.63	2.26	1.36	5.36	0.97	6.97	0	0.49	5.29	0.08	0.29	0.32	4.14	0	3.92	0.32	5.95	2.72	1.63	24.87	2.79	14.12	0	1.74	9.29	1.18	3.15	3.86	4.4	1.49	0.5	11.36	5.9	4.03	4.82	3.94	0.75	6.33	0	13.08	1.48	4.7	0.46	27.79	22.08	11.05	16.08
1341	1.16	6.8	1.8	1.01	2.03	1.9	2.55	1.94	12.08	339.23	2.87	1.85	8.7	2.33	19.9	8.85	9.58	19.82	1.57	1.08	2.95	1.46	158.28	2.08	14.52	1.85	7.97	7.77	2.77	11.37	8.19	4.36	9.47	1.52	4.55	2.81	1.89	0	0.44	0.31	0	1.14	0.69	0.27	0	0.57	0.95	2.25	0.77
1342	10.58	13.87	31.86	11.1	7.1	10.23	6.58	15.38	2.58	5.71	15.38	8.8	4.65	5.82	13.56	6.44	12.07	5.36	6.72	35.5	16.12	51.53	40.64	49.73	13.5	26.48	21.85	22.57	12.63	34.12	37.83	26.35	32.6	25.44	23.15	24.22	12.64	4.85	7.4	35.23	3.89	15.14	6.93	44.55	12.93	95.79	33.15	39.39	40.35
1343	12.94	11.37	10.51	11.26	21.49	10.5	40.8	8.48	141.23	42.39	11.11	58.61	79.49	91.81	12.7	75.04	11.87	85.6	5.46	29.17	116.87	18.13	54.29	11.35	151.5	34.55	17.03	26.41	15.91	24.42	10.47	31.98	69.03	11.01	17.77	22.38	11.21	5.61	37.28	8.21	135.03	6.56	73.16	49.85	54.83	11.95	7.31	17.46	14.26
1344	51.25	46.05	43.22	45.94	43.67	52.99	36.15	44.97	12.51	34.16	46.45	14.72	22.01	21.58	44.79	27.05	53.89	19.58	35.21	48.29	1.9	55.61	51.51	61.36	1.99	37.44	50.5	64.09	53.07	44.3	36.2	34.04	23.69	43.53	40.09	44.86	41.26	21.64	55.17	34.23	2.64	34.39	28.33	49.69	41.26	35.29	28.46	51.82	38.25
1345	2.31	2.07	2.68	1.86	2.32	2.29	1.8	3.02	0.92	1.46	2.04	0.82	1.03	0.95	3.03	1.47	2.73	1.47	2.28	2.81	0.58	2.04	4.82	2.59	3.26	2.28	3.78	2.8	2.87	2.33	1.26	2	3.04	1.7	1.62	1.64	1.93	1.75	1.35	1.7	1.11	0.9	1.32	2.06	1.62	2.31	1.69	3.09	1.37
1346	23.91	24.31	39.26	24.33	18.73	28.07	16.53	34.22	5.61	12.28	31.77	15.91	15.14	8.35	28.08	15.59	29.61	7.17	16.9	17.28	3.21	26.66	16.84	25.36	3.07	12.32	11.8	18.12	24.77	13.07	12.28	12.17	11.04	20.36	13.12	20.46	16.18	7.82	20.2	23.08	4	8.83	7.4	19.05	16.08	33.38	15.55	32.31	35.94
1347	1.47	2.09	4.79	1.28	2.05	2.92	3.57	2.54	11.4	2.9	2.23	5.11	5.65	8.26	1.61	5.88	1.71	6.77	1.67	2.87	7.54	2.85	1.6	1.31	7.91	1.58	2.45	1.67	2.47	1.85	1.18	2.13	3.03	3.4	1.51	2.18	1.9	1.09	1.28	1.86	8.37	1.17	4.21	3.39	2.22	3.47	1.09	2.63	6.45
1348	6.57	6.89	10.97	5.55	6.3	8.17	4.77	9.58	3.32	4.44	9.13	2.9	3.69	2.92	8.47	3.4	7.74	4.35	5.61	7.2	1.65	6.14	4.32	5.69	1.75	4.82	5.81	5.09	7.42	6.88	5.4	5.13	3.19	8.92	5.41	5.56	8.11	4.92	3.02	7.56	2.69	5.41	3.89	6.76	6.85	12.2	7.4	8.95	15.5
1349	4.26	5	10.8	4.03	4.37	6.62	5.21	9.58	8	4.04	6.79	5.27	6.52	5.07	6.16	4.39	5.83	5.63	6.14	6.11	5.91	7.7	7.66	10.83	11.3	4.64	6.2	4.68	6.09	4.78	3.77	5.8	8.3	6.87	5.09	4.81	4.11	5.49	3.99	7.87	8.28	4.6	9.81	8.09	4.01	12.09	5.26	11.1	13.73
1350	0.9	1.13	4.49	0.74	0.07	1.42	0.26	1.47	0.23	1.83	1.92	0.99	0.38	0	1.64	0.29	1.7	1.53	3.18	0.59	0.08	7.3	0.43	8.71	0	2.87	2.88	1.81	1.46	9.36	0.76	3.47	0.74	1.53	0.27	5.67	1.07	2.55	0.32	8.3	0.21	1.17	1.98	1.77	4.13	2.44	0.92	3.76	9.09
1351	4.71	7.99	10.69	9.64	6.83	6.97	12.59	24.17	30.16	7.91	7.9	30.01	28.78	20.42	8.57	25.11	7.58	19.62	1.71	6.91	38.27	3.04	6.1	1.12	65.31	4.81	3.61	4.22	8.89	4.65	1.12	7.48	17.51	0.82	3.08	3.2	1.01	0.72	7.58	0.61	40.65	0.45	21.29	9.88	11.64	1.13	0.26	0.71	2.6
1352	23.98	25.28	21.08	24.3	29.26	20.37	45.65	23.83	133.94	49.54	24.18	67.95	80.43	81.57	29.3	76.78	28.31	85.81	17.83	40.8	109	19.39	31.83	12.91	133.81	34.28	26.01	28.37	22.8	21.89	15.23	29.96	57.46	27.53	26.07	23.21	21.35	15.35	18.33	18.78	118.01	15.1	55.93	40.18	42.68	20.18	16.35	27.33	16.73
1353	4.95	6.65	9.16	5.05	6.03	6.27	10.68	8.47	31.98	10.02	6.74	18.5	20.08	23.22	6.67	20.59	5.35	23.06	3.77	7.8	23.58	5.16	11.32	6.68	50.78	10.03	6.2	6.66	4.88	7.14	3.8	9.22	16.9	7.46	5.18	6.55	5.44	3.72	5.21	5.94	32.96	3.36	15.62	12.45	11.21	10.07	5.13	7.29	7.5
1354	0	0	0	0	0	0	0	0.01	0	0	0	0	0	0	0	0	0	0	0	0	0	0	0	0.02	0	0	0	0.01	0	0	0	0	0.03	0	0	0	0	0	0	0	0	0	0	0	0	0.01	0	0	0
1355	1.11	1.25	1.56	0.71	0.99	0.28	1.72	1.1	4.7	1.38	0.57	1.05	1.33	1.99	0.55	2.72	0.29	3.25	0.57	1.22	1.78	0.94	0.7	1.07	5.71	0.77	1.22	0.55	0.97	1	0.87	0.25	1.59	0.86	0.93	1.11	0.78	0.33	1.1	0.64	1.36	0.45	0.24	0.75	1.18	2.56	0.99	1.55	2.75
1356	4.07	5.25	7.37	3.9	4.82	8.06	3.72	5.19	0.77	2.15	5.87	0.65	1.3	3.21	5.11	1.36	6.33	1.95	5.19	2.73	0	12.12	8.47	16.13	1.63	4.22	5.41	4.96	6.39	8.35	8.29	4.89	3.47	8.3	4.98	11.35	7.98	5.73	6.38	7.61	1.31	6.06	3.5	9.22	3.42	13.03	5.66	21.78	12.89
1357	45.19	52.87	72.92	37.18	42.67	80.74	31.08	57.69	14.87	21.23	55.51	8.22	15.89	15.35	72.47	9.37	59.04	18.25	129.31	53.78	1.57	15.22	11.7	22.85	0.94	37.26	57.6	34.56	44.79	29.21	26.47	26.7	10.99	128.29	96.11	37.68	107.1	151.7	6.57	69.25	2.49	71.43	12.5	22.18	8.17	88.04	117.25	53.31	83.31
1358	80.02	70.91	68.07	58.49	78.81	66.03	70.36	76.18	58.13	74.65	71.27	58.21	58.01	52.68	66.54	61.46	75.11	61.54	59.91	67.57	49.1	97.19	55.12	96.35	56.18	88.7	68.9	63.22	81.96	62.87	62.2	50.18	53.01	58.7	57.64	82.46	62.01	55.91	95.56	44.61	30.31	40.73	68.96	118.57	90.37	65.71	55.81	61.39	60.16
1359	0.19	1.26	0.26	1.6	0.84	0.68	0.06	0.6	0	0	1.14	0.95	0.45	0.08	0.87	0.23	0.48	0.08	0	0.76	0	0	1.27	0.06	0.11	0.55	0.62	0.06	1.4	0.21	0.84	1.08	0.78	0	0.23	0.37	0.07	0.54	0.37	1.83	0	0.18	0.32	0.57	1.22	0.6	0.34	0.47	0.24
1360	0	0	0	0	0	0	0	0	0	0.76	0.17	0	0	0	0	0	0	0	0	0	0	0	0	0	0	0	0	0	0	0	0	0	0	0.22	0	0	0	0	0	0	0	0	0	0	0	0	0	0	0
1361	9.05	8.18	12.52	6.37	7.12	11.73	5.01	10.73	1.74	2.96	8.39	0.71	2.38	2.32	9.84	1.73	12.73	1.25	7.8	3.15	0	0.42	0.68	0.62	0	1.4	1.56	3.54	7.08	1.68	0.91	3.71	0.6	7.43	3.32	2.05	4.21	3.43	0.14	4.68	0.51	2.48	1.23	1.21	0.44	14.78	3.8	1.17	8.81
1362	2.42	2.13	2.5	2.11	5.52	1.39	11.53	2.2	51.8	13.61	1.88	23.29	25.69	32.72	3.06	31.6	2.19	28.2	1.09	4.94	39.33	2.19	7.33	0.55	52.64	4.01	2.8	3.21	2.37	3.39	1.07	7.07	15.83	1.26	3.12	1.63	0.96	0.61	4.97	0.86	54.6	0.4	20.06	9.4	13.72	1.08	0.3	0.92	1.27
1363	1.59	3.21	7.69	1.26	1.47	2.86	1.04	3.5	0.18	1.06	4.52	0.36	1.17	1.55	3.33	0.23	2.61	1.28	2.57	1.89	0.11	1.81	2	7.36	0	1.3	2.63	1.67	3.22	2.05	2.11	1.11	1.7	4.41	1.96	1.63	3.02	0.96	0.8	37.67	0.46	1.5	1.26	0.99	0	21.12	4.42	5.25	10.86
1364	0	0	0	0.1	0	0.06	0	0.07	0	0	0	0	0	0	0	0	0	0	0.05	0	0	0.06	0	0	0	0	0	0	0	0	0	0	0	0	0	0.06	0.08	0	0	0.11	0	0	0	0	0	0	0	0	0
1365	0	0	0	0.06	0	0	0	0.25	0	0	0	0.02	0	0	0	0.03	0.07	0	0.02	0	0	0	0.56	0	0.09	0	0	0	0.01	0.06	0.06	0	0	0	0.31	0	0	0	0	0.13	0.08	0	0	0	0	0	0	0	0
1366	9.46	7.88	11.72	6.77	15.17	8.3	28.62	9.52	100.23	28.62	8.89	44.71	52.12	62.54	8.07	50.03	7.74	61.75	6.77	24.78	122.11	17.56	34.82	8.45	167.06	18.46	16.56	17.21	11.19	22.17	7.84	24.62	63.3	9.96	14.21	10.98	8.81	4.46	21.07	8.09	127.47	4.92	74.35	48.23	41.2	12.94	6.17	16.44	18.82
1367	5617.69	5349.85	3221.39	4007.49	5507.9	4611.22	6588.36	3446.6	4072.74	5441.92	4629.88	2318.53	4889.79	4273.34	4720.05	3573.87	4572.02	3693.01	5239.45	3578.81	340.39	4821.99	4441.95	1811.43	1136.77	3239.46	3468.44	3739.91	5458.38	2774.57	3844.76	2953.97	3447.9	2679.13	3357.03	3642.21	3565.97	4363.83	8617.52	2272.11	4288.72	4089.17	3717.27	3459.6	5248.67	1724.28	3296.52	2647.34	2220.43
1368	3.8	4.94	5.74	2.85	4.02	3.6	4.37	4.56	10.01	4.38	4.78	7.34	8.89	7.94	5.68	6.27	4.78	9.1	1.48	5.79	8.1	3.34	2.64	9.44	9.33	4.64	6.86	7.09	4.49	13.93	3.79	4.94	6.99	4.74	5.28	4.87	3.19	2.76	2.36	3.85	5.66	0.97	6.57	3.22	3.39	6.63	0.89	7.32	5.24
1369	34.54	43.27	58.25	38.2	25.05	45.29	20.73	70.47	5.06	11.84	51.83	11.89	9.27	9.02	53.58	13.64	52.06	8.25	20.7	22.53	2.19	13.33	5.44	12.78	1.21	9.53	9.85	18.96	41.68	8.04	7.41	7.34	5.56	44.84	12.3	13.85	16.67	18.83	3.25	13.25	0.73	5.93	3.04	6.56	3.58	38.59	16.1	16.16	29.31
1370	34	43.54	55.8	28.36	28.74	49.8	23.47	53.6	8.94	19.98	40.5	6.41	9.82	11.46	35.15	11.09	49.73	13.76	34.68	23.23	1.57	47.05	30.39	69.01	2.31	21.8	33.59	32.17	32.07	30.59	36.55	19.17	12.02	55.33	26.83	38.02	43.31	20.57	22.54	50.95	2.95	27.39	14.5	27.51	17.57	77.49	40.04	67.07	63.53
1371	1.89	1.72	5.17	1.24	0.38	0.98	0.28	1.93	0	0	3.96	0.72	0	0.15	1.36	0.38	2.03	0.06	0.99	0.31	0	1.13	0.1	1.06	0.15	0.31	0.78	0.21	0.59	0.23	0.41	0.33	0.96	1.84	0.5	0.34	1.59	1.19	0.12	1.15	0	0.84	0.53	0.42	0.45	3.75	0.61	1.55	4.94
1372	0.2	0.31	0	0.26	1.38	0.28	1.17	0	3.12	2.28	0.61	4.27	3.98	5.87	0.08	1.62	0.29	3.06	0	0.98	31.22	1.03	6.32	0	31.33	3.44	1.08	1.3	1.05	1.97	0.38	4.15	16.87	0.33	1.63	0.65	0.12	0	2.31	0.41	69.81	0.24	15.7	7.44	9.01	0	0.17	0.11	0
1373	0	0.55	0	0.2	0	0.37	0.12	0	0.15	0	0	0.36	0	0	0.19	0.11	0.1	0.17	0	0	0	0.1	0.13	0.24	0	0	0	0.27	0.68	0.28	0.19	0.21	1.09	0.11	0	0.17	0	0.13	0.42	0	0	0	0.09	0.11	0	0.22	0.1	0.12	0
1374	23.29	24.21	34.25	17.28	29.01	21.3	31.53	26.99	25.29	35.05	28.15	23.68	33.45	30.51	29.36	26.6	27.25	33.84	21.26	35.6	26.84	22.19	167.91	38	15.76	48.29	44.79	41.26	22.82	52.83	16.89	39.07	62.7	27.08	43.74	31.65	32.7	18.62	70.33	56.57	25.51	30.4	51.36	48.49	73.97	46.95	33.3	55.5	41.15
1375	5.83	8.75	15.2	7.78	3.25	10.73	2.56	11.18	1.18	1.02	8.48	1.28	1.09	1.4	7.65	0.62	7.13	0.91	7.5	3.32	0.72	7.43	7.38	12.26	0.81	2.41	6.42	5.17	6.98	7.45	4.25	2.8	1.27	12.04	5.15	4.57	9.67	6.84	2.2	13.66	0.39	5.24	2.2	5.78	2.17	16.29	9.52	22.61	13.12
1376	20.91	19.42	20.8	13.76	33.51	19.62	56.6	18.41	164.64	52.12	19.59	76.76	88.1	108.63	19.62	81.58	22.81	95.51	17.46	35.47	184.18	19.74	30.94	14.88	201.83	21.85	25.12	25.63	20.9	24.88	10.89	35.32	71.58	17.22	25.52	15.98	18.52	10.12	26.12	16.36	168.86	9.63	81.5	54.57	45.31	24.75	9.87	25.21	21.18
1377	0.37	0.52	2.14	0.21	0.28	0.52	0.3	1.37	0.04	0.07	0.67	0	0.12	0.19	0.59	0.13	0.48	0.07	0.39	0.19	0	0.76	0.33	0.86	0	0.3	0.24	0.29	0.37	0.31	0.19	0.37	0.59	0.8	0.06	0.65	0.06	0.2	0.21	1.25	0	0.89	0.27	0.26	0	1.38	0.39	1.03	0.72
1378	12.07	9.2	6.28	8.9	31.7	7.55	71.98	6.31	375.42	87.22	7.32	135.65	179.52	206.71	10.14	184.22	8.28	201.9	5.79	32.24	310.39	11.78	41.77	3.37	407.44	28.54	13.9	19.63	10.54	22.83	4.16	39.4	108.16	5.06	19	10.96	6.39	2.62	29.05	3.66	313.24	2.68	138.87	64.61	74.74	4.41	3.13	5.48	4.45
1379	13.32	12.28	19.09	12.05	14.68	11.26	14.22	13.12	16.5	16.74	13.54	26.18	21.95	20.94	14.44	29.23	13.79	23.59	6.89	29.95	74.66	22.52	23.08	27.67	40.49	44.66	22.76	32.35	14.44	26.76	13.22	24.26	47.46	14.59	18.04	29.23	13.19	6.64	24.31	20.28	23.03	12.48	62.23	35.39	26.26	28.65	12.54	32.05	27.82
1380	19.39	19.61	23.82	47.69	10.41	23.97	5.89	80.7	5.75	2.25	26.17	11.98	8.64	4.63	19	8.93	17.5	5.88	13.34	1.5	0	21.37	0	0	0	0.93	1.97	0.77	33.26	0	0.18	0	0	2.82	0	24.75	0.54	0.92	10.37	3.24	0	0	1.78	0.5	7.53	3.44	0	1.62	5.77
1381	3.54	3.11	3.95	3.07	6.93	4.5	11.37	6.43	44.79	14.06	4.23	21.71	29.24	30.6	3.89	27.56	3.55	30.24	3.64	8.31	37.83	7.57	9.88	5.76	48.37	9.26	6.23	6.92	4.03	7.09	3.39	12.2	19.55	4.54	5.75	8.18	4.22	2.87	7.14	6.84	47.52	3.64	26.74	16.1	14.39	6.29	3.93	7.54	4.23
1382	18.26	19.46	14.77	17.07	12.07	20.9	12.86	25.88	9.33	11.92	20.55	13.92	14.93	13.18	22.79	20.23	21.38	12.1	12.38	13.21	10.98	0.97	4.41	1.01	0.86	10.66	11.22	13.3	16.75	4.5	1.72	7.72	6.5	17.18	11.63	5.79	11.08	11.62	0.63	2.76	1.95	4.27	1.7	2.6	4.79	7.23	3.8	3.22	5.18
1383	3.84	2.89	2	2.97	10.09	1.86	20.36	1.65	98.78	21.66	2.4	38.44	54.7	61.89	2.97	47.98	2.82	55.33	2.16	11.87	149.52	4.28	17.26	1.1	208.51	9.78	7.22	8.42	3.23	8.35	1.82	14.23	42.5	2.32	5.8	4.23	2.64	1.19	9.85	1.71	145.27	0.88	57.15	22.86	24.58	1.84	0.99	2.15	1.54
1384	0.84	3.12	0.65	1.51	1.43	0.58	1.26	2.92	0.52	0.11	1.95	0.43	0.38	1.34	0.82	0.83	0.29	0.41	0.05	3.1	0	0.1	7.13	0.12	17.54	0	0.37	1.63	1.95	0.05	1.34	0	0.17	0.39	0	1.53	0	0.08	0	0	18.48	0.04	0	0	0	2.49	0.49	0.06	0.16
1385	92.55	128.11	139.43	101.89	85.19	103.25	57.86	110.55	69.76	81.61	103.33	111.2	81.07	77.31	99.34	65.83	95.1	72.74	74.25	143.69	169.12	160.92	331.18	271.69	169.97	91.69	198.86	117.45	96.88	208.5	162.55	129.71	303.5	89.51	158.48	110.41	74.01	45.67	141.82	427.51	325.57	307.96	133.74	165.35	96.11	175.83	135.7	191.93	176.93
1386	0.05	0	0	0	0.18	0.06	0	0.07	0	0	0	0	0	0	0	0	0	0	0.11	0.07	0	0	0	0.06	0	0	0	0	0	0	0	0	0	0	0	0	0	0	0	0.05	0	0	0.22	0	0	0	0	0	0
1387	7.94	8.04	12.87	6.88	4.94	10	3.38	15.42	0.51	2.27	9.27	1.46	1.7	0.87	7.78	1.95	10.3	1.67	4.88	3.79	0.36	3.3	4.1	8.79	0.04	1.72	3.87	5.16	8.07	3.59	3.08	3.34	1.37	9.07	3.68	7.54	4.31	2.42	0.69	6.51	0.38	2.59	0.95	4.07	1.31	11.85	4.89	15.05	15.18
1388	1.2	2.06	5.44	1.07	1.27	2.45	0.55	3.02	0.09	0.49	2.19	0.34	0.24	0.27	1.88	0.26	2.01	0.44	2.73	1.1	0	4.18	1.14	7.88	0.06	1.88	1.63	1.59	1.11	1.78	1.05	1.44	0.51	3.89	2.05	2.08	2.21	2.26	0.85	3.52	0.04	1.68	1.63	1.69	0.86	10.11	2.85	7.36	7.1
1389	44.7	45.48	79.34	30.48	40.4	55.95	28.66	68.2	12.71	19.54	49.78	9.88	12.89	11.56	45.41	14.04	50.65	14.31	43.54	37.16	0.93	87.94	52.47	89	3.83	31.2	44.8	34.71	47.83	42.54	55.51	30.49	22.53	64.98	51.37	61.73	56.37	30.98	43.83	71.97	7.22	35.24	26.66	64.95	35.05	110.04	52.16	88.56	96.23
1390	6.66	7.79	10.75	5.44	3.86	9.33	3.34	10.82	1.24	1.6	7.96	0.74	1.69	0.9	8.21	1.51	8.47	1.96	6.75	4.69	0.22	6.62	3.71	1.16	0.54	2.42	2.84	2.76	6.42	3.51	1.48	2.82	0.77	8.63	4.35	3.87	5.3	4.72	1.18	6.01	0.24	4.76	0.94	4.83	1.05	13.18	6.46	7.36	8.68
1391	8.82	12.05	25.91	14.02	4.92	17.9	4.48	26.24	1.22	3.93	18.56	3.52	1.91	2.38	17.26	2.22	14.44	3.61	12.71	11.67	0.86	17.75	12.76	22.36	0	7.91	11.36	14.37	16.59	14.89	18.05	18.68	9.7	29.28	11.49	33.6	11.18	10.24	3.29	17.12	0.9	11.62	14.65	8.35	4.28	30.68	19.09	53.16	59.38
1392	0	0	0.26	0	0	0.21	0.23	0.24	0	0	0	0	0.3	0	0.22	0.3	0	0.33	0.38	0	0	0	0	0	0	0	0.24	0	0.21	0	0	0.24	0	0	0	0	0.27	0	0	0.95	0	0.14	0.51	0	0	0.26	0.19	0	0
1393	35.23	39.34	40.26	33.29	33.78	37.65	26.79	41.27	8.51	21.74	48.03	21.16	22.64	15	44.91	23.78	43.13	16.61	32.49	41.53	11.77	27.26	42.45	20.4	10.04	28.07	32.2	32.81	46.41	23.25	15.56	18.28	24.44	39.22	28.39	24.59	34.65	34.64	10.83	28.63	4.68	16.25	13.27	22.05	27.69	31.82	26.33	27.47	33.56
1394	0.35	0.6	0.98	0.18	0.68	0.39	1.27	0.89	2.11	0.55	0.68	2.06	1.13	0.78	1.04	1.39	0.38	1.42	0.18	0.57	0.61	1.64	0.96	0	0.88	0.62	0.66	0.6	0.1	0.8	1.06	0.36	0.83	0.89	0.72	0.01	0	0.14	0.37	0.55	2.85	0.23	0.36	1.41	0.81	1.89	0.55	3.16	0.47
1395	4236.82	5295.68	4964	3370.45	3096.06	5206.38	2926.78	5013.59	1200.91	2982.55	5408.54	491.01	1050.44	1151.1	4888.34	957.57	5688.55	1371.65	6764.36	1527.72	95.45	3732.98	1870.62	4796.53	162.52	1550.23	2404.94	1646.88	4743.96	1363.46	3840.95	1673.03	691.68	4174.44	2601.7	3870.7	3518.73	4268.99	2269.17	3133.72	253.56	4885.37	1146.11	1852.22	920.96	3121.12	6370.02	4715.79	4398.16
1396	40.17	48.23	83.66	31.12	39.85	63.72	32.8	76.34	30.94	30.01	51.22	15.67	26.91	24.89	40.38	25.77	65.83	23.1	41.82	29.76	32.66	18.39	7.93	8.47	29.46	9.24	49.8	15.16	34.03	7.22	13.37	20.19	17.75	72.48	19.07	19.15	28.32	13.43	10.67	76.86	29.57	31.05	15.29	10.29	8.73	75.67	24.88	57.29	54.57
1397	2.04	2.44	7.37	2.62	1.68	3.19	0.9	6.02	0	1.02	3.34	0.32	0.17	0.81	3.16	0.06	3.56	0.06	3.42	1.91	0	0.49	0.5	1.76	0.33	0.12	0.89	0.79	1.71	0.5	0.6	1	0.13	5.73	1.2	1.63	1.7	1.95	0.09	2.27	0	1.61	0.05	0.55	0.69	9.97	3.32	2.96	5.09
1398	13.91	13.05	16.2	10.24	26.52	12.66	59.2	12.36	248.09	62.46	12.01	96.4	137.14	146.14	11.92	123.99	13.97	141.89	11.36	32.75	267.58	25.8	40.11	14.33	265.32	25.25	17.69	19.59	13.31	24.05	9.51	38.75	87.09	14.98	20.21	14.05	10.97	5.42	27.02	13.19	304.14	5.46	113.71	56.58	66.9	22.91	8.55	17.73	17.81
1399	0	0	0	0	0	0.24	0.68	0	0	0	0	0	0	0	0.25	0	0.11	0	0	0	0	0	0.55	0	0	0.18	0	0	0.24	0	0	0	0	0.15	0.52	0	0	0	0.09	0	0	0	0	0.43	0	0.3	0.11	0	0
1400	7.04	13.61	20.08	7.46	3.56	4.06	1.01	11.36	2.17	1.35	19.84	0.59	0.76	0.99	10.89	0.74	7.54	0.84	8.46	4.91	0.18	2.06	0.41	1.98	0	0.69	3.15	0.74	9.93	1.63	0.08	0.22	0	11.47	1.93	4.65	1.95	1.97	0	1.22	0	3.03	0	1.29	0	12.69	10.29	0.07	15.85
1401	8.5	9.85	18.89	4.61	8.67	15.6	8.33	14.48	4.32	4.4	13.69	1.46	3.22	3.16	10.83	2.67	11.93	2.83	12.24	9.42	0.35	7.04	6.38	8.37	0.9	6.34	8.46	7.55	12.14	7.08	5.01	9.25	4.16	18.86	9.15	8.75	13.88	11.93	4.43	8.34	0.91	8.77	6.9	9.94	3.84	30.1	11.73	14	20.08
1402	17.7	16.14	21.2	8.02	25.27	14.15	34.88	16.28	138.79	55.75	4.8	48.91	106.09	101.45	11.57	72.79	9.31	100.65	7.19	33.68	115.91	13.4	33.08	2.59	147.97	22.12	15.73	21.25	18.7	19.63	8.61	31.08	64.41	14.95	21.89	10.71	7.93	4.45	13.46	8.98	124.46	1.64	58.53	51.56	54.3	36.59	1.55	6.25	18.4
1403	0.62	0.59	1.61	0.4	0.48	0.78	0.29	1.55	0.04	0.15	0.71	0.11	0.32	0.14	0.58	0.32	0.68	0.11	0.25	0.65	0	1.87	1.58	2.57	0	1.3	0.49	0.87	0.47	0.95	0.89	1.14	0.43	0.8	1.1	2.51	1.54	0.32	0.62	1.87	0.13	0.84	0.25	3.54	0.45	3.54	1.59	3.17	3.9
1404	4.39	6.34	9.7	3.29	7.62	8.21	16.85	7.17	65.3	21.26	5.15	26.17	34.01	41.1	6.03	31.21	7.49	46.24	5.31	11.99	94.76	7.15	13.24	9.71	86.2	7.88	9.98	7.78	6.45	23.21	2.04	12.2	24.21	4.23	5.82	3.84	2.28	3.39	6.53	4.07	62.92	6.57	49.93	28.5	16.7	3.52	1.04	6.24	13.16
1405	33.03	17.83	18.32	15.35	45.22	12.4	25.41	20.37	10.69	22.55	20.45	17.8	13.02	20.52	18.73	30.19	29.02	14.85	11.74	18.61	9.23	4.56	35.01	13.51	4.42	17.97	17.49	16.1	20.7	20.68	10.03	15.57	8.76	18.41	18.78	14.68	18.97	9.1	4.86	22.8	0.65	6.77	6.14	7	26.09	24.4	9.92	11.22	17.96
1406	8.86	8.39	14.4	6.85	8.11	8.85	10.43	11.59	17.64	9.3	9.67	7.55	11.62	12.06	9.74	11.15	10.15	11.52	7.81	7.37	9.25	5.18	4.35	10.8	11.46	5.57	7.68	3.92	8.54	3.93	4.81	5.79	4.77	12.87	6.2	6.32	5.43	3.83	3.27	6.64	11.03	3.66	7.29	7.77	4.89	15.02	5.47	14.17	9.4
1407	0.46	0.39	0.69	0.12	0	0.39	0	1.04	0	0	0.61	0	0	0	0.23	0.18	0.12	0.41	0.12	0	0	0.31	1.34	0.71	0	0.19	0.46	0.64	0.26	0.25	0.22	0	0	0	0.37	0.13	0	0.38	0	0.24	1.09	0.09	0.32	0.63	0.17	0.49	0.48	0.63	0.8
1408	18.12	19.18	22.19	15.11	19.6	19.8	24.37	23.32	62.15	24.09	17.49	28.31	40.04	40.81	18.59	32.03	20.27	42.87	14.54	21.79	53.04	26.58	23.67	20.03	64.92	14.04	15.14	18.81	17.6	16.75	13.84	19	33.13	21.18	16.24	13.45	15.82	9.19	13.7	18.64	48.42	10.33	36.29	27.02	22.27	21.98	8.66	24.84	22.34
1409	1.37	1.44	1.39	1.03	1.6	1.17	1.09	3.11	0.27	0.38	1.34	3.33	1.27	1.13	2.58	1.42	1.29	0.39	0.63	1.19	1.22	0.72	5.12	1.41	0	1.49	0.67	1.53	1.6	2.86	0.51	0.97	3.22	0.66	0.97	0.89	1.47	0.16	0.89	0.55	0	0.46	0.7	1.16	2.2	2.03	0.59	1.03	0.66
1410	11.12	11.88	15.43	9.71	9.19	11.3	5.42	16.18	0.94	6.12	12.74	3.28	3.61	2.93	12.09	4.33	14.29	2.81	7.08	8.77	1.07	8.21	7.39	12.14	0.53	5.7	6.7	7.75	12.41	7.96	5.83	5.34	4.74	13.37	6.73	8.19	7.75	4.72	2.75	12.66	0.49	5.45	2.53	3.48	7.53	16.15	6.93	11.22	16.39
1411	1.52	2.89	1.53	5.89	0.48	2.55	0.24	3.42	0.35	0.18	1.89	1.26	0.32	0	1.37	0	1.91	0.25	1.13	5.41	0	0.15	1.46	1.05	2	5.01	6.3	4.04	0.92	3.59	11.02	4.96	1.37	6.68	16.5	1.06	14.75	7.66	0.3	0.87	0	2.07	7.82	2.34	0.79	13.67	1.04	3.09	16.58
1412	0.02	0.04	0.21	0.04	0.16	0.1	0.15	0.08	0.12	0.07	0.12	0	0.04	0	0.05	0	0.06	0.05	0.03	0.04	0	0	0	0.09	0	0	0	0	0.04	0	0	0	0	0	0	0.04	0.03	0	0	0.09	0	0.03	0.04	0	0	1.15	0.08	0.04	0.06
1413	0.17	0.09	0.74	0.08	0.19	0.3	0	0.51	0	0	0.32	0	0	0	0.22	0	0.37	0	0.27	0.11	0	0	0	0.53	0	0	0	0	0.2	0	0	0	0	0.2	0	0.3	0.11	0.38	0	0.21	0	0.08	0	0	0	1.62	0	0.44	0.48
1414	2.38	2.38	3.94	2.03	2.83	3.5	4.51	3.36	10.96	4.51	2.56	5.64	6.72	9.49	2.88	6.14	2.35	7.96	2.13	3.27	8.9	2.52	3.89	4.39	11.3	2.97	2.71	3.15	2.35	3.96	1.69	3.99	7.68	2.7	2.93	2.79	2.12	1.21	3.02	2.13	9.98	1.49	7.09	6.25	5.12	6.5	2.42	3.92	3.82
1415	18.35	22.41	43.75	13.09	13.65	27.17	10.68	35.21	3.05	9.86	24.94	5.2	5.22	4.33	22.08	4.07	24.5	4.24	25.94	10.56	0.11	20.12	12.08	22.99	0.67	11.25	17.34	12.58	20.37	15.47	11.62	10.92	3.6	35.33	16.75	14.17	25.91	15.42	3.43	30.64	1.03	14.54	8.76	24.84	8.08	50.67	27.28	32.19	40.04
1416	47.43	40.95	49.06	30.31	54.98	49.21	45.21	43.54	21.11	37.68	51.23	22.16	34.68	26.44	55.02	29.1	50.15	27.69	49.51	66.1	10.04	54.66	56.88	41.97	7.8	62.6	58.4	77.96	57.47	61.34	39.54	59.6	26.37	56.5	48.62	71.87	48.01	50.36	33.07	44.11	12.57	51.83	39.79	73.99	136.29	46.86	52.02	47.32	56.94
1417	8.01	11.65	27.06	9.14	7.49	15.11	6.95	21.42	20.11	8.43	15.58	10.4	14.25	9.6	12.15	13.59	12.42	15.95	12.16	12.47	6.93	14.32	18.89	28.5	6.4	15.05	19.66	13.75	11.55	19.18	24.26	10.06	12.75	31.93	20.58	22.84	17.46	20.06	5.01	36.94	18.34	21.3	9.8	11.79	7.05	55.39	36.2	69.71	31.02
1418	36.46	48.88	37.54	40.18	27	44.16	32.97	53.76	30.18	14.44	45.8	59.36	55.71	28.26	41.36	47.07	37.65	33.18	14.47	14.83	11.98	1.98	15.47	12.23	16.55	14.61	12.95	12.6	46.85	18.82	6.51	13.25	9.06	14.8	15.11	18.09	9.77	16.77	15.7	9.67	2.53	21.12	6.57	7.36	15.22	8.92	4.7	23.94	22.66
1419	0.13	0.2	0.52	0.15	0.14	0.33	0.02	0.52	0.02	0.06	0.45	0.02	0	0.07	0.36	0.04	0.19	0	0.11	0.05	0.19	0.01	0.2	0.05	0.09	0.02	0.23	0.09	0.24	0.04	0.34	0.34	0.11	0.25	0.14	0.22	0.05	0.22	0.01	0.22	0.12	0.03	0	0.05	0	0.63	0.27	0.06	2.22
1420	15.76	17.74	30.69	14.59	21.43	21.33	21.97	21.79	37.56	33.24	18.03	33.69	36.02	38.43	17.06	36.9	17.94	34.22	11.62	24.85	13.37	22.22	38.82	21.11	36.63	22.29	18.41	25.34	17.42	20.2	13.89	26.52	61.81	18.12	19.2	17.29	16.34	14.72	27.14	19.04	29	10.37	34.05	43.31	48.24	37.27	16.16	24.49	28.28
1421	0	0	0	0	0	0	0	0	0	0	0	0	0	0	0	0	0	0	0	0	0	0	0	0	0	0	0	0	0	0	0	0	0	0	0	0	0	0	0	0	0	0	0	0	0	0	0	0	0
1422	4.71	8.72	19.47	6.38	3.11	7.09	2.6	14.54	3.05	1.81	8.15	4.51	2.1	2.78	8.18	2.66	7.46	2.42	2.45	5.56	2.75	11.75	8.17	9.03	3.41	3.29	5.27	4.69	10.31	7.96	5.44	2.67	3.22	7.49	2.37	5.15	4.74	1.77	1.63	7.37	1.39	1.62	2.36	7.92	2.65	21.76	6.91	7.87	17.85
1423	0.72	0.31	0.42	1.63	0.24	0.3	0.19	0.84	0.14	0.55	0.2	0.75	0.15	0.32	0.69	0.87	0.94	0.54	0.43	1.33	0.78	2.17	0.34	0.52	2.9	2.51	3.83	0.38	0.31	1.24	3.92	6.46	4.62	1.05	0.15	1.04	0.8	0.06	1.32	2.28	0.57	1.56	0.5	3.76	0.2	0.8	0.24	2.84	0.92
1424	4.93	6.02	13.61	4.35	3.72	8.96	4.06	13.93	2.86	2.58	8.65	5.59	4.68	3.22	6.73	4.26	8.39	2.79	2.69	3.42	0.83	8.22	9.08	11.83	2.02	4.82	6.5	5.43	5.71	3.93	4.29	5.24	6.24	9.38	1.72	3.83	3.9	2.95	10.27	8.78	2.05	3.65	1.98	3.58	0.9	9.48	5.03	11.14	14.13
1425	1.07	1.04	1.31	0.91	2.02	0.98	3.47	1.18	11.76	4.21	0.97	4.7	6.33	7.16	1.04	5.5	1.07	7.81	0.71	1.63	6.5	0.8	2.94	0.6	9.17	1.45	0.9	1.96	1.08	2.28	0.52	1.72	3.5	1.07	1.91	1.04	0.78	0.25	1.18	2.02	6.52	0.27	2.78	2.65	2.56	1.19	0.2	1.27	0.67
1426	1.14	2.04	8.31	0.74	0.46	3.66	0.44	5.5	0.46	0.32	2.53	0.26	0.37	0.33	2.27	0.04	2.7	0.61	1.68	1.08	0	9.95	1.66	8.51	0	1.23	6.94	0.54	1.4	2.16	3.21	0.53	0.26	5.74	0.93	1.85	1.96	1.1	0.34	2.86	0	3.08	2.05	4.4	0.17	17.37	4.11	14.21	13.17
1427	74.63	61.81	49.05	56.29	123.82	52.76	148.69	51.65	188.42	162.07	54.1	268.98	217.43	275.59	67.64	321.91	65.01	233.48	36.54	148.96	406.13	42.96	143.21	47.52	285.95	119.06	94.48	134.63	65.77	100.88	56.06	167.08	278.27	46.11	112.75	69.86	59.02	28.05	92.16	45.72	172.17	33.56	167.65	141.51	238.2	55.14	32.3	65.26	51.42
1428	1.53	2.74	4.1	2.75	0.79	0.9	0.98	3.78	0.42	0.77	3.58	1.43	0.96	0.48	1.85	0.82	1.14	0.83	0.53	0.99	0.1	1.34	0.84	0.28	1.43	0.17	0.54	0.15	1.84	0.96	4.66	0.38	0.85	2.85	0.43	0.34	0.15	0.58	0.06	1.35	0.46	0.28	0.24	0.84	0.21	2.87	1.41	0.25	0.99
1429	522.04	474.94	369.04	460.15	601.78	428.45	666.7	342.74	754.86	690.53	433.16	548	787.67	584.01	559.76	617.7	425.04	750.14	520.31	622.97	415.55	612.46	758.87	645.43	515.22	821.87	746.58	681.77	528.36	797.49	967.18	670.18	692.36	421.46	581.07	717.43	543.99	469.73	1289.89	394.55	848.49	956.9	814.8	1510.96	1387.22	285.32	536.16	427.17	381.35
1430	7.95	13.05	10.42	20.12	8.66	9.95	8.25	12.1	5.99	8.34	12.67	29.29	9.24	12.49	15.2	10.21	10.25	9.47	6.42	12.93	13.46	2.84	4.86	11.5	38.78	14.59	6.1	10.35	9.57	12.21	38.17	31.94	21.48	8.4	9.09	6.37	11.67	11.98	3.52	3.51	0.42	0.92	3.11	2.57	5.88	10.92	1.49	15.32	12.22
1431	3.54	4.41	10.8	3.23	2.89	5.19	2.36	5.59	1.33	2.13	5	1.28	0.97	1.65	4.79	1.46	5.19	0.72	5.35	3.33	0.16	16.97	4.09	15.39	0.19	4.42	5.79	4.02	3.71	7.11	5.56	2.99	1.61	7.15	4.03	20.42	5.06	3.94	3.58	6.5	0	2.63	5.94	8.12	1.63	14.16	5.14	29.65	15.97
1432	9.32	8.99	9.03	7.75	13.09	7.87	22.72	8.58	67.27	22.83	7.84	34.02	41.6	48.72	7.96	42.45	7.73	42.56	5.23	18.62	50.79	12.81	36.93	12.4	71.91	17.26	14.33	15.82	8.93	14.58	6.24	14.76	42.85	8.64	11.77	9.17	7.72	4.64	19.8	11.78	72.86	3.33	38.7	22.27	28.87	11.84	5.69	13.59	10.62
1433	0.05	0.29	0.28	0.36	0.06	0.23	0.13	0.53	0	0.06	0.22	0.28	0	0	0.3	0.25	0.16	0	0.05	0	0.35	0.27	0	0.88	1.58	0	0.14	0.07	0.3	0.18	0.05	0.39	0.29	0.07	0.08	0.06	1.49	0	0	0.05	0	0	0.07	0.49	0	0.29	0.16	0.13	0.27
1434	1.51	0.78	0.14	0	0.15	0.12	0.79	0.43	0.09	1.05	0.41	0	0.58	0	0.54	0	0.02	0.24	0.33	0	0	0.08	0	0	0	0.06	0.05	0.09	0.14	0	0.04	0.11	0	0.03	0	0.02	0	0	0.02	0.02	0	0.05	0	0.03	0.05	0	0	0.04	0.13
1435	0	1.09	3.78	0.56	0.43	0.65	0	3	0	0	1.03	0	0	0	0.7	0	0.62	0	0.2	0	0	0	0	0.49	0	0	0.02	0.27	0.22	0.22	0.37	0	0.42	1.34	0	0.22	0	0.64	0	1.6	0	0.15	0	0	0	3.33	0.41	2.44	3.35
1436	1.34	1.18	1.22	1.38	4.06	0.77	9.42	0.46	39.44	9.71	0.87	20.04	16.1	28.92	1.23	16.64	1.12	20.47	1.1	3.38	24.8	0.91	4.01	0.49	28.53	2.67	1.42	1.54	1.13	2.33	0.23	3.1	8.44	0.5	1.39	0.67	0.19	0.15	2.47	0.23	25.44	0.27	9.29	6.85	5.32	0.59	0.09	0.62	0.56
1437	0.5	0.56	1.11	2.52	0.36	1.4	1.6	1.62	0	0.92	1.06	0.46	0	0	0.88	0.4	0.26	1.33	1.53	0	0	0	1.18	1.54	0	2.6	6.99	1.39	1.44	2.88	1.82	9.85	1.36	1.04	8.86	1.73	1.46	12.88	1.34	1.03	4.73	3.59	14.62	0	4.35	1.81	0.26	16.42	2.17
1438	7.9	9.19	16.91	4.44	8.1	11.86	6.98	13.06	6.04	3.29	14.8	1.25	2.5	2.84	10.3	1.28	11.2	4	11.93	7.19	0.45	9.27	7.69	13.62	0.95	3.95	6.76	4.74	8.9	8.4	5.53	6.92	2.58	12.81	10.45	9.03	9.76	5.47	3.45	8.31	2.38	11.93	9.8	11.69	4.33	16.05	13.74	14.7	21.12
1439	0	0.08	0.16	0.11	0.23	0.23	0	0.23	0.12	0.41	0.09	0.12	0	0.12	0.08	0.11	0	0	0	0	0	0	0	0	0	0	0	0	0.15	0	0.13	0	0.87	0.21	0.14	0.1	0	0.15	0	0.12	0	0	0	0	0.49	0.76	0.07	0	0.2
1440	4.4	5.9	6.28	5.89	4.23	15.18	5.68	4.69	23.3	57.98	4.25	13.62	6.83	5.28	9.01	15.13	16.58	72.11	13.23	16.02	29.1	5.53	28.3	22.7	126.79	59.85	27.43	18.49	3.17	258.03	94.22	111.05	20.83	8.69	30.61	10.81	13.66	9.07	5.32	190.87	6.93	9.47	73.36	8.49	10.85	16.62	7.99	29.68	23.37
1441	6.64	7.41	9.61	6.22	8.53	6.75	8.75	11.14	3.86	6.85	8.27	18.9	12.27	12.73	7.94	15.39	8.75	8.05	3.49	7.17	8.07	2.12	2.94	1.97	3.31	5.9	5.63	6.66	9.95	2.15	1.59	3.44	5.99	5.97	4.8	3.74	3.32	2.12	1.41	2.07	0.78	1.6	2.05	5	6.04	5.79	1.78	3.36	3
1442	0	0	0	0	0	0	0	0	0	0	0	0	0	0	0	0	0	0	0	0	0	0	0	0	0	0	0	0	0	0	0	0	0	0	0.1	0	0	0	0	0	0	0	0	0	0	0	0	0	0
1443	25.49	25.46	28.89	23.11	37.59	20.24	71.6	26.14	261.49	80.64	24.26	150.39	160.19	166.78	24.82	151.75	20.68	175.23	13.02	51.85	223	47.51	57.16	22.39	313.13	45.98	31.08	34.99	27.3	41.61	17.03	46.05	133.04	17.62	30.09	27.71	16.49	10.24	78.24	18.62	258.64	11.31	146.14	114.62	127.64	29.27	12.9	28.94	36.19
1444	27.88	31.76	49.25	25.2	27.42	35.68	31.75	41.24	56.47	32.14	37.16	33.12	47.88	33.31	39.34	38.11	37.46	46.71	24.57	47.8	15.49	64.47	34.76	73.71	23.23	49.07	50.04	47.44	31.83	48.93	38.96	53.75	46.85	38.39	47.56	48.85	39.01	28.73	52.4	53.68	35.9	35.99	90.86	56.3	46.69	50.86	35.66	66.77	62.09
1445	1.14	1.01	0.9	5.45	0.68	0.98	0.6	5.06	0.49	0.16	1.22	5.82	1.27	1.33	2.18	1.99	2.17	0.79	0.52	1.39	0.87	0.4	2.24	0.88	0.53	1.32	0.84	0.84	0.96	0.9	2.7	3.71	1.75	0.65	1.39	0.48	0.65	2.16	0.43	1.6	0	0.07	0.65	0.61	1.21	2.09	0.28	4.55	2.92
1446	0.12	0	0	0	0	0	0	0	0	0.06	0	0	0	0	0	0.09	0	0.16	0.06	0	0	0	0	0.06	0	0.08	0	0.26	0.07	0.21	0	0.18	0	0	0.09	0	0	0	0	0	0	0	0	0.08	0	0.07	0	0	0.1
1447	1.37	0.89	1.26	0.67	3.73	0.88	8.05	0.35	38.23	9.38	0.93	18.24	16.62	27.77	0.95	21.99	0.71	23.93	0.96	4.53	54.21	1.51	6.13	0.26	66.83	3.68	3.1	2.13	1.11	2.4	0.32	4.17	14.68	0.65	2.1	1.42	0.58	0.85	3.42	0.57	55.69	0.33	19.32	8.19	7.01	0.74	0.38	1.04	0.8
1448	28.68	28.34	50.22	32.97	17.59	15.33	19.51	29.31	8.58	17.91	34.08	61.7	28.5	17.02	31.25	30.54	17.27	26.11	15.7	64.42	64.84	43.73	11.88	23.37	16.37	33.07	22.27	33.58	23.03	33.15	11.52	15.43	47.83	47.21	18.65	27.61	7.82	8.48	10.62	33.16	3.93	15.27	38.97	55.56	16.61	19.71	9.17	24.76	22.19
1449	22.63	28.01	18.35	32.95	14.92	21.36	23.1	42.24	21.43	3.51	22.81	162.51	79.9	32.27	18.67	65.13	22.25	23.86	2.29	4.67	0.95	6.66	0.23	0.08	0.14	0.25	1.91	0.29	27.69	0	0.06	0.08	1.34	1.37	0.17	8.57	0.09	0.05	0.21	1.73	0.19	0.02	0.04	0.65	0.04	1.85	0.06	0.6	7.15
1450	28.24	29.46	41.45	28.66	27.99	32.88	17.49	41.98	4.13	13.48	30.91	16.54	10.22	15.94	33.44	24.57	35.89	10.3	19.27	22.79	15.42	16.73	19.41	21.13	4.32	15.31	13.6	20.63	32.44	15.68	11.87	15.83	9.3	28.86	14.04	18.38	20.41	12.08	5.92	22.18	3.15	8.36	8.02	9.22	9.07	31.38	12.62	22.44	22.66
1451	13.4	8.28	9.98	7.1	19.39	8.74	22.4	7.75	30.44	25.95	7.47	26.31	31.2	33	8.55	34.83	7.87	36.01	3.72	22.02	27.23	19.23	23.35	14.44	67.52	31.62	18.94	21.27	11.1	16.08	12.67	22.9	57.28	10.47	16.01	12.82	8.83	4.81	39.32	9.79	69.3	10.5	44.9	58.87	54.15	8.41	6.91	10.69	10.8
1452	2.84	5.73	14.68	3.62	1.77	5.15	2.2	7.04	1.58	1.45	7.13	0.97	1.47	1.36	5.94	1.08	4.04	2.38	4.13	3.79	0.56	10.82	3.38	10.47	0.61	2.34	3.62	2.15	3.55	5.41	3.3	3.57	0.69	7.39	3.27	4.21	2.56	1.92	1.38	10.16	0.89	2.2	3.24	9.69	1.47	10.94	3.19	10.87	17.56
1453	1.76	2.52	3.1	1.49	1.82	2.29	1.4	3.21	1.22	1.28	3.04	0.62	1.15	1.53	2.39	0.84	2.23	0.67	0.75	1.8	0	5.3	0.31	0.88	2.15	0.88	2.09	2.12	2.58	0.55	0.27	1.16	0.53	1.32	1.24	1.29	1.18	0.47	0.04	2.85	0	0.43	0.33	0.52	1.04	5.46	0.6	0.89	2.23
1454	5626.17	4711.66	4368.81	3738.84	6091.98	4930.29	6158.79	3865.2	2532.71	6793.13	5122.5	2132.68	3522.79	3144.04	4063.45	2862.89	5239.64	3347.09	5023.85	3610.93	1761.87	7097.45	5059.41	7635.32	1763	3288.84	5090.21	3335.84	6661.4	3921.02	7498.67	3466.96	3285.06	4141.38	4934.72	7971.77	4568.41	6679.57	12532.6	4978.8	2224.7	8800.41	4066.97	4975.66	4567.72	4844.16	5925.74	5031.79	3893.96
1455	2.57	2.27	12.05	3.47	1.33	5.19	0.98	8.53	0.58	0.71	3.75	0.91	0.55	0.74	3.73	0.47	3.9	0.5	1.96	1.46	0.32	4.08	2.3	4.24	0.04	1.2	1.47	2.12	3.03	2.65	2.49	1.89	1.32	3.94	1.45	2.68	1.77	1.3	1.79	9.67	0.28	1.15	0.32	1.64	0.5	10.35	3.07	11.35	10.28
1456	15.8	17.02	29.34	11.27	15.72	22.89	11.32	17.05	4.62	7.26	23.08	4.07	5.5	5.4	24.47	5.01	23.39	7.16	28.71	17.62	4.01	17.53	15.22	20.13	0.58	9	22.1	10.6	13.08	18.44	15.38	10.95	6.01	23.86	21.59	10.25	9.85	9.18	0.91	35.38	1.57	23.52	7.75	26.08	1.84	84.96	43.74	19.98	27.76
1457	3.05	3.46	5.28	1.98	5.8	1.72	15.29	2	72.6	18.71	2.91	31.2	34.4	46.47	2.05	31.3	1.79	39.47	2	8.82	52.17	3.18	10.01	16.23	64.49	4.53	3.91	4.7	2.25	3.74	1.39	7.5	21	1.2	4.47	2.22	1.5	0.89	9.54	0.9	65.51	0.3	26.08	18.09	18.59	4.12	0.72	6.02	1.82
1458	7.94	7.93	9.97	7.2	13.87	8.36	21.58	9.88	87.85	24.99	8.27	49.15	52.7	70.37	8.11	60.76	6.94	56.07	7.86	17.02	98.36	7.73	24.15	12.55	156.87	15.29	13.93	16.67	6.77	21.36	6.76	28.59	50	9.98	16.01	7.71	9.45	6.59	13.72	12.4	111.4	5.67	56.62	27.3	35.85	13.68	5.19	11.24	17.63
1459	0	0	0	0	0	0.11	0	0	0	0	0	0	0	0	0	0	0	0	0	0	0	0.1	0	0	0	0	0	0	0.12	0	0	0	0	0	0	0	0	0	0	0	0	0	0	0	0	0	0	0	0
1460	5.68	6.41	10.7	5.94	6.17	9.27	9.2	7.53	13.76	5.68	9.95	6.22	8.04	6.25	7.9	7.94	6.61	7.45	6.86	8.06	10.1	19.32	8.86	9.76	11.12	9.93	5.28	7.82	7.39	7.49	7.99	11.38	10.84	8.57	7.47	13.64	5.89	3.76	6.19	10.6	7.77	3.13	16.46	11.79	6.87	20.21	6.74	35.73	24.18
1461	133.8	151.39	196.45	122.17	106.23	163.71	110.26	192.41	45.75	81.62	159.73	59.22	69.36	68.99	146.32	61.52	150.22	56.43	148.85	107.74	6.31	128.44	110.45	147.71	10.52	86.73	109.11	107.03	133.06	82.11	93.66	78.89	53.87	190.32	87.53	167.73	113.21	121.83	61.33	119.95	30.68	73.56	101.22	88.47	108.4	189.9	114.35	163.62	202.26
1462	46.14	79.08	62.61	61.84	40.9	95.27	36.95	82.88	19.24	18.33	64	21.2	22.89	20.87	59.42	20.87	66.78	18.02	41.01	26.52	2.09	61.41	82.18	116.07	9.14	22.99	51.91	49.65	69.5	64.08	43.72	48.57	21.67	36.13	31.29	47.04	41.85	15.03	67.63	58.88	16.45	36.51	27.8	45.9	25.57	61.14	29.63	83.22	62.85
1463	0	0	0	0	0	0	0	0	0	0	0	0	0	0	0	0	0	0	0	0	0	0	0	0	0	0	0	0	0	0	0	0	0	0	0	0	0	0	0	0.03	0	0	0	0	0	0	0	0	0
1464	0.03	0.22	0.16	0.1	0.19	0.04	0.21	0.13	0	0.2	5.61	0.06	0.32	0	0.31	0	0.1	0.12	0.03	0.36	0.15	0.45	0.13	0.16	0	0.05	0.48	0.37	0.08	0.04	0.09	0.51	0.24	0.31	0	0.11	0.05	0	0	0.94	0	0.2	0.14	0	0	0.42	0.56	0.14	0.29
1465	0.14	1.33	0	0.05	0.11	3.41	0.06	0.06	5.08	67.92	0	2.09	0.98	0	7.19	8.17	3.47	39.84	0.1	0	0	0	0	0	0	2.93	0.12	0.07	0.16	271.69	0	46.67	0	0	0.23	0.05	0.14	0	0	12.89	0	0	4.27	0	0	0	0	0.06	0
1466	6.73	8.37	9.14	11.08	5.24	7.86	2.99	12.92	2.47	2.44	10.24	4.56	1.05	1.79	12.42	2.35	9.47	1.77	3.81	6.6	5.48	2	7.55	16.38	1.01	6.15	4.04	4.88	8.41	4.92	15.31	16.05	4.72	5.33	7.83	6.45	6.15	5.11	2.29	3.73	1.33	1.67	0.94	0.63	6.66	19.97	5.92	14.11	15.18
1467	2.73	2.21	3.6	2.16	3.57	1.53	7.72	3.48	27.65	10.28	2.82	21.64	17.23	15.79	2.39	17.43	2.19	19.84	0.64	9	37.64	10.3	21.43	3.64	84.19	3.78	7.82	5.13	3.26	6.68	3.84	7.86	36.54	1.59	8.65	2.9	0.83	0.72	9.64	1.65	48.2	6.11	13.65	42.35	7.14	16.88	2.22	4.59	2.91
1468	3.38	3.77	6.38	3.16	3.09	4.93	2.72	5.31	1.32	1.79	4.52	0.91	1.01	1.68	4.65	1.14	4.07	1.45	4.73	2.54	0.07	2.35	2.04	2.76	0.1	1.69	3.09	2.35	3.2	2.08	2.31	2.73	0.75	5.37	3.28	3.36	3.05	4.68	0.53	2.66	0.17	2.43	2.23	2.87	0.44	6.34	3.5	5.61	6.65
1469	0.76	0.76	0.83	0.48	1.13	0.63	1.98	0.72	7.77	2.72	0.76	2.94	3.63	5.14	0.59	4.68	0.67	4.25	0.52	1.61	6.87	0.94	1.65	0.42	7.3	1.05	0.77	1.25	0.72	0.93	0.31	1.11	3.16	0.69	0.88	0.65	0.54	0.22	0.77	0.39	5.82	0.29	3.42	1.99	1.95	0.95	0.23	0.77	0.83
1470	4072.77	3275.75	1828.33	3238.13	5448.95	2158.53	3892.47	3336.3	2890.94	4314.04	2845.06	10541.6	4664.26	8468.44	4534.14	10042.1	4146.23	3374.22	1183.79	1814.97	1070.53	17.95	192.93	14.75	2796.07	645.38	799.23	1027.3	3455.59	243.89	120.38	531.02	1267.71	633.56	1152.66	1106.34	757.64	808.97	22.4	80.63	133.03	88.39	202.18	605.95	1079.59	765.84	173.84	27.99	1052.08
1471	88.43	68.52	59.45	60.36	100.39	64.62	106.6	54.1	106.87	96.31	67.57	155.23	96.85	124.68	79.16	152.8	65.99	129.99	50.94	127.81	213.11	71.88	116.16	114.27	135.5	90.94	112.38	118.44	74.19	101.82	68.21	122.92	219.69	63.53	95.39	85.62	59.24	44.64	121.42	66.14	71.27	74.86	124.57	122.04	176.9	60.82	60.14	73.04	65.12
1472	8.48	7.74	10.21	5.32	9.57	5.89	4.37	6.28	2.31	9.99	5.22	0.42	1.85	0.82	5.72	1.48	8.57	2.02	12.44	11.3	3.12	50.24	11.7	57.12	2.18	10.24	19.06	13.6	8.34	8.98	28.34	5.87	6.23	12.18	10.79	22.77	18.69	10.87	9.28	22.64	0.72	21.43	11.68	22.13	3	10.61	23.94	31.37	24.7
1473	15.2	21.14	27.34	19.06	10.28	14.25	8.59	24.57	3.09	9.55	19.25	30.77	9.35	10.12	18.66	15.09	23.86	12.09	8.97	32.94	44.99	22.37	38.76	38.35	15.7	32.9	36.08	34.71	17.51	49.24	33.92	25.8	29	21.91	23.36	37.71	15.86	5.68	10.73	26.65	4.69	14.7	18.11	20.34	5.98	28.73	21.54	29.6	31.16
1474	13.6	9.83	8.74	6.47	17.52	10.88	21.17	8.11	13.97	13.07	10.22	4.56	14.93	22.16	9.34	14.95	14.29	12.16	5.13	17.56	18.53	0.7	2.51	0.42	7.24	9.75	3.31	9.64	18.7	2.95	1.44	8.22	8.29	6.28	6.38	2.93	8.1	5	0.94	2.74	10.47	0.79	6.63	5.16	5.75	4.13	1.96	1.05	4.23
1475	28.29	20.01	44.4	16.59	28.01	26.38	19.34	34.31	10.35	13.21	26.34	6.88	10.02	14.22	23.98	12.52	27.48	10.37	31.05	25.36	12.03	9.49	4.92	19.98	4.15	12.02	16.48	16.41	20.01	9.27	7.79	15.38	4.68	40.01	16.41	13.58	35.2	15.65	2.6	20.45	5.01	18.02	9.43	9.83	3	45.35	28.25	23.07	22.54
1476	5.22	4.64	4.26	3.78	10.92	5.32	20.64	4.79	75.37	20.45	5.04	31.93	42.62	44.98	6.49	40.39	5.28	47.13	4.12	11.1	77.67	6.98	12.75	2.23	84.17	7.95	5.71	6.82	5.79	6.48	7.67	13.32	29.63	4.93	5.87	4.27	4.05	2.93	8.27	1.8	80.43	1.18	32.58	19.34	19.69	3.35	2.32	3.52	2.99
1477	2.92	3.36	7.6	2.21	2.41	4.09	1.27	6.5	0.38	0.64	4.73	0.58	0.76	0.47	3.66	0.74	4.46	0.09	4.05	1.76	0	1.31	1.42	7.91	0	0.7	1.53	1.6	3.56	1.02	1.1	1.2	0.58	5.14	1.19	0.88	2.13	4.6	0.73	1.89	0	1.91	0.22	0.43	0.41	7.79	4.08	2.88	6.64
1478	0	0	0	0	0	0	0	0	0	0.47	0	0	0	0	0	0	0	0	0	0	0	0	0	0	0	0	0	0	0	0	0	0	0	0	0	0	0	0	0	0	0	0	0	0	0	0	0	0	0
1479	176.22	205.47	232.45	159.71	179.71	179.93	134.41	203.5	69.81	148.78	217.09	106.09	98.47	92.07	192.72	114.26	217.21	104.04	139.54	254.77	173.67	141.2	111.74	233.24	55.52	221.95	160.85	255.53	162.86	163.43	220.55	163.29	123.79	191.65	191	250.86	145.62	117.03	90.9	230.1	63.7	185.06	126.65	197.62	326.55	267.57	207.75	181.07	250.89
1480	29.35	33.61	48.23	22.5	24.14	38.73	21.9	46.31	31.46	18.11	40.35	16.82	21.75	24.55	33.9	21.27	35.78	24.15	29.06	21.09	19.22	36.64	29.21	37.53	23.45	13.81	23.7	18.53	28.62	20.84	14.69	18.76	17.42	37.43	23.24	26.07	28.94	20.21	11.39	24.78	27.02	14.19	21.01	18.76	14.11	55.7	19.21	43.16	54.85
1481	8.91	8.91	12.47	7.04	16.01	7.34	30.76	10.14	121.14	35.35	7.31	56.25	63.91	78.76	8.67	66.97	8.71	75.08	6.96	22.36	134.95	16.42	30.89	15.54	188.75	19.32	16.57	17.27	11.79	22.28	6.39	25.82	58.2	9.5	18.37	13.37	10.58	6.11	19.66	10.7	166.28	4.84	73.96	43.96	46.43	15.41	8.76	20.49	13.86
1482	0.32	1.03	3.59	0.51	0.14	0.86	0.23	2.63	0.14	0.08	1.4	0.84	0.28	0.15	1.74	0.09	0.87	0	0.3	0.18	0	0.36	0.34	0.6	0	0.14	0.28	0.15	0.98	0.5	0.1	0.22	0	0.53	0.74	0.65	0.21	0.76	0.11	0.98	0.18	0	0.17	0.09	0	1.79	0.28	3.81	5.85
1483	0	0	0.07	0	0	0	0	0	0	0	0	0	0	0	0	0	0	0	0	0	0	0	0	0	0	0	0	0	0	0	0	0	0	0	0	0	0	0	0	0	0	0	0	0	0	0.23	0.11	0	0
1484	0.83	1.05	3.18	0.72	0.67	1.13	0.69	3.12	0.38	0.29	1.88	0.2	0.33	0.33	1.82	0.22	1.41	0.17	0.81	0.26	0	0.56	0.5	0.99	0.3	0.44	0.39	0.33	0.97	0.56	1.21	1.06	0.1	0.94	1.21	0.61	0.82	0.6	0.4	1.9	0	0.21	0.13	1.15	0.92	4.83	0.38	2.82	1.46
1485	4.32	3.36	5.23	4.2	8.12	4.26	9.79	4	17.85	7.23	3.95	13.21	16.2	16.35	3.71	12.73	4.53	14.92	6.27	30.88	32.54	7.63	10.88	5.37	30.53	7.79	12.24	6.77	7.49	7.15	1.76	12.58	17.01	7.59	17.92	5.37	7.47	4.76	9.42	5.71	24.79	2.37	23.48	17.56	20.35	6.68	5.03	13.81	6.62
1486	0	0.12	0.06	0	0.11	0	0	0.13	0	0	0	0	0	0	0.12	0.49	0.11	0	0	0.14	0	0.43	0.13	0.44	0	0	0.41	0	0.59	0.35	0	0	0.19	0	0.17	0.11	0.89	0.51	0.81	0.21	0	0.16	0.7	0	0	0.59	1.08	1.02	0.71
1487	4.11	6.44	10.61	4.51	2.93	7.21	2.81	8.54	1.44	1.96	7.06	0.97	1.57	1.68	6.47	1.63	5.11	1.28	5.37	2.75	0.22	3.59	1.51	6.09	0.37	2.13	4.42	2.45	3.58	2.56	2.42	1.76	0.94	7.78	4.07	3.69	5.43	6.23	0.72	4.33	0.15	2.22	3.5	2.78	1.44	11.55	4.74	9.86	10.49
1488	0	0	0	0	0	0	0	0	0	0	0	0	0	0	0	0	0	0	0	0	0	0	0	0	0	0	0	0	0	0	0	0	0	0	0	0.11	0	0	0	0	0	0	0	0.12	0	0.04	0	0	0
1489	6.22	4.17	3.76	4.06	10.29	3.62	17.33	6.56	65.34	21.23	3.86	28.79	38.24	36.31	4.62	31.83	4.24	38.92	2.27	14.33	45.29	6.9	14.73	1.48	60.52	9.09	7.21	7.88	6.99	8.95	1.7	11.94	29.64	3.18	6.92	5.61	2.29	1.97	8.65	1.99	57.5	0.63	29.85	17.36	20.06	3.56	0.98	3.74	2.74
1490	71.92	70.72	75.77	54.83	80.33	72.8	69.98	68.17	37.57	70.9	74.11	32.56	64	47.24	72.06	42.2	72.83	52.62	69.86	81.43	3.97	76.8	63.6	87.51	12.51	59.19	91.21	83.83	61.48	66.55	58.23	51.7	67.13	79.59	71.84	71.36	87.22	58.56	39.36	66.63	26.21	88.85	65.84	93.18	47.75	65.26	71.54	60.24	66.13
1491	1.54	1.22	2.34	1.73	2.99	1.29	3.52	1.41	4.23	3.01	1.29	6.06	3.73	4.76	1.42	6.17	1.12	4.29	0.57	3.69	2.86	3.69	2.6	3.14	5.71	4.31	2.04	1.84	1.18	2.99	1.72	3.13	3.45	0.7	2.25	2.32	1.28	0.21	2.13	2.62	1.14	2.11	4.3	2.41	2.37	3.83	1.19	2.16	0.72
1492	60.05	64.06	55.56	53	78.3	62.56	128.09	81.9	459.87	122.08	62.64	245.8	332.94	281.33	60.5	265.49	55.6	293.5	16.95	77.93	397.31	34.97	95.39	15.77	619.56	58.87	41.09	53.68	68.82	47.18	20.78	85.84	226.8	26.28	62.26	40.8	21.23	14.56	64.41	26.61	540.14	12.19	224.81	109.23	124.84	20.6	13.53	18.82	41.52
1493	66.24	90.01	126.18	70.61	41.85	102.29	29.07	132.24	8.82	29.7	99.34	9.89	12.63	13.92	96.71	14.39	97.88	10.77	71.87	49.24	5	53.88	38.95	116.92	4.28	37.04	49.68	67.05	75.73	70.63	52.59	31.19	22.74	91.16	52.09	59.99	67.19	42.65	10.43	163.65	4.02	61.3	12.16	39.26	11.14	114.98	101.6	140.52	133.65
1494	5.09	7.41	8.12	3.04	8.52	6.58	12.36	5.38	56.42	16.76	5.85	24.47	27.08	31.68	5.11	28.72	5.22	36.2	3.86	11.2	66.9	5.7	10.87	5.55	95.17	8.35	9.24	9.01	5.9	7.33	10.05	13.03	27.93	7.4	14.47	7.76	3.5	3.98	5.93	7.35	66.13	8.27	27.98	10.49	16.64	23.85	7.05	14.15	10.03
1495	14.63	27.05	67.05	10.35	12.69	41.11	10.83	40.66	11.24	9.72	38.02	6.84	8.52	8.8	23.92	7.93	34.07	8.66	21.53	13.7	8.5	17.14	20.03	13.32	9.24	8.65	10.95	13.37	26.28	8.99	6.61	9.88	6.06	42.8	11.75	16.42	27.95	24.42	5.75	19.31	5.84	5.46	5.18	9.46	15.76	70.95	28.04	40.49	59.59
1496	0	0	0	0	0	0.04	0.1	0	0	0.05	0	0	0	0	0	0	0	0	0	0.05	0.09	0	0	0	0	0	0.1	0	0	0	0	0	0	0.01	0	0	0	0.06	0	0.04	0	0	0	0	0.11	0.05	0	0	0
1497	91.9	141.04	122.23	113.95	111.72	161.28	88.89	100.61	35.94	62.05	124.07	60.46	46.33	63.32	176.4	32.88	88.27	77.06	239.81	106.21	4.98	65.88	45.32	111	7.18	143.39	159.47	116.61	104.85	91.31	123.14	59.85	30.55	320.38	326.22	113.12	408.59	522.45	56.57	77.19	18.58	114.78	61.96	72.24	45.91	151.1	236.73	194.88	150.16
1498	320.62	291.59	186.31	202.17	401.08	297.17	381.91	221.32	294.46	386.17	297.32	207.92	315.58	244.48	322.61	257.84	264.07	303.85	368.51	324.28	65.33	263.64	329.13	246.99	117.17	276.02	363.18	277.96	285.35	230.36	339.87	359.01	317.84	250.67	314.43	369.81	252.97	329.75	216.52	256.69	239.59	413.49	302.72	609.73	470.78	151.43	310.46	193.43	204.84
1499	4.88	5.04	5.91	3.42	7.33	4.53	15.73	5.7	58.86	15.61	4.45	23.68	36.36	43.77	4.51	28.64	4.78	37.32	2.24	9.88	46.27	3.14	11.93	1.52	52.76	5.1	4.96	6.13	3.35	6.4	2.45	9.32	25.37	8.16	6.62	3.47	5.96	1.72	6.52	3.88	63.07	3.85	21.23	10.36	15.41	11.99	3.7	5.14	6.43
1500	0.47	0.88	0.42	0.61	0.31	0.99	0.73	1.01	0.35	0.33	0.43	0.25	0.11	0.36	1.86	0.27	0.67	0.06	0.74	1.24	0.34	1.13	1.1	2.71	1.05	3.71	1.8	1.6	1.02	1.95	2.2	1.04	1.57	1.55	2.49	2.29	2.91	1.58	1.81	1.5	0.32	0.7	0.65	0.37	3.99	3.07	4.18	2.5	4.94
1501	6.59	6.74	4.45	27.97	5.99	4.64	4.54	15.31	3.5	5.43	5.38	16.58	3.68	4.98	9.63	5.93	8.4	3	2.54	3.47	0.67	3.95	2.17	1.41	1.88	1.73	2.39	1.96	4.83	1.21	0.98	1.46	2.23	0.58	2.59	2.15	1.18	0.62	0.25	2.35	0.57	0.37	1.14	0.63	0.85	2.4	0.94	2.49	10.1
1502	305.5	314.18	428.05	234.81	271.79	319.79	194.71	366.51	96.02	279.26	320.95	69.95	103.4	70.38	347.85	100.81	365.63	120.63	478.58	202.39	35.95	201.53	286.58	518.58	8.39	143.31	411.97	248.64	280.98	230.9	347.16	237.21	95.91	400.93	284.79	318.1	406.56	309.18	170.11	366.1	32.67	636.26	172.25	209.87	140.27	407.42	818.63	346.5	480.91
1503	0.42	0.77	1.03	0.52	0.25	1.23	0.16	1.67	0	0.2	0.89	0.54	0.1	0.46	0.75	0.16	1.51	0.11	0.2	0.22	0	0.07	0.17	0.16	0	0.38	0.04	0.54	0.78	0.15	0.03	0.17	0	1.16	0.31	0.22	0.42	0.21	0	0.97	0	0.07	0	0	0.28	7.31	0.31	0.4	1.68
1504	0.09	0.6	0.25	0.22	0.85	0.35	0.17	0.52	0	0.11	0.61	0	0.14	0.48	0.67	0.07	0.6	0.55	1.3	0.66	0.1	6.64	0.63	2.4	0	2.38	2.12	0.86	0.1	3.3	1.1	1.02	0.33	1.65	2.59	1.84	0.9	0.22	0	29.25	1.39	8.41	3.96	0.9	0.06	1.97	0.89	2.38	1
1505	0	0	0.01	0	0	0	0	0	0	0	0	0.04	0	0	0	0	0	0.01	0	0	0	0	0	0	0	0	0	0	0.01	0	0	0.01	0	0	0	0	0	0	0	0.04	0	0	0	0	0	0	0	0	0
1506	0.84	1.1	6.53	1.04	0.58	3.15	0.52	13.98	0.06	0.33	2.14	0.6	0.35	0.49	1.44	0.58	1.51	0.53	2.3	0.22	0.27	0.54	0.32	0.9	0	0.32	0.61	1.02	1.61	0.44	0.26	0.73	0.17	2.27	0.8	0.83	0.55	1.04	0.1	2.63	0	0.56	0.41	0.37	0.67	6.76	0.94	0.84	7.91
1507	67.46	92.84	132.44	60.88	57.18	98.13	35.91	91.42	12.87	40.87	102.37	9.64	9.79	13.98	77.03	16.76	86.67	22.21	104.5	40.22	3.28	126.66	87.29	209.9	0.69	31.37	88.22	57.45	66.9	50.16	122.92	46.13	14.23	133.16	74.93	81.04	100.31	66.01	50.03	158.87	8.66	178.3	34.24	44.54	27.74	154.39	132.29	175.4	167.2
1508	31.02	29.81	45.04	44.07	21.81	26.05	21.24	37.24	10.1	14.16	32.15	83.12	29.19	28.66	38.12	26.28	27.53	25.78	20.23	41.66	104.61	41.47	26.79	29.3	68.04	73.15	43.43	39.35	40.83	48.54	17.55	29.84	70.76	37.47	32.46	15.83	23.92	47.18	8.5	22.07	0.7	9.12	21.57	31.43	119.87	51.24	26.09	58.95	17.49
1509	0.82	0.6	1.56	0.45	0.35	1.07	0.39	1.46	0.31	0.21	1.41	0.05	0.14	0	0.56	0.05	1.03	0.15	0.77	0.49	0	0.03	0.26	0.17	0	0	0.34	0.16	0.78	0.19	0.16	0.43	0	0.66	0.5	0.25	0.53	0.37	0.05	0.73	0	0.15	0.16	0.69	0	1.17	0.27	0.25	1.07
1510	2.2	1.56	1.24	1.58	5.94	1.47	13.08	0.78	71.21	17.06	1.41	27.31	33.64	40.48	1.88	33.35	1.2	42.74	0.65	7.99	79.21	2.64	12.02	0.47	85.04	7.39	4.9	5.49	2.06	6.51	1.3	10.86	32.45	0.95	5.44	2.63	1.45	1.02	8.18	0.71	67.21	1.39	36.46	16.86	20.71	0.87	0.45	1.49	0.85
1511	19.84	26.08	16.75	30.54	14.14	18.78	20.9	25.4	17.27	13.28	27.01	63.86	33.71	19.37	24.44	27.8	18.24	30.39	6.04	11.84	52.72	3.6	31.39	9.16	3.16	10.62	16.16	15.59	23.67	15.03	3.29	13.53	64.99	10.11	30.88	11.21	8.4	7.17	7.33	5.75	10.46	6.01	11.25	13.58	38.15	12.09	2.59	2.83	10.25
1512	1.03	1	0.68	0.93	1.94	1.04	3.43	0.47	9.4	3.38	1.08	5.83	4.19	7.2	0.9	4.68	0.95	6.82	0.4	4.09	25.74	2.05	4.67	0.29	36.65	2.67	2.69	1.63	1.32	2.39	0.94	4.42	10.29	1.04	1.7	1.33	0.73	0.42	3.16	0.35	21.62	0.94	14.47	7.2	7.11	0.46	0.6	1.04	1.19
1513	11.33	9.3	10.35	9.63	14.42	10.22	11.06	8.04	13.28	10.59	10.83	9.34	11.63	9.97	9.88	7.98	10.04	11.83	12.46	11.51	4.42	14.59	20.29	11.48	6.8	18.25	18.49	15.69	8.87	13.04	11.99	16.02	13.65	13.22	21.71	17.15	18.69	15.1	10.29	14.76	9.52	14.69	17.87	22.8	20.07	15.25	16.3	23.23	17.63
1514	70.23	74.3	111	54.39	57.98	83.83	38.9	93.84	22.43	44.36	78.57	32.36	27.22	23.32	62.39	27.26	79.31	26.03	70.61	70.62	9.64	73.17	23.2	117.48	9.97	65.1	62.59	55.21	62.76	62.99	50.74	49.25	42.62	86.07	43.83	86.23	57.56	61.54	27.35	58.61	9.04	40	34.91	44.88	48.99	108.81	78.94	89.64	108.53
1515	0.23	0.44	2.58	1.01	0.35	0.43	0	0.83	0	0	0.63	0	0.35	0.14	0.54	0	0.87	0	0.63	0.58	0	0.23	0	0.83	0	0	0.1	0.21	0.27	0.25	0.81	0.49	0	0.21	0.23	0	0.42	0	0	0.58	1.21	0	0	0	0	5.7	0.53	1.09	1
1516	1.72	1.98	1.66	0.89	3.74	1.81	6.81	1.45	30.34	7.75	1.27	12.61	16.44	18.48	1.59	14.65	1.91	17.84	1.54	4.65	29.98	1.49	5.42	0.56	34.43	3	3.08	2.72	1.39	3.32	0.6	5.94	11.05	2.72	3.47	1.74	3.01	1.44	3.8	1.67	24.59	0.27	13.86	7.37	7.63	3.52	1.78	1.61	2.57
1517	15.99	11.74	7.34	10.38	40.24	8.93	97.37	7.13	409.03	103.22	8.93	165.95	229.57	260.28	13.93	209.2	10.03	219.22	5.92	48.43	333.72	17.4	59.94	3.31	489.7	34.63	27.71	29.58	19.53	30.91	5.84	59.1	153.5	5.82	27.37	17.19	9.47	3.36	41.13	4.26	290.51	2.49	178.31	103.43	121.33	4.16	2.32	7.22	6.37
1518	0.41	0.51	1.17	0.5	0.12	0.35	0.19	1.37	0.03	0.2	1.05	0.1	0	0	0.65	0.03	0.58	0.07	0.35	0.12	0	0.02	0.05	0.11	0	0.06	0.1	0.03	0.23	0.06	0.12	0.09	0	0.18	0.03	0.29	0.08	0.15	0.24	0.15	0	0.01	0	0	0	0.83	0.12	0.23	1.09
1519	5.46	7.62	7.95	5.97	5.95	8.78	5.03	8.92	2.77	6.49	7.43	3.34	4.55	3.94	8.37	3.7	8.36	3.94	6.68	9.92	1.04	13.53	7.99	10.29	0.77	7.96	6.04	9.69	7.42	6.7	8.36	5	7.93	9.54	6.04	9.15	9.68	5.34	6.64	10.56	3.62	5.9	6.71	9.89	11.62	11.91	7.17	10.75	8.84
1520	0.04	0.08	0	0.04	0.04	0.12	0	0	0	0	0.04	0	0	0	0	0	0.12	0.26	0	0.05	0	0.04	1.25	0	0	0	0	0	0.04	0	0.04	0	0.07	0.2	0	0	0.21	0.18	0.13	0.04	0	0	0	0.05	0	0.16	0	0.05	0.13
1521	1.03	1.16	1.54	1.58	1.6	1.04	2.15	1.67	3.26	1.95	0.91	2.75	2.72	3.47	1.25	3.2	1.27	2.91	0.72	1.68	2.23	0.96	3.08	2.66	4	1.15	0.83	1.13	1.14	2.82	1.25	1.37	2.63	0.72	0.59	0.57	0.52	0.47	0.91	0.65	0.92	0.4	2.12	2.24	2.23	1.04	1.28	4.35	1.71
1522	4.11	5.15	6.11	4.58	8.25	3.97	14.1	6.06	52.42	13.24	5.35	27.28	32.33	32.6	6.6	28.17	4.86	34.95	2.54	10.49	71.46	4.61	16.56	7.21	88.33	7.94	6.94	6.46	5.33	9.4	8.81	12	25.37	3.6	6.94	4.07	3.69	2.52	7.43	6.39	67.75	1.32	28.35	18.13	19.24	8.19	2.92	7.4	9.72
1523	0.17	0.13	0.56	0.17	0	0.45	0.15	0.34	0	0.07	0.31	0	0	0	0.17	0	0.35	0	0.9	0.31	0	0.6	0.22	1.58	0.94	0.46	1.46	1.1	0.48	0.4	0.29	0.07	0	1.24	0.09	0.32	0.42	0.57	0.05	0.27	0	0.13	0.16	0.43	0	1.12	0	2.89	1.8
1524	0.84	0.95	0.96	1.65	1.32	1.13	1.9	1.66	0.49	1.62	1.24	1.87	2.2	1.52	2.3	2.23	1.43	0.19	1	1.15	0	0.06	0.21	0	0	0.18	0.57	1.33	1.78	0	0	0.61	0.2	0.88	0.09	0.12	0.45	1.24	0.05	0.49	0	0.16	0	0	0	0	0	0	0
1525	3.65	4.25	6.06	3.9	1.97	4.23	1.5	9.74	0.26	1.05	5.24	1.99	1.61	1.44	4.49	1.54	3.71	0.69	1.92	4.99	0.28	1.93	4.97	2.5	0	2.24	3.31	2.15	3.72	2.32	2.39	4.12	1.11	5.99	3.4	1.8	3.08	2.25	1.22	4.87	0.76	2.14	1.08	1.66	1.6	6.56	1.49	2.91	5.33
1526	73.7	67.11	55.34	51.25	70.63	74.77	55.72	80.45	14.94	51.31	63.28	19.2	31.82	33.93	68.81	37.99	101.77	20.48	50.97	55.48	8.71	5.4	10.1	7.09	3.47	28.93	28.84	64.73	62.6	19.74	9.88	30.61	14.44	86.02	45.61	29.27	65.56	36.49	2.11	25.52	1.51	13.99	10.05	8.18	8.93	47.4	24.94	17.63	42.68
1527	0.8	0.37	1.41	1.17	0.49	0.69	0.37	1.27	0.07	0.31	0.5	1.07	0.23	0.65	0.42	0.7	0.91	0.26	0.57	0.69	1.15	0.42	0.38	0.36	0.43	0.73	0.53	0.45	0.63	0.46	0.03	0.51	0.54	0.55	0.47	0.37	0.42	0	0.1	0.94	0	0	0.25	0.69	0.9	1.87	0	0.91	0.82
1528	60.36	67.25	88.55	47.22	50.31	82.72	26.12	74.06	29.15	31.09	70.63	13.53	25.33	17.57	68.88	23.95	69.34	23.46	79.73	67.23	31.17	93.6	46.8	80.44	26.46	49.87	55.74	52.26	60.11	48.79	73.29	47.22	18.08	84.69	74.2	68.71	65.34	47.59	36.97	76.43	38.88	96.88	25.85	62.97	53.09	73.15	75.92	79.9	96.97
1529	0.02	0.05	0.09	0.02	0	0.02	0	0	0	0	0.02	0	0	0	0.02	0	0	0.04	0.02	0	0	0.35	0.05	0	0	0	0	0.03	0	0	0.06	0	0	0	0	0	0	0	0	0	0	0.02	0	0	0	0	0.02	0	0.04
1530	43.56	48.47	65.81	41.52	33.98	58.08	31.37	63.49	10.48	22.92	58.27	24.32	16.58	19.92	56.27	20.64	53.95	18.57	41.98	46.72	11.27	67.17	36.34	63.62	9.08	35.32	49.58	41.46	64.46	42.35	36.81	35.7	21.27	54.96	39.85	46.86	42.18	35.49	20.33	52.32	8.11	36.18	18.33	44.61	44.44	82.4	39.82	61.12	60.16
1531	3.18	2.65	7.84	1.04	3.49	3.33	2.23	3.86	1.98	2	3.99	0.12	0.55	0.6	2.62	0.76	4.27	0.96	4.34	2.89	0.18	11.85	6.86	16.13	0.82	3.59	4.3	3.44	2.32	4.06	5.77	3.26	1.13	6.57	6.35	8.57	8.35	2.14	4.65	14.67	1.09	6.8	2.6	11.25	5.23	18.24	11.39	16.77	21.25
1532	0	0	0	0	0	0	0	0.1	0	0	0.12	0	0	0	0	0	0	0	0	0	0	0	0	0	0	0	0	0	0.08	0	0	0	0	0	0	0.19	0	0	0	0	0	0	0	0	0	0	0	0.21	0
1533	116.54	112.05	145.93	95.8	76.63	112.22	44.81	162.43	8.37	32.51	124.14	41.61	21.77	36.27	104.82	47.09	137.78	23.95	51.75	143.41	34.96	81.47	73.31	166.42	16.12	107.31	71.88	152.69	137.26	104.96	85.38	77.72	50.91	111.16	67.76	115.16	107.51	34.67	26.58	168.12	4.69	28.7	25.74	52.53	86.67	234.45	62.09	211.84	158.89
1534	0.66	0.82	0.29	0.5	0.53	0.64	0.4	1.16	0.08	0.31	0.78	0.39	0.74	0.19	1.07	0.2	0.77	0.22	0.33	0.23	0	0.22	0.34	0.65	0	0.28	0.28	0.22	0.61	0.21	0.08	0.32	0.16	0.8	0.34	0.83	0.31	0.35	0.05	0.51	0	0.28	0.25	0.14	0	1.61	0.33	2.12	1.1
1535	10.17	13.94	4.7	8.74	18.14	16.57	24.85	11.53	16.63	17.72	9.91	27.76	30.95	28.03	11.59	26.07	12.78	25.65	6.48	20.04	11.82	2.26	12.08	1.76	11.11	9.3	5.42	16.21	10.81	9.56	3.14	13.6	28.29	12.65	5.81	7.88	8.04	1.95	6.02	9.66	10.5	3.07	13.49	19.01	7.99	8.75	6.87	5.65	7.64
1536	4.56	4.09	6.55	3.83	6.06	5.38	3.25	6.33	1.88	2.85	4.84	3.8	3.22	3.67	4.71	4.5	6.63	3.1	3.74	6.79	2.01	6.43	4.89	3.64	1.85	11.56	3.51	6.44	3.51	3.82	3.17	6.24	4.86	5.88	5.55	3.86	4.86	4.38	2.05	6.61	0.61	1.56	2.68	3.06	6.3	6.72	2.63	6.31	5.25
1537	0	0	0	0	0	0	0	0	0	0	0	0	0	0	0	0	0	0	0	0	0	0	0	0	0	0	0	0	0	0	0	0	0	0	0	0	0	0	0	0	1.22	0	0	0	0	0	0	0	0
1538	5.26	7.41	11.57	4.37	4.64	8.85	2.49	9.49	1.09	1.79	8.03	0.8	1.22	0.29	8.05	1.31	7.05	1.92	9.19	3.3	0.37	3.73	4.23	10.75	0	3.2	5.41	4.29	5.44	4.49	7.65	3.06	1.11	10.82	5.99	6.41	7.57	7.11	2.33	9.99	0	9.57	2.84	6.06	0.95	16.24	10.99	11.95	13.07
1539	0	0.05	0	0.19	0	0	0	0	0	0	0	0	0	0	0	0	0	0	0.03	0	0	0	0	0	0	0	0	0	0	0	0	0	0	0	0	0	0	0	0	0	0	0	0	0	0	0	0	0	0.29
1540	0	0	0	0	0	0	0	0	0	0	0	0	0	0	0	0	0	0	0	0	0	0.45	0	0	0	5.02	0.53	0	1.99	118.56	0	56.99	5.77	0	0	3.4	0	0	0.94	132.51	0	0	1.45	1.17	3.34	0	0	0.72	0
1541	8.61	7.19	13.39	5.38	13.78	5.86	33.4	7.72	119.58	32.79	7.62	44.35	71.49	63.15	8.01	61.76	7.75	84.09	4.6	18.14	79.75	13.31	34.42	10.69	102.35	14.63	12.93	14.43	7.97	15.04	5.28	20.34	47.73	7.94	12.94	11.46	6.42	3.71	23.17	8.03	140.33	4.48	52.7	25.35	28.95	19.95	4.98	13.15	11.99
1542	7.74	5.6	6.85	5.35	9.73	5.48	15.06	6.7	33.96	12.83	6.81	14.9	24.26	24.92	7.32	23.47	7.54	26.91	3.58	11.86	41.39	4.9	12.36	3.22	60.87	9.39	8.18	10.46	6.79	10.09	3.28	12.87	23.6	7.09	9.59	7.06	3.88	3.78	9.5	4.8	40.01	3.12	24.48	17.07	17.33	6.88	4.8	4.42	6.88
1543	5.69	3.44	2.13	5.15	13.4	2.87	28.12	3.49	105.04	27.51	3.15	46.05	56.05	59.91	3.79	52.62	2.71	63.54	3.8	18.08	151.22	5.68	22.83	1.41	144.3	16	8.22	11.37	5.68	10.45	2.22	19.04	52.6	4.97	10.43	6.45	2.59	2.08	14.34	1.63	116.98	0.95	64.86	30.32	34.7	1.86	0.84	2.22	2.59
1544	1.06	0.55	1.68	0.66	0.34	1.1	0.52	1.27	0	0.6	1.83	0	0.37	0.44	0.88	0.4	1.34	1.59	1.03	1.77	0.56	2.73	1.38	5.08	0	0.55	1	0.68	0.76	1.22	1.8	1.05	0	1.47	1.06	2.12	2.42	0.68	0.65	4.44	0	2.01	1.35	2.58	0.59	4.33	6.06	7.47	6.16
1545	40.93	42.73	49.87	35.14	37.59	40.62	25.68	57.56	5.74	23.97	46.55	15.5	13.65	16.72	43.58	27.23	54.93	10.35	22.24	37.2	11.86	23.82	7.74	4.76	2.16	14.21	24.61	30.32	40.83	9.78	6.71	16.45	7.96	29.84	21.75	14.63	30.78	16.03	1.31	26.08	0.11	10.42	4.32	10.69	3.25	31.1	13.65	9.69	51.84
1546	12.16	15.55	36.18	10.97	11.12	20.51	8.2	24.97	3.85	8.12	22.32	1.76	5	5.38	16.68	2.9	18.21	4.03	18.48	10.73	2.29	64.25	15.55	44.12	1.55	21.56	19.38	10.42	13.93	17.56	25.44	12.89	4.84	22.94	12.7	61.61	17.85	11.04	21.27	33.35	1.74	22.1	20.22	24.79	11.29	42.13	25.85	78.33	46.46
1547	18.11	20.36	21.8	13.3	18.73	23.32	17.67	20.21	17.22	14.23	21.5	8.7	21.79	14.84	19.68	15.3	21.41	17.73	15.39	20.69	4.73	16.71	30.09	17.22	5.66	11.02	15.08	21.48	24.94	15.54	12.42	16.46	12.87	20.34	16.62	14.46	20.72	12.47	17.21	19	7.94	20.38	7.68	17.97	29.33	23.81	16.85	20.98	15.78
1548	0.37	0.56	0.51	0.36	0.94	0.36	1.92	0.41	3.18	1.45	0.62	2.8	3.43	2.42	0.6	3.11	0.55	3.43	0.15	2.74	5.14	8.98	10.86	0.34	4.11	2.13	10.75	0.81	0.88	6.21	7.86	0.95	3.47	3.03	1.11	4.43	0.44	0.38	2.48	1.01	2.94	1.36	2.46	10.71	1.6	9.6	0.5	1.98	0.23
1549	6.46	8.56	14.23	6.61	7.51	8.61	11.99	11.13	54.79	14.8	8.75	28.66	34.67	35.13	8.06	29.78	8.84	36.38	6.33	8.84	62.67	11.97	9.95	6.09	61.48	5.89	6.55	6.97	7.22	7.44	2.93	9.41	18.79	8.69	5.6	4.51	4.32	3.22	4.59	6.35	52.82	4.62	27.36	19.68	13.46	20.93	8.6	6.29	13.77
1550	0.03	0.02	0.08	0.01	0.06	0.02	0.06	0.02	0	0	0.02	0	0	0	0	0	0.05	0	0.03	0.01	0	0	0.06	0.02	0	0	0.04	0.02	0.03	0.03	0.01	0	0.04	0.09	0.04	0.02	0	0	0	0.1	0	0.03	0.03	0.06	0.05	0.05	0	0	0.04
1551	19.55	18.05	42.06	12.62	23.04	18.55	28.12	27.42	69.64	32.23	21.07	36.64	46.51	58.17	16.49	46.55	22.16	54.38	13.32	29.51	42.29	9.94	22.47	21.73	61.05	21.36	17.58	25.33	16.53	18.11	8.59	26.22	34.17	24.95	26.29	16.92	21	11.04	13.62	28.6	66.14	9.38	38.7	29.45	25.53	49.86	18.74	22.24	35.58
1552	0	1.17	1.15	0.63	1.86	1.62	0	0.8	1.51	0.76	0	8.81	9	0	1.45	0	0.65	1.1	0.43	0.84	9.38	0	1.61	0	0	0.35	0	0.57	0.48	0.95	0.2	0	2.69	0	0.34	0.23	0	5.84	0	0	0	0	0	0	0	0.59	0	0	0.36
1553	0.8	2.43	8.25	1.25	0.65	1.88	0.22	3.75	0.2	0.11	3.24	0.16	0.14	0.08	3.79	0	1.46	0.16	1.67	0.91	0.03	0.78	0.34	1.45	0.04	0.26	1.14	0.61	1	0.42	0.63	0.18	0.08	1.91	1.43	0.99	1.22	0.77	0.08	8.81	0	0.49	0.44	0.47	0.03	4.39	0.78	3.72	13.59
1554	6.45	8.75	18.39	6.25	6.33	7.63	9.15	12.35	16.76	7.44	8.43	7.43	10.43	12.95	7.66	9.93	6.65	12.45	5.45	5.78	11.83	4.64	6.08	6.44	11.2	4.34	4.5	4.73	5.32	5.72	3.27	5.6	7.01	8.3	5.44	4.05	4.53	3.89	2.83	6.98	11.08	2.3	6.9	11.47	5.72	19.41	6.61	12.75	11.35
1555	0.48	0.68	1.17	0.93	0.36	0.85	1.13	1.81	0.99	0.28	2.33	0.76	0.87	0.79	1.48	0.46	1.62	1.68	0.33	0.16	0	0.2	0.66	0.06	0.38	0.16	0.3	0.09	1.76	0.11	0.39	0.41	0.18	0.72	0.26	0.39	0.23	0.11	0.08	0.16	0	0.14	0.35	0.09	0.24	1.5	0.03	0.79	0.79
1556	1.39	1.96	1.34	1.79	2.27	1.08	1.63	1.95	0.78	1.37	1.94	3.44	3.37	1.52	2.44	2.8	2.54	0.75	0.97	4.07	3.86	4.31	0.9	0.14	0	0.98	1.39	1.86	2.05	0.67	0.77	1.47	1.94	1.18	1.76	1.72	0.45	0.77	0.58	1.88	0	0.56	1.44	0.53	0.73	5.25	0.86	1.4	1.8
1557	37	52.51	65.24	38.79	43.51	65.25	37.42	49.74	14.24	26.03	54.44	13.86	15.35	21.96	59.24	12.92	45.04	18.92	77.96	37	1.52	18.05	33.98	53.1	3.53	47.82	56.3	48.13	41.89	32.91	32.91	37.35	16.89	105.95	94.14	53.84	105.33	162.35	11.32	38.65	1.47	46.29	19.63	41.33	15.53	65.74	66.37	123.65	75.23
1558	43.08	62.17	63.75	46.96	20.89	40.73	29.73	29.73	26.99	44.68	48.57	47.04	35.31	29.78	49.87	25.31	31.91	70.23	54.99	41.42	87.95	131.63	20.34	61.32	15.67	57.6	48.29	21.6	53.13	87.42	32.29	13.1	77.65	64.61	9.28	45.52	17.56	16.97	9.96	54.92	33.93	28.9	70.65	47.36	4.98	77.86	33.05	18.45	56.37
1559	19.64	21.97	35.86	14.69	25.88	24.63	32.38	25.32	52.96	31.15	21.46	35.31	40.07	47.85	28.55	48.56	24	45.34	14.35	18.75	48.83	14.16	16.35	19.63	53.93	13.38	13.87	17.35	23.67	15.55	11.14	22.05	33.06	22.03	13.7	16.76	13.62	8.44	12.61	19.06	42.58	8.86	30.39	17.8	17.03	28.95	11.66	16.83	31.69
1560	4.57	6.74	14.29	3.93	5.32	7.69	8.33	8.87	24.47	8.75	6.8	11.19	12.78	14.76	6.09	13.32	5.69	17.42	5.27	6.18	27.26	6.83	6.28	9.87	25.88	4.49	5.87	3.39	4.62	5.29	3.2	5.71	9.67	7.41	4.77	5.36	5.08	4.61	4.79	7.62	24.38	3.11	12.93	10.75	7.71	19.57	6.54	13.03	17.53
1561	2.9	3.02	3.58	2.04	4.15	4.85	6.77	4.27	18.15	7.47	3.65	11.47	14.55	14.92	4.59	12.44	3.66	16.28	2.2	4.55	52.35	2.14	9.28	1.04	88.36	6.14	4.26	5.49	4.22	5.68	1.52	8.04	17.62	3.72	5.46	2.94	2.34	2.61	5.65	25.52	49.49	1.19	25.09	12.83	13.13	5.5	1.66	2.41	3.26
1562	29.2	31.82	44.08	22.51	22.09	36.26	11.48	43.22	3.32	11.78	33.27	11.11	6.75	6.92	36.31	12.25	39.25	7.54	26.31	18.44	8.31	32.71	17.78	27.75	1.82	17.29	16.22	28.41	33.53	15.32	13.16	13.37	9.87	34.57	16.42	20.62	29.69	15.04	7.73	22.86	2.54	13.59	5.05	18.5	30.1	43.83	28.32	36.43	38.67
1563	0.63	1.07	0.87	1.14	0.43	0.85	0.4	0.57	0.12	0.54	0.87	1.4	0.1	0.11	1.33	0.51	0.85	0	0.33	1.11	1	1.25	1.15	0.85	0.15	0.85	0.5	0.7	2.25	0.51	0.48	0.4	1.76	0.52	0.41	0.64	0.09	0.31	0.33	0.26	0.2	0	0.09	0.09	0.28	0.81	0.27	0.24	0.87
1564	3.84	3.64	13.26	3.07	4.19	2.91	9.87	3.7	34.26	13.4	5.21	18.61	20.03	24.06	3.77	18.19	3.49	21.16	2.58	4.49	25.48	3.71	4.12	4.05	84.52	3.87	3.39	4.77	3.08	3.45	5.29	9.41	13.48	8.77	4.09	3.8	3.79	3.37	11.68	1.5	54.81	0.91	20.62	9.77	35.11	4.06	2.5	15.64	9.32
1565	0.1	0.31	0.91	0.27	0.05	0.21	0.07	0.7	0	0.02	0.44	0.07	0	0.05	0.29	0.03	0.09	0.07	0.06	0.11	0.15	0.1	0.09	0.71	0.13	0.05	0.14	0	0.22	0.06	0.01	0.04	0.06	0.15	0	0.18	0.03	0.09	0.04	0.28	0	0.04	0.01	0.45	0	0.24	0.04	0.83	0.51
1566	12.55	15.54	15.16	13.71	9.61	16.16	7.65	18.24	3	4.16	15.7	3.73	4.15	3.27	14.11	3.24	15.75	2.71	10.9	12.31	0.43	15.82	17.28	28.95	1.02	12.41	16.38	13.94	14.68	12.92	10.16	6.34	6.81	13.49	7.85	18.78	13.92	7.31	7.42	12.06	1.99	7.56	7.29	17	7	22.38	9.49	26.36	18.76
1567	5.85	11.34	23.51	7.11	4.35	10.16	3.22	19.56	0.7	2.75	14.74	1.46	0.65	2.92	9.7	1.55	10.61	0.78	7.93	4.11	1.76	3.08	3.44	5.28	0.89	2.63	5.62	2.95	6.32	1.68	6.72	4.66	1.66	17.04	7.5	4.13	6.75	5.45	1.29	21.23	0.11	6	1.3	0.98	0.71	27.12	11.18	9.12	15.75
1568	9.07	7.7	5.73	7.55	24.04	6.24	48.09	5.3	198.15	52.68	6.17	89.16	107.7	113.72	7.46	112.57	6.61	120.63	5.59	31.51	176.44	12.56	38.72	3.26	297.53	23.34	17.22	21.22	9.07	17.19	5.43	34.23	88.02	3.74	14.89	8.63	6.21	3.32	26.7	3.44	217.16	2.81	105.24	62.96	62.19	3.7	1.73	5.62	4.99
1569	6.51	10.03	17.62	7.01	7.74	12.25	5.76	14.94	2.17	4.48	11.1	4.46	4.04	4.56	9.12	3.23	10.36	6.22	8.85	8.09	0.14	7.6	7.35	27.82	1.43	5.58	8.03	6.79	9.14	5.97	10.47	14.02	5.63	15.43	10.8	6.84	8.56	7.68	4.28	12.78	4	10.15	5.29	4.45	4.59	20.59	13.08	19.75	20.41
1570	0.78	0.3	0.2	0.41	0.9	0.34	1.8	0.52	0.73	1.5	0.53	1.49	2.19	1.09	0.37	2.51	0.53	1.5	0.11	0.89	0.74	0.64	2.3	0.24	1.48	1.6	0.21	0.48	0.38	0.76	0.15	0.63	2.51	0.23	0.65	0.76	0.15	0.23	0.85	0.19	0.33	0.08	0.27	1.26	0.69	0.61	0	0.24	0.05
1571	7.94	12.5	28.81	16.62	1.91	10.37	1.31	28.98	2.74	0.69	17.01	2.4	1.45	1.07	13.83	1.23	11.64	1.06	9.22	10.42	0.38	5.23	2.12	3.81	1.5	7.62	7.21	6.93	8.67	3.52	21.04	8.14	2.78	18.88	12.32	7.71	16.01	38.03	1.89	9.01	0.1	2.28	1.7	2.86	3	21.71	3.61	28.49	18.94
1572	1.72	2.5	7.38	1.67	1.59	2.82	1.3	3.29	0.85	0.67	3.29	1.44	1.41	1.06	2.89	1.09	1.79	1.31	2.18	3.8	0.54	4.83	2.75	7.69	0.19	1.4	2.53	4.2	2.45	8.5	1.5	1.83	2.7	5.8	4.08	2.85	2.29	1.16	2.39	5.72	0.21	1.31	7.5	9.15	0.48	4.28	2.24	9.5	11.56
1573	0.08	0.05	0.06	0.03	0	0.05	0	0.07	0	0.02	0.01	0.03	0	0	0.1	0.09	0.1	0	0.06	0.04	0	0.14	1.99	0.03	0.3	0	0.07	0.12	0.03	1.52	0	0.04	1.46	0	0.02	0.17	0.04	0	0	0.01	0	0.04	0	0.06	0	0.12	0.03	0	0.07
1574	3.28	3.65	11.9	3.79	1.76	5.1	1.62	8.45	0.58	0.71	5.7	0.05	0	0.47	4.61	0.48	4.11	0.7	3.6	1.58	0	2.32	2.03	13.34	0	1.29	0.88	1.22	3	2.3	2.91	1.39	0.3	5.43	1.85	4	1.73	2.73	0.71	3.72	0	0.87	0.66	1.63	0.81	10.84	2.94	6.21	7.54
1575	2.55	4.06	7.22	2.89	2.35	4.53	1.86	8.14	0.56	1.44	4.77	1.01	1.33	1.45	3.43	1.55	4.81	1.45	2.44	2.66	0.88	5.49	1.08	3.55	1.53	2.15	4.13	2.65	3.74	3.41	1.69	3.02	1.2	4.58	3.99	2.11	3.04	1.68	1.31	3.11	1.2	1.72	1.46	3.5	3.44	11.47	3.89	9	9.68
1576	13.86	10.36	8.06	11.1	17.5	9.66	26.12	8.81	25.66	23.35	10.55	26.45	34.12	32.69	13.87	39.57	12.44	20.96	7.4	11.49	21.83	1.31	6.45	1.24	21.85	19.37	7.32	14.11	11.41	6.64	5.67	16.98	11.97	6.82	15.27	4.89	9.31	9.96	2.86	3.28	22	3.37	10.92	7.2	59.56	5.24	3.45	4.03	7.45
1577	5.09	4.46	3.25	3.55	10.65	2.99	22.21	2.35	98.02	27.22	3.19	46.5	53.46	61.22	4.22	50.44	4.16	58.07	3.44	13.95	141.81	7.08	24.78	2.22	177.17	11.95	8.84	9.38	5.73	11.91	2.5	18.57	50.11	2.58	8.85	6.49	3.22	1.28	12.7	1.91	130.24	1.57	61.66	26.32	32.83	2.44	1.32	3.03	2.36
1578	0	0.04	0	0	0	0.07	0	0	0	0.04	0.17	0	0	0	0	0	0	0	0.03	0	0	0	7.2	0.04	0	0	0	0	0	0	0.09	0	0.06	0	0	0	0	0	0	0	0	0.07	0	0	0	0	0	0	0
1579	159.24	194.81	166.69	184.01	210.08	173.86	207.74	190.55	198.23	134.12	166.37	652.58	350.83	260.84	181.07	342.85	167.36	238.83	86.76	247.47	408.2	171.93	219.71	175.19	278.15	288.95	194.2	307.55	228.47	213.57	155.88	277.65	326.27	146.1	177.41	209.97	95.7	106.85	251.15	113.92	308.03	112.58	230.09	210.71	266.98	106.59	104.58	141.07	155.87
1580	4.68	7.48	9.57	4.49	3.86	8.24	3.28	5.19	0.47	2.72	9.61	0	0.97	1.53	8.39	1.38	7.35	0.91	9.37	5.09	0	3.87	2.78	3.03	0	1.73	7.52	3.09	7.23	3.25	3.92	5.05	1.75	8.16	11.97	5.41	5.86	4.41	0.53	7.17	0.27	17.13	2.72	6.07	1.62	16.77	16.8	8.34	8.78
1581	0	0.06	0	0	0	0	0	0	0	0	0	0	0	0	0	0	0	0	0	0	0	0	0	0	0	0	0	0	0	0	0	0	0	0	0	0	0	0	0	0	0	0	0	0	0	0	0	0	0
1582	5.7	7.05	8.18	7.21	7.06	7.37	13.43	12.41	42.33	11.18	6.96	23.49	31.04	24.71	6.76	26.3	5.94	24.96	1.79	5.43	22.58	2.6	8.58	0.66	30.62	3.62	2.45	3.72	7.24	3.03	0.96	6.4	14.52	2.33	2.78	2.52	0.76	0.83	3.4	1	23.3	0.88	11.38	6.81	6.78	1.78	0.56	1.55	2.67
1583	14.83	24	34.51	14.05	15.18	32.72	10.33	35.22	7.55	9.85	25.43	8	8.55	11.27	25.86	7.79	32.34	10	19.88	11.13	1.72	7.96	2.79	6.77	1.71	5.46	9.81	12.7	20.52	5.57	4.96	10.22	5.67	23.18	10.68	7.83	12.02	10.22	1.25	19.58	4.39	8.68	9.44	7.74	3.71	44.01	13.49	9.53	41.21
1584	4.89	7.77	15.51	4.87	3.93	9.95	3.48	13.35	0.89	1.28	8.98	1.13	0.72	1.57	5.93	1.13	8.85	1.48	6.13	2.54	0.71	5.56	3.68	7.67	1.65	1.33	3.31	3.87	6.29	4.92	3.47	3.69	1.07	8.47	3.15	5.51	5.3	4.72	0.85	7.72	0.4	2.91	1.61	3.97	1.63	18.26	5.29	9.62	17.49
1585	0	0	0	0	0	0	0	0	0	0.12	0	0	0	0	0	0	0	0	0	0	0	0	0	0	0	0	0	0	0	0	0	0	0	0	0	0	0	0	0	0	0	0	0	0	0	0	0	0	0
1586	0.15	0.13	0.06	0.11	0.38	0.08	0.87	0.13	2.69	0.87	0.1	1.32	1.89	2.23	0.15	1.69	0.11	2.11	0.08	0.55	3.94	0.29	0.48	0.16	2.83	0.37	0.33	0.33	0.19	0.3	0.06	0.53	0.9	0.08	0.31	0.12	0.08	0.07	0.36	0.06	1.65	0.02	1.52	1.07	1.23	0.15	0.11	0.15	0.03
1587	2.46	2.72	5.59	2.87	2.2	2.34	2.27	3.63	0	1.51	2.48	1.21	1.03	2.57	3.4	1.77	2.8	0.14	1.92	1.83	0	0.69	1.14	1.5	0.06	0.4	0.74	1.28	1.81	1.4	0.79	1.15	0.44	1.1	1.46	0.6	0.76	0.83	0.51	2.28	0	0.93	0.57	2.07	1.86	5.65	0.79	1.81	3.45
1588	0.72	0.9	0.22	2.73	0.81	1.87	0.41	0.41	0.44	0.29	0.42	0.59	0	0	0.75	0	1.33	0.14	0.08	2.05	0	0	1.55	1.77	3.04	0.94	0.64	1.33	0.74	0.28	2.89	2.86	1.04	0.22	1.3	5.12	0.81	1.72	0.77	1.07	0	0.36	0.22	0.11	0.12	2.29	0.17	1.1	3.18
1589	1.71	2.99	5.47	1.56	1.24	0.75	2.56	1.13	6.07	2.25	3.37	10.38	6.3	4.77	1.97	6.14	1.09	8.52	0.38	3.61	3.15	4.07	3.37	1.19	9.8	2.44	1.4	1.96	2.18	2.92	1.1	1.71	4.67	5.49	1.09	6.39	1.47	1.07	4.84	0.89	8.2	0.54	5.05	4.61	4.54	0.55	0.31	2.55	1.55
1590	5.03	7.71	16.44	3.54	4.83	11.04	4.53	10.2	1.45	2.35	8.37	1.61	1.62	3.1	6.29	1.68	5.67	1.48	8.18	6.2	0.1	4.03	1.85	2.35	0.35	2.48	7.03	3.93	4.79	2.72	3.58	4.27	1.78	12.53	10.74	2.98	5.3	4.02	2.82	14.5	0.12	5.2	1.13	6.81	0.54	25.77	5.5	10.12	10.42
1591	6.6	9.27	25.52	5.8	5.55	12.01	5.66	18.68	2.45	3.7	15.56	1.92	2.93	2.35	11.64	1.45	11.04	2.2	9.37	6.25	0.16	10.48	8.16	16.01	0.05	4.81	7.99	3.58	9.45	5.58	5.13	5.99	2.01	14.08	6.81	6.63	8.7	7.18	5.25	11.64	1.09	4.41	2.73	12.93	5.26	41.19	13.5	18.93	37.12
1592	5.17	6.72	15.1	5.15	3.06	6.73	2.84	9.89	0.92	1.57	8.12	1.78	2.88	1.49	6.04	1.44	7.8	1.07	3.38	3.12	0.16	3.04	2.38	4.3	0.17	1.81	3.25	2.2	6.23	2.73	0.93	1.7	1.12	4.48	1.59	3.59	2.58	2.1	0.92	4.18	0	0.88	0.95	1.68	1.62	9.62	3.5	6.1	5.23
1593	35.45	47.72	47.3	55.46	25.89	61.21	33.03	104.01	39.38	4.72	50.86	113.96	69.64	24.4	35.88	53.59	45.05	24.76	5.9	6.88	1.53	1.14	11.04	2.9	5.41	3.33	5.37	2.28	45.94	7.84	0.32	3.99	12.66	5.69	1.91	21.16	1.16	1.68	2.03	7.29	3.31	0.26	2.55	9.46	3.79	7.76	1.93	2.26	24.7
1594	22.47	18.26	25.33	19.84	25.97	27.5	23.38	18.94	15.36	24.97	25.47	15.53	17.3	16.78	26.12	17.2	19.59	24.58	31.28	46.22	18.48	46.77	38.6	35.94	10.77	33.42	40.52	36.46	31.81	30.44	14.94	30.73	14.79	35.44	46.63	23.19	44.28	64.46	12.43	22.97	2.85	43.25	19.77	48.56	50.72	25.76	38.7	28.67	10.81
1595	1.03	1.22	1.58	1.92	0.48	0.89	0.27	2.19	0.42	0.15	1.44	0.76	0	0.03	0.77	0.06	1.07	0.22	0.26	0.12	0	0	0.02	0	0	0	0	0	0.21	0.55	0	0	0	0.15	0	0.08	0.03	0.12	0	0.02	0	0	0	0.05	0	0.13	0	0	0.12
1596	12.49	11.95	12.38	11.4	13.63	12.15	23.3	10.22	80	24.97	10.98	39.02	54.09	45.96	12.35	44.25	10.75	55.52	9.98	13.7	76.18	13.05	21.55	10.92	80.75	16.69	10.39	12.74	12.43	10.84	11.7	16.49	37.04	11.05	9.36	11.42	8.53	6.17	9.26	14	87.29	5.56	47.78	21.96	24.44	7.2	6.94	10.5	10.31
1597	6.18	6.7	10.86	7.43	4.38	3.61	4.26	8.75	4.81	2.9	9.45	8.91	5.62	7.08	6.37	4.21	6.12	5.33	3.95	13.43	11.2	12.83	13.54	29.99	35.77	10.32	16.53	8.54	8.6	9.93	20.82	15.28	35.3	8.09	11.78	11.11	7.28	2.95	13.67	19.1	2.78	7.11	13.19	11.24	2.64	16.84	21.45	23.6	20.25
1598	20.76	26.52	42.99	22.62	17.23	29.54	15.35	39.87	6.46	9.6	28.38	19.63	10.18	12.42	27.17	13.15	28.47	8.61	17.82	13.73	2.09	22.34	12.22	20.03	5.13	18.12	15.26	13.49	23.47	15.09	8.18	9.31	7.44	20.09	15.71	17.19	13.46	13.72	9.98	24.5	0.69	5.71	7.78	12.78	10.79	32.28	11.05	30.65	41.84
1599	45.89	79.75	63.04	73.51	33.39	81.07	27.94	119.2	29.67	4.67	67.79	73.13	59.01	20.4	55.92	45.06	46.08	20.39	10.4	12.12	0.11	2.63	4.35	0.9	0.35	1.72	5.03	1.62	68.6	1.67	0.74	0.56	0.63	9.6	0.95	20.08	0.35	0.81	0.64	6.95	1.38	0.33	0.33	0.99	1.97	6.88	0.36	2.25	30.94
[truncated: 18,045 more rows]
[truncated: 164 more columns]
