# Supplementary material for: m6A methylation profiling as a prognostic marker in nasopharyngeal carcinoma: insights from MeRIP-Seq and RNA-Seq
Source: Front Immunol. 2024 Dec 12;15:1492648. doi: 10.3389/fimmu.2024.1492648 (PMC11669702; doi:10.3389/fimmu.2024.1492648)
Supplement: Supplementary file 2 [file DataSheet2.xlsx]

## Sheet: Sheet1
Chr	start	end	strand	gene_id	gene_name	transcript_id	GO	KEGG	KO_ENTRY	EC	Description	trans_type	FPKM.1_input	FPKM.6_input	FPKM.2_input	FPKM.3_input	FPKM.4_input	FPKM.5_input
X	100627108	100639991	-	ENSG00000000003	TSPAN6	ENST00000373020;ENST00000612152;ENST00000496771	GO:0005515(protein binding);GO:0005887(integral component of plasma membrane);GO:0016020(membrane);GO:0016021(integral component of membrane);GO:0039532(negative regulation of viral-induced cytoplasmic pattern recognition receptor signaling pathway);GO:0043123(positive regulation of I-kappaB kinase/NF-kappaB signaling);GO:0070062(extracellular exosome);GO:1901223(negative regulation of NIK/NF-kap…	NA	NA	NA	tetraspanin 6 [Source:HGNC Symbol;Acc:HGNC:11858]	protein_coding;processed_transcript	4.13962	4.28351	4.01618	4.77668	5.05877	3.45914
chr20	50934867	50959140	-	ENSG00000000419	DPM1	ENST00000466152;ENST00000371582;ENST00000371588;ENST00000683048;ENST00000682366;ENST00000371584;ENST00000684193;ENST00000682713;ENST00000681979;ENST00000684708;ENST00000682754;ENST00000683010;ENST00000684628	GO:0004169(dolichyl-phosphate-mannose-protein mannosyltransferase activity);GO:0004582(dolichyl-phosphate beta-D-mannosyltransferase activity);GO:0005515(protein binding);GO:0005537(mannose binding);GO:0005634(nucleus);GO:0005783(endoplasmic reticulum);GO:0005789(endoplasmic reticulum membrane);GO:0006486(protein glycosylation);GO:0006506(GPI anchor biosynthetic process);GO:0016020(membrane);GO:0…	00510(N-Glycan biosynthesis);01100(Metabolic pathways);01100(Metabolic pathways)	K00721	EC:2.4.1.83	dolichyl-phosphate mannosyltransferase subunit 1, catalytic [Source:HGNC Symbol;Acc:HGNC:3005]	nonsense_mediated_decay;protein_coding;retained_intron	2.57852	2.46852	2.79958	3.08357	2.83774	2.23718
chr1	169849631	169894267	-	ENSG00000000457	SCYL3	ENST00000367771;ENST00000367770;ENST00000367772;ENST00000470238	GO:0000139(Golgi membrane);GO:0004672(protein kinase activity);GO:0005515(protein binding);GO:0005524(ATP binding);GO:0005737(cytoplasm);GO:0005794(Golgi apparatus);GO:0006468(protein phosphorylation);GO:0006954(inflammatory response);GO:0008104(protein localization);GO:0016477(cell migration);GO:0021522(spinal cord motor neuron differentiation);GO:0030027(lamellipodium);GO:0042802(identical prot…	NA	NA	NA	SCY1 like pseudokinase 3 [Source:HGNC Symbol;Acc:HGNC:19285]	protein_coding;processed_transcript	5.18381	5.42255	5.21143	5.2049	4.76951	4.41395
chr1	169662007	169854080	+	ENSG00000000460	C1orf112	ENST00000498289;ENST00000472795;ENST00000359326;ENST00000496973;ENST00000481744;ENST00000466580;ENST00000459772;ENST00000286031;ENST00000413811	GO:0005515(protein binding);GO:0005515(protein binding)	NA	NA	NA	chromosome 1 open reading frame 112 [Source:HGNC Symbol;Acc:HGNC:25565]	processed_transcript;protein_coding;nonsense_mediated_decay	1.8845	4.19404	2.04622	1.92135	3.18429	2.363
chr1	27612064	27635185	-	ENSG00000000938	FGR	ENST00000374005;ENST00000399173;ENST00000374004;ENST00000374003;ENST00000457296;ENST00000475472;ENST00000468038	GO:0000166(nucleotide binding);GO:0001784(phosphotyrosine residue binding);GO:0001819(positive regulation of cytokine production);GO:0002376(immune system process);GO:0002768(immune response-regulating cell surface receptor signaling pathway);GO:0002862(negative regulation of inflammatory response to antigenic stimulus);GO:0004672(protein kinase activity);GO:0004712(protein serine/threonine/tyros…	04062(Chemokine signaling pathway);04062(Chemokine signaling pathway)	K08891	EC:2.7.10.2	FGR proto-oncogene, Src family tyrosine kinase [Source:HGNC Symbol;Acc:HGNC:3697]	protein_coding;processed_transcript	9.4144	1.7227	6.58752	6.11323	3.1335	3.55429
chr1	196651754	196752476	+	ENSG00000000971	CFH	ENST00000695969;ENST00000695970;ENST00000695971;ENST00000695973;ENST00000695975;ENST00000695976;ENST00000695978;ENST00000695979;ENST00000695980;ENST00000695981;ENST00000696018;ENST00000696020;ENST00000696023;ENST00000696024;ENST00000696026;ENST00000367429;ENST00000630130;ENST00000696031;ENST00000496761;ENST00000695986;ENST00000695987;ENST00000466229;ENST00000695977;ENST00000695990	GO:0002376(immune system process);GO:0005515(protein binding);GO:0005576(extracellular region);GO:0005615(extracellular space);GO:0006508(proteolysis);GO:0006956(complement activation);GO:0006957(complement activation, alternative pathway);GO:0008201(heparin binding);GO:0030449(regulation of complement activation);GO:0030451(regulation of complement activation, alternative pathway);GO:0042802(ide…	04610(Complement and coagulation cascades);05150(Staphylococcus aureus infection);05150(Staphylococcus aureus infection)	NA	NA	complement factor H [Source:HGNC Symbol;Acc:HGNC:4883]	protein_coding;nonsense_mediated_decay;processed_transcript;retained_intron	4.52327	2.96004	4.92148	5.24948	2.95873	5.21574
chr6	143494812	143511720	-	ENSG00000001036	FUCA2	ENST00000002165;ENST00000451668	GO:0004560(alpha-L-fucosidase activity);GO:0005515(protein binding);GO:0005576(extracellular region);GO:0005615(extracellular space);GO:0005764(lysosome);GO:0005788(endoplasmic reticulum lumen);GO:0005975(carbohydrate metabolic process);GO:0006004(fucose metabolic process);GO:0008152(metabolic process);GO:0009617(response to bacterium);GO:0016139(glycoside catabolic process);GO:0016787(hydrolase …	00511(Other glycan degradation);04142(Lysosome);04142(Lysosome)	K01206	EC:3.2.1.51	alpha-L-fucosidase 2 [Source:HGNC Symbol;Acc:HGNC:4008]	protein_coding	4.36819	5.53995	6.84814	6.95713	3.09875	3.55225
chr6	53497341	53616970	-	ENSG00000001084	GCLC	ENST00000509541;ENST00000650454;ENST00000515580;ENST00000643939;ENST00000510837;ENST00000504353;ENST00000514373;ENST00000504525;ENST00000514004;ENST00000505294;ENST00000514933	GO:0000166(nucleotide binding);GO:0000287(magnesium ion binding);GO:0003824(catalytic activity);GO:0004357(glutamate-cysteine ligase activity);GO:0005515(protein binding);GO:0005524(ATP binding);GO:0005739(mitochondrion);GO:0005829(cytosol);GO:0006534(cysteine metabolic process);GO:0006536(glutamate metabolic process);GO:0006749(glutathione metabolic process);GO:0006750(glutathione biosynthetic p…	00270(Cysteine and methionine metabolism);00480(Glutathione metabolism);01100(Metabolic pathways);01240(Biosynthesis of cofactors);04216(Ferroptosis);04216(Ferroptosis)	K11204	EC:6.3.2.2	glutamate-cysteine ligase catalytic subunit [Source:HGNC Symbol;Acc:HGNC:4311]	protein_coding;retained_intron;nonsense_mediated_decay;processed_transcript	5.81748	5.60914	10.2186	5.82015	14.4509	10.101
chr6	41072974	41102403	+	ENSG00000001167	NFYA	ENST00000341376;ENST00000353205	GO:0000785(chromatin);GO:0000976(transcription cis-regulatory region binding);GO:0000978(RNA polymerase II cis-regulatory region sequence-specific DNA binding);GO:0000981(DNA-binding transcription factor activity, RNA polymerase II-specific);GO:0003677(DNA binding);GO:0003700(DNA-binding transcription factor activity);GO:0005515(protein binding);GO:0005634(nucleus);GO:0005654(nucleoplasm);GO:0006…	04612(Antigen processing and presentation);05017(Spinocerebellar ataxia);05152(Tuberculosis);05152(Tuberculosis)	NA	NA	nuclear transcription factor Y subunit alpha [Source:HGNC Symbol;Acc:HGNC:7804]	protein_coding	7.72609	6.86044	8.52047	7.95108	9.52382	9.77905
chr1	24356999	24416934	-	ENSG00000001460	STPG1	ENST00000337248;ENST00000374409;ENST00000003583;ENST00000468303;ENST00000497384;ENST00000435187;ENST00000483261;ENST00000498488;ENST00000483528;ENST00000475760	GO:0003674(molecular_function);GO:0005634(nucleus);GO:0005737(cytoplasm);GO:0005739(mitochondrion);GO:0006915(apoptotic process);GO:0043065(positive regulation of apoptotic process);GO:1902110(positive regulation of mitochondrial membrane permeability involved in apoptotic process);GO:1902110(positive regulation of mitochondrial membrane permeability involved in apoptotic process)	NA	NA	NA	sperm tail PG-rich repeat containing 1 [Source:HGNC Symbol;Acc:HGNC:28070]	protein_coding;processed_transcript	0.688802	0.540097	0.677829	0.917393	1.68987	0.860819
chr1	24415802	24472976	+	ENSG00000001461	NIPAL3	ENST00000374399;ENST00000003912;ENST00000488155;ENST00000358028;ENST00000339255;ENST00000475663;ENST00000432012	GO:0005515(protein binding);GO:0015095(magnesium ion transmembrane transporter activity);GO:0015693(magnesium ion transport);GO:0016020(membrane);GO:0016021(integral component of membrane);GO:1903830(magnesium ion transmembrane transport);GO:1903830(magnesium ion transmembrane transport)	NA	NA	NA	NIPA like domain containing 3 [Source:HGNC Symbol;Acc:HGNC:25233]	protein_coding;processed_transcript	7.05907	2.69824	5.95164	5.49712	4.7127	5.04692
X	65438549	65534810	-	ENSG00000001497	LAS1L	ENST00000677056;ENST00000677969;ENST00000374807;ENST00000677834;ENST00000374811;ENST00000374804;ENST00000484069;ENST00000677087;ENST00000678848;ENST00000679116;ENST00000677154;ENST00000678547;ENST00000678956;ENST00000679277;ENST00000679261;ENST00000679056;ENST00000678173;ENST00000676986;ENST00000678823;ENST00000678570;ENST00000678602	GO:0000460(maturation of 5.8S rRNA);GO:0000470(maturation of LSU-rRNA);GO:0003723(RNA binding);GO:0004519(endonuclease activity);GO:0005515(protein binding);GO:0005634(nucleus);GO:0005654(nucleoplasm);GO:0005730(nucleolus);GO:0005737(cytoplasm);GO:0006364(rRNA processing);GO:0016020(membrane);GO:0030687(preribosome, large subunit precursor);GO:0071339(MLL1 complex);GO:0090305(nucleic acid phospho…	NA	NA	NA	LAS1 like ribosome biogenesis factor [Source:HGNC Symbol;Acc:HGNC:25726]	nonsense_mediated_decay;protein_coding;retained_intron	3.1309	2.92315	2.92481	2.35398	3.78969	3.12829
chr6	46129989	46146688	+	ENSG00000001561	ENPP4	ENST00000321037	GO:0005515(protein binding);GO:0005886(plasma membrane);GO:0007596(blood coagulation);GO:0007599(hemostasis);GO:0016020(membrane);GO:0016021(integral component of membrane);GO:0016787(hydrolase activity);GO:0030194(positive regulation of blood coagulation);GO:0046130(purine ribonucleoside catabolic process);GO:0046872(metal ion binding);GO:0047710(bis(5'-adenosyl)-triphosphatase activity);GO:0070…	00230(Purine metabolism);01100(Metabolic pathways)	K18424	EC:3.6.1.29	ectonucleotide pyrophosphatase/phosphodiesterase 4 [Source:HGNC Symbol;Acc:HGNC:3359]	protein_coding	7.3217	2.22102	4.5808	7.41836	6.52136	6.4583
chr3	50155045	50189075	+	ENSG00000001617	SEMA3F	ENST00000414301;ENST00000450338;ENST00000002829;ENST00000426511;ENST00000434342;ENST00000420831;ENST00000493743;ENST00000470737	GO:0001755(neural crest cell migration);GO:0005102(signaling receptor binding);GO:0005515(protein binding);GO:0005576(extracellular region);GO:0005615(extracellular space);GO:0005887(integral component of plasma membrane);GO:0007165(signal transduction);GO:0007411(axon guidance);GO:0021612(facial nerve structural organization);GO:0021637(trigeminal nerve structural organization);GO:0021675(nerve …	04360(Axon guidance);04360(Axon guidance)	NA	NA	semaphorin 3F [Source:HGNC Symbol;Acc:HGNC:10728]	protein_coding;retained_intron	5.02975	7.21414	8.30914	3.0045	20.638	12.2442
chr7	117287120	117715971	+	ENSG00000001626	CFTR	ENST00000673785;ENST00000699596;ENST00000699600;ENST00000699601;ENST00000685018;ENST00000693465;ENST00000699603;ENST00000692802;ENST00000647639;ENST00000649850;ENST00000699605;ENST00000472848;ENST00000468795;ENST00000699606;ENST00000610149	GO:0000166(nucleotide binding);GO:0005254(chloride channel activity);GO:0005260(intracellularly ATP-gated chloride channel activity);GO:0005515(protein binding);GO:0005524(ATP binding);GO:0005634(nucleus);GO:0005737(cytoplasm);GO:0005765(lysosomal membrane);GO:0005768(endosome);GO:0005769(early endosome);GO:0005783(endoplasmic reticulum);GO:0005789(endoplasmic reticulum membrane);GO:0005829(cytos…	02010(ABC transporters);04024(cAMP signaling pathway);04152(AMPK signaling pathway);04530(Tight junction);04971(Gastric acid secretion);04972(Pancreatic secretion);04976(Bile secretion);05110(Vibrio cholerae infection);05110(Vibrio cholerae infection)	K05031	EC:5.6.1.6	CF transmembrane conductance regulator [Source:HGNC Symbol;Acc:HGNC:1884]	protein_coding;nonsense_mediated_decay;processed_transcript;retained_intron	0.249216	0.0258534	0.219227	0.157909	0.0432368	0.0422943
chr7	92245974	92401383	+	ENSG00000001629	ANKIB1	ENST00000265742;ENST00000442183;ENST00000439883;ENST00000486698;ENST00000413588;ENST00000465883	GO:0000151(ubiquitin ligase complex);GO:0000209(protein polyubiquitination);GO:0004842(ubiquitin-protein transferase activity);GO:0005515(protein binding);GO:0005737(cytoplasm);GO:0006511(ubiquitin-dependent protein catabolic process);GO:0016567(protein ubiquitination);GO:0016740(transferase activity);GO:0031624(ubiquitin conjugating enzyme binding);GO:0032436(positive regulation of proteasomal u…	NA	K11967	EC:2.3.2.31	ankyrin repeat and IBR domain containing 1 [Source:HGNC Symbol;Acc:HGNC:22215]	protein_coding;nonsense_mediated_decay;processed_transcript;retained_intron	8.42362	9.2045	8.84294	10.1027	8.75012	9.96452
chr7	92084987	92134803	-	ENSG00000001630	CYP51A1	ENST00000691309;ENST00000003100;ENST00000450723;ENST00000482924	GO:0004497(monooxygenase activity);GO:0005506(iron ion binding);GO:0005783(endoplasmic reticulum);GO:0005789(endoplasmic reticulum membrane);GO:0006629(lipid metabolic process);GO:0006694(steroid biosynthetic process);GO:0006695(cholesterol biosynthetic process);GO:0008202(steroid metabolic process);GO:0008203(cholesterol metabolic process);GO:0008398(sterol 14-demethylase activity);GO:0016020(me…	00100(Steroid biosynthesis);01100(Metabolic pathways);01100(Metabolic pathways)	K05917	EC:1.14.14.154;EC:1.14.15.36	cytochrome P450 family 51 subfamily A member 1 [Source:HGNC Symbol;Acc:HGNC:2649]	protein_coding;retained_intron	2.09803	5.15256	2.63935	0.223297	5.02055	2.55753
chr7	92197498	92246166	-	ENSG00000001631	KRIT1	ENST00000688180;ENST00000394507;ENST00000692807;ENST00000394505;ENST00000340022;ENST00000475770;ENST00000686149;ENST00000689082;ENST00000687135;ENST00000688404;ENST00000688314;ENST00000689556;ENST00000686785;ENST00000688781;ENST00000690904;ENST00000425073;ENST00000686043;ENST00000690908;ENST00000692157;ENST00000692690;ENST00000689411;ENST00000690529;ENST00000686094;ENST00000444960;ENST00000691239…	GO:0001525(angiogenesis);GO:0001937(negative regulation of endothelial cell proliferation);GO:0003158(endothelium development);GO:0005515(protein binding);GO:0005546(phosphatidylinositol-4,5-bisphosphate binding);GO:0005615(extracellular space);GO:0005737(cytoplasm);GO:0005856(cytoskeleton);GO:0005886(plasma membrane);GO:0005911(cell-cell junction);GO:0007264(small GTPase mediated signal transduc…	04015(Rap1 signaling pathway);04015(Rap1 signaling pathway)	NA	NA	KRIT1 ankyrin repeat containing [Source:HGNC Symbol;Acc:HGNC:1573]	retained_intron;protein_coding;nonsense_mediated_decay;processed_transcript	3.74204	3.42373	3.92095	4.03795	6.35855	3.80146
chr12	911736	990053	-	ENSG00000002016	RAD52	ENST00000358495;ENST00000228345;ENST00000468231;ENST00000481052;ENST00000430095;ENST00000488642;ENST00000535376;ENST00000542297;ENST00000543912;ENST00000461568;ENST00000463750;ENST00000536177;ENST00000545564;ENST00000542785;ENST00000397230;ENST00000541619	GO:0000724(double-strand break repair via homologous recombination);GO:0000730(DNA recombinase assembly);GO:0003677(DNA binding);GO:0003697(single-stranded DNA binding);GO:0005515(protein binding);GO:0005634(nucleus);GO:0005654(nucleoplasm);GO:0006281(DNA repair);GO:0006302(double-strand break repair);GO:0006310(DNA recombination);GO:0006312(mitotic recombination);GO:0006974(cellular response to …	03440(Homologous recombination);03440(Homologous recombination)	NA	NA	RAD52 homolog, DNA repair protein [Source:HGNC Symbol;Acc:HGNC:9824]	protein_coding;retained_intron;nonsense_mediated_decay;processed_transcript	2.97684	3.23669	2.61573	2.61824	4.28041	3.1837
chr7	99238829	99311130	+	ENSG00000002079	MYH16	ENST00000439784	NA	NA	NA	NA	myosin heavy chain 16 pseudogene [Source:HGNC Symbol;Acc:HGNC:31038]	transcribed_unitary_pseudogene	0	0	0.176831	0.0262588	0	0.0414276
chr11	64269830	64284704	-	ENSG00000002330	BAD	ENST00000394532;ENST00000309032;ENST00000394531;ENST00000493798;ENST00000492141;ENST00000544271	GO:0001666(response to hypoxia);GO:0001836(release of cytochrome c from mitochondria);GO:0005515(protein binding);GO:0005543(phospholipid binding);GO:0005737(cytoplasm);GO:0005739(mitochondrion);GO:0005741(mitochondrial outer membrane);GO:0005829(cytosol);GO:0006007(glucose catabolic process);GO:0006915(apoptotic process);GO:0006919(activation of cysteine-type endopeptidase activity involved in a…	01521(EGFR tyrosine kinase inhibitor resistance);01522(Endocrine resistance);01524(Platinum drug resistance);04012(ErbB signaling pathway);04014(Ras signaling pathway);04022(cGMP-PKG signaling pathway);04024(cAMP signaling pathway);04062(Chemokine signaling pathway);04140(Autophagy - animal);04151(PI3K-Akt signaling pathway);04210(Apoptosis);04370(VEGF signaling pathway);04510(Focal adhesion);047…	NA	NA	BCL2 associated agonist of cell death [Source:HGNC Symbol;Acc:HGNC:936]	protein_coding;retained_intron	4.24427	7.08001	4.54646	3.24633	7.42353	7.53417
chr4	17577198	17607972	+	ENSG00000002549	LAP3	ENST00000226299;ENST00000618908;ENST00000508497;ENST00000512397;ENST00000606142;ENST00000509583;ENST00000507960;ENST00000508014;ENST00000504614;ENST00000503467	GO:0004177(aminopeptidase activity);GO:0004180(carboxypeptidase activity);GO:0005515(protein binding);GO:0005634(nucleus);GO:0005654(nucleoplasm);GO:0005737(cytoplasm);GO:0005802(trans-Golgi network);GO:0005829(cytosol);GO:0005925(focal adhesion);GO:0006508(proteolysis);GO:0008233(peptidase activity);GO:0008235(metalloexopeptidase activity);GO:0016787(hydrolase activity);GO:0019538(protein metabo…	00330(Arginine and proline metabolism);00480(Glutathione metabolism);01100(Metabolic pathways);01100(Metabolic pathways)	K11142	EC:3.4.11.1;EC:3.4.11.5	leucine aminopeptidase 3 [Source:HGNC Symbol;Acc:HGNC:18449]	protein_coding;retained_intron;processed_transcript	20.0328	32.665	19.8125	16.9317	26.3328	24.0616
X	2691187	2741309	+	ENSG00000002586	CD99	ENST00000611428;ENST00000381187;ENST00000381184;ENST00000647297;ENST00000645950;ENST00000381192;ENST00000482405;ENST00000624481;ENST00000646103;ENST00000381180;ENST00000449611;ENST00000482293;ENST00000497752;ENST00000381177	GO:0005515(protein binding);GO:0005737(cytoplasm);GO:0005886(plasma membrane);GO:0005887(integral component of plasma membrane);GO:0005925(focal adhesion);GO:0007155(cell adhesion);GO:0016020(membrane);GO:0016021(integral component of membrane);GO:0034109(homotypic cell-cell adhesion);GO:0072683(T cell extravasation);GO:2000391(positive regulation of neutrophil extravasation);GO:2000391(positive …	04514(Cell adhesion molecules);04670(Leukocyte transendothelial migration);04670(Leukocyte transendothelial migration)	NA	NA	CD99 molecule (Xg blood group) [Source:HGNC Symbol;Acc:HGNC:7082]	protein_coding;retained_intron;processed_transcript;nonsense_mediated_decay	14.3015	16.1209	17.0028	18.3257	9.59406	15.3352
chr4	11393150	11429564	-	ENSG00000002587	HS3ST1	ENST00000002596;ENST00000514690;ENST00000510712	GO:0005794(Golgi apparatus);GO:0005796(Golgi lumen);GO:0006024(glycosaminoglycan biosynthetic process);GO:0008146(sulfotransferase activity);GO:0008467([heparan sulfate]-glucosamine 3-sulfotransferase 1 activity);GO:0016740(transferase activity);GO:0016740(transferase activity)	00534(Glycosaminoglycan biosynthesis - heparan sulfate / heparin);00534(Glycosaminoglycan biosynthesis - heparan sulfate / heparin)	K01024	EC:2.8.2.23	heparan sulfate-glucosamine 3-sulfotransferase 1 [Source:HGNC Symbol;Acc:HGNC:5194]	protein_coding	2.4286	1.05383	1.8445	1.21215	1.70068	1.52025
chr7	150824627	150861504	+	ENSG00000002726	AOC1	ENST00000493429;ENST00000416793;ENST00000360937;ENST00000483043;ENST00000480582	GO:0005507(copper ion binding);GO:0005509(calcium ion binding);GO:0005515(protein binding);GO:0005576(extracellular region);GO:0005615(extracellular space);GO:0005777(peroxisome);GO:0005886(plasma membrane);GO:0005923(bicellular tight junction);GO:0008131(primary amine oxidase activity);GO:0008201(heparin binding);GO:0008270(zinc ion binding);GO:0009308(amine metabolic process);GO:0009445(putresc…	00330(Arginine and proline metabolism);00340(Histidine metabolism);00380(Tryptophan metabolism);01100(Metabolic pathways);01100(Metabolic pathways)	K11182	EC:1.4.3.22	amine oxidase copper containing 1 [Source:HGNC Symbol;Acc:HGNC:80]	protein_coding;processed_transcript	0.747218	0.287104	1.49321	0.737114	11.1254	1.17879
chr7	121325367	121341104	+	ENSG00000002745	WNT16	ENST00000361301;ENST00000222462	GO:0003408(optic cup formation involved in camera-type eye development);GO:0005102(signaling receptor binding);GO:0005109(frizzled binding);GO:0005125(cytokine activity);GO:0005576(extracellular region);GO:0005615(extracellular space);GO:0005737(cytoplasm);GO:0007275(multicellular organism development);GO:0010628(positive regulation of gene expression);GO:0014068(positive regulation of phosphatid…	04150(mTOR signaling pathway);04310(Wnt signaling pathway);04390(Hippo signaling pathway);04550(Signaling pathways regulating pluripotency of stem cells);04916(Melanogenesis);04934(Cushing syndrome);05010(Alzheimer disease);05022(Pathways of neurodegeneration - multiple diseases);05165(Human papillomavirus infection);05200(Pathways in cancer);05202(Transcriptional misregulation in cancer);05205(P…	NA	NA	Wnt family member 16 [Source:HGNC Symbol;Acc:HGNC:16267]	protein_coding	0.244595	0.0560737	0.147506	0.196477	0	0.0728389
chr7	43112629	43566001	+	ENSG00000002746	HECW1	ENST00000490954;ENST00000453890;ENST00000395891;ENST00000492310;ENST00000471527;ENST00000493057;ENST00000471043;ENST00000461842;ENST00000429529	GO:0000209(protein polyubiquitination);GO:0004842(ubiquitin-protein transferase activity);GO:0005515(protein binding);GO:0005737(cytoplasm);GO:0005829(cytosol);GO:0016567(protein ubiquitination);GO:0016740(transferase activity);GO:0043161(proteasome-mediated ubiquitin-dependent protein catabolic process);GO:0045732(positive regulation of protein catabolic process);GO:0048814(regulation of dendrit…	NA	K12167	EC:2.3.2.26	HECT, C2 and WW domain containing E3 ubiquitin protein ligase 1 [Source:HGNC Symbol;Acc:HGNC:22195]	processed_transcript;protein_coding	0.076898	0.134709	0.123978	0.43325	0.178545	0.271015
chr7	1815793	2233243	-	ENSG00000002822	MAD1L1	ENST00000481633;ENST00000402746;ENST00000399654;ENST00000406869;ENST00000468372;ENST00000496548;ENST00000265854;ENST00000477172;ENST00000450235;ENST00000437877;ENST00000438959;ENST00000444373;ENST00000421113;ENST00000483165;ENST00000491858;ENST00000464742;ENST00000459731;ENST00000486340;ENST00000469871;ENST00000445959;ENST00000429625;ENST00000455998	GO:0000775(chromosome, centromeric region);GO:0000776(kinetochore);GO:0000922(spindle pole);GO:0005515(protein binding);GO:0005634(nucleus);GO:0005635(nuclear envelope);GO:0005694(chromosome);GO:0005737(cytoplasm);GO:0005813(centrosome);GO:0005815(microtubule organizing center);GO:0005819(spindle);GO:0005829(cytosol);GO:0005856(cytoskeleton);GO:0007049(cell cycle);GO:0007094(mitotic spindle assem…	04110(Cell cycle);04114(Oocyte meiosis);04914(Progesterone-mediated oocyte maturation);05166(Human T-cell leukemia virus 1 infection);05203(Viral carcinogenesis);05203(Viral carcinogenesis)	NA	NA	mitotic arrest deficient 1 like 1 [Source:HGNC Symbol;Acc:HGNC:6762]	processed_transcript;protein_coding;retained_intron	1.95506	0.901331	1.46731	1.43515	1.39128	1.65518
chr17	38869859	38921770	+	ENSG00000002834	LASP1	ENST00000433206;ENST00000585841;ENST00000318008;ENST00000584106;ENST00000443937;ENST00000419929;ENST00000581485;ENST00000579123	GO:0003779(actin binding);GO:0005515(protein binding);GO:0005737(cytoplasm);GO:0005856(cytoskeleton);GO:0005925(focal adhesion);GO:0005938(cell cortex);GO:0006811(ion transport);GO:0015075(ion transmembrane transporter activity);GO:0030864(cortical actin cytoskeleton);GO:0034220(ion transmembrane transport);GO:0045296(cadherin binding);GO:0046872(metal ion binding);GO:0051015(actin filament bindi…	NA	NA	NA	LIM and SH3 protein 1 [Source:HGNC Symbol;Acc:HGNC:6513]	protein_coding;nonsense_mediated_decay;retained_intron	30.8737	17.4533	32.9526	25.9417	27.9235	39.509
chr17	48103357	48123601	+	ENSG00000002919	SNX11	ENST00000580219;ENST00000452859;ENST00000393405;ENST00000580875;ENST00000583320;ENST00000359238;ENST00000582104;ENST00000584335;ENST00000582481;ENST00000577310	GO:0005515(protein binding);GO:0005768(endosome);GO:0006886(intracellular protein transport);GO:0008289(lipid binding);GO:0015031(protein transport);GO:0016020(membrane);GO:0016050(vesicle organization);GO:0035091(phosphatidylinositol binding);GO:1901981(phosphatidylinositol phosphate binding);GO:1901981(phosphatidylinositol phosphate binding)	NA	NA	NA	sorting nexin 11 [Source:HGNC Symbol;Acc:HGNC:14975]	protein_coding;retained_intron;nonsense_mediated_decay	8.67142	3.46781	6.18912	4.69136	4.31906	5.13309
chr7	150800403	150805118	+	ENSG00000002933	TMEM176A	ENST00000484928;ENST00000004103;ENST00000494349;ENST00000475710;ENST00000461345;ENST00000475536;ENST00000462826;ENST00000475007;ENST00000481305;ENST00000474166	GO:0005515(protein binding);GO:0016020(membrane);GO:0016021(integral component of membrane);GO:2001199(negative regulation of dendritic cell differentiation);GO:2001199(negative regulation of dendritic cell differentiation)	NA	NA	NA	transmembrane protein 176A [Source:HGNC Symbol;Acc:HGNC:24930]	protein_coding;retained_intron	5.33873	5.17899	4.78283	5.99207	3.32815	4.4527
chr12	8940361	8949761	-	ENSG00000003056	M6PR	ENST00000000412;ENST00000536844;ENST00000537621;ENST00000543258;ENST00000543834;ENST00000544245;ENST00000540837;ENST00000543845;ENST00000543159	GO:0004888(transmembrane signaling receptor activity);GO:0005515(protein binding);GO:0005764(lysosome);GO:0005765(lysosomal membrane);GO:0005768(endosome);GO:0005770(late endosome);GO:0005794(Golgi apparatus);GO:0005802(trans-Golgi network);GO:0005886(plasma membrane);GO:0005887(integral component of plasma membrane);GO:0006622(protein targeting to lysosome);GO:0006898(receptor-mediated endocytos…	04142(Lysosome);04145(Phagosome);05132(Salmonella infection);05132(Salmonella infection)	NA	NA	mannose-6-phosphate receptor, cation dependent [Source:HGNC Symbol;Acc:HGNC:6752]	protein_coding;nonsense_mediated_decay;retained_intron	27.3108	18.0015	25.5461	24.1228	23.5824	20.5649
X	117897813	118117340	-	ENSG00000003096	KLHL13	ENST00000371882;ENST00000540167;ENST00000371876;ENST00000371878;ENST00000262820;ENST00000541812;ENST00000469946;ENST00000453826	GO:0004842(ubiquitin-protein transferase activity);GO:0005515(protein binding);GO:0005829(cytosol);GO:0007049(cell cycle);GO:0016567(protein ubiquitination);GO:0031463(Cul3-RING ubiquitin ligase complex);GO:0032465(regulation of cytokinesis);GO:0047485(protein N-terminus binding);GO:0051301(cell division);GO:0097602(cullin family protein binding);GO:0097602(cullin family protein binding)	04120(Ubiquitin mediated proteolysis);04120(Ubiquitin mediated proteolysis)	NA	NA	kelch like family member 13 [Source:HGNC Symbol;Acc:HGNC:22931]	protein_coding;retained_intron	0.653572	0.236408	2.27311	0.420379	2.83982	2.74819
chr2	72129238	72147862	-	ENSG00000003137	CYP26B1	ENST00000001146;ENST00000412253;ENST00000461519	GO:0001709(cell fate determination);GO:0001768(establishment of T cell polarity);GO:0001822(kidney development);GO:0001972(retinoic acid binding);GO:0004497(monooxygenase activity);GO:0005506(iron ion binding);GO:0005515(protein binding);GO:0005737(cytoplasm);GO:0005783(endoplasmic reticulum);GO:0005789(endoplasmic reticulum membrane);GO:0006629(lipid metabolic process);GO:0006766(vitamin metabol…	00830(Retinol metabolism);01100(Metabolic pathways);01100(Metabolic pathways)	NA	NA	cytochrome P450 family 26 subfamily B member 1 [Source:HGNC Symbol;Acc:HGNC:20581]	protein_coding	1.91677	2.6718	1.23294	1.29146	1.18505	4.27477
chr7	8113184	8262687	-	ENSG00000003147	ICA1	ENST00000402384;ENST00000406470;ENST00000265577;ENST00000455539;ENST00000339809;ENST00000401396;ENST00000422063;ENST00000470696;ENST00000407906;ENST00000490041;ENST00000447326;ENST00000476942;ENST00000430867;ENST00000457755;ENST00000446305	GO:0000139(Golgi membrane);GO:0005515(protein binding);GO:0005737(cytoplasm);GO:0005794(Golgi apparatus);GO:0005829(cytosol);GO:0006836(neurotransmitter transport);GO:0012505(endomembrane system);GO:0016020(membrane);GO:0016021(integral component of membrane);GO:0019904(protein domain specific binding);GO:0030054(cell junction);GO:0030658(transport vesicle membrane);GO:0030667(secretory granule m…	04940(Type I diabetes mellitus);04940(Type I diabetes mellitus)	NA	NA	islet cell autoantigen 1 [Source:HGNC Symbol;Acc:HGNC:5343]	protein_coding;nonsense_mediated_decay;retained_intron;processed_transcript	1.87209	3.21046	2.13988	1.90137	1.75307	3.11238
chr16	90004871	90019890	-	ENSG00000003249	DBNDD1	ENST00000568662;ENST00000304733;ENST00000392973;ENST00000002501;ENST00000623401;ENST00000568330	GO:0005737(cytoplasm);GO:0006469(negative regulation of protein kinase activity);GO:0006469(negative regulation of protein kinase activity)	NA	NA	NA	dysbindin domain containing 1 [Source:HGNC Symbol;Acc:HGNC:28455]	protein_coding;TEC;nonsense_mediated_decay	0.892484	0.980539	0.618763	0.456217	0.150945	0.372776
chr2	201700267	201782112	-	ENSG00000003393	ALS2	ENST00000264276;ENST00000680441;ENST00000681279;ENST00000679686;ENST00000680861;ENST00000680722;ENST00000680634;ENST00000681558;ENST00000679516;ENST00000680497;ENST00000679416;ENST00000679630;ENST00000679701;ENST00000680174;ENST00000681307;ENST00000681461;ENST00000681768;ENST00000681692;ENST00000679635;ENST00000680569;ENST00000680726;ENST00000680759;ENST00000679427;ENST00000679409;ENST00000680404…	GO:0001662(behavioral fear response);GO:0001701(in utero embryonic development);GO:0001726(ruffle);GO:0001881(receptor recycling);GO:0005085(guanyl-nucleotide exchange factor activity);GO:0005096(GTPase activator activity);GO:0005515(protein binding);GO:0005634(nucleus);GO:0005737(cytoplasm);GO:0005769(early endosome);GO:0005813(centrosome);GO:0005829(cytosol);GO:0006979(response to oxidative str…	05014(Amyotrophic lateral sclerosis);05022(Pathways of neurodegeneration - multiple diseases);05022(Pathways of neurodegeneration - multiple diseases)	NA	NA	alsin Rho guanine nucleotide exchange factor ALS2 [Source:HGNC Symbol;Acc:HGNC:443]	protein_coding;retained_intron;processed_transcript;nonsense_mediated_decay	1.36997	1.85477	1.70329	1.38333	2.32765	1.80222
chr2	201182872	201229428	+	ENSG00000003400	CASP10	ENST00000374650;ENST00000485408;ENST00000696191;ENST00000492363;ENST00000460140;ENST00000272879;ENST00000346817;ENST00000696190;ENST00000471191;ENST00000286186;ENST00000696199;ENST00000448480;ENST00000484926	GO:0004197(cysteine-type endopeptidase activity);GO:0005515(protein binding);GO:0005737(cytoplasm);GO:0005829(cytosol);GO:0006508(proteolysis);GO:0006915(apoptotic process);GO:0006919(activation of cysteine-type endopeptidase activity involved in apoptotic process);GO:0008233(peptidase activity);GO:0008234(cysteine-type peptidase activity);GO:0016787(hydrolase activity);GO:0031265(CD95 death-indu…	04210(Apoptosis);04622(RIG-I-like receptor signaling pathway);04668(TNF signaling pathway);05152(Tuberculosis);05161(Hepatitis B);05161(Hepatitis B)	K04400	EC:3.4.22.63	caspase 10 [Source:HGNC Symbol;Acc:HGNC:1500]	protein_coding;retained_intron;nonsense_mediated_decay	5.56101	5.53821	7.84725	7.00498	4.23362	5.26177
chr2	201116154	201176687	+	ENSG00000003402	CFLAR	ENST00000443227;ENST00000309955;ENST00000341222;ENST00000342795;ENST00000395148;ENST00000441224;ENST00000433445;ENST00000423241;ENST00000490965;ENST00000439154;ENST00000425030;ENST00000417748;ENST00000440180;ENST00000461820;ENST00000457277;ENST00000461422;ENST00000494258;ENST00000470178;ENST00000462763;ENST00000479953;ENST00000460961;ENST00000474842;ENST00000470664	GO:0001666(response to hypoxia);GO:0002020(protease binding);GO:0004197(cysteine-type endopeptidase activity);GO:0005123(death receptor binding);GO:0005515(protein binding);GO:0005737(cytoplasm);GO:0005829(cytosol);GO:0006508(proteolysis);GO:0006915(apoptotic process);GO:0006919(activation of cysteine-type endopeptidase activity involved in apoptotic process);GO:0007519(skeletal muscle tissue dev…	04064(NF-kappa B signaling pathway);04140(Autophagy - animal);04210(Apoptosis);04217(Necroptosis);04668(TNF signaling pathway);05142(Chagas disease);05160(Hepatitis C);05160(Hepatitis C)	NA	NA	CASP8 and FADD like apoptosis regulator [Source:HGNC Symbol;Acc:HGNC:1876]	protein_coding;processed_transcript;nonsense_mediated_decay;retained_intron	18.0635	18.4798	19.4945	13.7863	18.7634	17.3443
chr2	187464230	187565760	-	ENSG00000003436	TFPI	ENST00000392365;ENST00000233156;ENST00000481132;ENST00000409676;ENST00000339091;ENST00000481389;ENST00000437725;ENST00000421427;ENST00000453013;ENST00000417013;ENST00000420747	GO:0004866(endopeptidase inhibitor activity);GO:0004867(serine-type endopeptidase inhibitor activity);GO:0005576(extracellular region);GO:0005615(extracellular space);GO:0005783(endoplasmic reticulum);GO:0005886(plasma membrane);GO:0005901(caveola);GO:0007596(blood coagulation);GO:0007599(hemostasis);GO:0009986(cell surface);GO:0010466(negative regulation of peptidase activity);GO:0010951(negativ…	04610(Complement and coagulation cascades);04610(Complement and coagulation cascades)	NA	NA	tissue factor pathway inhibitor [Source:HGNC Symbol;Acc:HGNC:11760]	protein_coding;retained_intron	2.95599	1.52528	3.91062	2.83671	5.89646	3.49567
chr2	37231631	37253403	+	ENSG00000003509	NDUFAF7	ENST00000455230;ENST00000002125;ENST00000474154;ENST00000336237;ENST00000469831;ENST00000432075;ENST00000474257;ENST00000419278;ENST00000441905	GO:0005515(protein binding);GO:0005615(extracellular space);GO:0005739(mitochondrion);GO:0005759(mitochondrial matrix);GO:0006479(protein methylation);GO:0008168(methyltransferase activity);GO:0016740(transferase activity);GO:0019899(enzyme binding);GO:0019918(peptidyl-arginine methylation, to symmetrical-dimethyl arginine);GO:0032259(methylation);GO:0032981(mitochondrial respiratory chain comple…	04714(Thermogenesis);04714(Thermogenesis)	NA	NA	NADH:ubiquinone oxidoreductase complex assembly factor 7 [Source:HGNC Symbol;Acc:HGNC:28816]	nonsense_mediated_decay;protein_coding;retained_intron;processed_transcript	3.34211	3.12162	3.49722	3.99335	2.8458	2.41934
chr3	50088919	50119021	+	ENSG00000003756	RBM5	ENST00000469838;ENST00000404526;ENST00000347869;ENST00000441305;ENST00000433556;ENST00000438369;ENST00000464087;ENST00000492472;ENST00000437500;ENST00000417905;ENST00000395174;ENST00000496179;ENST00000462025;ENST00000471995;ENST00000474818;ENST00000494360;ENST00000441812;ENST00000489437;ENST00000474470;ENST00000475128;ENST00000493993;ENST00000475590;ENST00000492430;ENST00000479275;ENST00000464988…	GO:0000245(spliceosomal complex assembly);GO:0000381(regulation of alternative mRNA splicing, via spliceosome);GO:0000398(mRNA splicing, via spliceosome);GO:0003676(nucleic acid binding);GO:0003677(DNA binding);GO:0003723(RNA binding);GO:0003729(mRNA binding);GO:0005515(protein binding);GO:0005634(nucleus);GO:0005654(nucleoplasm);GO:0005681(spliceosomal complex);GO:0006396(RNA processing);GO:0006…	NA	NA	NA	RNA binding motif protein 5 [Source:HGNC Symbol;Acc:HGNC:9902]	protein_coding;retained_intron;nonsense_mediated_decay;processed_transcript	23.471	10.0332	16.5591	19.0831	10.989	12.502
chr8	17296794	17413528	-	ENSG00000003987	MTMR7	ENST00000180173;ENST00000521857;ENST00000519590;ENST00000519122;ENST00000518272;ENST00000523571;ENST00000521177	GO:0004438(phosphatidylinositol-3-phosphatase activity);GO:0004725(protein tyrosine phosphatase activity);GO:0005515(protein binding);GO:0005737(cytoplasm);GO:0005829(cytosol);GO:0006470(protein dephosphorylation);GO:0006629(lipid metabolic process);GO:0006661(phosphatidylinositol biosynthetic process);GO:0012505(endomembrane system);GO:0016020(membrane);GO:0016311(dephosphorylation);GO:0016312(i…	00562(Inositol phosphate metabolism);01100(Metabolic pathways);04070(Phosphatidylinositol signaling system);04070(Phosphatidylinositol signaling system)	K18083	EC:3.1.3.64;EC:3.1.3.95	myotubularin related protein 7 [Source:HGNC Symbol;Acc:HGNC:7454]	protein_coding;retained_intron;processed_transcript	0.231882	0.676709	0.544258	0.422855	0	1.2658
chr8	17497088	17570573	+	ENSG00000003989	SLC7A2	ENST00000494857;ENST00000522656;ENST00000470360	GO:0000064(L-ornithine transmembrane transporter activity);GO:0005886(plasma membrane);GO:0005887(integral component of plasma membrane);GO:0006865(amino acid transport);GO:0015171(amino acid transmembrane transporter activity);GO:0015174(basic amino acid transmembrane transporter activity);GO:0015179(L-amino acid transmembrane transporter activity);GO:0015189(L-lysine transmembrane transporter a…	NA	NA	NA	solute carrier family 7 member 2 [Source:HGNC Symbol;Acc:HGNC:11060]	protein_coding	3.34003	18.8429	11.8221	3.55116	5.49736	10.427
chr7	127588386	127591700	+	ENSG00000004059	ARF5	ENST00000463733;ENST00000467281;ENST00000000233;ENST00000489673;ENST00000459680	GO:0000166(nucleotide binding);GO:0003924(GTPase activity);GO:0005515(protein binding);GO:0005525(GTP binding);GO:0005737(cytoplasm);GO:0005794(Golgi apparatus);GO:0005886(plasma membrane);GO:0006886(intracellular protein transport);GO:0006890(retrograde vesicle-mediated transport, Golgi to endoplasmic reticulum);GO:0015031(protein transport);GO:0016020(membrane);GO:0016192(vesicle-mediated trans…	04144(Endocytosis);04144(Endocytosis)	NA	NA	ADP ribosylation factor 5 [Source:HGNC Symbol;Acc:HGNC:658]	retained_intron;processed_transcript;protein_coding	21.2365	17.124	26.5948	20.9725	34.0024	40.2377
chr17	28364356	28404049	+	ENSG00000004139	SARM1	ENST00000379061;ENST00000585482;ENST00000585453;ENST00000582323;ENST00000578128;ENST00000577870;ENST00000580711;ENST00000579593	GO:0002376(immune system process);GO:0003824(catalytic activity);GO:0003953(NAD+ nucleosidase activity);GO:0005515(protein binding);GO:0005737(cytoplasm);GO:0005739(mitochondrion);GO:0005829(cytosol);GO:0005874(microtubule);GO:0007165(signal transduction);GO:0007399(nervous system development);GO:0009749(response to glucose);GO:0015630(microtubule cytoskeleton);GO:0016787(hydrolase activity);GO:0…	NA	NA	NA	sterile alpha and TIR motif containing 1 [Source:HGNC Symbol;Acc:HGNC:17074]	processed_transcript;protein_coding;retained_intron;nonsense_mediated_decay	2.01621	0.777114	2.26496	2.95793	1.27736	1.8368
chr17	28346633	28357527	-	ENSG00000004142	POLDIP2	ENST00000540200	GO:0003677(DNA binding);GO:0005515(protein binding);GO:0005634(nucleus);GO:0005737(cytoplasm);GO:0005739(mitochondrion);GO:0005759(mitochondrial matrix);GO:0005886(plasma membrane);GO:0005911(cell-cell junction);GO:0006281(DNA repair);GO:0006974(cellular response to DNA damage stimulus);GO:0016242(negative regulation of macroautophagy);GO:0030496(midbody);GO:0042645(mitochondrial nucleoid);GO:004…	NA	NA	NA	DNA polymerase delta interacting protein 2 [Source:HGNC Symbol;Acc:HGNC:23781]	protein_coding	13.1818	14.5341	15.2414	12.0733	20.314	15.8888
chr3	129555214	129606676	-	ENSG00000004399	PLXND1	ENST00000501038;ENST00000504689;ENST00000504524;ENST00000324093;ENST00000506979;ENST00000508630;ENST00000512807;ENST00000504979;ENST00000503166;ENST00000514990;ENST00000504767;ENST00000511018;ENST00000515191;ENST00000505505;ENST00000505237	GO:0001525(angiogenesis);GO:0001569(branching involved in blood vessel morphogenesis);GO:0001822(kidney development);GO:0002116(semaphorin receptor complex);GO:0003151(outflow tract morphogenesis);GO:0003279(cardiac septum development);GO:0005515(protein binding);GO:0005886(plasma membrane);GO:0005887(integral component of plasma membrane);GO:0007162(negative regulation of cell adhesion);GO:00071…	NA	NA	NA	plexin D1 [Source:HGNC Symbol;Acc:HGNC:9107]	retained_intron;protein_coding	9.93013	4.52209	9.72652	7.45895	6.27267	8.861
chr1	33007986	33080996	-	ENSG00000004455	AK2	ENST00000373449;ENST00000672715;ENST00000695598;ENST00000695599;ENST00000550338;ENST00000354858;ENST00000695600;ENST00000695601;ENST00000695602;ENST00000469238;ENST00000695603;ENST00000548033;ENST00000467905;ENST00000480134;ENST00000466029;ENST00000695605;ENST00000487289;ENST00000548559;ENST00000551979;ENST00000695606	GO:0000166(nucleotide binding);GO:0004017(adenylate kinase activity);GO:0004550(nucleoside diphosphate kinase activity);GO:0005515(protein binding);GO:0005524(ATP binding);GO:0005737(cytoplasm);GO:0005739(mitochondrion);GO:0005758(mitochondrial intermembrane space);GO:0006139(nucleobase-containing compound metabolic process);GO:0006172(ADP biosynthetic process);GO:0009117(nucleotide metabolic pro…	00230(Purine metabolism);00730(Thiamine metabolism);01100(Metabolic pathways);01240(Biosynthesis of cofactors);01240(Biosynthesis of cofactors)	K00939	EC:2.7.4.3	adenylate kinase 2 [Source:HGNC Symbol;Acc:HGNC:362]	protein_coding;retained_intron;nonsense_mediated_decay;processed_transcript	7.45437	11.1308	6.25172	5.85736	8.74037	8.30644
chr4	15778275	15853232	+	ENSG00000004468	CD38	ENST00000502843;ENST00000506191;ENST00000511430;ENST00000226279	GO:0001666(response to hypoxia);GO:0003953(NAD+ nucleosidase activity);GO:0005634(nucleus);GO:0005886(plasma membrane);GO:0007165(signal transduction);GO:0007204(positive regulation of cytosolic calcium ion concentration);GO:0007565(female pregnancy);GO:0008284(positive regulation of cell population proliferation);GO:0009410(response to xenobiotic stimulus);GO:0009725(response to hormone);GO:0009…	00760(Nicotinate and nicotinamide metabolism);01100(Metabolic pathways);04020(Calcium signaling pathway);04640(Hematopoietic cell lineage);04921(Oxytocin signaling pathway);04970(Salivary secretion);04972(Pancreatic secretion);04972(Pancreatic secretion)	K01242	EC:2.4.99.20;EC:3.2.2.6	CD38 molecule [Source:HGNC Symbol;Acc:HGNC:1667]	nonsense_mediated_decay;retained_intron;protein_coding	13.9291	6.90592	10.1691	11.1307	5.42579	7.54574
chr12	2794970	2805423	+	ENSG00000004478	FKBP4	ENST00000001008;ENST00000543769;ENST00000630279;ENST00000540260;ENST00000538622;ENST00000543037;ENST00000539181	GO:0000413(protein peptidyl-prolyl isomerization);GO:0003723(RNA binding);GO:0003755(peptidyl-prolyl cis-trans isomerase activity);GO:0005515(protein binding);GO:0005524(ATP binding);GO:0005525(GTP binding);GO:0005528(FK506 binding);GO:0005634(nucleus);GO:0005654(nucleoplasm);GO:0005737(cytoplasm);GO:0005739(mitochondrion);GO:0005829(cytosol);GO:0005856(cytoskeleton);GO:0005874(microtubule);GO:00…	04915(Estrogen signaling pathway);04915(Estrogen signaling pathway)	K09571	EC:5.2.1.8	FKBP prolyl isomerase 4 [Source:HGNC Symbol;Acc:HGNC:3720]	protein_coding;nonsense_mediated_decay;processed_transcript;retained_intron	7.4388	18.666	9.68355	6.30731	16.4227	14.7272
chr1	23019443	23083689	+	ENSG00000004487	KDM1A	ENST00000688680;ENST00000687202;ENST00000688235;ENST00000691404;ENST00000691682;ENST00000692975;ENST00000685102;ENST00000688122;ENST00000689366;ENST00000691256;ENST00000689853;ENST00000692214;ENST00000356634;ENST00000481879;ENST00000689677;ENST00000686793;ENST00000688943;ENST00000690391;ENST00000690907;ENST00000602503	GO:0000122(negative regulation of transcription by RNA polymerase II);GO:0000380(alternative mRNA splicing, via spliceosome);GO:0000781(chromosome, telomeric region);GO:0000785(chromatin);GO:0002039(p53 binding);GO:0002052(positive regulation of neuroblast proliferation);GO:0003682(chromatin binding);GO:0005515(protein binding);GO:0005634(nucleus);GO:0005654(nucleoplasm);GO:0005667(transcription …	04714(Thermogenesis);04714(Thermogenesis)	K11450	EC:1.14.99.66	lysine demethylase 1A [Source:HGNC Symbol;Acc:HGNC:29079]	protein_coding;retained_intron;nonsense_mediated_decay	3.20472	2.70655	3.11006	3.19242	4.75897	4.07523
chr3	49940007	50100045	+	ENSG00000004534	RBM6	ENST00000442092;ENST00000443081;ENST00000441115;ENST00000493652;ENST00000422955;ENST00000454079;ENST00000266022;ENST00000425608;ENST00000433811;ENST00000488807;ENST00000464013;ENST00000483350;ENST00000446471;ENST00000466247;ENST00000478026;ENST00000438912;ENST00000421682	GO:0000398(mRNA splicing, via spliceosome);GO:0003676(nucleic acid binding);GO:0003677(DNA binding);GO:0003723(RNA binding);GO:0005515(protein binding);GO:0005634(nucleus);GO:0006396(RNA processing);GO:0006396(RNA processing)	NA	NA	NA	RNA binding motif protein 6 [Source:HGNC Symbol;Acc:HGNC:9903]	protein_coding;processed_transcript;retained_intron;nonsense_mediated_decay	17.1061	7.67367	16.4142	14.3335	11.5594	11.8778
chr17	3860315	3894891	-	ENSG00000004660	CAMKK1	ENST00000381769;ENST00000348335;ENST00000158166;ENST00000573483	GO:0000166(nucleotide binding);GO:0004672(protein kinase activity);GO:0004674(protein serine/threonine kinase activity);GO:0004683(calmodulin-dependent protein kinase activity);GO:0004712(protein serine/threonine/tyrosine kinase activity);GO:0005515(protein binding);GO:0005516(calmodulin binding);GO:0005524(ATP binding);GO:0005634(nucleus);GO:0005654(nucleoplasm);GO:0005737(cytoplasm);GO:0005829(…	05034(Alcoholism);05034(Alcoholism)	K00908	EC:2.7.11.17	calcium/calmodulin dependent protein kinase kinase 1 [Source:HGNC Symbol;Acc:HGNC:1469]	protein_coding;retained_intron	0.758055	2.14376	1.13894	0.485293	1.44639	0.620231
chr12	21468910	21501669	-	ENSG00000004700	RECQL	ENST00000444129;ENST00000421138;ENST00000396093;ENST00000314748;ENST00000542432;ENST00000536240	GO:0000166(nucleotide binding);GO:0000724(double-strand break repair via homologous recombination);GO:0003676(nucleic acid binding);GO:0003677(DNA binding);GO:0003678(DNA helicase activity);GO:0004386(helicase activity);GO:0005515(protein binding);GO:0005524(ATP binding);GO:0005634(nucleus);GO:0005654(nucleoplasm);GO:0005694(chromosome);GO:0005737(cytoplasm);GO:0006260(DNA replication);GO:0006268…	NA	K10899	EC:3.6.4.12	RecQ like helicase [Source:HGNC Symbol;Acc:HGNC:9948]	protein_coding	12.4065	9.88764	11.1776	10.0446	10.2085	9.62824
chr7	93232340	93361123	+	ENSG00000004766	VPS50	ENST00000251739;ENST00000544910;ENST00000441602;ENST00000305866;ENST00000649152;ENST00000485994;ENST00000436177;ENST00000477935;ENST00000476413;ENST00000471188;ENST00000495039;ENST00000458707;ENST00000484954;ENST00000485140;ENST00000477572;ENST00000467326;ENST00000480943;ENST00000474412;ENST00000443443	GO:0000149(SNARE binding);GO:0005515(protein binding);GO:0005768(endosome);GO:0005829(cytosol);GO:0015031(protein transport);GO:0016020(membrane);GO:0032456(endocytic recycling);GO:0042147(retrograde transport, endosome to Golgi);GO:0048471(perinuclear region of cytoplasm);GO:0055037(recycling endosome);GO:0070062(extracellular exosome);GO:1990745(EARP complex);GO:1990745(EARP complex)	NA	NA	NA	VPS50 subunit of EARP/GARPII complex [Source:HGNC Symbol;Acc:HGNC:25956]	protein_coding;nonsense_mediated_decay;retained_intron;processed_transcript	4.12308	2.48237	3.72227	3.93539	2.42913	2.44848
chr19	35754566	35758079	-	ENSG00000004776	HSPB6	ENST00000004982	GO:0005212(structural constituent of eye lens);GO:0005576(extracellular region);GO:0005634(nucleus);GO:0005730(nucleolus);GO:0005737(cytoplasm);GO:0005794(Golgi apparatus);GO:0005829(cytosol);GO:0006457(protein folding);GO:0042803(protein homodimerization activity);GO:0043066(negative regulation of apoptotic process);GO:0045766(positive regulation of angiogenesis);GO:0051082(unfolded protein bind…	NA	NA	NA	heat shock protein family B (small) member 6 [Source:HGNC Symbol;Acc:HGNC:26511]	protein_coding	1.01194	0.469631	2.78245	1.38455	0.874175	1.04301
chr19	35774532	35788822	+	ENSG00000004777	ARHGAP33	ENST00000589133;ENST00000378944;ENST00000007510;ENST00000221905;ENST00000601474;ENST00000591438;ENST00000586918;ENST00000593034;ENST00000587984	GO:0005096(GTPase activator activity);GO:0005515(protein binding);GO:0005737(cytoplasm);GO:0005829(cytosol);GO:0005886(plasma membrane);GO:0007165(signal transduction);GO:0007264(small GTPase mediated signal transduction);GO:0009636(response to toxic substance);GO:0015031(protein transport);GO:0019901(protein kinase binding);GO:0032991(protein-containing complex);GO:0035091(phosphatidylinositol b…	NA	NA	NA	Rho GTPase activating protein 33 [Source:HGNC Symbol;Acc:HGNC:23085]	processed_transcript;protein_coding;retained_intron	0.925446	0.465428	0.643662	0.638184	0.762509	1.06336
chr16	23581014	23596316	-	ENSG00000004779	NDUFAB1	ENST00000562133;ENST00000007516;ENST00000484769;ENST00000570319;ENST00000567761	GO:0000035(acyl binding);GO:0000036(acyl carrier activity);GO:0005504(fatty acid binding);GO:0005509(calcium ion binding);GO:0005515(protein binding);GO:0005654(nucleoplasm);GO:0005739(mitochondrion);GO:0005743(mitochondrial inner membrane);GO:0005747(mitochondrial respiratory chain complex I);GO:0005759(mitochondrial matrix);GO:0005762(mitochondrial large ribosomal subunit);GO:0006120(mitochondr…	00190(Oxidative phosphorylation);01100(Metabolic pathways);04714(Thermogenesis);04723(Retrograde endocannabinoid signaling);04932(Non-alcoholic fatty liver disease);05010(Alzheimer disease);05012(Parkinson disease);05014(Amyotrophic lateral sclerosis);05016(Huntington disease);05020(Prion disease);05022(Pathways of neurodegeneration - multiple diseases);05022(Pathways of neurodegeneration - multi…	NA	NA	NADH:ubiquinone oxidoreductase subunit AB1 [Source:HGNC Symbol;Acc:HGNC:7694]	protein_coding;nonsense_mediated_decay	4.69165	5.09153	5.77286	3.0656	5.69511	6.3583
chr7	95583499	95596516	-	ENSG00000004799	PDK4	ENST00000005178;ENST00000473796;ENST00000468445;ENST00000498190;ENST00000473301	GO:0000166(nucleotide binding);GO:0004672(protein kinase activity);GO:0004740(pyruvate dehydrogenase (acetyl-transferring) kinase activity);GO:0005515(protein binding);GO:0005524(ATP binding);GO:0005739(mitochondrion);GO:0005759(mitochondrial matrix);GO:0005975(carbohydrate metabolic process);GO:0006006(glucose metabolic process);GO:0006468(protein phosphorylation);GO:0006885(regulation of pH);GO…	NA	K00898	EC:2.7.11.2	pyruvate dehydrogenase kinase 4 [Source:HGNC Symbol;Acc:HGNC:8812]	protein_coding;retained_intron	0.819725	0.100131	0.736286	0.612837	0.250441	0.5145
chr6	110424687	110476641	-	ENSG00000004809	SLC22A16	ENST00000460159;ENST00000451557;ENST00000368919;ENST00000330550;ENST00000461487	GO:0005275(amine transmembrane transporter activity);GO:0005829(cytosol);GO:0005886(plasma membrane);GO:0006811(ion transport);GO:0007283(spermatogenesis);GO:0007338(single fertilization);GO:0015101(organic cation transmembrane transporter activity);GO:0015226(carnitine transmembrane transporter activity);GO:0015695(organic cation transport);GO:0015837(amine transport);GO:0015879(carnitine transp…	NA	NA	NA	solute carrier family 22 member 16 [Source:HGNC Symbol;Acc:HGNC:20302]	processed_transcript;protein_coding	0.751471	0.206829	0.261559	0.454409	0.0474256	0.311554
chr3	50341110	50345732	-	ENSG00000004838	ZMYND10	ENST00000490675;ENST00000231749;ENST00000475688;ENST00000443080;ENST00000478269;ENST00000431869;ENST00000468182	GO:0003341(cilium movement);GO:0005515(protein binding);GO:0005737(cytoplasm);GO:0005815(microtubule organizing center);GO:0005856(cytoskeleton);GO:0005886(plasma membrane);GO:0006457(protein folding);GO:0016020(membrane);GO:0016324(apical plasma membrane);GO:0034451(centriolar satellite);GO:0036158(outer dynein arm assembly);GO:0036159(inner dynein arm assembly);GO:0044183(protein folding chaper…	NA	NA	NA	zinc finger MYND-type containing 10 [Source:HGNC Symbol;Acc:HGNC:19412]	processed_transcript;protein_coding;retained_intron;nonsense_mediated_decay	2.45422	1.01897	2.75517	4.19185	0.138323	0.129527
chr7	20615667	20777038	+	ENSG00000004846	ABCB5	ENST00000404938	GO:0000166(nucleotide binding);GO:0001654(eye development);GO:0005524(ATP binding);GO:0005886(plasma membrane);GO:0005887(integral component of plasma membrane);GO:0008559(ABC-type xenobiotic transporter activity);GO:0015562(efflux transmembrane transporter activity);GO:0016020(membrane);GO:0016021(integral component of membrane);GO:0030154(cell differentiation);GO:0042391(regulation of membrane …	02010(ABC transporters)	NA	NA	ATP binding cassette subfamily B member 5 [Source:HGNC Symbol;Acc:HGNC:46]	protein_coding	0	0	0.0378526	0	0	0
X	25003694	25016420	-	ENSG00000004848	ARX	ENST00000379044	GO:0000122(negative regulation of transcription by RNA polymerase II);GO:0000785(chromatin);GO:0000977(RNA polymerase II transcription regulatory region sequence-specific DNA binding);GO:0000978(RNA polymerase II cis-regulatory region sequence-specific DNA binding);GO:0000981(DNA-binding transcription factor activity, RNA polymerase II-specific);GO:0001227(DNA-binding transcription repressor acti…	NA	NA	NA	aristaless related homeobox [Source:HGNC Symbol;Acc:HGNC:18060]	protein_coding	0.0347736	0	0.0598063	0.0303728	0.181589	0
chr7	96120220	96322147	-	ENSG00000004864	SLC25A13	ENST00000265631;ENST00000416240;ENST00000494085;ENST00000490072;ENST00000484495;ENST00000492869;ENST00000472162;ENST00000487710	GO:0003333(amino acid transmembrane transport);GO:0005313(L-glutamate transmembrane transporter activity);GO:0005509(calcium ion binding);GO:0005739(mitochondrion);GO:0005743(mitochondrial inner membrane);GO:0005887(integral component of plasma membrane);GO:0006094(gluconeogenesis);GO:0006754(ATP biosynthetic process);GO:0006839(mitochondrial transport);GO:0009066(aspartate family amino acid meta…	NA	NA	NA	solute carrier family 25 member 13 [Source:HGNC Symbol;Acc:HGNC:10983]	protein_coding;processed_transcript;nonsense_mediated_decay	3.58848	3.93545	4.58777	3.8841	8.47905	4.54104
chr7	116953238	117230176	+	ENSG00000004866	ST7	ENST00000393446;ENST00000265437;ENST00000393451;ENST00000438863;ENST00000323984;ENST00000417919;ENST00000446490;ENST00000422922;ENST00000432298;ENST00000449366;ENST00000487459;ENST00000434836;ENST00000393443;ENST00000465133;ENST00000477742;ENST00000393444;ENST00000420755;ENST00000490039;ENST00000485394;ENST00000465641;ENST00000543837;ENST00000464020	GO:0016020(membrane);GO:0016021(integral component of membrane);GO:0030198(extracellular matrix organization);GO:0045595(regulation of cell differentiation);GO:0045595(regulation of cell differentiation)	NA	NA	NA	suppression of tumorigenicity 7 [Source:HGNC Symbol;Acc:HGNC:11351]	protein_coding;nonsense_mediated_decay;processed_transcript;retained_intron	1.97429	3.07564	2.5211	2.68281	3.85418	2.92828
chr17	47117703	47189422	-	ENSG00000004897	CDC27	ENST00000066544;ENST00000531206;ENST00000570740;ENST00000533415;ENST00000571643;ENST00000527547;ENST00000573502;ENST00000525495;ENST00000575830;ENST00000576484;ENST00000570818;ENST00000532893;ENST00000528748;ENST00000528147	GO:0005515(protein binding);GO:0005634(nucleus);GO:0005654(nucleoplasm);GO:0005680(anaphase-promoting complex);GO:0005737(cytoplasm);GO:0005813(centrosome);GO:0005819(spindle);GO:0005829(cytosol);GO:0005856(cytoskeleton);GO:0007091(metaphase/anaphase transition of mitotic cell cycle);GO:0007346(regulation of mitotic cell cycle);GO:0016020(membrane);GO:0016021(integral component of membrane);GO:00…	04110(Cell cycle);04114(Oocyte meiosis);04120(Ubiquitin mediated proteolysis);04914(Progesterone-mediated oocyte maturation);05166(Human T-cell leukemia virus 1 infection);05166(Human T-cell leukemia virus 1 infection)	NA	NA	cell division cycle 27 [Source:HGNC Symbol;Acc:HGNC:1728]	protein_coding;nonsense_mediated_decay;retained_intron;processed_transcript	9.00576	12.174	11.0694	11.1354	6.50752	10.7937
chr17	44248390	44268141	-	ENSG00000004939	SLC4A1	ENST00000399246;ENST00000262418;ENST00000471005	GO:0005452(solute:inorganic anion antiporter activity);GO:0005515(protein binding);GO:0005886(plasma membrane);GO:0005887(integral component of plasma membrane);GO:0006811(ion transport);GO:0006820(anion transport);GO:0006821(chloride transport);GO:0006873(cellular ion homeostasis);GO:0007596(blood coagulation);GO:0008509(anion transmembrane transporter activity);GO:0009898(cytoplasmic side of pl…	04966(Collecting duct acid secretion);04966(Collecting duct acid secretion)	NA	NA	solute carrier family 4 member 1 (Diego blood group) [Source:HGNC Symbol;Acc:HGNC:11027]	protein_coding;processed_transcript	0.0366335	0	0.152775	0.0425474	0.0520642	0
chr7	93424486	93574730	-	ENSG00000004948	CALCR	ENST00000426151;ENST00000649521;ENST00000394441	GO:0001503(ossification);GO:0001540(amyloid-beta binding);GO:0001635(calcitonin gene-related peptide receptor activity);GO:0001669(acrosomal vesicle);GO:0004888(transmembrane signaling receptor activity);GO:0004930(G protein-coupled receptor activity);GO:0004948(calcitonin receptor activity);GO:0005515(protein binding);GO:0005886(plasma membrane);GO:0005887(integral component of plasma membrane);…	04080(Neuroactive ligand-receptor interaction);04380(Osteoclast differentiation);04380(Osteoclast differentiation)	NA	NA	calcitonin receptor [Source:HGNC Symbol;Acc:HGNC:1440]	protein_coding	0.00866813	0.0355695	0.146233	0.0447504	0.0484316	0.0201453
X	11111301	11123086	+	ENSG00000004961	HCCS	ENST00000321143;ENST00000380762	GO:0004408(holocytochrome-c synthase activity);GO:0005515(protein binding);GO:0005739(mitochondrion);GO:0005743(mitochondrial inner membrane);GO:0005829(cytosol);GO:0009887(animal organ morphogenesis);GO:0016020(membrane);GO:0016829(lyase activity);GO:0018063(cytochrome c-heme linkage);GO:0020037(heme binding);GO:0046872(metal ion binding);GO:0046872(metal ion binding)	00860(Porphyrin and chlorophyll metabolism);00860(Porphyrin and chlorophyll metabolism)	K01764	EC:4.4.1.17	holocytochrome c synthase [Source:HGNC Symbol;Acc:HGNC:4837]	protein_coding	5.3804	4.62913	6.2183	5.44525	6.46275	5.68201
chr17	7225342	7234517	-	ENSG00000004975	DVL2	ENST00000005340;ENST00000576840;ENST00000571745;ENST00000576285;ENST00000573354;ENST00000575756;ENST00000574143;ENST00000574591;ENST00000577154;ENST00000574642;ENST00000572285;ENST00000576439;ENST00000576949	GO:0001843(neural tube closure);GO:0001934(positive regulation of protein phosphorylation);GO:0003007(heart morphogenesis);GO:0003151(outflow tract morphogenesis);GO:0005109(frizzled binding);GO:0005515(protein binding);GO:0005634(nucleus);GO:0005654(nucleoplasm);GO:0005737(cytoplasm);GO:0005829(cytosol);GO:0005886(plasma membrane);GO:0006355(regulation of DNA-templated transcription);GO:0007379(…	04150(mTOR signaling pathway);04310(Wnt signaling pathway);04330(Notch signaling pathway);04390(Hippo signaling pathway);04550(Signaling pathways regulating pluripotency of stem cells);04916(Melanogenesis);04934(Cushing syndrome);05010(Alzheimer disease);05022(Pathways of neurodegeneration - multiple diseases);05165(Human papillomavirus infection);05200(Pathways in cancer);05217(Basal cell carcin…	NA	NA	dishevelled segment polarity protein 2 [Source:HGNC Symbol;Acc:HGNC:3086]	protein_coding;retained_intron;processed_transcript	3.48571	3.18764	3.73148	3.54811	4.80697	3.3894
chr16	2852730	2858170	-	ENSG00000005001	PRSS22	ENST00000571228;ENST00000161006;ENST00000575164;ENST00000576381;ENST00000572061;ENST00000574768;ENST00000577177;ENST00000570950	GO:0004252(serine-type endopeptidase activity);GO:0005576(extracellular region);GO:0005615(extracellular space);GO:0006508(proteolysis);GO:0008233(peptidase activity);GO:0008236(serine-type peptidase activity);GO:0010952(positive regulation of peptidase activity);GO:0016504(peptidase activator activity);GO:0016787(hydrolase activity);GO:0016787(hydrolase activity)	NA	NA	NA	serine protease 22 [Source:HGNC Symbol;Acc:HGNC:14368]	protein_coding;retained_intron;nonsense_mediated_decay;processed_transcript	2.91667	0.403358	3.69498	1.62102	1.6733	2.96703
chr19	18831959	18868230	+	ENSG00000005007	UPF1	ENST00000262803;ENST00000599848;ENST00000601981;ENST00000594504;ENST00000600012;ENST00000598209;ENST00000600310;ENST00000598471;ENST00000601689;ENST00000594243;ENST00000596842;ENST00000600689	GO:0000166(nucleotide binding);GO:0000184(nuclear-transcribed mRNA catabolic process, nonsense-mediated decay);GO:0000294(nuclear-transcribed mRNA catabolic process, endonucleolytic cleavage-dependent decay);GO:0000781(chromosome, telomeric region);GO:0000785(chromatin);GO:0000932(P-body);GO:0000956(nuclear-transcribed mRNA catabolic process);GO:0003677(DNA binding);GO:0003682(chromatin binding);…	03013(RNA transport);03015(mRNA surveillance pathway);03015(mRNA surveillance pathway)	NA	NA	UPF1 RNA helicase and ATPase [Source:HGNC Symbol;Acc:HGNC:9962]	protein_coding;processed_transcript;retained_intron	9.06367	9.72972	8.8129	6.34071	9.00908	10.8324
chr7	26667068	26995239	-	ENSG00000005020	SKAP2	ENST00000345317;ENST00000489977;ENST00000468712;ENST00000495802;ENST00000432747;ENST00000490456;ENST00000497511;ENST00000481204;ENST00000487720	GO:0005515(protein binding);GO:0005654(nucleoplasm);GO:0005737(cytoplasm);GO:0005829(cytosol);GO:0005886(plasma membrane);GO:0007165(signal transduction);GO:0008285(negative regulation of cell population proliferation);GO:0042113(B cell activation);GO:0065003(protein-containing complex assembly);GO:0065003(protein-containing complex assembly)	05135(Yersinia infection);05135(Yersinia infection)	NA	NA	src kinase associated phosphoprotein 2 [Source:HGNC Symbol;Acc:HGNC:15687]	protein_coding;processed_transcript;retained_intron	6.26764	2.89496	5.4711	5.73463	9.11729	3.55456
X	119468422	119471396	+	ENSG00000005022	SLC25A5	ENST00000475354;ENST00000317881;ENST00000460013;ENST00000463551	GO:0000295(adenine nucleotide transmembrane transporter activity);GO:0003723(RNA binding);GO:0005471(ATP:ADP antiporter activity);GO:0005515(protein binding);GO:0005634(nucleus);GO:0005739(mitochondrion);GO:0005743(mitochondrial inner membrane);GO:0005757(mitochondrial permeability transition pore complex);GO:0005887(integral component of plasma membrane);GO:0007059(chromosome segregation);GO:000…	04020(Calcium signaling pathway);04022(cGMP-PKG signaling pathway);04217(Necroptosis);04218(Cellular senescence);05010(Alzheimer disease);05012(Parkinson disease);05016(Huntington disease);05017(Spinocerebellar ataxia);05020(Prion disease);05022(Pathways of neurodegeneration - multiple diseases);05164(Influenza A);05166(Human T-cell leukemia virus 1 infection);05166(Human T-cell leukemia virus 1 …	NA	NA	solute carrier family 25 member 5 [Source:HGNC Symbol;Acc:HGNC:10991]	processed_transcript;protein_coding	48.9413	44.0503	40.9487	33.946	43.8831	41.3046
chr4	109560209	109688719	+	ENSG00000005059	MCUB	ENST00000472310;ENST00000394650;ENST00000452915;ENST00000494604	GO:0005654(nucleoplasm);GO:0005739(mitochondrion);GO:0005743(mitochondrial inner membrane);GO:0006811(ion transport);GO:0006816(calcium ion transport);GO:0006851(mitochondrial calcium ion transmembrane transport);GO:0016020(membrane);GO:0016021(integral component of membrane);GO:0019855(calcium channel inhibitor activity);GO:0031224(intrinsic component of membrane);GO:0031305(integral component o…	NA	NA	NA	mitochondrial calcium uniporter dominant negative subunit beta [Source:HGNC Symbol;Acc:HGNC:26076]	retained_intron;protein_coding;processed_transcript	4.82511	1.2759	3.38668	4.57243	1.10648	1.39099
chr7	27181157	27185232	-	ENSG00000005073	HOXA11	ENST00000006015	GO:0000978(RNA polymerase II cis-regulatory region sequence-specific DNA binding);GO:0000981(DNA-binding transcription factor activity, RNA polymerase II-specific);GO:0001501(skeletal system development);GO:0001656(metanephros development);GO:0001658(branching involved in ureteric bud morphogenesis);GO:0001759(organ induction);GO:0002062(chondrocyte differentiation);GO:0002063(chondrocyte develop…	05202(Transcriptional misregulation in cancer)	NA	NA	homeobox A11 [Source:HGNC Symbol;Acc:HGNC:5101]	protein_coding	0.063863	0.410692	0.126377	0	0.233714	0.057294
chr7	102473128	102478922	-	ENSG00000005075	POLR2J	ENST00000292614	GO:0000428(DNA-directed RNA polymerase complex);GO:0001055(RNA polymerase II activity);GO:0003677(DNA binding);GO:0003899(DNA-directed 5'-3' RNA polymerase activity);GO:0005515(protein binding);GO:0005634(nucleus);GO:0005654(nucleoplasm);GO:0005665(RNA polymerase II, core complex);GO:0006351(DNA-templated transcription);GO:0006366(transcription by RNA polymerase II);GO:0030275(LRR domain binding)…	03020(RNA polymerase);05016(Huntington disease)	NA	NA	RNA polymerase II subunit J [Source:HGNC Symbol;Acc:HGNC:9197]	protein_coding	13.4843	16.4184	21.3282	15.1577	22.2171	18.7965
chr17	5440917	5468982	-	ENSG00000005100	DHX33	ENST00000225296;ENST00000575153;ENST00000433302;ENST00000572490;ENST00000574023	GO:0000166(nucleotide binding);GO:0000182(rDNA binding);GO:0003676(nucleic acid binding);GO:0003723(RNA binding);GO:0003724(RNA helicase activity);GO:0003725(double-stranded RNA binding);GO:0003729(mRNA binding);GO:0004386(helicase activity);GO:0005515(protein binding);GO:0005524(ATP binding);GO:0005634(nucleus);GO:0005654(nucleoplasm);GO:0005730(nucleolus);GO:0005737(cytoplasm);GO:0006413(transl…	04621(NOD-like receptor signaling pathway);04621(NOD-like receptor signaling pathway)	K17820	EC:3.6.4.13	DEAH-box helicase 33 [Source:HGNC Symbol;Acc:HGNC:16718]	protein_coding;retained_intron;nonsense_mediated_decay	4.86287	6.84085	6.20743	3.76102	10.2295	4.90798
chr17	43640389	43661922	-	ENSG00000005102	MEOX1	ENST00000318579;ENST00000549132;ENST00000393661	GO:0000785(chromatin);GO:0000978(RNA polymerase II cis-regulatory region sequence-specific DNA binding);GO:0000981(DNA-binding transcription factor activity, RNA polymerase II-specific);GO:0001228(DNA-binding transcription activator activity, RNA polymerase II-specific);GO:0001757(somite specification);GO:0003677(DNA binding);GO:0003682(chromatin binding);GO:0003700(DNA-binding transcription fact…	NA	NA	NA	mesenchyme homeobox 1 [Source:HGNC Symbol;Acc:HGNC:7013]	protein_coding	2.32654	0.540883	2.29859	2.98237	1.50191	2.32708
chr7	11370365	11832198	-	ENSG00000005108	THSD7A	ENST00000423059;ENST00000408005;ENST00000480061	GO:0001525(angiogenesis);GO:0005515(protein binding);GO:0005576(extracellular region);GO:0005886(plasma membrane);GO:0016020(membrane);GO:0016021(integral component of membrane);GO:0030154(cell differentiation);GO:0031532(actin cytoskeleton reorganization);GO:0042995(cell projection);GO:0042995(cell projection)	NA	NA	NA	thrombospondin type 1 domain containing 7A [Source:HGNC Symbol;Acc:HGNC:22207]	protein_coding;retained_intron;processed_transcript	0.416927	0.133532	0.517444	0.463347	0.187568	0.168193
chr17	34980512	35009743	+	ENSG00000005156	LIG3	ENST00000585941;ENST00000378526;ENST00000262327;ENST00000590181;ENST00000586407;ENST00000588109;ENST00000586435;ENST00000590630;ENST00000586058;ENST00000588713;ENST00000593099;ENST00000586119;ENST00000585370	GO:0000166(nucleotide binding);GO:0000724(double-strand break repair via homologous recombination);GO:0003677(DNA binding);GO:0003909(DNA ligase activity);GO:0003910(DNA ligase (ATP) activity);GO:0005515(protein binding);GO:0005524(ATP binding);GO:0005634(nucleus);GO:0005654(nucleoplasm);GO:0005737(cytoplasm);GO:0005739(mitochondrion);GO:0006260(DNA replication);GO:0006266(DNA ligation);GO:000627…	03410(Base excision repair);03410(Base excision repair)	K10776	EC:6.5.1.1	DNA ligase 3 [Source:HGNC Symbol;Acc:HGNC:6600]	protein_coding;retained_intron;processed_transcript;nonsense_mediated_decay	4.16983	5.13238	4.75891	3.6659	5.67823	5.82162
chr12	47661249	47706030	-	ENSG00000005175	RPAP3	ENST00000005386;ENST00000548211;ENST00000380650;ENST00000548296;ENST00000547706;ENST00000551293	GO:0005515(protein binding);GO:0005829(cytosol);GO:0050821(protein stabilization);GO:0097255(R2TP complex);GO:0101031(chaperone complex);GO:1990062(RPAP3/R2TP/prefoldin-like complex);GO:1990062(RPAP3/R2TP/prefoldin-like complex)	NA	NA	NA	RNA polymerase II associated protein 3 [Source:HGNC Symbol;Acc:HGNC:26151]	protein_coding;processed_transcript;retained_intron	4.32518	6.3044	4.16598	4.67147	5.58437	4.13822
chr16	20610243	20797581	+	ENSG00000005187	ACSM3	ENST00000501740;ENST00000614721;ENST00000564701;ENST00000289416;ENST00000440284;ENST00000561795;ENST00000562251;ENST00000561499;ENST00000567711;ENST00000567006	GO:0000166(nucleotide binding);GO:0004321(fatty-acyl-CoA synthase activity);GO:0005515(protein binding);GO:0005524(ATP binding);GO:0005739(mitochondrion);GO:0005759(mitochondrial matrix);GO:0006629(lipid metabolic process);GO:0006631(fatty acid metabolic process);GO:0006633(fatty acid biosynthetic process);GO:0006637(acyl-CoA metabolic process);GO:0008217(regulation of blood pressure);GO:0015645(…	00650(Butanoate metabolism);01100(Metabolic pathways);01100(Metabolic pathways)	K01896	EC:6.2.1.2	acyl-CoA synthetase medium chain family member 3 [Source:HGNC Symbol;Acc:HGNC:10522]	processed_transcript;protein_coding;retained_intron	1.06632	0.427339	1.75212	1.29244	2.38687	3.42312
chr16	20806429	20849665	+	ENSG00000005189	REXO5	ENST00000568046;ENST00000566993;ENST00000348433;ENST00000568501;ENST00000261377;ENST00000566276;ENST00000565340;ENST00000566518;ENST00000564274;ENST00000563068;ENST00000563617;ENST00000564200;ENST00000563045;ENST00000568334	GO:0003676(nucleic acid binding);GO:0003723(RNA binding);GO:0004518(nuclease activity);GO:0004527(exonuclease activity);GO:0005634(nucleus);GO:0005730(nucleolus);GO:0016787(hydrolase activity);GO:0070062(extracellular exosome);GO:0090305(nucleic acid phosphodiester bond hydrolysis);GO:0090305(nucleic acid phosphodiester bond hydrolysis)	03008(Ribosome biogenesis in eukaryotes);03008(Ribosome biogenesis in eukaryotes)	NA	NA	RNA exonuclease 5 [Source:HGNC Symbol;Acc:HGNC:24661]	protein_coding;nonsense_mediated_decay;processed_transcript;retained_intron	0.639489	0.974302	0.72316	0.694627	2.11143	1.37194
chr16	57428187	57447420	-	ENSG00000005194	CIAPIN1	ENST00000394391;ENST00000567518;ENST00000565961;ENST00000569370;ENST00000568940;ENST00000569979;ENST00000570000;ENST00000564885;ENST00000565786;ENST00000569246;ENST00000563561;ENST00000566284	GO:0005515(protein binding);GO:0005634(nucleus);GO:0005654(nucleoplasm);GO:0005730(nucleolus);GO:0005737(cytoplasm);GO:0005739(mitochondrion);GO:0005758(mitochondrial intermembrane space);GO:0006915(apoptotic process);GO:0008168(methyltransferase activity);GO:0009055(electron transfer activity);GO:0016226(iron-sulfur cluster assembly);GO:0022900(electron transport chain);GO:0030097(hemopoiesis);G…	NA	NA	NA	cytokine induced apoptosis inhibitor 1 [Source:HGNC Symbol;Acc:HGNC:28050]	protein_coding;nonsense_mediated_decay;retained_intron;processed_transcript	7.82104	8.90994	7.03762	6.57836	6.71161	7.71476
chr19	2328615	2355095	+	ENSG00000005206	SPPL2B	ENST00000585725;ENST00000586332;ENST00000621568;ENST00000614794;ENST00000613503;ENST00000610743;ENST00000618220;ENST00000586111;ENST00000587851;ENST00000593243;ENST00000622308;ENST00000612623;ENST00000614784;ENST00000589515	GO:0000139(Golgi membrane);GO:0004190(aspartic-type endopeptidase activity);GO:0005515(protein binding);GO:0005654(nucleoplasm);GO:0005764(lysosome);GO:0005765(lysosomal membrane);GO:0005768(endosome);GO:0005794(Golgi apparatus);GO:0005813(centrosome);GO:0005886(plasma membrane);GO:0006508(proteolysis);GO:0006509(membrane protein ectodomain proteolysis);GO:0008233(peptidase activity);GO:0010008(e…	NA	NA	NA	signal peptide peptidase like 2B [Source:HGNC Symbol;Acc:HGNC:30627]	processed_transcript;nonsense_mediated_decay;protein_coding;retained_intron	5.03661	4.51934	4.70949	3.28454	3.9737	3.3913
chr9	35104112	35116341	-	ENSG00000005238	FAM214B	ENST00000378566;ENST00000322813;ENST00000603301;ENST00000488109;ENST00000378561;ENST00000378557;ENST00000605104;ENST00000605392	GO:0005515(protein binding);GO:0005634(nucleus);GO:0005634(nucleus)	NA	NA	NA	family with sequence similarity 214 member B [Source:HGNC Symbol;Acc:HGNC:25666]	protein_coding;processed_transcript	1.77079	1.27806	2.85331	1.90032	1.7343	2.14022
chr17	48026167	48038030	-	ENSG00000005243	COPZ2	ENST00000580409;ENST00000583414;ENST00000581756;ENST00000621465;ENST00000585182;ENST00000584955;ENST00000579263	GO:0000139(Golgi membrane);GO:0005737(cytoplasm);GO:0005789(endoplasmic reticulum membrane);GO:0005794(Golgi apparatus);GO:0005801(cis-Golgi network);GO:0005829(cytosol);GO:0006886(intracellular protein transport);GO:0006890(retrograde vesicle-mediated transport, Golgi to endoplasmic reticulum);GO:0006891(intra-Golgi vesicle-mediated transport);GO:0015031(protein transport);GO:0016020(membrane);G…	NA	NA	NA	COPI coat complex subunit zeta 2 [Source:HGNC Symbol;Acc:HGNC:19356]	retained_intron;nonsense_mediated_decay;protein_coding	0.635856	0.468384	0.783682	1.50258	0.449687	1.20961
chr7	107044705	107161811	+	ENSG00000005249	PRKAR2B	ENST00000265717;ENST00000393613;ENST00000488792	GO:0000166(nucleotide binding);GO:0001932(regulation of protein phosphorylation);GO:0004862(cAMP-dependent protein kinase inhibitor activity);GO:0005515(protein binding);GO:0005737(cytoplasm);GO:0005813(centrosome);GO:0005829(cytosol);GO:0005886(plasma membrane);GO:0005952(cAMP-dependent protein kinase complex);GO:0006631(fatty acid metabolic process);GO:0007612(learning);GO:0008603(cAMP-dependen…	04910(Insulin signaling pathway);04910(Insulin signaling pathway)	NA	NA	protein kinase cAMP-dependent type II regulatory subunit beta [Source:HGNC Symbol;Acc:HGNC:9392]	protein_coding;processed_transcript	2.22331	1.36905	3.39861	2.41379	1.7405	3.67648
X	11758159	11775772	+	ENSG00000005302	MSL3	ENST00000361672;ENST00000337339;ENST00000647869;ENST00000649988;ENST00000312196;ENST00000647701;ENST00000648889;ENST00000647857;ENST00000648918;ENST00000398527;ENST00000648120;ENST00000473380;ENST00000649078;ENST00000649602;ENST00000649308;ENST00000649684;ENST00000380693;ENST00000478462;ENST00000648207;ENST00000649851;ENST00000649797;ENST00000648614;ENST00000482871;ENST00000649271;ENST00000494268…	GO:0000123(histone acetyltransferase complex);GO:0003677(DNA binding);GO:0005515(protein binding);GO:0005634(nucleus);GO:0005654(nucleoplasm);GO:0006325(chromatin organization);GO:0006355(regulation of DNA-templated transcription);GO:0016573(histone acetylation);GO:0016575(histone deacetylation);GO:0035064(methylated histone binding);GO:0035267(NuA4 histone acetyltransferase complex);GO:0043967(h…	NA	NA	NA	MSL complex subunit 3 [Source:HGNC Symbol;Acc:HGNC:7370]	protein_coding;retained_intron	11.2301	4.66853	9.29233	10.1824	5.52702	5.74458
chr16	3725054	3880713	-	ENSG00000005339	CREBBP	ENST00000262367;ENST00000382070;ENST00000637492;ENST00000571763;ENST00000576720;ENST00000570939;ENST00000574740;ENST00000573517;ENST00000572569;ENST00000635919;ENST00000573672;ENST00000571826;ENST00000572134;ENST00000575237;ENST00000634839;ENST00000636002;ENST00000635753;ENST00000635899;ENST00000636895	GO:0000122(negative regulation of transcription by RNA polymerase II);GO:0000123(histone acetyltransferase complex);GO:0000785(chromatin);GO:0001223(transcription coactivator binding);GO:0001666(response to hypoxia);GO:0002039(p53 binding);GO:0002223(stimulatory C-type lectin receptor signaling pathway);GO:0003682(chromatin binding);GO:0003684(damaged DNA binding);GO:0003712(transcription coregul…	04024(cAMP signaling pathway);04066(HIF-1 signaling pathway);04068(FoxO signaling pathway);04110(Cell cycle);04310(Wnt signaling pathway);04330(Notch signaling pathway);04350(TGF-beta signaling pathway);04520(Adherens junction);04630(JAK-STAT signaling pathway);04720(Long-term potentiation);04916(Melanogenesis);04919(Thyroid hormone signaling pathway);04922(Glucagon signaling pathway);04935(Growt…	K04498	EC:2.3.1.48	CREB binding protein [Source:HGNC Symbol;Acc:HGNC:2348]	protein_coding;retained_intron;processed_transcript	8.8897	8.62272	9.69756	8.42459	8.95653	9.28843
chr17	58301228	58328795	-	ENSG00000005379	TSPOAP1	ENST00000581692;ENST00000581675;ENST00000268893;ENST00000343736;ENST00000580669;ENST00000578511;ENST00000577871;ENST00000582679;ENST00000578486;ENST00000585149;ENST00000583624	GO:0005515(protein binding);GO:0005737(cytoplasm);GO:0005739(mitochondrion);GO:0005829(cytosol);GO:0008150(biological_process);GO:0030156(benzodiazepine receptor binding);GO:0044305(calyx of Held);GO:0098978(glutamatergic synapse);GO:0099509(regulation of presynaptic cytosolic calcium ion concentration);GO:0099626(voltage-gated calcium channel activity involved in regulation of presynaptic cytoso…	NA	NA	NA	TSPO associated protein 1 [Source:HGNC Symbol;Acc:HGNC:16831]	retained_intron;protein_coding	2.31666	1.10846	2.10752	1.87398	1.22706	1.15626
chr17	58269855	58280935	-	ENSG00000005381	MPO	ENST00000225275;ENST00000699292	GO:0001878(response to yeast);GO:0002149(hypochlorous acid biosynthetic process);GO:0002679(respiratory burst involved in defense response);GO:0003682(chromatin binding);GO:0004601(peroxidase activity);GO:0005515(protein binding);GO:0005576(extracellular region);GO:0005615(extracellular space);GO:0005634(nucleus);GO:0005654(nucleoplasm);GO:0005764(lysosome);GO:0006952(defense response);GO:0006979…	00983(Drug metabolism - other enzymes);04145(Phagosome);05202(Transcriptional misregulation in cancer);05221(Acute myeloid leukemia);05221(Acute myeloid leukemia)	K10789	EC:1.11.2.2	myeloperoxidase [Source:HGNC Symbol;Acc:HGNC:7218]	protein_coding;retained_intron	0.0702101	0	0.146361	0.0279931	0	0
chr7	95297676	95324532	-	ENSG00000005421	PON1	ENST00000222381;ENST00000462594	GO:0004063(aryldialkylphosphatase activity);GO:0004064(arylesterase activity);GO:0005509(calcium ion binding);GO:0005543(phospholipid binding);GO:0005576(extracellular region);GO:0005615(extracellular space);GO:0006629(lipid metabolic process);GO:0008203(cholesterol metabolic process);GO:0009636(response to toxic substance);GO:0010875(positive regulation of cholesterol efflux);GO:0016787(hydrolas…	NA	K01045	EC:3.1.1.2;EC:3.1.8.1	paraoxonase 1 [Source:HGNC Symbol;Acc:HGNC:9204]	protein_coding;retained_intron	0.0201888	0	0.0991667	0.0375513	0	0.126004
chr2	75652000	75710985	-	ENSG00000005436	GCFC2	ENST00000321027;ENST00000470197;ENST00000409857;ENST00000427862;ENST00000472230;ENST00000486016;ENST00000470503	GO:0000245(spliceosomal complex assembly);GO:0000390(spliceosomal complex disassembly);GO:0000398(mRNA splicing, via spliceosome);GO:0003677(DNA binding);GO:0005515(protein binding);GO:0005634(nucleus);GO:0005654(nucleoplasm);GO:0005730(nucleolus);GO:0005829(cytosol);GO:0006355(regulation of DNA-templated transcription);GO:0006397(mRNA processing);GO:0008380(RNA splicing);GO:0045892(negative regu…	NA	NA	NA	GC-rich sequence DNA-binding factor 2 [Source:HGNC Symbol;Acc:HGNC:1317]	protein_coding;retained_intron;nonsense_mediated_decay	2.16283	4.18425	2.68582	2.72875	3.79239	2.56687
chr2	74421678	74425755	+	ENSG00000005448	WDR54	ENST00000461531;ENST00000409791;ENST00000475328;ENST00000469932;ENST00000493982;ENST00000348227;ENST00000465134;ENST00000482880;ENST00000468778;ENST00000469321;ENST00000482605	GO:0002091(negative regulation of receptor internalization);GO:0005515(protein binding);GO:0031982(vesicle);GO:0042058(regulation of epidermal growth factor receptor signaling pathway);GO:0042803(protein homodimerization activity);GO:0043408(regulation of MAPK cascade);GO:0043408(regulation of MAPK cascade)	NA	NA	NA	WD repeat domain 54 [Source:HGNC Symbol;Acc:HGNC:25770]	processed_transcript;protein_coding;retained_intron	2.17923	1.05766	1.94558	2.42748	1.35351	1.76606
chr7	87345664	87399794	+	ENSG00000005469	CROT	ENST00000331536;ENST00000419147;ENST00000412227;ENST00000442291;ENST00000488850;ENST00000469785;ENST00000479014	GO:0005515(protein binding);GO:0005777(peroxisome);GO:0005782(peroxisomal matrix);GO:0005829(cytosol);GO:0006091(generation of precursor metabolites and energy);GO:0006629(lipid metabolic process);GO:0006631(fatty acid metabolic process);GO:0006635(fatty acid beta-oxidation);GO:0008458(carnitine O-octanoyltransferase activity);GO:0009437(carnitine metabolic process);GO:0015908(fatty acid transpor…	04146(Peroxisome);04146(Peroxisome)	K05940	EC:2.3.1.137	carnitine O-octanoyltransferase [Source:HGNC Symbol;Acc:HGNC:2366]	protein_coding;retained_intron	4.36327	7.80594	11.7241	3.26592	15.6891	5.40838
chr7	87401696	87480435	-	ENSG00000005471	ABCB4	ENST00000649586;ENST00000440025;ENST00000265723;ENST00000359206;ENST00000453593;ENST00000467983;ENST00000467079;ENST00000469770;ENST00000643670;ENST00000644106;ENST00000473795;ENST00000417608	GO:0000166(nucleotide binding);GO:0005515(protein binding);GO:0005524(ATP binding);GO:0005548(phospholipid transporter activity);GO:0005654(nucleoplasm);GO:0005737(cytoplasm);GO:0005829(cytosol);GO:0005886(plasma membrane);GO:0005887(integral component of plasma membrane);GO:0005925(focal adhesion);GO:0006629(lipid metabolic process);GO:0006869(lipid transport);GO:0015629(actin cytoskeleton);GO:0…	02010(ABC transporters);04976(Bile secretion);04976(Bile secretion)	K05659	EC:7.6.2.2	ATP binding cassette subfamily B member 4 [Source:HGNC Symbol;Acc:HGNC:45]	protein_coding;retained_intron;nonsense_mediated_decay	1.71689	0.0912341	1.05916	1.02759	0.104466	0.126717
chr7	104940943	105115019	+	ENSG00000005483	KMT2E	ENST00000653259;ENST00000671314;ENST00000415513;ENST00000622386;ENST00000257745;ENST00000479838;ENST00000334884;ENST00000700500;ENST00000311117;ENST00000474203;ENST00000480368;ENST00000495267;ENST00000476671;ENST00000478079;ENST00000667857;ENST00000482560;ENST00000700336;ENST00000485619;ENST00000468607;ENST00000496191	GO:0000785(chromatin);GO:0000791(euchromatin);GO:0002446(neutrophil mediated immunity);GO:0005515(protein binding);GO:0005634(nucleus);GO:0005654(nucleoplasm);GO:0005694(chromosome);GO:0005737(cytoplasm);GO:0005815(microtubule organizing center);GO:0005856(cytoskeleton);GO:0005886(plasma membrane);GO:0006306(DNA methylation);GO:0006325(chromatin organization);GO:0007049(cell cycle);GO:0016020(mem…	00310(Lysine degradation);01100(Metabolic pathways);01100(Metabolic pathways)	K09189	EC:2.1.1.354	lysine methyltransferase 2E (inactive) [Source:HGNC Symbol;Acc:HGNC:18541]	retained_intron;processed_transcript;protein_coding;nonsense_mediated_decay	16.6976	15.6784	15.0979	17.9403	17.6165	13.2002
chr7	75842602	75888926	+	ENSG00000005486	RHBDD2	ENST00000318622;ENST00000454791;ENST00000006777;ENST00000476218;ENST00000468304;ENST00000428119;ENST00000467406	GO:0000139(Golgi membrane);GO:0000839(Hrd1p ubiquitin ligase ERAD-L complex);GO:0004252(serine-type endopeptidase activity);GO:0005515(protein binding);GO:0005654(nucleoplasm);GO:0005794(Golgi apparatus);GO:0016020(membrane);GO:0016021(integral component of membrane);GO:0030176(integral component of endoplasmic reticulum membrane);GO:0030433(ubiquitin-dependent ERAD pathway);GO:0030968(endoplasmi…	NA	NA	NA	rhomboid domain containing 2 [Source:HGNC Symbol;Acc:HGNC:23082]	protein_coding;nonsense_mediated_decay;processed_transcript	10.4165	10.1679	10.3979	8.60697	11.9121	12.8986
chr16	981770	986979	+	ENSG00000005513	SOX8	ENST00000293894;ENST00000566034	GO:0000122(negative regulation of transcription by RNA polymerase II);GO:0000785(chromatin);GO:0000978(RNA polymerase II cis-regulatory region sequence-specific DNA binding);GO:0000981(DNA-binding transcription factor activity, RNA polymerase II-specific);GO:0000987(cis-regulatory region sequence-specific DNA binding);GO:0001649(osteoblast differentiation);GO:0001701(in utero embryonic developmen…	NA	NA	NA	SRY-box transcription factor 8 [Source:HGNC Symbol;Acc:HGNC:11203]	protein_coding;retained_intron	1.14962	0.0980387	0.735279	0.605939	0.0242844	2.14551
chr6	82169986	82247754	-	ENSG00000005700	IBTK	ENST00000505222;ENST00000306270;ENST00000508381;ENST00000445419;ENST00000503400;ENST00000510291;ENST00000471036;ENST00000369751	GO:0001933(negative regulation of protein phosphorylation);GO:0005515(protein binding);GO:0005634(nucleus);GO:0005654(nucleoplasm);GO:0005737(cytoplasm);GO:0016020(membrane);GO:0019901(protein kinase binding);GO:0030292(protein tyrosine kinase inhibitor activity);GO:0051209(release of sequestered calcium ion into cytosol);GO:0061099(negative regulation of protein tyrosine kinase activity);GO:0061…	NA	NA	NA	inhibitor of Bruton tyrosine kinase [Source:HGNC Symbol;Acc:HGNC:17853]	retained_intron;protein_coding;nonsense_mediated_decay	8.84169	6.5934	8.3634	8.38277	7.05728	8.64369
chr11	3339261	3379222	-	ENSG00000005801	ZNF195	ENST00000528796;ENST00000354599;ENST00000399602;ENST00000343338;ENST00000620374;ENST00000649622;ENST00000429541;ENST00000005082;ENST00000526601;ENST00000438262;ENST00000528410;ENST00000529789;ENST00000525313;ENST00000533036;ENST00000529228;ENST00000526598;ENST00000528636;ENST00000427810;ENST00000530643;ENST00000525502;ENST00000526501;ENST00000529085;ENST00000527386	GO:0000978(RNA polymerase II cis-regulatory region sequence-specific DNA binding);GO:0000981(DNA-binding transcription factor activity, RNA polymerase II-specific);GO:0003677(DNA binding);GO:0005634(nucleus);GO:0006355(regulation of DNA-templated transcription);GO:0006357(regulation of transcription by RNA polymerase II);GO:0008270(zinc ion binding);GO:0046872(metal ion binding);GO:0046872(metal …	05168(Herpes simplex virus 1 infection);05168(Herpes simplex virus 1 infection)	NA	NA	zinc finger protein 195 [Source:HGNC Symbol;Acc:HGNC:12986]	protein_coding;retained_intron;nonsense_mediated_decay;processed_transcript	4.20936	7.63127	4.02759	3.65948	12.5875	5.40068
chr13	77042474	77327094	-	ENSG00000005810	MYCBP2	ENST00000695078;ENST00000682321;ENST00000683823;ENST00000684354;ENST00000695079;ENST00000357337;ENST00000544440;ENST00000683697;ENST00000695080;ENST00000695082;ENST00000695083;ENST00000429715;ENST00000695084;ENST00000695085;ENST00000695086;ENST00000695087;ENST00000485061;ENST00000695088;ENST00000466564;ENST00000486679;ENST00000695089;ENST00000695090;ENST00000695091;ENST00000695092;ENST00000695094…	GO:0005085(guanyl-nucleotide exchange factor activity);GO:0005515(protein binding);GO:0005634(nucleus);GO:0005654(nucleoplasm);GO:0005737(cytoplasm);GO:0005829(cytosol);GO:0005856(cytoskeleton);GO:0008045(motor neuron axon guidance);GO:0008270(zinc ion binding);GO:0015630(microtubule cytoskeleton);GO:0016020(membrane);GO:0016567(protein ubiquitination);GO:0016740(transferase activity);GO:0019222(…	NA	K10693	EC:2.3.2.33	MYC binding protein 2 [Source:HGNC Symbol;Acc:HGNC:23386]	retained_intron;protein_coding;processed_transcript	16.9923	8.81314	13.8134	15.8465	10.0754	9.37587
chr13	76992598	77027195	-	ENSG00000005812	FBXL3	ENST00000485797;ENST00000477982;ENST00000355619;ENST00000417323;ENST00000470210	GO:0000086(G2/M transition of mitotic cell cycle);GO:0000151(ubiquitin ligase complex);GO:0004842(ubiquitin-protein transferase activity);GO:0005515(protein binding);GO:0005634(nucleus);GO:0005737(cytoplasm);GO:0005829(cytosol);GO:0016567(protein ubiquitination);GO:0016604(nuclear body);GO:0019005(SCF ubiquitin ligase complex);GO:0031146(SCF-dependent proteasomal ubiquitin-dependent protein catab…	04710(Circadian rhythm);04710(Circadian rhythm)	NA	NA	F-box and leucine rich repeat protein 3 [Source:HGNC Symbol;Acc:HGNC:13599]	processed_transcript;protein_coding	11.0441	10.2565	10.1996	10.9801	8.68394	8.73414
chr16	30472658	30523567	+	ENSG00000005844	ITGAL	ENST00000678203;ENST00000677830;ENST00000562652;ENST00000358164;ENST00000356798;ENST00000565864;ENST00000562857;ENST00000569725;ENST00000676652;ENST00000566149;ENST00000568012;ENST00000564935;ENST00000568987;ENST00000563615;ENST00000562020;ENST00000679323;ENST00000566267;ENST00000678574;ENST00000564632	GO:0002291(T cell activation via T cell receptor contact with antigen bound to MHC molecule on antigen presenting cell);GO:0005178(integrin binding);GO:0005515(protein binding);GO:0005886(plasma membrane);GO:0006909(phagocytosis);GO:0006954(inflammatory response);GO:0007155(cell adhesion);GO:0007157(heterophilic cell-cell adhesion via plasma membrane cell adhesion molecules);GO:0007159(leukocyte …	04015(Rap1 signaling pathway);04514(Cell adhesion molecules);04650(Natural killer cell mediated cytotoxicity);04670(Leukocyte transendothelial migration);04810(Regulation of actin cytoskeleton);05144(Malaria);05150(Staphylococcus aureus infection);05166(Human T-cell leukemia virus 1 infection);05169(Epstein-Barr virus infection);05323(Rheumatoid arthritis);05416(Viral myocarditis);05416(Viral myo…	NA	NA	integrin subunit alpha L [Source:HGNC Symbol;Acc:HGNC:6148]	nonsense_mediated_decay;protein_coding;retained_intron;processed_transcript	25.4385	5.94521	18.6548	19.072	7.37779	9.43646
chr17	50094737	50112152	+	ENSG00000005882	PDK2	ENST00000007708;ENST00000503614;ENST00000503176;ENST00000508960;ENST00000505897;ENST00000511026;ENST00000515040;ENST00000510219;ENST00000506242;ENST00000503076;ENST00000512204;ENST00000506647	GO:0000166(nucleotide binding);GO:0004672(protein kinase activity);GO:0004740(pyruvate dehydrogenase (acetyl-transferring) kinase activity);GO:0005515(protein binding);GO:0005524(ATP binding);GO:0005654(nucleoplasm);GO:0005739(mitochondrion);GO:0005759(mitochondrial matrix);GO:0005829(cytosol);GO:0005967(mitochondrial pyruvate dehydrogenase complex);GO:0005975(carbohydrate metabolic process);GO:0…	NA	K00898	EC:2.7.11.2	pyruvate dehydrogenase kinase 2 [Source:HGNC Symbol;Acc:HGNC:8810]	protein_coding;retained_intron;processed_transcript	3.58445	2.22672	2.95802	2.71749	2.55658	2.69819
chr17	50055968	50090481	+	ENSG00000005884	ITGA3	ENST00000506401;ENST00000505306;ENST00000320031;ENST00000508100;ENST00000570989;ENST00000512553;ENST00000505552;ENST00000510809;ENST00000505612;ENST00000507771;ENST00000515147;ENST00000504417;ENST00000506437;ENST00000514834	GO:0001764(neuron migration);GO:0001968(fibronectin binding);GO:0002020(protease binding);GO:0005178(integrin binding);GO:0005515(protein binding);GO:0005518(collagen binding);GO:0005886(plasma membrane);GO:0005925(focal adhesion);GO:0007155(cell adhesion);GO:0007160(cell-matrix adhesion);GO:0007229(integrin-mediated signaling pathway);GO:0007266(Rho protein signal transduction);GO:0007507(heart …	04151(PI3K-Akt signaling pathway);04510(Focal adhesion);04512(ECM-receptor interaction);04640(Hematopoietic cell lineage);04810(Regulation of actin cytoskeleton);05165(Human papillomavirus infection);05200(Pathways in cancer);05222(Small cell lung cancer);05410(Hypertrophic cardiomyopathy);05412(Arrhythmogenic right ventricular cardiomyopathy);05414(Dilated cardiomyopathy);05414(Dilated cardiomyo…	NA	NA	integrin subunit alpha 3 [Source:HGNC Symbol;Acc:HGNC:6139]	nonsense_mediated_decay;retained_intron;protein_coding	4.55326	6.05935	5.80402	3.00667	5.06629	5.69467
X	24149173	24216255	+	ENSG00000005889	ZFX	ENST00000497813;ENST00000379188;ENST00000304543;ENST00000379177;ENST00000459724;ENST00000480195;ENST00000474385	GO:0000785(chromatin);GO:0000978(RNA polymerase II cis-regulatory region sequence-specific DNA binding);GO:0001228(DNA-binding transcription activator activity, RNA polymerase II-specific);GO:0003677(DNA binding);GO:0005634(nucleus);GO:0005654(nucleoplasm);GO:0005694(chromosome);GO:0005730(nucleolus);GO:0006355(regulation of DNA-templated transcription);GO:0006357(regulation of transcription by R…	NA	NA	NA	zinc finger protein X-linked [Source:HGNC Symbol;Acc:HGNC:12869]	processed_transcript;protein_coding	10.9594	8.02863	11.1083	9.8623	9.22727	9.58933
X	120426148	120469365	-	ENSG00000005893	LAMP2	ENST00000200639;ENST00000434600;ENST00000486593;ENST00000371335	GO:0000421(autophagosome membrane);GO:0005515(protein binding);GO:0005615(extracellular space);GO:0005737(cytoplasm);GO:0005764(lysosome);GO:0005765(lysosomal membrane);GO:0005768(endosome);GO:0005770(late endosome);GO:0005802(trans-Golgi network);GO:0005886(plasma membrane);GO:0006605(protein targeting);GO:0006914(autophagy);GO:0009267(cellular response to starvation);GO:0010008(endosome membran…	04140(Autophagy - animal);04142(Lysosome);04145(Phagosome);05152(Tuberculosis);05152(Tuberculosis)	NA	NA	lysosomal associated membrane protein 2 [Source:HGNC Symbol;Acc:HGNC:6501]	protein_coding;nonsense_mediated_decay	8.1046	15.1397	14.8007	10.4898	13.2151	10.1067
chr17	44372180	44389649	-	ENSG00000005961	ITGA2B	ENST00000648408;ENST00000262407;ENST00000592462;ENST00000592226;ENST00000589645;ENST00000592075;ENST00000592944	GO:0001525(angiogenesis);GO:0005178(integrin binding);GO:0005515(protein binding);GO:0005886(plasma membrane);GO:0005925(focal adhesion);GO:0007155(cell adhesion);GO:0007160(cell-matrix adhesion);GO:0007229(integrin-mediated signaling pathway);GO:0008305(integrin complex);GO:0009897(external side of plasma membrane);GO:0009986(cell surface);GO:0016020(membrane);GO:0016021(integral component of me…	04015(Rap1 signaling pathway);04151(PI3K-Akt signaling pathway);04510(Focal adhesion);04512(ECM-receptor interaction);04611(Platelet activation);04640(Hematopoietic cell lineage);04810(Regulation of actin cytoskeleton);05165(Human papillomavirus infection);05200(Pathways in cancer);05222(Small cell lung cancer);05410(Hypertrophic cardiomyopathy);05412(Arrhythmogenic right ventricular cardiomyopat…	NA	NA	integrin subunit alpha 2b [Source:HGNC Symbol;Acc:HGNC:6138]	protein_coding;retained_intron	0.0989	0.07542	0.302308	0.0866061	0.0660912	0.0469101
chr7	95478444	95540233	+	ENSG00000005981	ASB4	ENST00000257621;ENST00000325885	GO:0004842(ubiquitin-protein transferase activity);GO:0005515(protein binding);GO:0005829(cytosol);GO:0016567(protein ubiquitination);GO:0019899(enzyme binding);GO:0031462(Cul2-RING ubiquitin ligase complex);GO:0031466(Cul5-RING ubiquitin ligase complex);GO:0031625(ubiquitin protein ligase binding);GO:0035556(intracellular signal transduction);GO:0051865(protein autoubiquitination);GO:0061630(ubi…	NA	NA	NA	ankyrin repeat and SOCS box containing 4 [Source:HGNC Symbol;Acc:HGNC:16009]	processed_transcript;protein_coding	0	0	0.0931533	0.0978204	0	0.043661
chr16	19501693	19522123	-	ENSG00000006007	GDE1	ENST00000353258;ENST00000564172;ENST00000563645;ENST00000569899;ENST00000569773	GO:0004622(lysophospholipase activity);GO:0005515(protein binding);GO:0005886(plasma membrane);GO:0006580(ethanolamine metabolic process);GO:0006629(lipid metabolic process);GO:0006644(phospholipid metabolic process);GO:0008081(phosphoric diester hydrolase activity);GO:0008889(glycerophosphodiester phosphodiesterase activity);GO:0016020(membrane);GO:0016021(integral component of membrane);GO:0016…	NA	K19179	EC:3.1.4.44	glycerophosphodiester phosphodiesterase 1 [Source:HGNC Symbol;Acc:HGNC:29644]	protein_coding;nonsense_mediated_decay;retained_intron	7.81567	9.42583	10.3676	8.76697	10.7948	9.47911
chr19	18588685	18592337	+	ENSG00000006015	REX1BD	ENST00000598375;ENST00000450195;ENST00000600997;ENST00000358607;ENST00000601736;ENST00000597371;ENST00000595490;ENST00000595077	GO:0005515(protein binding);GO:0005515(protein binding)	NA	NA	NA	required for excision 1-B domain containing [Source:HGNC Symbol;Acc:HGNC:26098]	retained_intron;protein_coding;nonsense_mediated_decay	2.72605	2.6962	2.45644	1.97788	1.68791	1.8024
chr19	18572220	18607741	-	ENSG00000006016	CRLF1	ENST00000594325;ENST00000596360;ENST00000684169	GO:0001657(ureteric bud development);GO:0004896(cytokine receptor activity);GO:0005125(cytokine activity);GO:0005127(ciliary neurotrophic factor receptor binding);GO:0005515(protein binding);GO:0005576(extracellular region);GO:0005615(extracellular space);GO:0005829(cytosol);GO:0008284(positive regulation of cell population proliferation);GO:0009897(external side of plasma membrane);GO:0019221(cy…	NA	NA	NA	cytokine receptor like factor 1 [Source:HGNC Symbol;Acc:HGNC:2364]	processed_transcript;retained_intron;protein_coding	0	0	0.259757	0.306643	0	0.0401798
chr17	47807372	47821834	-	ENSG00000006025	OSBPL7	ENST00000007414;ENST00000583167;ENST00000392507;ENST00000579728;ENST00000613735;ENST00000578461;ENST00000580140;ENST00000580808;ENST00000584698;ENST00000580226;ENST00000585051	GO:0005515(protein binding);GO:0005654(nucleoplasm);GO:0005737(cytoplasm);GO:0005776(autophagosome);GO:0005783(endoplasmic reticulum);GO:0005789(endoplasmic reticulum membrane);GO:0005829(cytosol);GO:0005886(plasma membrane);GO:0006699(bile acid biosynthetic process);GO:0006869(lipid transport);GO:0008289(lipid binding);GO:0010506(regulation of autophagy);GO:0015248(sterol transporter activity);G…	NA	NA	NA	oxysterol binding protein like 7 [Source:HGNC Symbol;Acc:HGNC:16387]	protein_coding;retained_intron;nonsense_mediated_decay	2.90866	1.39283	2.63243	2.13977	1.88736	2.40034
chr17	32927910	32945106	+	ENSG00000006042	TMEM98	ENST00000395149;ENST00000579849;ENST00000582227;ENST00000578289;ENST00000439138;ENST00000583437;ENST00000583120	GO:0005515(protein binding);GO:0005576(extracellular region);GO:0005615(extracellular space);GO:0005783(endoplasmic reticulum);GO:0005789(endoplasmic reticulum membrane);GO:0005886(plasma membrane);GO:0010955(negative regulation of protein processing);GO:0016020(membrane);GO:0016021(integral component of membrane);GO:0031642(negative regulation of myelination);GO:0045063(T-helper 1 cell different…	NA	NA	NA	transmembrane protein 98 [Source:HGNC Symbol;Acc:HGNC:24529]	protein_coding;retained_intron	1.95781	0.274139	1.78432	2.27946	0.377519	2.60709
chr17	7288263	7294639	-	ENSG00000006047	YBX2	ENST00000571834;ENST00000571485;ENST00000570720	GO:0003676(nucleic acid binding);GO:0003677(DNA binding);GO:0003723(RNA binding);GO:0005634(nucleus);GO:0005737(cytoplasm);GO:0006366(transcription by RNA polymerase II);GO:0007283(spermatogenesis);GO:0009386(translational attenuation);GO:0010468(regulation of gene expression);GO:0048599(oocyte development);GO:0120162(positive regulation of cold-induced thermogenesis);GO:0120162(positive regulati…	NA	NA	NA	Y-box binding protein 2 [Source:HGNC Symbol;Acc:HGNC:17948]	retained_intron	0.161243	0.0401974	0.100085	0.153493	1.97064	0.0797183
chr17	41346092	41350828	-	ENSG00000006059	KRT33A	ENST00000007735	GO:0005198(structural molecule activity);GO:0005615(extracellular space);GO:0005829(cytosol);GO:0005856(cytoskeleton);GO:0005882(intermediate filament);GO:0030855(epithelial cell differentiation);GO:0045109(intermediate filament organization)	04915(Estrogen signaling pathway);05150(Staphylococcus aureus infection)	NA	NA	keratin 33A [Source:HGNC Symbol;Acc:HGNC:6450]	protein_coding	0	0.410588	0.132359	0	0.316376	0
chr17	45263119	45317029	-	ENSG00000006062	MAP3K14	ENST00000344686;ENST00000680632;ENST00000376926;ENST00000592267;ENST00000586644;ENST00000617331	GO:0000165(MAPK cascade);GO:0000166(nucleotide binding);GO:0001650(fibrillar center);GO:0004672(protein kinase activity);GO:0004674(protein serine/threonine kinase activity);GO:0004704(NF-kappaB-inducing kinase activity);GO:0004709(MAP kinase kinase kinase activity);GO:0004712(protein serine/threonine/tyrosine kinase activity);GO:0005515(protein binding);GO:0005524(ATP binding);GO:0005654(nucleop…	04010(MAPK signaling pathway);04064(NF-kappa B signaling pathway);04210(Apoptosis);04380(Osteoclast differentiation);04625(C-type lectin receptor signaling pathway);04660(T cell receptor signaling pathway);04668(TNF signaling pathway);04672(Intestinal immune network for IgA production);05120(Epithelial cell signaling in Helicobacter pylori infection);05166(Human T-cell leukemia virus 1 infection)…	K04466	EC:2.7.11.25	mitogen-activated protein kinase kinase kinase 14 [Source:HGNC Symbol;Acc:HGNC:6853]	protein_coding;nonsense_mediated_decay;retained_intron	10.5436	5.87555	8.62081	7.52741	6.38888	7.73451
chr11	17392498	17476894	-	ENSG00000006071	ABCC8	ENST00000683693;ENST00000532220;ENST00000682185;ENST00000645760;ENST00000645004;ENST00000682863;ENST00000682053;ENST00000683808;ENST00000684221;ENST00000684614;ENST00000612903;ENST00000683066	GO:0000166(nucleotide binding);GO:0001678(cellular glucose homeostasis);GO:0005267(potassium channel activity);GO:0005515(protein binding);GO:0005524(ATP binding);GO:0005739(mitochondrion);GO:0005886(plasma membrane);GO:0006813(potassium ion transport);GO:0007565(female pregnancy);GO:0007613(memory);GO:0008281(sulfonylurea receptor activity);GO:0008282(inward rectifying potassium channel);GO:0008…	02010(ABC transporters);04911(Insulin secretion);04930(Type II diabetes mellitus);04930(Type II diabetes mellitus)	NA	NA	ATP binding cassette subfamily C member 8 [Source:HGNC Symbol;Acc:HGNC:59]	retained_intron;nonsense_mediated_decay;processed_transcript	0	0.00173839	0.0564359	0.024947	0.00137079	0
chr11	60924460	60937159	+	ENSG00000006118	TMEM132A	ENST00000453848;ENST00000537065;ENST00000005286;ENST00000543732;ENST00000537110;ENST00000534983;ENST00000544098;ENST00000536409;ENST00000538090;ENST00000540112	GO:0000139(Golgi membrane);GO:0003674(molecular_function);GO:0005783(endoplasmic reticulum);GO:0005788(endoplasmic reticulum lumen);GO:0005789(endoplasmic reticulum membrane);GO:0005794(Golgi apparatus);GO:0008150(biological_process);GO:0016020(membrane);GO:0016021(integral component of membrane);GO:0070062(extracellular exosome);GO:0070062(extracellular exosome)	NA	NA	NA	transmembrane protein 132A [Source:HGNC Symbol;Acc:HGNC:31092]	protein_coding;processed_transcript;retained_intron	2.03173	5.28219	3.99435	1.44448	7.86644	6.23216
chr17	35578046	35726413	+	ENSG00000006125	AP2B1	ENST00000616784;ENST00000621914;ENST00000620039;ENST00000590538;ENST00000612035;ENST00000610402;ENST00000614600;ENST00000590432;ENST00000612116;ENST00000618940;ENST00000593014;ENST00000628168;ENST00000591561;ENST00000619183;ENST00000588116;ENST00000587805	GO:0001822(kidney development);GO:0003279(cardiac septum development);GO:0003281(ventricular septum development);GO:0005048(signal sequence binding);GO:0005515(protein binding);GO:0005829(cytosol);GO:0005886(plasma membrane);GO:0005905(clathrin-coated pit);GO:0006886(intracellular protein transport);GO:0006897(endocytosis);GO:0007507(heart development);GO:0009898(cytoplasmic side of plasma membra…	04144(Endocytosis);04721(Synaptic vesicle cycle);04961(Endocrine and other factor-regulated calcium reabsorption);05016(Huntington disease);05016(Huntington disease)	NA	NA	adaptor related protein complex 2 subunit beta 1 [Source:HGNC Symbol;Acc:HGNC:563]	protein_coding;nonsense_mediated_decay;processed_transcript	21.4458	21.0054	24.9434	23.989	21.4266	24.6514
chr16	3263800	3301401	+	ENSG00000006194	ZNF263	ENST00000572748;ENST00000219069;ENST00000573578;ENST00000574253;ENST00000575823;ENST00000575332;ENST00000574674	GO:0000122(negative regulation of transcription by RNA polymerase II);GO:0000976(transcription cis-regulatory region binding);GO:0000978(RNA polymerase II cis-regulatory region sequence-specific DNA binding);GO:0000981(DNA-binding transcription factor activity, RNA polymerase II-specific);GO:0001227(DNA-binding transcription repressor activity, RNA polymerase II-specific);GO:0003677(DNA binding);…	NA	NA	NA	zinc finger protein 263 [Source:HGNC Symbol;Acc:HGNC:13056]	protein_coding	4.83601	5.17602	5.79678	4.23159	7.36131	5.36944
chr16	57372477	57385044	+	ENSG00000006210	CX3CL1	ENST00000563383;ENST00000006053;ENST00000565912	GO:0001774(microglial cell activation);GO:0001954(positive regulation of cell-matrix adhesion);GO:0002052(positive regulation of neuroblast proliferation);GO:0002523(leukocyte migration involved in inflammatory response);GO:0002548(monocyte chemotaxis);GO:0002931(response to ischemia);GO:0005102(signaling receptor binding);GO:0005125(cytokine activity);GO:0005178(integrin binding);GO:0005515(prot…	04060(Cytokine-cytokine receptor interaction);04061(Viral protein interaction with cytokine and cytokine receptor);04062(Chemokine signaling pathway);04668(TNF signaling pathway);05163(Human cytomegalovirus infection);05163(Human cytomegalovirus infection)	NA	NA	C-X3-C motif chemokine ligand 1 [Source:HGNC Symbol;Acc:HGNC:10647]	protein_coding	3.91217	7.39439	5.64571	3.29844	3.66676	7.09679
chr17	50543058	50555852	+	ENSG00000006282	SPATA20	ENST00000504334;ENST00000619622;ENST00000356488;ENST00000503127;ENST00000006658;ENST00000511605;ENST00000505456;ENST00000505559;ENST00000515526;ENST00000511845;ENST00000503063;ENST00000512181;ENST00000634597;ENST00000505336;ENST00000635113;ENST00000512416;ENST00000505656;ENST00000504265;ENST00000515619;ENST00000513618;ENST00000504271	GO:0005576(extracellular region);GO:0005975(carbohydrate metabolic process);GO:0007283(spermatogenesis);GO:0030154(cell differentiation);GO:0030154(cell differentiation)	NA	NA	NA	spermatogenesis associated 20 [Source:HGNC Symbol;Acc:HGNC:26125]	nonsense_mediated_decay;protein_coding;retained_intron	5.73682	4.27344	5.5079	5.2536	5.24748	4.97659
chr17	50560715	50627474	+	ENSG00000006283	CACNA1G	ENST00000359106;ENST00000416767;ENST00000506520	GO:0001508(action potential);GO:0001518(voltage-gated sodium channel complex);GO:0002027(regulation of heart rate);GO:0003163(sinoatrial node development);GO:0005216(ion channel activity);GO:0005244(voltage-gated ion channel activity);GO:0005245(voltage-gated calcium channel activity);GO:0005248(voltage-gated sodium channel activity);GO:0005261(cation channel activity);GO:0005262(calcium channel …	04010(MAPK signaling pathway);04020(Calcium signaling pathway);04713(Circadian entrainment);04925(Aldosterone synthesis and secretion);04927(Cortisol synthesis and secretion);04929(GnRH secretion);04930(Type II diabetes mellitus);04934(Cushing syndrome);04934(Cushing syndrome)	NA	NA	calcium voltage-gated channel subunit alpha1 G [Source:HGNC Symbol;Acc:HGNC:1394]	protein_coding	0.0984511	0.0695606	0.179644	0.142702	0	0.186868
chr16	3018445	3022383	+	ENSG00000006327	TNFRSF12A	ENST00000341627;ENST00000326577;ENST00000571351	GO:0001525(angiogenesis);GO:0005515(protein binding);GO:0005886(plasma membrane);GO:0006915(apoptotic process);GO:0007155(cell adhesion);GO:0016020(membrane);GO:0016021(integral component of membrane);GO:0030154(cell differentiation);GO:0043065(positive regulation of apoptotic process);GO:0061041(regulation of wound healing);GO:2001238(positive regulation of extrinsic apoptotic signaling pathway)…	04060(Cytokine-cytokine receptor interaction);04060(Cytokine-cytokine receptor interaction)	NA	NA	TNF receptor superfamily member 12A [Source:HGNC Symbol;Acc:HGNC:18152]	protein_coding;retained_intron	0.968826	3.51167	2.05302	2.17672	2.64132	2.45905
chr7	97005553	97011040	+	ENSG00000006377	DLX6	ENST00000518156;ENST00000493273;ENST00000555308	GO:0000785(chromatin);GO:0000978(RNA polymerase II cis-regulatory region sequence-specific DNA binding);GO:0000981(DNA-binding transcription factor activity, RNA polymerase II-specific);GO:0001501(skeletal system development);GO:0003677(DNA binding);GO:0003700(DNA-binding transcription factor activity);GO:0005634(nucleus);GO:0006355(regulation of DNA-templated transcription);GO:0006357(regulation…	NA	NA	NA	distal-less homeobox 6 [Source:HGNC Symbol;Acc:HGNC:2919]	protein_coding;processed_transcript	0.0205184	1.82032	0.305347	0.110562	0.864239	4.08306
chr14	70722526	70809534	-	ENSG00000006432	MAP3K9	ENST00000554752;ENST00000555993;ENST00000553414;ENST00000381250;ENST00000554146;ENST00000554024	GO:0000165(MAPK cascade);GO:0000166(nucleotide binding);GO:0004672(protein kinase activity);GO:0004674(protein serine/threonine kinase activity);GO:0004706(JUN kinase kinase kinase activity);GO:0004708(MAP kinase kinase activity);GO:0004709(MAP kinase kinase kinase activity);GO:0004712(protein serine/threonine/tyrosine kinase activity);GO:0004713(protein tyrosine kinase activity);GO:0005515(prote…	NA	K04417	EC:2.7.11.25	mitogen-activated protein kinase kinase kinase 9 [Source:HGNC Symbol;Acc:HGNC:6861]	protein_coding;retained_intron	2.45404	1.12664	2.06874	1.85034	1.16591	1.47704
chr7	39623565	39708120	+	ENSG00000006451	RALA	ENST00000468201;ENST00000005257;ENST00000436179;ENST00000434466;ENST00000466491	GO:0000166(nucleotide binding);GO:0001843(neural tube closure);GO:0003924(GTPase activity);GO:0003925(G protein activity);GO:0005515(protein binding);GO:0005525(GTP binding);GO:0005739(mitochondrion);GO:0005886(plasma membrane);GO:0005925(focal adhesion);GO:0006887(exocytosis);GO:0006935(chemotaxis);GO:0007049(cell cycle);GO:0007165(signal transduction);GO:0007265(Ras protein signal transduction)…	04014(Ras signaling pathway);04015(Rap1 signaling pathway);04072(Phospholipase D signaling pathway);05132(Salmonella infection);05200(Pathways in cancer);05210(Colorectal cancer);05212(Pancreatic cancer);05212(Pancreatic cancer)	NA	NA	RAS like proto-oncogene A [Source:HGNC Symbol;Acc:HGNC:9839]	processed_transcript;protein_coding;nonsense_mediated_decay	7.73269	11.8742	8.57859	7.92437	12.4414	9.34783
chr7	98291650	98401090	-	ENSG00000006453	BAIAP2L1	ENST00000005260;ENST00000480580;ENST00000462558;ENST00000473569;ENST00000479789	GO:0003779(actin binding);GO:0005515(protein binding);GO:0005654(nucleoplasm);GO:0005737(cytoplasm);GO:0005829(cytosol);GO:0005856(cytoskeleton);GO:0005886(plasma membrane);GO:0005912(adherens junction);GO:0007009(plasma membrane organization);GO:0009617(response to bacterium);GO:0015629(actin cytoskeleton);GO:0030833(regulation of actin filament polymerization);GO:0030838(positive regulation of …	05130(Pathogenic Escherichia coli infection);05130(Pathogenic Escherichia coli infection)	NA	NA	BAR/IMD domain containing adaptor protein 2 like 1 [Source:HGNC Symbol;Acc:HGNC:21649]	protein_coding;retained_intron;processed_transcript	2.36497	3.82208	3.76537	2.95672	9.28944	6.09453
chr7	140084746	140176983	-	ENSG00000006459	KDM7A	ENST00000397560;ENST00000472616;ENST00000478996	GO:0003712(transcription coregulator activity);GO:0005506(iron ion binding);GO:0005634(nucleus);GO:0005654(nucleoplasm);GO:0005730(nucleolus);GO:0006325(chromatin organization);GO:0006357(regulation of transcription by RNA polymerase II);GO:0006482(protein demethylation);GO:0007399(nervous system development);GO:0008270(zinc ion binding);GO:0016491(oxidoreductase activity);GO:0016706(2-oxoglutara…	NA	K11445	EC:1.14.11.65	lysine demethylase 7A [Source:HGNC Symbol;Acc:HGNC:22224]	protein_coding;nonsense_mediated_decay;retained_intron	11.0124	6.62862	9.72929	10.7201	5.32724	4.70319
chr7	13891229	13991425	-	ENSG00000006468	ETV1	ENST00000430479;ENST00000420159;ENST00000242066;ENST00000405358;ENST00000403527;ENST00000405218;ENST00000443137;ENST00000403685;ENST00000493831;ENST00000472931;ENST00000497115;ENST00000476355;ENST00000460438;ENST00000483075;ENST00000433547;ENST00000485475	GO:0000785(chromatin);GO:0000978(RNA polymerase II cis-regulatory region sequence-specific DNA binding);GO:0000981(DNA-binding transcription factor activity, RNA polymerase II-specific);GO:0001228(DNA-binding transcription activator activity, RNA polymerase II-specific);GO:0003677(DNA binding);GO:0003700(DNA-binding transcription factor activity);GO:0005515(protein binding);GO:0005634(nucleus);GO…	05202(Transcriptional misregulation in cancer);05202(Transcriptional misregulation in cancer)	NA	NA	ETS variant transcription factor 1 [Source:HGNC Symbol;Acc:HGNC:3490]	protein_coding;nonsense_mediated_decay;retained_intron;processed_transcript	0.388389	0.848525	0.490433	0.762743	8.12884	1.64217
chr7	141551278	141655244	+	ENSG00000006530	AGK	ENST00000649365;ENST00000649014;ENST00000648489;ENST00000650365;ENST00000495028;ENST00000649286;ENST00000649790;ENST00000473884;ENST00000647568;ENST00000650547;ENST00000650006;ENST00000492693;ENST00000465241;ENST00000496784;ENST00000647898;ENST00000496273;ENST00000494053	GO:0000166(nucleotide binding);GO:0001727(lipid kinase activity);GO:0001729(ceramide kinase activity);GO:0003951(NAD+ kinase activity);GO:0004143(diacylglycerol kinase activity);GO:0005515(protein binding);GO:0005524(ATP binding);GO:0005737(cytoplasm);GO:0005739(mitochondrion);GO:0005741(mitochondrial outer membrane);GO:0005743(mitochondrial inner membrane);GO:0005758(mitochondrial intermembrane …	00561(Glycerolipid metabolism);01100(Metabolic pathways);01100(Metabolic pathways)	K09881	EC:2.7.1.94	acylglycerol kinase [Source:HGNC Symbol;Acc:HGNC:21869]	nonsense_mediated_decay;processed_transcript;protein_coding;retained_intron	2.39325	2.69536	3.01954	2.60037	4.69218	2.72523
chr11	68008578	68029282	+	ENSG00000006534	ALDH3B1	ENST00000614849;ENST00000342456;ENST00000615368;ENST00000619675;ENST00000617288;ENST00000617449;ENST00000612297;ENST00000527514	GO:0004028(3-chloroallyl aldehyde dehydrogenase activity);GO:0004029(aldehyde dehydrogenase (NAD+) activity);GO:0004030(aldehyde dehydrogenase [NAD(P)+] activity);GO:0005515(protein binding);GO:0005737(cytoplasm);GO:0005829(cytosol);GO:0005886(plasma membrane);GO:0006066(alcohol metabolic process);GO:0006068(ethanol catabolic process);GO:0006081(cellular aldehyde metabolic process);GO:0006629(lip…	00010(Glycolysis / Gluconeogenesis);00340(Histidine metabolism);00350(Tyrosine metabolism);00360(Phenylalanine metabolism);00410(beta-Alanine metabolism);00980(Metabolism of xenobiotics by cytochrome P450);00982(Drug metabolism - cytochrome P450);01100(Metabolic pathways);05204(Chemical carcinogenesis);05204(Chemical carcinogenesis)	K00129	EC:1.2.1.5	aldehyde dehydrogenase 3 family member B1 [Source:HGNC Symbol;Acc:HGNC:410]	protein_coding;retained_intron;nonsense_mediated_decay	1.57002	0.668362	1.4865	2.37236	0.455364	0.595997
chr1	54779712	54801323	-	ENSG00000006555	TTC22	ENST00000371276;ENST00000488771;ENST00000371274;ENST00000448308;ENST00000474654	GO:0005515(protein binding);GO:0005515(protein binding)	NA	NA	NA	tetratricopeptide repeat domain 22 [Source:HGNC Symbol;Acc:HGNC:26067]	protein_coding;retained_intron	2.07933	1.23944	1.7256	1.50066	0.384467	2.37523
chr7	77798773	77957503	+	ENSG00000006576	PHTF2	ENST00000422959;ENST00000416283;ENST00000307305;ENST00000424760;ENST00000415251;ENST00000275575;ENST00000450574;ENST00000248550;ENST00000454592;ENST00000479515;ENST00000468351;ENST00000470215	GO:0005783(endoplasmic reticulum);GO:0016020(membrane);GO:0016021(integral component of membrane);GO:0016021(integral component of membrane)	NA	NA	NA	putative homeodomain transcription factor 2 [Source:HGNC Symbol;Acc:HGNC:13411]	protein_coding;processed_transcript;retained_intron	9.04974	4.22133	8.92696	10.1035	8.47587	6.36037
chr7	75769533	75789896	-	ENSG00000006606	CCL26	ENST00000394905	GO:0001938(positive regulation of endothelial cell proliferation);GO:0002548(monocyte chemotaxis);GO:0005125(cytokine activity);GO:0005515(protein binding);GO:0005576(extracellular region);GO:0005615(extracellular space);GO:0006935(chemotaxis);GO:0006954(inflammatory response);GO:0006955(immune response);GO:0007165(signal transduction);GO:0007186(G protein-coupled receptor signaling pathway);GO:0…	04060(Cytokine-cytokine receptor interaction);04061(Viral protein interaction with cytokine and cytokine receptor);04062(Chemokine signaling pathway)	NA	NA	C-C motif chemokine ligand 26 [Source:HGNC Symbol;Acc:HGNC:10625]	protein_coding	0	0	0.244048	0	0	0
chr2	241356285	241494841	+	ENSG00000006607	FARP2	ENST00000264042;ENST00000627550;ENST00000478489;ENST00000373287;ENST00000479427;ENST00000492868;ENST00000445489;ENST00000473082;ENST00000467260;ENST00000471447;ENST00000485051;ENST00000413432;ENST00000476799;ENST00000473510;ENST00000422951;ENST00000496470;ENST00000491425;ENST00000486736;ENST00000470617	GO:0005085(guanyl-nucleotide exchange factor activity);GO:0005737(cytoplasm);GO:0005829(cytosol);GO:0005856(cytoskeleton);GO:0007155(cell adhesion);GO:0008092(cytoskeletal protein binding);GO:0016322(neuron remodeling);GO:0016601(Rac protein signal transduction);GO:0022405(hair cycle process);GO:0030316(osteoclast differentiation);GO:0031532(actin cytoskeleton reorganization);GO:0033623(regulatio…	04015(Rap1 signaling pathway);04520(Adherens junction);04520(Adherens junction)	NA	NA	FERM, ARH/RhoGEF and pleckstrin domain protein 2 [Source:HGNC Symbol;Acc:HGNC:16460]	protein_coding;processed_transcript;retained_intron	5.09723	5.01714	5.81677	4.18034	7.09544	5.84996
chr11	17493895	17544416	-	ENSG00000006611	USH1C	ENST00000527720;ENST00000624811;ENST00000005226;ENST00000527551;ENST00000534556;ENST00000530700	GO:0000086(G2/M transition of mitotic cell cycle);GO:0001750(photoreceptor outer segment);GO:0001917(photoreceptor inner segment);GO:0002142(stereocilia ankle link complex);GO:0005515(protein binding);GO:0005737(cytoplasm);GO:0005829(cytosol);GO:0005856(cytoskeleton);GO:0005886(plasma membrane);GO:0005902(microvillus);GO:0005903(brush border);GO:0005929(cilium);GO:0007605(sensory perception of so…	NA	NA	NA	USH1 protein network component harmonin [Source:HGNC Symbol;Acc:HGNC:12597]	protein_coding;TEC;retained_intron;processed_transcript	0.161264	0.0567799	0.121989	0.226514	0.0105015	0.074358
chr7	30496621	30504841	-	ENSG00000006625	GGCT	ENST00000275428;ENST00000409144;ENST00000426081;ENST00000409436	GO:0001836(release of cytochrome c from mitochondria);GO:0003839(gamma-glutamylcyclotransferase activity);GO:0005829(cytosol);GO:0016829(lyase activity);GO:0042803(protein homodimerization activity);GO:0070062(extracellular exosome);GO:0070062(extracellular exosome)	00480(Glutathione metabolism);01100(Metabolic pathways);01100(Metabolic pathways)	K00682	EC:4.3.2.9	gamma-glutamylcyclotransferase [Source:HGNC Symbol;Acc:HGNC:21705]	protein_coding;nonsense_mediated_decay	3.70237	8.42077	5.37222	3.07413	11.9858	5.48483
chr7	87876216	87909553	+	ENSG00000006634	DBF4	ENST00000413643;ENST00000495067;ENST00000265728;ENST00000431138;ENST00000486925;ENST00000498144;ENST00000498726	GO:0000082(G1/S transition of mitotic cell cycle);GO:0003676(nucleic acid binding);GO:0005515(protein binding);GO:0005634(nucleus);GO:0005654(nucleoplasm);GO:0006260(DNA replication);GO:0007049(cell cycle);GO:0008047(enzyme activator activity);GO:0008270(zinc ion binding);GO:0010571(positive regulation of nuclear cell cycle DNA replication);GO:0016604(nuclear body);GO:0031431(Dbf4-dependent prote…	04110(Cell cycle);04110(Cell cycle)	NA	NA	DBF4 zinc finger [Source:HGNC Symbol;Acc:HGNC:17364]	nonsense_mediated_decay;retained_intron;protein_coding	2.08161	3.35259	2.26117	2.21027	4.58928	2.66372
chr19	3594507	3606875	-	ENSG00000006638	TBXA2R	ENST00000375190	GO:0001669(acrosomal vesicle);GO:0004930(G protein-coupled receptor activity);GO:0004960(thromboxane receptor activity);GO:0004961(thromboxane A2 receptor activity);GO:0005085(guanyl-nucleotide exchange factor activity);GO:0005515(protein binding);GO:0005886(plasma membrane);GO:0005887(integral component of plasma membrane);GO:0006939(smooth muscle contraction);GO:0006954(inflammatory response);G…	04020(Calcium signaling pathway);04080(Neuroactive ligand-receptor interaction);04611(Platelet activation)	NA	NA	thromboxane A2 receptor [Source:HGNC Symbol;Acc:HGNC:11608]	protein_coding	0.214485	0.0252957	0.155799	0.0778526	0.124123	0.188442
chr7	112422887	112481017	+	ENSG00000006652	IFRD1	ENST00000675578;ENST00000445335;ENST00000429071;ENST00000674887;ENST00000675041;ENST00000674915;ENST00000403825;ENST00000476927;ENST00000440625;ENST00000535603;ENST00000421296;ENST00000489994;ENST00000470441;ENST00000462155	GO:0005634(nucleus);GO:0005737(cytoplasm);GO:0007518(myoblast fate determination);GO:0014706(striated muscle tissue development);GO:0016528(sarcoplasm);GO:0030154(cell differentiation);GO:0030517(negative regulation of axon extension);GO:0042692(muscle cell differentiation);GO:0043403(skeletal muscle tissue regeneration);GO:0048671(negative regulation of collateral sprouting);GO:0048671(negative …	NA	NA	NA	interferon related developmental regulator 1 [Source:HGNC Symbol;Acc:HGNC:5456]	protein_coding;nonsense_mediated_decay;retained_intron	2.51598	3.14656	2.53724	3.25309	4.30331	3.34717
chr19	39704481	39709444	+	ENSG00000006659	LGALS14	ENST00000360675	GO:0005515(protein binding);GO:0005634(nucleus);GO:0005654(nucleoplasm);GO:0006915(apoptotic process);GO:0030246(carbohydrate binding);GO:0070234(positive regulation of T cell apoptotic process)	NA	NA	NA	galectin 14 [Source:HGNC Symbol;Acc:HGNC:30054]	protein_coding	0	0	0	0	0	0.0825768
chr17	14069490	14231736	+	ENSG00000006695	COX10	ENST00000670279;ENST00000664217;ENST00000429152;ENST00000261643;ENST00000581931;ENST00000458492	GO:0000266(mitochondrial fission);GO:0004311(farnesyltranstransferase activity);GO:0005730(nucleolus);GO:0005739(mitochondrion);GO:0005743(mitochondrial inner membrane);GO:0005829(cytosol);GO:0006629(lipid metabolic process);GO:0006783(heme biosynthetic process);GO:0006784(heme A biosynthetic process);GO:0007005(mitochondrion organization);GO:0008495(protoheme IX farnesyltransferase activity);GO:…	00190(Oxidative phosphorylation);00860(Porphyrin and chlorophyll metabolism);01100(Metabolic pathways);01240(Biosynthesis of cofactors);04714(Thermogenesis);04714(Thermogenesis)	K02257	EC:2.5.1.141	cytochrome c oxidase assembly factor heme A:farnesyltransferase COX10 [Source:HGNC Symbol;Acc:HGNC:2260]	nonsense_mediated_decay;protein_coding;processed_transcript	2.87139	3.36709	2.92623	2.53846	4.38993	2.22832
chr7	74453790	74602605	+	ENSG00000006704	GTF2IRD1	ENST00000265755;ENST00000424337;ENST00000455841;ENST00000476977;ENST00000489094;ENST00000486086	GO:0000122(negative regulation of transcription by RNA polymerase II);GO:0000978(RNA polymerase II cis-regulatory region sequence-specific DNA binding);GO:0000981(DNA-binding transcription factor activity, RNA polymerase II-specific);GO:0001227(DNA-binding transcription repressor activity, RNA polymerase II-specific);GO:0003677(DNA binding);GO:0003700(DNA-binding transcription factor activity);GO…	03022(Basal transcription factors);04022(cGMP-PKG signaling pathway);04022(cGMP-PKG signaling pathway)	NA	NA	GTF2I repeat domain containing 1 [Source:HGNC Symbol;Acc:HGNC:4661]	protein_coding;processed_transcript;retained_intron	1.78672	3.17761	1.77194	1.11893	4.64481	3.5331
chr19	39385629	39391154	-	ENSG00000006712	PAF1	ENST00000221265;ENST00000595379;ENST00000416728;ENST00000598594;ENST00000595797;ENST00000597365;ENST00000598127	GO:0000122(negative regulation of transcription by RNA polymerase II);GO:0000791(euchromatin);GO:0000993(RNA polymerase II complex binding);GO:0001711(endodermal cell fate commitment);GO:0003682(chromatin binding);GO:0005515(protein binding);GO:0005634(nucleus);GO:0005654(nucleoplasm);GO:0005737(cytoplasm);GO:0006368(transcription elongation by RNA polymerase II promoter);GO:0006378(mRNA polyaden…	NA	NA	NA	PAF1 homolog, Paf1/RNA polymerase II complex component [Source:HGNC Symbol;Acc:HGNC:25459]	protein_coding;nonsense_mediated_decay;retained_intron	6.39478	6.71124	6.07283	5.3089	6.41449	7.67292
chr7	38722974	38932394	-	ENSG00000006715	VPS41	ENST00000310301;ENST00000395969;ENST00000490924;ENST00000448833;ENST00000482217;ENST00000439468;ENST00000462429;ENST00000466017;ENST00000485955;ENST00000413141;ENST00000265745;ENST00000418457	GO:0003674(molecular_function);GO:0005515(protein binding);GO:0005737(cytoplasm);GO:0005764(lysosome);GO:0005765(lysosomal membrane);GO:0005768(endosome);GO:0005769(early endosome);GO:0005770(late endosome);GO:0005794(Golgi apparatus);GO:0005798(Golgi-associated vesicle);GO:0005829(cytosol);GO:0006623(protein targeting to vacuole);GO:0006886(intracellular protein transport);GO:0006914(autophagy);…	05132(Salmonella infection);05132(Salmonella infection)	NA	NA	VPS41 subunit of HOPS complex [Source:HGNC Symbol;Acc:HGNC:12713]	protein_coding;retained_intron;nonsense_mediated_decay;processed_transcript	5.31417	7.37068	9.42678	7.17312	9.86253	7.5326
chr17	12789498	12991643	+	ENSG00000006740	ARHGAP44	ENST00000379672;ENST00000580768;ENST00000578442;ENST00000538915;ENST00000583608;ENST00000578087;ENST00000581437;ENST00000584974	GO:0005096(GTPase activator activity);GO:0005515(protein binding);GO:0005543(phospholipid binding);GO:0005737(cytoplasm);GO:0005768(endosome);GO:0005829(cytosol);GO:0006887(exocytosis);GO:0007165(signal transduction);GO:0014069(postsynaptic density);GO:0030054(cell junction);GO:0030425(dendrite);GO:0031256(leading edge membrane);GO:0031267(small GTPase binding);GO:0032956(regulation of actin cyto…	NA	NA	NA	Rho GTPase activating protein 44 [Source:HGNC Symbol;Acc:HGNC:29096]	protein_coding;nonsense_mediated_decay;retained_intron;processed_transcript	0.451282	0.218343	0.292024	0.462692	0.0879886	0.213755
chr17	12991612	13018065	-	ENSG00000006744	ELAC2	ENST00000338034;ENST00000480891;ENST00000484122;ENST00000465825;ENST00000487229;ENST00000491478;ENST00000492559;ENST00000446899;ENST00000578991;ENST00000476042;ENST00000578104;ENST00000609101;ENST00000580504;ENST00000581499	GO:0003723(RNA binding);GO:0004518(nuclease activity);GO:0004519(endonuclease activity);GO:0004521(endoribonuclease activity);GO:0004549(tRNA-specific ribonuclease activity);GO:0005634(nucleus);GO:0005654(nucleoplasm);GO:0005739(mitochondrion);GO:0005759(mitochondrial matrix);GO:0005829(cytosol);GO:0008033(tRNA processing);GO:0016078(tRNA catabolic process);GO:0016787(hydrolase activity);GO:00344…	03013(RNA transport);03013(RNA transport)	K00784	EC:3.1.26.11	elaC ribonuclease Z 2 [Source:HGNC Symbol;Acc:HGNC:14198]	protein_coding;retained_intron;nonsense_mediated_decay	6.3144	6.54137	6.82671	5.43164	6.77351	5.16079
chr7	12570577	12660182	+	ENSG00000006747	SCIN	ENST00000341757;ENST00000297029;ENST00000436854;ENST00000523729;ENST00000486980;ENST00000476649	GO:0001786(phosphatidylserine binding);GO:0002102(podosome);GO:0003779(actin binding);GO:0005509(calcium ion binding);GO:0005545(1-phosphatidylinositol binding);GO:0005546(phosphatidylinositol-4,5-bisphosphate binding);GO:0005737(cytoplasm);GO:0005856(cytoskeleton);GO:0005903(brush border);GO:0005938(cell cortex);GO:0007417(central nervous system development);GO:0008154(actin polymerization or de…	04666(Fc gamma R-mediated phagocytosis);04810(Regulation of actin cytoskeleton);05203(Viral carcinogenesis);05203(Viral carcinogenesis)	NA	NA	scinderin [Source:HGNC Symbol;Acc:HGNC:21695]	nonsense_mediated_decay;protein_coding;processed_transcript;retained_intron	0.859097	0.259841	0.249131	0.41861	0.0631651	0.45748
X	2903972	2929349	-	ENSG00000006756	ARSD	ENST00000381154;ENST00000495294;ENST00000217890;ENST00000481340;ENST00000494870;ENST00000559324	GO:0004065(arylsulfatase activity);GO:0005764(lysosome);GO:0005788(endoplasmic reticulum lumen);GO:0008484(sulfuric ester hydrolase activity);GO:0016020(membrane);GO:0016021(integral component of membrane);GO:0016787(hydrolase activity);GO:0046872(metal ion binding);GO:0046872(metal ion binding)	NA	NA	NA	arylsulfatase D [Source:HGNC Symbol;Acc:HGNC:717]	protein_coding;processed_transcript;retained_intron;nonsense_mediated_decay	5.67574	3.12888	7.04353	3.42669	3.02805	4.21099
X	7898247	7927739	-	ENSG00000006757	PNPLA4	ENST00000381042;ENST00000444736;ENST00000442940	GO:0003824(catalytic activity);GO:0004623(phospholipase A2 activity);GO:0004806(triglyceride lipase activity);GO:0005737(cytoplasm);GO:0005739(mitochondrion);GO:0005811(lipid droplet);GO:0005829(cytosol);GO:0006629(lipid metabolic process);GO:0008150(biological_process);GO:0016020(membrane);GO:0016042(lipid catabolic process);GO:0016411(acylglycerol O-acyltransferase activity);GO:0016787(hydrolas…	00830(Retinol metabolism);00830(Retinol metabolism)	NA	NA	patatin like phospholipase domain containing 4 [Source:HGNC Symbol;Acc:HGNC:24887]	protein_coding	1.87486	1.46748	2.66877	1.68421	1.83444	2.0282
chr17	10300865	10373130	-	ENSG00000006788	MYH13	ENST00000418404	GO:0000146(microfilament motor activity);GO:0000166(nucleotide binding);GO:0003774(cytoskeletal motor activity);GO:0003779(actin binding);GO:0005515(protein binding);GO:0005516(calmodulin binding);GO:0005524(ATP binding);GO:0005737(cytoplasm);GO:0005859(muscle myosin complex);GO:0006936(muscle contraction);GO:0009267(cellular response to starvation);GO:0016459(myosin complex);GO:0030016(myofibril…	NA	NA	NA	myosin heavy chain 13 [Source:HGNC Symbol;Acc:HGNC:7571]	protein_coding	0	0	0.180384	0.0539745	0	0
chr12	1688574	1788674	+	ENSG00000006831	ADIPOR2	ENST00000357103;ENST00000540974;ENST00000543456;ENST00000535774;ENST00000544470;ENST00000537190	GO:0005515(protein binding);GO:0005886(plasma membrane);GO:0006629(lipid metabolic process);GO:0006631(fatty acid metabolic process);GO:0009755(hormone-mediated signaling pathway);GO:0016020(membrane);GO:0016021(integral component of membrane);GO:0019395(fatty acid oxidation);GO:0031226(intrinsic component of plasma membrane);GO:0033211(adiponectin-activated signaling pathway);GO:0038023(signalin…	04152(AMPK signaling pathway);04211(Longevity regulating pathway);04920(Adipocytokine signaling pathway);04932(Non-alcoholic fatty liver disease);04932(Non-alcoholic fatty liver disease)	NA	NA	adiponectin receptor 2 [Source:HGNC Symbol;Acc:HGNC:24041]	protein_coding;processed_transcript	9.62986	11.2726	10.2122	8.68111	14.0326	10.0195
chr5	134286350	134371047	-	ENSG00000006837	CDKL3	ENST00000520693;ENST00000265334;ENST00000523054;ENST00000521118;ENST00000522501	GO:0000166(nucleotide binding);GO:0004672(protein kinase activity);GO:0004674(protein serine/threonine kinase activity);GO:0004693(cyclin-dependent protein serine/threonine kinase activity);GO:0004712(protein serine/threonine/tyrosine kinase activity);GO:0005515(protein binding);GO:0005524(ATP binding);GO:0005634(nucleus);GO:0005737(cytoplasm);GO:0006468(protein phosphorylation);GO:0016301(kinase…	NA	K08824	EC:2.7.11.22	cyclin dependent kinase like 3 [Source:HGNC Symbol;Acc:HGNC:15483]	nonsense_mediated_decay;protein_coding;processed_transcript	0.251764	0.552084	0.485894	0.312258	0.376122	0.429462
chr2	157876702	158136154	+	ENSG00000007001	UPP2	ENST00000605860;ENST00000460456	GO:0003824(catalytic activity);GO:0004850(uridine phosphorylase activity);GO:0005515(protein binding);GO:0005737(cytoplasm);GO:0005829(cytosol);GO:0006218(uridine catabolic process);GO:0006249(dCMP catabolic process);GO:0009116(nucleoside metabolic process);GO:0009164(nucleoside catabolic process);GO:0009166(nucleotide catabolic process);GO:0016740(transferase activity);GO:0016757(glycosyltransfe…	00240(Pyrimidine metabolism);00983(Drug metabolism - other enzymes);01100(Metabolic pathways);01100(Metabolic pathways)	K00757	EC:2.4.2.3	uridine phosphorylase 2 [Source:HGNC Symbol;Acc:HGNC:23061]	protein_coding;processed_transcript	0	0.0362755	0.0768536	0.0128247	0	0
chr16	2817180	2826304	+	ENSG00000007038	PRSS21	ENST00000450020;ENST00000005995;ENST00000570594;ENST00000571141;ENST00000577043;ENST00000575199;ENST00000574265;ENST00000575739	GO:0004252(serine-type endopeptidase activity);GO:0005515(protein binding);GO:0005576(extracellular region);GO:0005615(extracellular space);GO:0005737(cytoplasm);GO:0005886(plasma membrane);GO:0006508(proteolysis);GO:0007283(spermatogenesis);GO:0008233(peptidase activity);GO:0008236(serine-type peptidase activity);GO:0016020(membrane);GO:0016787(hydrolase activity);GO:0031225(anchored component o…	NA	NA	NA	serine protease 21 [Source:HGNC Symbol;Acc:HGNC:9485]	protein_coding;nonsense_mediated_decay;retained_intron;processed_transcript	0.153175	1.57795	0.147958	0.0804462	0	0.0658965
chr19	45079288	45305284	+	ENSG00000007047	MARK4	ENST00000262891;ENST00000300843;ENST00000590909;ENST00000588533;ENST00000588621;ENST00000590897	GO:0000166(nucleotide binding);GO:0000226(microtubule cytoskeleton organization);GO:0000930(gamma-tubulin complex);GO:0001578(microtubule bundle formation);GO:0004672(protein kinase activity);GO:0004674(protein serine/threonine kinase activity);GO:0004712(protein serine/threonine/tyrosine kinase activity);GO:0005515(protein binding);GO:0005524(ATP binding);GO:0005737(cytoplasm);GO:0005813(centros…	NA	K08798	EC:2.7.11.1	microtubule affinity regulating kinase 4 [Source:HGNC Symbol;Acc:HGNC:13538]	protein_coding;retained_intron	2.89255	4.22829	3.84478	2.01505	4.61795	4.30341
chr4	15963076	16084378	-	ENSG00000007062	PROM1	ENST00000503884;ENST00000447510;ENST00000505450;ENST00000513448;ENST00000508167;ENST00000513946;ENST00000539194;ENST00000540805;ENST00000511270;ENST00000511153;ENST00000502943;ENST00000508940;ENST00000514967;ENST00000513108;ENST00000502501;ENST00000514693;ENST00000512304	GO:0001750(photoreceptor outer segment);GO:0005515(protein binding);GO:0005615(extracellular space);GO:0005783(endoplasmic reticulum);GO:0005793(endoplasmic reticulum-Golgi intermediate compartment);GO:0005886(plasma membrane);GO:0005887(integral component of plasma membrane);GO:0005902(microvillus);GO:0005929(cilium);GO:0009986(cell surface);GO:0010842(retina layer formation);GO:0015485(choleste…	05202(Transcriptional misregulation in cancer);05202(Transcriptional misregulation in cancer)	NA	NA	prominin 1 [Source:HGNC Symbol;Acc:HGNC:9454]	nonsense_mediated_decay;protein_coding;retained_intron;processed_transcript	4.32331	0.511738	2.90246	4.63546	0.280303	0.520888
chr19	17933015	17943991	+	ENSG00000007080	CCDC124	ENST00000602080;ENST00000597436;ENST00000596123	GO:0003713(transcription coactivator activity);GO:0003723(RNA binding);GO:0005634(nucleus);GO:0005737(cytoplasm);GO:0005815(microtubule organizing center);GO:0005829(cytosol);GO:0005856(cytoskeleton);GO:0005886(plasma membrane);GO:0006366(transcription by RNA polymerase II);GO:0007049(cell cycle);GO:0030496(midbody);GO:0045893(positive regulation of DNA-templated transcription);GO:0051301(cell di…	NA	NA	NA	coiled-coil domain containing 124 [Source:HGNC Symbol;Acc:HGNC:25171]	retained_intron;protein_coding	0.987254	3.17222	2.36469	1.72091	2.85999	3.32003
chr19	41549518	41586844	+	ENSG00000007129	CEACAM21	ENST00000618577;ENST00000407170;ENST00000482870;ENST00000401445;ENST00000457737;ENST00000187608;ENST00000632983	GO:0016020(membrane);GO:0016021(integral component of membrane);GO:0016021(integral component of membrane)	NA	NA	NA	CEA cell adhesion molecule 21 [Source:HGNC Symbol;Acc:HGNC:28834]	processed_transcript;protein_coding;nonsense_mediated_decay	6.18969	0.879798	4.02319	4.04044	1.08966	1.70425
chr17	2593210	2685615	+	ENSG00000007168	PAFAH1B1	ENST00000676201;ENST00000397195;ENST00000575477;ENST00000675621;ENST00000676353;ENST00000675202;ENST00000675764;ENST00000674608;ENST00000676098;ENST00000571289;ENST00000675331;ENST00000676188;ENST00000574816;ENST00000675390;ENST00000676456;ENST00000609078;ENST00000397193;ENST00000571495;ENST00000675574;ENST00000675084;ENST00000610190;ENST00000574213	GO:0000132(establishment of mitotic spindle orientation);GO:0000226(microtubule cytoskeleton organization);GO:0000235(astral microtubule);GO:0000776(kinetochore);GO:0001667(ameboidal-type cell migration);GO:0001675(acrosome assembly);GO:0001764(neuron migration);GO:0001961(positive regulation of cytokine-mediated signaling pathway);GO:0005515(protein binding);GO:0005634(nucleus);GO:0005635(nuclea…	00565(Ether lipid metabolism);01100(Metabolic pathways);01100(Metabolic pathways)	NA	NA	platelet activating factor acetylhydrolase 1b regulatory subunit 1 [Source:HGNC Symbol;Acc:HGNC:8574]	retained_intron;protein_coding;processed_transcript;nonsense_mediated_decay	15.5057	10.3241	14.5648	12.3927	15.1837	10.1573
chr17	27756766	27800529	-	ENSG00000007171	NOS2	ENST00000313735;ENST00000697337;ENST00000697340;ENST00000646938;ENST00000697341	GO:0001666(response to hypoxia);GO:0001912(positive regulation of leukocyte mediated cytotoxicity);GO:0002227(innate immune response in mucosa);GO:0004517(nitric-oxide synthase activity);GO:0005515(protein binding);GO:0005516(calmodulin binding);GO:0005634(nucleus);GO:0005654(nucleoplasm);GO:0005737(cytoplasm);GO:0005777(peroxisome);GO:0005782(peroxisomal matrix);GO:0005829(cytosol);GO:0005886(pl…	00220(Arginine biosynthesis);00330(Arginine and proline metabolism);01100(Metabolic pathways);04020(Calcium signaling pathway);04066(HIF-1 signaling pathway);04146(Peroxisome);04371(Apelin signaling pathway);04926(Relaxin signaling pathway);05010(Alzheimer disease);05014(Amyotrophic lateral sclerosis);05022(Pathways of neurodegeneration - multiple diseases);05133(Pertussis);05140(Leishmaniasis);0…	K13241	EC:1.14.13.39	nitric oxide synthase 2 [Source:HGNC Symbol;Acc:HGNC:7873]	protein_coding;nonsense_mediated_decay;retained_intron	0.943222	0.296397	0.547165	1.53595	1.50983	18.8436
chr17	11598470	11969748	+	ENSG00000007174	DNAH9	ENST00000579828;ENST00000262442;ENST00000579406;ENST00000579813;ENST00000585197;ENST00000583192;ENST00000584663;ENST00000578834;ENST00000608377;ENST00000581682	GO:0000166(nucleotide binding);GO:0003341(cilium movement);GO:0005515(protein binding);GO:0005524(ATP binding);GO:0005576(extracellular region);GO:0005737(cytoplasm);GO:0005856(cytoskeleton);GO:0005858(axonemal dynein complex);GO:0005874(microtubule);GO:0005929(cilium);GO:0005930(axoneme);GO:0007018(microtubule-based movement);GO:0008569(minus-end-directed microtubule motor activity);GO:0030030(c…	05014(Amyotrophic lateral sclerosis);05016(Huntington disease);05022(Pathways of neurodegeneration - multiple diseases);05022(Pathways of neurodegeneration - multiple diseases)	NA	NA	dynein axonemal heavy chain 9 [Source:HGNC Symbol;Acc:HGNC:2953]	protein_coding;processed_transcript;retained_intron	1.35098	0.548375	2.38381	2.36362	0	0.232033
chr17	28614446	28645454	-	ENSG00000007202	KIAA0100	ENST00000528896;ENST00000389003;ENST00000583860;ENST00000580395;ENST00000577261;ENST00000582417;ENST00000581064;ENST00000580882;ENST00000577417;ENST00000577580;ENST00000579253;ENST00000582901	GO:0005515(protein binding);GO:0005576(extracellular region);GO:0005576(extracellular region)	NA	NA	NA	KIAA0100 [Source:HGNC Symbol;Acc:HGNC:28960]	protein_coding;retained_intron	33.6129	26.0704	33.8319	26.7453	36.1378	35.5648
chr17	28473293	28497781	+	ENSG00000007216	SLC13A2	ENST00000444914;ENST00000459818	GO:0005515(protein binding);GO:0005886(plasma membrane);GO:0005887(integral component of plasma membrane);GO:0006811(ion transport);GO:0006814(sodium ion transport);GO:0015141(succinate transmembrane transporter activity);GO:0015293(symporter activity);GO:0015361(low-affinity sodium:dicarboxylate symporter activity);GO:0016020(membrane);GO:0016021(integral component of membrane);GO:0022857(transm…	NA	NA	NA	solute carrier family 13 member 2 [Source:HGNC Symbol;Acc:HGNC:10917]	protein_coding;nonsense_mediated_decay	0.233334	0	0.108431	0.153589	0	0.0805692
chr17	9910606	10198606	-	ENSG00000007237	GAS7	ENST00000432992;ENST00000437099;ENST00000323816;ENST00000585266;ENST00000580865;ENST00000579158;ENST00000581112;ENST00000578456;ENST00000581871;ENST00000580811;ENST00000584146;ENST00000578655;ENST00000578599;ENST00000584389	GO:0005515(protein binding);GO:0005737(cytoplasm);GO:0005884(actin filament);GO:0005886(plasma membrane);GO:0007399(nervous system development);GO:0030041(actin filament polymerization);GO:0030154(cell differentiation);GO:0042802(identical protein binding);GO:0048812(neuron projection morphogenesis);GO:0051015(actin filament binding);GO:0051015(actin filament binding)	NA	NA	NA	growth arrest specific 7 [Source:HGNC Symbol;Acc:HGNC:4169]	protein_coding;processed_transcript;retained_intron	4.9772	1.07211	4.55899	4.87796	2.87164	3.71182
chr19	45162928	45178237	-	ENSG00000007255	TRAPPC6A	ENST00000006275;ENST00000588062;ENST00000585934;ENST00000592647;ENST00000587818	GO:0005515(protein binding);GO:0005737(cytoplasm);GO:0005783(endoplasmic reticulum);GO:0005794(Golgi apparatus);GO:0005801(cis-Golgi network);GO:0005802(trans-Golgi network);GO:0005829(cytosol);GO:0006888(endoplasmic reticulum to Golgi vesicle-mediated transport);GO:0016192(vesicle-mediated transport);GO:0030008(TRAPP complex);GO:0043087(regulation of GTPase activity);GO:0048193(Golgi vesicle tra…	NA	NA	NA	trafficking protein particle complex subunit 6A [Source:HGNC Symbol;Acc:HGNC:23069]	protein_coding;retained_intron	2.87227	6.18971	2.93159	2.36981	4.98742	3.62786
chr19	3777970	3802129	-	ENSG00000007264	MATK	ENST00000619596;ENST00000310132;ENST00000395045;ENST00000590493;ENST00000588983;ENST00000587180;ENST00000590028	GO:0000166(nucleotide binding);GO:0004672(protein kinase activity);GO:0004712(protein serine/threonine/tyrosine kinase activity);GO:0004713(protein tyrosine kinase activity);GO:0004715(non-membrane spanning protein tyrosine kinase activity);GO:0005515(protein binding);GO:0005524(ATP binding);GO:0005737(cytoplasm);GO:0005829(cytosol);GO:0006468(protein phosphorylation);GO:0008284(positive regulati…	04722(Neurotrophin signaling pathway);04722(Neurotrophin signaling pathway)	K08888	EC:2.7.10.2	megakaryocyte-associated tyrosine kinase [Source:HGNC Symbol;Acc:HGNC:6906]	protein_coding	1.00858	0.0900264	0.505998	0.557836	0.273245	0.344619
chr19	41673303	41706976	-	ENSG00000007306	CEACAM7	ENST00000401731;ENST00000006724	GO:0005576(extracellular region);GO:0005829(cytosol);GO:0005886(plasma membrane);GO:0016020(membrane);GO:0016324(apical plasma membrane);GO:0031225(anchored component of membrane);GO:0031225(anchored component of membrane)	NA	NA	NA	CEA cell adhesion molecule 7 [Source:HGNC Symbol;Acc:HGNC:1819]	protein_coding	3.4281	0.544069	1.63567	1.52039	0	2.23738
chr17	63928738	63932336	-	ENSG00000007312	CD79B	ENST00000698624;ENST00000006750;ENST00000392795;ENST00000559358;ENST00000349817;ENST00000558969;ENST00000583260	GO:0002250(adaptive immune response);GO:0002376(immune system process);GO:0004888(transmembrane signaling receptor activity);GO:0005515(protein binding);GO:0005886(plasma membrane);GO:0005887(integral component of plasma membrane);GO:0006955(immune response);GO:0007165(signal transduction);GO:0007166(cell surface receptor signaling pathway);GO:0009897(external side of plasma membrane);GO:0016020(…	04662(B cell receptor signaling pathway);04662(B cell receptor signaling pathway)	NA	NA	CD79b molecule [Source:HGNC Symbol;Acc:HGNC:1699]	retained_intron;protein_coding	20.2939	1.69588	11.1345	14.935	1.51833	2.29101
chr17	63938554	63972918	-	ENSG00000007314	SCN4A	ENST00000435607;ENST00000581514	GO:0001518(voltage-gated sodium channel complex);GO:0005216(ion channel activity);GO:0005244(voltage-gated ion channel activity);GO:0005248(voltage-gated sodium channel activity);GO:0005261(cation channel activity);GO:0005272(sodium channel activity);GO:0005515(protein binding);GO:0005886(plasma membrane);GO:0005887(integral component of plasma membrane);GO:0006811(ion transport);GO:0006814(sodiu…	NA	NA	NA	sodium voltage-gated channel alpha subunit 4 [Source:HGNC Symbol;Acc:HGNC:10591]	protein_coding;retained_intron	0.107678	0.0169441	0.11373	0.0466634	0.0365054	0.0327938
chr1	112523514	112620825	-	ENSG00000007341	ST7L	ENST00000358039;ENST00000361846;ENST00000360743;ENST00000490715;ENST00000480988;ENST00000498197;ENST00000477682;ENST00000369669;ENST00000490067;ENST00000497457;ENST00000343210;ENST00000369666;ENST00000463235;ENST00000497235;ENST00000369664;ENST00000479436;ENST00000470519;ENST00000459630;ENST00000477332;ENST00000485753;ENST00000470683;ENST00000467335;ENST00000492274	GO:0005515(protein binding);GO:0016020(membrane);GO:0016021(integral component of membrane);GO:0030308(negative regulation of cell growth);GO:0030308(negative regulation of cell growth)	NA	NA	NA	suppression of tumorigenicity 7 like [Source:HGNC Symbol;Acc:HGNC:18441]	protein_coding;nonsense_mediated_decay;processed_transcript	1.88422	3.68539	2.21961	2.41869	3.99969	2.19969
X	154295795	154330350	+	ENSG00000007350	TKTL1	ENST00000369912;ENST00000465168;ENST00000482044	GO:0003824(catalytic activity);GO:0004802(transketolase activity);GO:0005634(nucleus);GO:0005737(cytoplasm);GO:0005829(cytosol);GO:0006007(glucose catabolic process);GO:0006772(thiamine metabolic process);GO:0016740(transferase activity);GO:0030976(thiamine pyrophosphate binding);GO:0046872(metal ion binding);GO:0046872(metal ion binding)	00030(Pentose phosphate pathway);01100(Metabolic pathways);01200(Carbon metabolism);01230(Biosynthesis of amino acids);01230(Biosynthesis of amino acids)	K00615	EC:2.2.1.1	transketolase like 1 [Source:HGNC Symbol;Acc:HGNC:11835]	protein_coding;processed_transcript	0.0486248	0	0.10139	0.109536	0.0186148	0
chr11	31784779	31817961	-	ENSG00000007372	PAX6	ENST00000606377;ENST00000643871;ENST00000638914;ENST00000379109;ENST00000640975;ENST00000474783;ENST00000470027;ENST00000640287;ENST00000533333;ENST00000471303;ENST00000639950;ENST00000640038;ENST00000640460;ENST00000639943;ENST00000640431;ENST00000532916;ENST00000638278	GO:0000122(negative regulation of transcription by RNA polymerase II);GO:0000132(establishment of mitotic spindle orientation);GO:0000785(chromatin);GO:0000976(transcription cis-regulatory region binding);GO:0000978(RNA polymerase II cis-regulatory region sequence-specific DNA binding);GO:0000979(RNA polymerase II core promoter sequence-specific DNA binding);GO:0000981(DNA-binding transcription f…	04550(Signaling pathways regulating pluripotency of stem cells);04950(Maturity onset diabetes of the young);04950(Maturity onset diabetes of the young)	NA	NA	paired box 6 [Source:HGNC Symbol;Acc:HGNC:8620]	protein_coding;retained_intron;processed_transcript	0.0127342	0.0456577	0.0668737	0.0265182	0.0997358	0.0347663
chr16	784974	788397	-	ENSG00000007376	RPUSD1	ENST00000561734;ENST00000007264;ENST00000569601;ENST00000567283;ENST00000562070	GO:0000455(enzyme-directed rRNA pseudouridine synthesis);GO:0001522(pseudouridine synthesis);GO:0003674(molecular_function);GO:0003723(RNA binding);GO:0005515(protein binding);GO:0005575(cellular_component);GO:0008150(biological_process);GO:0009451(RNA modification);GO:0009982(pseudouridine synthase activity);GO:0009982(pseudouridine synthase activity)	NA	NA	NA	RNA pseudouridine synthase domain containing 1 [Source:HGNC Symbol;Acc:HGNC:14173]	protein_coding;nonsense_mediated_decay	3.50628	3.18956	3.68156	2.4955	5.09907	5.93417
chr16	58059	76355	-	ENSG00000007384	RHBDF1	ENST00000262316;ENST00000486045;ENST00000493647;ENST00000482904;ENST00000417043;ENST00000487201	GO:0000139(Golgi membrane);GO:0004252(serine-type endopeptidase activity);GO:0005515(protein binding);GO:0005783(endoplasmic reticulum);GO:0005789(endoplasmic reticulum membrane);GO:0005794(Golgi apparatus);GO:0008283(cell population proliferation);GO:0015031(protein transport);GO:0016020(membrane);GO:0016021(integral component of membrane);GO:0016477(cell migration);GO:0019838(growth factor bind…	NA	NA	NA	rhomboid 5 homolog 1 [Source:HGNC Symbol;Acc:HGNC:20561]	protein_coding;retained_intron;nonsense_mediated_decay	2.06763	1.70397	1.88302	1.61829	0.896544	3.66098
chr16	188969	229463	-	ENSG00000007392	LUC7L	ENST00000426094;ENST00000337351;ENST00000397783;ENST00000629543;ENST00000468732;ENST00000429378;ENST00000293872;ENST00000490762;ENST00000464711;ENST00000397780;ENST00000419516;ENST00000495349;ENST00000418978;ENST00000443357;ENST00000469109;ENST00000467552	GO:0003729(mRNA binding);GO:0005515(protein binding);GO:0005685(U1 snRNP);GO:0006376(mRNA splice site selection);GO:0042802(identical protein binding);GO:0045843(negative regulation of striated muscle tissue development);GO:0050733(RS domain binding);GO:0071004(U2-type prespliceosome);GO:0071004(U2-type prespliceosome)	NA	NA	NA	LUC7 like [Source:HGNC Symbol;Acc:HGNC:6723]	nonsense_mediated_decay;protein_coding;retained_intron	9.9375	10.6941	9.08707	9.22336	11.5306	10.3777
chr3	50362613	50504244	-	ENSG00000007402	CACNA2D2	ENST00000424201;ENST00000423994;ENST00000266039;ENST00000483620;ENST00000487413	GO:0005244(voltage-gated ion channel activity);GO:0005245(voltage-gated calcium channel activity);GO:0005262(calcium channel activity);GO:0005886(plasma membrane);GO:0005891(voltage-gated calcium channel complex);GO:0006811(ion transport);GO:0006816(calcium ion transport);GO:0016020(membrane);GO:0016021(integral component of membrane);GO:0034765(regulation of ion transmembrane transport);GO:00468…	04010(MAPK signaling pathway);04260(Cardiac muscle contraction);04261(Adrenergic signaling in cardiomyocytes);04921(Oxytocin signaling pathway);05410(Hypertrophic cardiomyopathy);05412(Arrhythmogenic right ventricular cardiomyopathy);05414(Dilated cardiomyopathy);05414(Dilated cardiomyopathy)	NA	NA	calcium voltage-gated channel auxiliary subunit alpha2delta 2 [Source:HGNC Symbol;Acc:HGNC:1400]	protein_coding;retained_intron;processed_transcript	0.33752	1.28274	0.508635	0.255629	0.109054	0.244299
chr16	1333638	1349441	+	ENSG00000007516	BAIAP3	ENST00000565665;ENST00000397488;ENST00000426824;ENST00000324385;ENST00000628027;ENST00000421665;ENST00000568198;ENST00000561602;ENST00000567203;ENST00000566389	GO:0000149(SNARE binding);GO:0001956(positive regulation of neurotransmitter secretion);GO:0005509(calcium ion binding);GO:0005515(protein binding);GO:0005543(phospholipid binding);GO:0005737(cytoplasm);GO:0005768(endosome);GO:0005794(Golgi apparatus);GO:0005829(cytosol);GO:0005886(plasma membrane);GO:0006887(exocytosis);GO:0007186(G protein-coupled receptor signaling pathway);GO:0016020(membrane…	05202(Transcriptional misregulation in cancer);05202(Transcriptional misregulation in cancer)	NA	NA	BAI1 associated protein 3 [Source:HGNC Symbol;Acc:HGNC:948]	retained_intron;protein_coding	1.435	0.368574	1.19779	1.79589	0.184522	0.303515
chr16	1349240	1351878	-	ENSG00000007520	TSR3	ENST00000007390	GO:0000154(rRNA modification);GO:0000455(enzyme-directed rRNA pseudouridine synthesis);GO:0005737(cytoplasm);GO:0005829(cytosol);GO:0006364(rRNA processing);GO:0016740(transferase activity);GO:0030490(maturation of SSU-rRNA);GO:0042254(ribosome biogenesis);GO:0106388(18S rRNA aminocarboxypropyltransferase activity);GO:1904047(S-adenosyl-L-methionine binding)	NA	NA	NA	TSR3 ribosome maturation factor [Source:HGNC Symbol;Acc:HGNC:14175]	protein_coding	4.12054	4.57132	3.7719	2.89216	6.42467	5.9036
chr16	566995	584109	+	ENSG00000007541	PIGQ	ENST00000321878;ENST00000422307;ENST00000636657;ENST00000026218;ENST00000470411;ENST00000637701;ENST00000443147;ENST00000636005;ENST00000637468;ENST00000638143;ENST00000544860;ENST00000537901;ENST00000635935;ENST00000420990;ENST00000480424;ENST00000540241;ENST00000476438;ENST00000540548;ENST00000634341	GO:0000506(glycosylphosphatidylinositol-N-acetylglucosaminyltransferase (GPI-GnT) complex);GO:0005515(protein binding);GO:0005783(endoplasmic reticulum);GO:0005789(endoplasmic reticulum membrane);GO:0005975(carbohydrate metabolic process);GO:0006506(GPI anchor biosynthetic process);GO:0016020(membrane);GO:0016021(integral component of membrane);GO:0016021(integral component of membrane)	00563(Glycosylphosphatidylinositol (GPI)-anchor biosynthesis);01100(Metabolic pathways);01100(Metabolic pathways)	NA	NA	phosphatidylinositol glycan anchor biosynthesis class Q [Source:HGNC Symbol;Acc:HGNC:14135]	protein_coding;nonsense_mediated_decay;processed_transcript;retained_intron	1.75606	1.49631	1.44025	1.29349	1.74895	1.90312
chr16	1612337	1677908	+	ENSG00000007545	CRAMP1	ENST00000397412;ENST00000293925;ENST00000492778;ENST00000498594;ENST00000415022;ENST00000466562;ENST00000467286;ENST00000468839	GO:0003677(DNA binding);GO:0003682(chromatin binding);GO:0005634(nucleus);GO:0007389(pattern specification process);GO:0007389(pattern specification process)	NA	NA	NA	cramped chromatin regulator homolog 1 [Source:HGNC Symbol;Acc:HGNC:14122]	protein_coding;retained_intron	4.35528	4.35208	3.95467	2.39573	6.60953	3.882
chr6	35473597	35497079	-	ENSG00000007866	TEAD3	ENST00000402886;ENST00000338863;ENST00000639578	GO:0000785(chromatin);GO:0000978(RNA polymerase II cis-regulatory region sequence-specific DNA binding);GO:0000981(DNA-binding transcription factor activity, RNA polymerase II-specific);GO:0003677(DNA binding);GO:0003700(DNA-binding transcription factor activity);GO:0005515(protein binding);GO:0005634(nucleus);GO:0005654(nucleoplasm);GO:0005667(transcription regulator complex);GO:0006355(regulati…	04390(Hippo signaling pathway);04392(Hippo signaling pathway - multiple species);04392(Hippo signaling pathway - multiple species)	NA	NA	TEA domain transcription factor 3 [Source:HGNC Symbol;Acc:HGNC:11716]	nonsense_mediated_decay;protein_coding	6.20924	8.829	7.74005	5.22143	13.2596	14.4697
chr1	169722640	169764705	-	ENSG00000007908	SELE	ENST00000333360;ENST00000461085;ENST00000609271	GO:0002092(positive regulation of receptor internalization);GO:0002523(leukocyte migration involved in inflammatory response);GO:0004888(transmembrane signaling receptor activity);GO:0005515(protein binding);GO:0005615(extracellular space);GO:0005886(plasma membrane);GO:0005887(integral component of plasma membrane);GO:0005901(caveola);GO:0005905(clathrin-coated pit);GO:0006954(inflammatory respo…	04514(Cell adhesion molecules);04668(TNF signaling pathway);04933(AGE-RAGE signaling pathway in diabetic complications);05143(African trypanosomiasis);05144(Malaria);05418(Fluid shear stress and atherosclerosis);05418(Fluid shear stress and atherosclerosis)	NA	NA	selectin E [Source:HGNC Symbol;Acc:HGNC:10718]	protein_coding;retained_intron	1.9215	0.704288	4.00955	1.99708	1.46577	2.30951
chr1	6634168	6701924	-	ENSG00000007923	DNAJC11	ENST00000451196;ENST00000377577;ENST00000690452;ENST00000689025;ENST00000691481;ENST00000686243;ENST00000472414;ENST00000685129;ENST00000689169;ENST00000685360;ENST00000689474;ENST00000690062;ENST00000465508;ENST00000426784;ENST00000473993;ENST00000685485;ENST00000691444;ENST00000688162;ENST00000469318;ENST00000485073;ENST00000460594;ENST00000693337;ENST00000465911	GO:0001401(SAM complex);GO:0005515(protein binding);GO:0005654(nucleoplasm);GO:0005739(mitochondrion);GO:0005741(mitochondrial outer membrane);GO:0007007(inner mitochondrial membrane organization);GO:0016020(membrane);GO:0016607(nuclear speck);GO:0042407(cristae formation);GO:0061617(MICOS complex);GO:0140275(MIB complex);GO:0140275(MIB complex)	NA	NA	NA	DnaJ heat shock protein family (Hsp40) member C11 [Source:HGNC Symbol;Acc:HGNC:25570]	protein_coding;retained_intron;nonsense_mediated_decay;processed_transcript	3.61994	4.07907	3.41961	3.07108	5.5919	4.3526
chr1	171090901	171117819	+	ENSG00000007933	FMO3	ENST00000530212;ENST00000534514;ENST00000367755;ENST00000478457	GO:0004497(monooxygenase activity);GO:0004499(N,N-dimethylaniline monooxygenase activity);GO:0005515(protein binding);GO:0005783(endoplasmic reticulum);GO:0005789(endoplasmic reticulum membrane);GO:0016020(membrane);GO:0016021(integral component of membrane);GO:0016491(oxidoreductase activity);GO:0034899(trimethylamine monooxygenase activity);GO:0043231(intracellular membrane-bounded organelle);G…	00982(Drug metabolism - cytochrome P450);00982(Drug metabolism - cytochrome P450)	K00485	EC:1.14.13.8	flavin containing dimethylaniline monoxygenase 3 [Source:HGNC Symbol;Acc:HGNC:3771]	processed_transcript;protein_coding	7.01597	1.06928	3.29463	12.3631	35.596	4.13494
chr6	16129086	16148248	+	ENSG00000007944	MYLIP	ENST00000356840	GO:0004842(ubiquitin-protein transferase activity);GO:0005515(protein binding);GO:0005737(cytoplasm);GO:0005829(cytosol);GO:0005856(cytoskeleton);GO:0005886(plasma membrane);GO:0006511(ubiquitin-dependent protein catabolic process);GO:0007399(nervous system development);GO:0008092(cytoskeletal protein binding);GO:0010977(negative regulation of neuron projection development);GO:0010989(negative re…	04979(Cholesterol metabolism)	K10637	EC:2.3.2.27	myosin regulatory light chain interacting protein [Source:HGNC Symbol;Acc:HGNC:21155]	protein_coding	10.9425	9.38145	10.9365	11.5652	7.47045	8.32311
X	100843324	100874359	-	ENSG00000007952	NOX1	ENST00000372966;ENST00000217885	GO:0000165(MAPK cascade);GO:0001525(angiogenesis);GO:0003081(regulation of systemic arterial blood pressure by renin-angiotensin);GO:0005244(voltage-gated ion channel activity);GO:0005515(protein binding);GO:0005737(cytoplasm);GO:0005768(endosome);GO:0005769(early endosome);GO:0005886(plasma membrane);GO:0006739(NADP metabolic process);GO:0006811(ion transport);GO:0006952(defense response);GO:000…	04380(Osteoclast differentiation);04933(AGE-RAGE signaling pathway in diabetic complications);05010(Alzheimer disease);05022(Pathways of neurodegeneration - multiple diseases);05418(Fluid shear stress and atherosclerosis);05418(Fluid shear stress and atherosclerosis)	NA	NA	NADPH oxidase 1 [Source:HGNC Symbol;Acc:HGNC:7889]	protein_coding	0.068013	0	0.383131	0.126758	0	0.04421
chr1	23506438	23531233	-	ENSG00000007968	E2F2	ENST00000361729;ENST00000487237	GO:0000785(chromatin);GO:0000977(RNA polymerase II transcription regulatory region sequence-specific DNA binding);GO:0000978(RNA polymerase II cis-regulatory region sequence-specific DNA binding);GO:0000981(DNA-binding transcription factor activity, RNA polymerase II-specific);GO:0000987(cis-regulatory region sequence-specific DNA binding);GO:0001228(DNA-binding transcription activator activity, …	01522(Endocrine resistance);04110(Cell cycle);04218(Cellular senescence);04934(Cushing syndrome);05160(Hepatitis C);05161(Hepatitis B);05163(Human cytomegalovirus infection);05166(Human T-cell leukemia virus 1 infection);05167(Kaposi sarcoma-associated herpesvirus infection);05169(Epstein-Barr virus infection);05200(Pathways in cancer);05206(MicroRNAs in cancer);05212(Pancreatic cancer);05214(Gli…	NA	NA	E2F transcription factor 2 [Source:HGNC Symbol;Acc:HGNC:3114]	protein_coding;processed_transcript	2.14733	2.27463	1.91935	1.51445	4.16427	2.0805
chr6	170535120	170553307	-	ENSG00000008018	PSMB1	ENST00000262193;ENST00000462957	GO:0000502(proteasome complex);GO:0005515(protein binding);GO:0005576(extracellular region);GO:0005634(nucleus);GO:0005654(nucleoplasm);GO:0005737(cytoplasm);GO:0005829(cytosol);GO:0005839(proteasome core complex);GO:0008233(peptidase activity);GO:0010498(proteasomal protein catabolic process);GO:0019774(proteasome core complex, beta-subunit complex);GO:0034774(secretory granule lumen);GO:0043161…	03050(Proteasome);05010(Alzheimer disease);05012(Parkinson disease);05014(Amyotrophic lateral sclerosis);05016(Huntington disease);05017(Spinocerebellar ataxia);05020(Prion disease);05022(Pathways of neurodegeneration - multiple diseases);05022(Pathways of neurodegeneration - multiple diseases)	K02732	EC:3.4.25.1	proteasome 20S subunit beta 1 [Source:HGNC Symbol;Acc:HGNC:9537]	protein_coding;processed_transcript	13.1405	13.1095	14.3183	11.3596	15.0051	13.2747
X	47571901	47619857	-	ENSG00000008056	SYN1	ENST00000295987;ENST00000638337	GO:0000795(synaptonemal complex);GO:0003779(actin binding);GO:0005524(ATP binding);GO:0005794(Golgi apparatus);GO:0005829(cytosol);GO:0005856(cytoskeleton);GO:0007268(chemical synaptic transmission);GO:0007269(neurotransmitter secretion);GO:0008021(synaptic vesicle);GO:0014069(postsynaptic density);GO:0019901(protein kinase binding);GO:0030054(cell junction);GO:0030424(axon);GO:0030425(dendrite);…	NA	NA	NA	synapsin I [Source:HGNC Symbol;Acc:HGNC:11494]	protein_coding;retained_intron	0.150679	0.104153	0.255684	0.112625	0.068957	0.999963
chr6	15246069	15522042	+	ENSG00000008083	JARID2	ENST00000341776;ENST00000397311;ENST00000474854	GO:0000122(negative regulation of transcription by RNA polymerase II);GO:0001889(liver development);GO:0003677(DNA binding);GO:0003682(chromatin binding);GO:0005515(protein binding);GO:0005634(nucleus);GO:0005654(nucleoplasm);GO:0005739(mitochondrion);GO:0006325(chromatin organization);GO:0006338(chromatin remodeling);GO:0007417(central nervous system development);GO:0008283(cell population proli…	04550(Signaling pathways regulating pluripotency of stem cells);04550(Signaling pathways regulating pluripotency of stem cells)	NA	NA	jumonji and AT-rich interaction domain containing 2 [Source:HGNC Symbol;Acc:HGNC:6196]	protein_coding;processed_transcript	9.43811	9.87172	11.3865	7.4911	8.47012	9.11132
X	18425583	18653629	+	ENSG00000008086	CDKL5	ENST00000623535;ENST00000674046;ENST00000635828;ENST00000637881;ENST00000379989;ENST00000624953;ENST00000623364;ENST00000636046;ENST00000623610	GO:0000166(nucleotide binding);GO:0001764(neuron migration);GO:0004672(protein kinase activity);GO:0004674(protein serine/threonine kinase activity);GO:0004693(cyclin-dependent protein serine/threonine kinase activity);GO:0004712(protein serine/threonine/tyrosine kinase activity);GO:0005515(protein binding);GO:0005524(ATP binding);GO:0005634(nucleus);GO:0005654(nucleoplasm);GO:0005737(cytoplasm);…	NA	K08824	EC:2.7.11.22	cyclin dependent kinase like 5 [Source:HGNC Symbol;Acc:HGNC:11411]	protein_coding;processed_transcript;retained_intron	1.0668	0.553808	1.43644	1.48039	2.96101	1.72701
chr1	209583714	209613939	+	ENSG00000008118	CAMK1G	ENST00000651530;ENST00000494990	GO:0000139(Golgi membrane);GO:0000166(nucleotide binding);GO:0003824(catalytic activity);GO:0004672(protein kinase activity);GO:0004674(protein serine/threonine kinase activity);GO:0004683(calmodulin-dependent protein kinase activity);GO:0004712(protein serine/threonine/tyrosine kinase activity);GO:0005515(protein binding);GO:0005516(calmodulin binding);GO:0005524(ATP binding);GO:0005737(cytoplas…	04020(Calcium signaling pathway);04921(Oxytocin signaling pathway);04925(Aldosterone synthesis and secretion);05214(Glioma);05214(Glioma)	K08794	EC:2.7.11.17	calcium/calmodulin dependent protein kinase IG [Source:HGNC Symbol;Acc:HGNC:14585]	protein_coding;processed_transcript	0	0.400614	0.185246	0.101878	0.298864	0.213703
chr1	1702379	1724357	-	ENSG00000008128	CDK11A	ENST00000404249;ENST00000356200;ENST00000463652;ENST00000356937;ENST00000378638;ENST00000509982;ENST00000357760;ENST00000358779;ENST00000378633;ENST00000460465;ENST00000478901;ENST00000468397;ENST00000491311;ENST00000495016;ENST00000468800;ENST00000464748;ENST00000489300;ENST00000492390;ENST00000474916;ENST00000479362;ENST00000498810;ENST00000487462;ENST00000401096	GO:0000166(nucleotide binding);GO:0000278(mitotic cell cycle);GO:0000307(cyclin-dependent protein kinase holoenzyme complex);GO:0001558(regulation of cell growth);GO:0004672(protein kinase activity);GO:0004674(protein serine/threonine kinase activity);GO:0004693(cyclin-dependent protein serine/threonine kinase activity);GO:0004712(protein serine/threonine/tyrosine kinase activity);GO:0005515(prot…	NA	K08818	EC:2.7.11.22	cyclin dependent kinase 11A [Source:HGNC Symbol;Acc:HGNC:1730]	protein_coding;retained_intron;nonsense_mediated_decay;processed_transcript	2.57612	1.56964	1.70378	2.20386	3.26812	4.22185
chr1	1751232	1780457	-	ENSG00000008130	NADK	ENST00000341426;ENST00000341991;ENST00000378625;ENST00000342348;ENST00000498806;ENST00000480499;ENST00000497747;ENST00000477235;ENST00000497615;ENST00000497186;ENST00000492845;ENST00000492768;ENST00000460602;ENST00000464373;ENST00000480542	GO:0000166(nucleotide binding);GO:0003951(NAD+ kinase activity);GO:0005515(protein binding);GO:0005524(ATP binding);GO:0005829(cytosol);GO:0006741(NADP biosynthetic process);GO:0016301(kinase activity);GO:0016310(phosphorylation);GO:0016740(transferase activity);GO:0016773(phosphotransferase activity, alcohol group as acceptor);GO:0019674(NAD metabolic process);GO:0046034(ATP metabolic process);G…	00760(Nicotinate and nicotinamide metabolism);01100(Metabolic pathways);01240(Biosynthesis of cofactors);01240(Biosynthesis of cofactors)	K00858	EC:2.7.1.23	NAD kinase [Source:HGNC Symbol;Acc:HGNC:29831]	protein_coding;nonsense_mediated_decay;retained_intron;processed_transcript	9.0096	4.70273	6.52598	6.14832	6.48633	6.86879
chr6	50818723	50847619	+	ENSG00000008196	TFAP2B	ENST00000344788;ENST00000393655;ENST00000489228	GO:0000122(negative regulation of transcription by RNA polymerase II);GO:0000785(chromatin);GO:0000977(RNA polymerase II transcription regulatory region sequence-specific DNA binding);GO:0000978(RNA polymerase II cis-regulatory region sequence-specific DNA binding);GO:0000981(DNA-binding transcription factor activity, RNA polymerase II-specific);GO:0000987(cis-regulatory region sequence-specific …	NA	NA	NA	transcription factor AP-2 beta [Source:HGNC Symbol;Acc:HGNC:11743]	protein_coding;processed_transcript	0	0	0.0321063	0.0249386	0.166066	0.0503874
chr3	38039205	38124025	+	ENSG00000008226	DLEC1	ENST00000440294;ENST00000346219;ENST00000308059;ENST00000447130;ENST00000477260;ENST00000478428	GO:0002357(defense response to tumor cell);GO:0003674(molecular_function);GO:0005515(protein binding);GO:0005737(cytoplasm);GO:0005829(cytosol);GO:0007283(spermatogenesis);GO:0008285(negative regulation of cell population proliferation);GO:0030154(cell differentiation);GO:0043014(alpha-tubulin binding);GO:0048487(beta-tubulin binding);GO:0048487(beta-tubulin binding)	NA	NA	NA	DLEC1 cilia and flagella associated protein [Source:HGNC Symbol;Acc:HGNC:2899]	retained_intron;protein_coding;nonsense_mediated_decay	1.76535	0.546122	1.91601	2.63961	0.162778	0.274699
chr7	6161776	6272644	-	ENSG00000008256	CYTH3	ENST00000396741;ENST00000350796;ENST00000465320;ENST00000495176;ENST00000461891;ENST00000488964;ENST00000466543;ENST00000491641;ENST00000478541;ENST00000482460	GO:0000139(Golgi membrane);GO:0001726(ruffle);GO:0005085(guanyl-nucleotide exchange factor activity);GO:0005515(protein binding);GO:0005547(phosphatidylinositol-3,4,5-trisphosphate binding);GO:0005654(nucleoplasm);GO:0005737(cytoplasm);GO:0005829(cytosol);GO:0005886(plasma membrane);GO:0005912(adherens junction);GO:0005923(bicellular tight junction);GO:0008289(lipid binding);GO:0016020(membrane);…	04072(Phospholipase D signaling pathway);04144(Endocytosis);05130(Pathogenic Escherichia coli infection);05131(Shigellosis);05132(Salmonella infection);05132(Salmonella infection)	NA	NA	cytohesin 3 [Source:HGNC Symbol;Acc:HGNC:9504]	protein_coding;processed_transcript;retained_intron	3.86012	1.57807	4.39356	4.0138	4.50862	4.20085
chr7	87934143	88202889	+	ENSG00000008277	ADAM22	ENST00000398204;ENST00000439864;ENST00000413139;ENST00000412441;ENST00000398209;ENST00000684002;ENST00000398203;ENST00000682337;ENST00000478920;ENST00000426930;ENST00000476330	GO:0004222(metalloendopeptidase activity);GO:0005178(integrin binding);GO:0005515(protein binding);GO:0005886(plasma membrane);GO:0006508(proteolysis);GO:0007155(cell adhesion);GO:0007162(negative regulation of cell adhesion);GO:0007417(central nervous system development);GO:0008237(metallopeptidase activity);GO:0008344(adult locomotory behavior);GO:0014037(Schwann cell differentiation);GO:001602…	NA	NA	NA	ADAM metallopeptidase domain 22 [Source:HGNC Symbol;Acc:HGNC:201]	protein_coding;retained_intron;nonsense_mediated_decay;processed_transcript	0.556048	4.75297	1.10351	0.677292	3.0744	0.408232
chr7	106090505	106112576	-	ENSG00000008282	SYPL1	ENST00000455385;ENST00000011473;ENST00000464029;ENST00000470347;ENST00000634737;ENST00000460770;ENST00000483448	GO:0005515(protein binding);GO:0005887(integral component of plasma membrane);GO:0007268(chemical synaptic transmission);GO:0008021(synaptic vesicle);GO:0016020(membrane);GO:0016021(integral component of membrane);GO:0030141(secretory granule);GO:0030285(integral component of synaptic vesicle membrane);GO:0030659(cytoplasmic vesicle membrane);GO:0030672(synaptic vesicle membrane);GO:0031410(cytop…	NA	NA	NA	synaptophysin like 1 [Source:HGNC Symbol;Acc:HGNC:11507]	protein_coding;nonsense_mediated_decay;retained_intron	37.2225	27.5732	32.6488	26.1697	56.1824	25.3352
chr17	63432304	63446354	-	ENSG00000008283	CYB561	ENST00000392975;ENST00000360793;ENST00000584031;ENST00000392976;ENST00000582297;ENST00000581573;ENST00000585153;ENST00000542042;ENST00000581163;ENST00000582997;ENST00000582143;ENST00000584291;ENST00000577368;ENST00000578072;ENST00000583478;ENST00000580592	GO:0005515(protein binding);GO:0005765(lysosomal membrane);GO:0006879(cellular iron ion homeostasis);GO:0016020(membrane);GO:0016021(integral component of membrane);GO:0016491(oxidoreductase activity);GO:0022900(electron transport chain);GO:0031410(cytoplasmic vesicle);GO:0042584(chromaffin granule membrane);GO:0046872(metal ion binding);GO:0140575(transmembrane monodehydroascorbate reductase act…	NA	K08360	EC:7.2.1.3	cytochrome b561 [Source:HGNC Symbol;Acc:HGNC:2571]	protein_coding;processed_transcript;retained_intron	5.33091	5.55882	5.69853	5.08206	9.2362	8.23452
chr17	50962174	51120868	-	ENSG00000008294	SPAG9	ENST00000262013;ENST00000510283;ENST00000505279;ENST00000357122;ENST00000506500;ENST00000511312;ENST00000513906;ENST00000514613;ENST00000505173;ENST00000514205;ENST00000506483;ENST00000513827;ENST00000515685;ENST00000513547;ENST00000511795;ENST00000576492;ENST00000510855;ENST00000511987;ENST00000502329	GO:0001669(acrosomal vesicle);GO:0001933(negative regulation of protein phosphorylation);GO:0005078(MAP-kinase scaffold activity);GO:0005515(protein binding);GO:0005737(cytoplasm);GO:0005764(lysosome);GO:0005765(lysosomal membrane);GO:0005829(cytosol);GO:0008432(JUN kinase binding);GO:0016020(membrane);GO:0016021(integral component of membrane);GO:0016192(vesicle-mediated transport);GO:0019894(ki…	NA	NA	NA	sperm associated antigen 9 [Source:HGNC Symbol;Acc:HGNC:14524]	protein_coding;retained_intron;processed_transcript	7.02443	6.91732	7.93876	7.87777	7.00724	7.53114
chr3	48636463	48662886	-	ENSG00000008300	CELSR3	ENST00000164024;ENST00000498057	GO:0004888(transmembrane signaling receptor activity);GO:0004930(G protein-coupled receptor activity);GO:0005509(calcium ion binding);GO:0005515(protein binding);GO:0005886(plasma membrane);GO:0007155(cell adhesion);GO:0007156(homophilic cell adhesion via plasma membrane adhesion molecules);GO:0007165(signal transduction);GO:0007166(cell surface receptor signaling pathway);GO:0007186(G protein-co…	NA	NA	NA	cadherin EGF LAG seven-pass G-type receptor 3 [Source:HGNC Symbol;Acc:HGNC:3230]	protein_coding;retained_intron	0.435676	0.395048	0.405279	0.260137	0.750671	0.556014
chr7	122064583	122144308	-	ENSG00000008311	AASS	ENST00000417368;ENST00000681708;ENST00000679659;ENST00000679419;ENST00000681387;ENST00000681318;ENST00000681434;ENST00000679818;ENST00000680080;ENST00000681626;ENST00000460376;ENST00000393376;ENST00000681511;ENST00000431170;ENST00000426162	GO:0000122(negative regulation of transcription by RNA polymerase II);GO:0003714(transcription corepressor activity);GO:0003824(catalytic activity);GO:0004753(saccharopine dehydrogenase activity);GO:0004754(saccharopine dehydrogenase (NAD+, L-lysine-forming) activity);GO:0005634(nucleus);GO:0005737(cytoplasm);GO:0005739(mitochondrion);GO:0005759(mitochondrial matrix);GO:0005829(cytosol);GO:000655…	00310(Lysine degradation);01100(Metabolic pathways);01100(Metabolic pathways)	K14157	EC:1.5.1.8;EC:1.5.1.9	aminoadipate-semialdehyde synthase [Source:HGNC Symbol;Acc:HGNC:17366]	protein_coding;retained_intron;nonsense_mediated_decay;processed_transcript	2.17526	0.35176	1.79188	1.73809	0.832642	1.92977
chr12	6310436	6328506	+	ENSG00000008323	PLEKHG6	ENST00000684764;ENST00000536531;ENST00000538208;ENST00000396988;ENST00000449001;ENST00000535616;ENST00000304581	GO:0000922(spindle pole);GO:0005085(guanyl-nucleotide exchange factor activity);GO:0005096(GTPase activator activity);GO:0005515(protein binding);GO:0005737(cytoplasm);GO:0005813(centrosome);GO:0005819(spindle);GO:0005829(cytosol);GO:0005856(cytoskeleton);GO:0005902(microvillus);GO:0030054(cell junction);GO:0032154(cleavage furrow);GO:0042995(cell projection);GO:0050790(regulation of catalytic ac…	NA	NA	NA	pleckstrin homology and RhoGEF domain containing G6 [Source:HGNC Symbol;Acc:HGNC:25562]	protein_coding;processed_transcript	0.8941	2.27623	1.22614	0.58143	0.578405	3.80546
chr3	42581840	42596934	+	ENSG00000008324	SS18L2	ENST00000447630;ENST00000011691;ENST00000474941	GO:0003713(transcription coactivator activity);GO:0005515(protein binding);GO:0005634(nucleus);GO:0045893(positive regulation of DNA-templated transcription);GO:0045944(positive regulation of transcription by RNA polymerase II);GO:0050775(positive regulation of dendrite morphogenesis);GO:0050775(positive regulation of dendrite morphogenesis)	NA	NA	NA	SS18 like 2 [Source:HGNC Symbol;Acc:HGNC:15593]	protein_coding;retained_intron	2.46859	1.48397	1.64698	2.60539	1.53319	1.37794
chr19	4343527	4360086	+	ENSG00000008382	MPND	ENST00000262966;ENST00000359935;ENST00000599840;ENST00000594716;ENST00000597036;ENST00000601877	GO:0003713(transcription coactivator activity);GO:0005515(protein binding);GO:0006338(chromatin remodeling);GO:0006508(proteolysis);GO:0008233(peptidase activity);GO:0008237(metallopeptidase activity);GO:0016787(hydrolase activity);GO:0042393(histone binding);GO:0045944(positive regulation of transcription by RNA polymerase II);GO:0046872(metal ion binding);GO:0070122(obsolete isopeptidase activi…	NA	NA	NA	MPN domain containing [Source:HGNC Symbol;Acc:HGNC:25934]	protein_coding;nonsense_mediated_decay	3.59467	3.69289	3.10229	2.72142	5.26652	3.59608
chr12	16347142	16609259	+	ENSG00000008394	MGST1	ENST00000534835;ENST00000543076;ENST00000396210;ENST00000539036;ENST00000537878;ENST00000542256;ENST00000539708;ENST00000535309;ENST00000396209;ENST00000540126;ENST00000538885;ENST00000396207;ENST00000538857;ENST00000535624;ENST00000624056;ENST00000359720	GO:0004364(glutathione transferase activity);GO:0004602(glutathione peroxidase activity);GO:0005515(protein binding);GO:0005739(mitochondrion);GO:0005741(mitochondrial outer membrane);GO:0005778(peroxisomal membrane);GO:0005783(endoplasmic reticulum);GO:0005789(endoplasmic reticulum membrane);GO:0005886(plasma membrane);GO:0016020(membrane);GO:0016021(integral component of membrane);GO:0016740(tr…	00480(Glutathione metabolism);00980(Metabolism of xenobiotics by cytochrome P450);00982(Drug metabolism - cytochrome P450);00983(Drug metabolism - other enzymes);01100(Metabolic pathways);01524(Platinum drug resistance);05200(Pathways in cancer);05204(Chemical carcinogenesis);05225(Hepatocellular carcinoma);05418(Fluid shear stress and atherosclerosis);05418(Fluid shear stress and atherosclerosis)	K00799	EC:2.5.1.18	microsomal glutathione S-transferase 1 [Source:HGNC Symbol;Acc:HGNC:7061]	processed_transcript;protein_coding;retained_intron;TEC	0.544105	0.740667	1.00605	0.338946	0.458235	1.48735
chr12	106991364	107093549	-	ENSG00000008405	CRY1	ENST00000008527;ENST00000552790;ENST00000549356;ENST00000546722;ENST00000550633	GO:0000122(negative regulation of transcription by RNA polymerase II);GO:0000166(nucleotide binding);GO:0003677(DNA binding);GO:0003690(double-stranded DNA binding);GO:0005515(protein binding);GO:0005634(nucleus);GO:0005737(cytoplasm);GO:0005739(mitochondrion);GO:0006094(gluconeogenesis);GO:0006975(DNA damage induced protein phosphorylation);GO:0007623(circadian rhythm);GO:0009416(response to lig…	04710(Circadian rhythm);04710(Circadian rhythm)	NA	NA	cryptochrome circadian regulator 1 [Source:HGNC Symbol;Acc:HGNC:2384]	protein_coding;retained_intron;processed_transcript	2.40524	1.51099	2.6435	2.59244	0.921239	2.37095
chr19	46019153	46023053	-	ENSG00000008438	PGLYRP1	ENST00000008938	GO:0002376(immune system process);GO:0005576(extracellular region);GO:0008270(zinc ion binding);GO:0008745(N-acetylmuramoyl-L-alanine amidase activity);GO:0009253(peptidoglycan catabolic process);GO:0009617(response to bacterium);GO:0016019(peptidoglycan immune receptor activity);GO:0016045(detection of bacterium);GO:0031640(killing of cells of another organism);GO:0032689(negative regulation of …	NA	NA	NA	peptidoglycan recognition protein 1 [Source:HGNC Symbol;Acc:HGNC:8904]	protein_coding	0	0	0	0	0.159737	0
chr19	12995475	13098796	+	ENSG00000008441	NFIX	ENST00000592199;ENST00000397661;ENST00000587760;ENST00000585575;ENST00000360105;ENST00000591028;ENST00000358552;ENST00000622520;ENST00000587260;ENST00000588680	GO:0000122(negative regulation of transcription by RNA polymerase II);GO:0000785(chromatin);GO:0000978(RNA polymerase II cis-regulatory region sequence-specific DNA binding);GO:0000981(DNA-binding transcription factor activity, RNA polymerase II-specific);GO:0003677(DNA binding);GO:0003700(DNA-binding transcription factor activity);GO:0005515(protein binding);GO:0005634(nucleus);GO:0005654(nucleo…	NA	NA	NA	nuclear factor I X [Source:HGNC Symbol;Acc:HGNC:7788]	protein_coding;processed_transcript	4.49819	11.6909	6.99943	4.13311	8.86109	7.85152
chr8	133454848	133571940	-	ENSG00000008513	ST3GAL1	ENST00000522652;ENST00000399640;ENST00000521180;ENST00000648219;ENST00000523854;ENST00000522204;ENST00000523634;ENST00000519924;ENST00000523855;ENST00000519435;ENST00000520020;ENST00000521627;ENST00000522285	GO:0000139(Golgi membrane);GO:0002319(memory B cell differentiation);GO:0003836(beta-galactoside (CMP) alpha-2,3-sialyltransferase activity);GO:0005576(extracellular region);GO:0005794(Golgi apparatus);GO:0006054(N-acetylneuraminate metabolic process);GO:0006468(protein phosphorylation);GO:0006486(protein glycosylation);GO:0006487(protein N-linked glycosylation);GO:0006629(lipid metabolic process…	00512(Mucin type O-glycan biosynthesis);00533(Glycosaminoglycan biosynthesis - keratan sulfate);00603(Glycosphingolipid biosynthesis - globo and isoglobo series);00604(Glycosphingolipid biosynthesis - ganglio series);01100(Metabolic pathways);01100(Metabolic pathways)	K00780	EC:2.4.99.4	ST3 beta-galactoside alpha-2,3-sialyltransferase 1 [Source:HGNC Symbol;Acc:HGNC:10862]	protein_coding;retained_intron;processed_transcript	14.525	6.04417	11.7839	11.9141	5.61546	8.14371
chr16	3046062	3060726	+	ENSG00000008516	MMP25	ENST00000612971;ENST00000336577;ENST00000570755;ENST00000575441	GO:0004222(metalloendopeptidase activity);GO:0005515(protein binding);GO:0005576(extracellular region);GO:0005886(plasma membrane);GO:0006508(proteolysis);GO:0006954(inflammatory response);GO:0008233(peptidase activity);GO:0008237(metallopeptidase activity);GO:0008270(zinc ion binding);GO:0016020(membrane);GO:0016787(hydrolase activity);GO:0030198(extracellular matrix organization);GO:0030574(col…	04928(Parathyroid hormone synthesis, secretion and action);04928(Parathyroid hormone synthesis, secretion and action)	NA	NA	matrix metallopeptidase 25 [Source:HGNC Symbol;Acc:HGNC:14246]	nonsense_mediated_decay;protein_coding;retained_intron	1.84643	0.464516	2.47296	1.06679	1.40456	1.47664
chr16	3065297	3082192	+	ENSG00000008517	IL32	ENST00000325568;ENST00000534507;ENST00000531965;ENST00000396887;ENST00000532086;ENST00000526464;ENST00000440815;ENST00000529550;ENST00000551122;ENST00000548807;ENST00000528163;ENST00000530890;ENST00000444393;ENST00000533097;ENST00000534748;ENST00000008180;ENST00000532247;ENST00000396890;ENST00000525643;ENST00000548652;ENST00000525377;ENST00000530538;ENST00000549213;ENST00000552936;ENST00000548476…	GO:0005125(cytokine activity);GO:0005515(protein binding);GO:0005576(extracellular region);GO:0005615(extracellular space);GO:0005829(cytosol);GO:0006952(defense response);GO:0006955(immune response);GO:0007155(cell adhesion);GO:0007165(signal transduction);GO:0010628(positive regulation of gene expression);GO:0016020(membrane);GO:0034346(positive regulation of type III interferon production);GO:…	04060(Cytokine-cytokine receptor interaction);04060(Cytokine-cytokine receptor interaction)	NA	NA	interleukin 32 [Source:HGNC Symbol;Acc:HGNC:16830]	protein_coding;retained_intron	16.7445	31.4764	33.4251	14.042	25.3388	28.6852
chr16	2088708	2135898	-	ENSG00000008710	PKD1	ENST00000262304;ENST00000423118;ENST00000472577;ENST00000485120;ENST00000562425;ENST00000567355;ENST00000472659;ENST00000568796;ENST00000562297;ENST00000486339;ENST00000483731;ENST00000496574;ENST00000566784;ENST00000471603;ENST00000480227;ENST00000469851;ENST00000483814;ENST00000474088;ENST00000475889;ENST00000565639;ENST00000564865;ENST00000564890;ENST00000483558;ENST00000568591;ENST00000569983…	GO:0000139(Golgi membrane);GO:0001502(cartilage condensation);GO:0001568(blood vessel development);GO:0001701(in utero embryonic development);GO:0001822(kidney development);GO:0001889(liver development);GO:0001892(embryonic placenta development);GO:0002133(polycystin complex);GO:0005261(cation channel activity);GO:0005262(calcium channel activity);GO:0005515(protein binding);GO:0005634(nucleus);G…	NA	NA	NA	polycystin 1, transient receptor potential channel interacting [Source:HGNC Symbol;Acc:HGNC:9008]	protein_coding;retained_intron;nonsense_mediated_decay;processed_transcript	3.43858	2.04237	2.64791	2.14285	3.73152	3.82675
chr22	50600793	50613981	+	ENSG00000008735	MAPK8IP2	ENST00000329492;ENST00000008876	GO:0001540(amyloid-beta binding);GO:0001662(behavioral fear response);GO:0005078(MAP-kinase scaffold activity);GO:0005198(structural molecule activity);GO:0005515(protein binding);GO:0005737(cytoplasm);GO:0007172(signal complex assembly);GO:0007254(JNK cascade);GO:0007617(mating behavior);GO:0010469(regulation of signaling receptor activity);GO:0014069(postsynaptic density);GO:0019894(kinesin bin…	04010(MAPK signaling pathway);04010(MAPK signaling pathway)	NA	NA	mitogen-activated protein kinase 8 interacting protein 2 [Source:HGNC Symbol;Acc:HGNC:6883]	protein_coding;retained_intron	0.0728661	0.808602	0.456593	0.107858	1.55426	1.27471
chr17	40019097	40061215	-	ENSG00000008838	MED24	ENST00000394126;ENST00000356271;ENST00000394128;ENST00000491466;ENST00000579364;ENST00000422942;ENST00000501516;ENST00000470126;ENST00000492176;ENST00000580720;ENST00000580885;ENST00000581058;ENST00000580921;ENST00000584782;ENST00000495586;ENST00000584077;ENST00000577488;ENST00000580008;ENST00000585306;ENST00000537674;ENST00000578161;ENST00000581054;ENST00000580302	GO:0000151(ubiquitin ligase complex);GO:0003712(transcription coregulator activity);GO:0003713(transcription coactivator activity);GO:0004402(histone acetyltransferase activity);GO:0005515(protein binding);GO:0005634(nucleus);GO:0005654(nucleoplasm);GO:0016567(protein ubiquitination);GO:0016573(histone acetylation);GO:0016592(mediator complex);GO:0030374(nuclear receptor coactivator activity);GO:…	04919(Thyroid hormone signaling pathway);04919(Thyroid hormone signaling pathway)	NA	NA	mediator complex subunit 24 [Source:HGNC Symbol;Acc:HGNC:22963]	protein_coding;nonsense_mediated_decay;retained_intron;processed_transcript	5.29509	4.50871	5.03213	4.35748	5.41857	6.1602
chr8	22987417	23020509	+	ENSG00000008853	RHOBTB2	ENST00000519685;ENST00000524077;ENST00000518534;ENST00000522948;ENST00000692529;ENST00000251822;ENST00000517528;ENST00000523918;ENST00000519210;ENST00000690180	GO:0000166(nucleotide binding);GO:0003924(GTPase activity);GO:0005515(protein binding);GO:0005525(GTP binding);GO:0005856(cytoskeleton);GO:0005886(plasma membrane);GO:0005938(cell cortex);GO:0007015(actin filament organization);GO:0007163(establishment or maintenance of cell polarity);GO:0007264(small GTPase mediated signal transduction);GO:0008360(regulation of cell shape);GO:0010008(endosome me…	04120(Ubiquitin mediated proteolysis);04120(Ubiquitin mediated proteolysis)	NA	NA	Rho related BTB domain containing 2 [Source:HGNC Symbol;Acc:HGNC:18756]	protein_coding;processed_transcript;retained_intron	11.5369	4.77	5.09232	7.21104	1.6304	4.06416
chr2	36968383	37084372	-	ENSG00000008869	HEATR5B	ENST00000425467;ENST00000233099;ENST00000471051;ENST00000467978;ENST00000478810	GO:0005515(protein binding);GO:0005737(cytoplasm);GO:0005829(cytosol);GO:0006897(endocytosis);GO:0008104(protein localization);GO:0015031(protein transport);GO:0016020(membrane);GO:0016607(nuclear speck);GO:0030136(clathrin-coated vesicle);GO:0030139(endocytic vesicle);GO:0031410(cytoplasmic vesicle);GO:0042147(retrograde transport, endosome to Golgi);GO:0043231(intracellular membrane-bounded org…	NA	NA	NA	HEAT repeat containing 5B [Source:HGNC Symbol;Acc:HGNC:29273]	protein_coding;retained_intron	14.4517	6.92719	11.0839	13.0018	9.17098	6.90187
chr3	169966635	169998373	+	ENSG00000008952	SEC62	ENST00000461933;ENST00000460513;ENST00000337002;ENST00000480708;ENST00000487736;ENST00000469515;ENST00000481435;ENST00000497277;ENST00000469890;ENST00000470355	GO:0005783(endoplasmic reticulum);GO:0005789(endoplasmic reticulum membrane);GO:0005791(rough endoplasmic reticulum);GO:0006613(cotranslational protein targeting to membrane);GO:0006620(post-translational protein targeting to endoplasmic reticulum membrane);GO:0015031(protein transport);GO:0016020(membrane);GO:0016021(integral component of membrane);GO:0030176(integral component of endoplasmic re…	03060(Protein export);04141(Protein processing in endoplasmic reticulum);04141(Protein processing in endoplasmic reticulum)	NA	NA	SEC62 homolog, preprotein translocation factor [Source:HGNC Symbol;Acc:HGNC:11846]	processed_transcript;nonsense_mediated_decay;protein_coding;retained_intron	13.8101	9.46702	13.5628	13.8503	11.5235	10.6196
chr8	56067254	56074510	-	ENSG00000008988	RPS20	ENST00000618656;ENST00000519807;ENST00000676918;ENST00000678683;ENST00000524349;ENST00000009589;ENST00000521262;ENST00000523936;ENST00000519606;ENST00000521289;ENST00000518875;ENST00000519369	GO:0002181(cytoplasmic translation);GO:0003723(RNA binding);GO:0003735(structural constituent of ribosome);GO:0005515(protein binding);GO:0005654(nucleoplasm);GO:0005730(nucleolus);GO:0005737(cytoplasm);GO:0005829(cytosol);GO:0005840(ribosome);GO:0006396(RNA processing);GO:0006412(translation);GO:0015935(small ribosomal subunit);GO:0016020(membrane);GO:0022626(cytosolic ribosome);GO:0022627(cytos…	03010(Ribosome);05171(Coronavirus disease - COVID-19);05171(Coronavirus disease - COVID-19)	NA	NA	ribosomal protein S20 [Source:HGNC Symbol;Acc:HGNC:10405]	protein_coding;nonsense_mediated_decay;retained_intron	58.8049	60.5266	47.5442	46.6001	48.5579	56.0205
chr1	114716913	114758676	-	ENSG00000009307	CSDE1	ENST00000339438;ENST00000689989;ENST00000689217;ENST00000688211;ENST00000358528;ENST00000692719;ENST00000610726;ENST00000689732;ENST00000684913;ENST00000686123;ENST00000686025;ENST00000693644;ENST00000689631;ENST00000692672;ENST00000685676;ENST00000686667;ENST00000690013;ENST00000691032;ENST00000691403;ENST00000692629;ENST00000692950;ENST00000690207;ENST00000693311;ENST00000687548;ENST00000483030…	GO:0000932(P-body);GO:0003676(nucleic acid binding);GO:0003723(RNA binding);GO:0005515(protein binding);GO:0005737(cytoplasm);GO:0005794(Golgi apparatus);GO:0005829(cytosol);GO:0005886(plasma membrane);GO:0006446(regulation of translational initiation);GO:0008584(male gonad development);GO:0010494(cytoplasmic stress granule);GO:0034063(stress granule assembly);GO:0035613(RNA stem-loop binding);GO…	NA	NA	NA	cold shock domain containing E1 [Source:HGNC Symbol;Acc:HGNC:29905]	protein_coding;processed_transcript;retained_intron;nonsense_mediated_decay	29.0713	37.8956	26.5897	33.168	25.7331	30.5495
chr7	157138916	157269370	+	ENSG00000009335	UBE3C	ENST00000611269;ENST00000348165;ENST00000430750;ENST00000469336;ENST00000470408;ENST00000497368;ENST00000494532;ENST00000474153	GO:0000209(protein polyubiquitination);GO:0000502(proteasome complex);GO:0004842(ubiquitin-protein transferase activity);GO:0005515(protein binding);GO:0006511(ubiquitin-dependent protein catabolic process);GO:0016567(protein ubiquitination);GO:0016740(transferase activity);GO:0035519(protein K29-linked ubiquitination);GO:0061630(ubiquitin protein ligase activity);GO:0070936(protein K48-linked ub…	04120(Ubiquitin mediated proteolysis);04120(Ubiquitin mediated proteolysis)	K10589	EC:2.3.2.26	ubiquitin protein ligase E3C [Source:HGNC Symbol;Acc:HGNC:16803]	protein_coding;nonsense_mediated_decay;retained_intron	10.9224	10.3293	12.1937	9.43739	18.2539	12.194
chr6	111299028	111483715	-	ENSG00000009413	REV3L	ENST00000462119;ENST00000434009;ENST00000422377;ENST00000368802;ENST00000358835;ENST00000435970;ENST00000619481;ENST00000492520;ENST00000467500;ENST00000470871;ENST00000460981;ENST00000494858	GO:0000166(nucleotide binding);GO:0000724(double-strand break repair via homologous recombination);GO:0003676(nucleic acid binding);GO:0003677(DNA binding);GO:0003887(DNA-directed DNA polymerase activity);GO:0005515(protein binding);GO:0005634(nucleus);GO:0005654(nucleoplasm);GO:0005730(nucleolus);GO:0006260(DNA replication);GO:0006261(DNA-templated DNA replication);GO:0006281(DNA repair);GO:0006…	01524(Platinum drug resistance);03460(Fanconi anemia pathway);03460(Fanconi anemia pathway)	K02350	EC:2.7.7.7	REV3 like, DNA directed polymerase zeta catalytic subunit [Source:HGNC Symbol;Acc:HGNC:9968]	processed_transcript;nonsense_mediated_decay;protein_coding;retained_intron	6.08419	7.59562	6.27969	7.19497	5.70573	4.54598
X	124375903	125204312	-	ENSG00000009694	TENM1	ENST00000422452;ENST00000461429	GO:0005576(extracellular region);GO:0005634(nucleus);GO:0005737(cytoplasm);GO:0005783(endoplasmic reticulum);GO:0005794(Golgi apparatus);GO:0005856(cytoskeleton);GO:0005886(plasma membrane);GO:0005887(integral component of plasma membrane);GO:0006359(regulation of transcription by RNA polymerase III);GO:0006955(immune response);GO:0007157(heterophilic cell-cell adhesion via plasma membrane cell a…	NA	NA	NA	teneurin transmembrane protein 1 [Source:HGNC Symbol;Acc:HGNC:8117]	protein_coding;processed_transcript	0.730635	0.171357	0.544717	0.638964	0.13895	0.375789
chr1	18630846	18748866	+	ENSG00000009709	PAX7	ENST00000420770	GO:0000785(chromatin);GO:0000978(RNA polymerase II cis-regulatory region sequence-specific DNA binding);GO:0000981(DNA-binding transcription factor activity, RNA polymerase II-specific);GO:0003677(DNA binding);GO:0003700(DNA-binding transcription factor activity);GO:0005515(protein binding);GO:0005634(nucleus);GO:0006355(regulation of DNA-templated transcription);GO:0006357(regulation of transcri…	05202(Transcriptional misregulation in cancer)	NA	NA	paired box 7 [Source:HGNC Symbol;Acc:HGNC:8621]	protein_coding	0	0	0.150796	0	0	0
chr1	11022009	11047239	-	ENSG00000009724	MASP2	ENST00000700088;ENST00000700094;ENST00000480221	GO:0001855(complement component C4b binding);GO:0001867(complement activation, lectin pathway);GO:0002376(immune system process);GO:0004252(serine-type endopeptidase activity);GO:0005509(calcium ion binding);GO:0005515(protein binding);GO:0005576(extracellular region);GO:0005615(extracellular space);GO:0006508(proteolysis);GO:0006956(complement activation);GO:0006958(complement activation, classi…	04610(Complement and coagulation cascades);05150(Staphylococcus aureus infection);05171(Coronavirus disease - COVID-19);05171(Coronavirus disease - COVID-19)	K03993	EC:3.4.21.104	MBL associated serine protease 2 [Source:HGNC Symbol;Acc:HGNC:6902]	protein_coding;nonsense_mediated_decay;retained_intron	0	0.0344849	0.0969815	0	0.0359433	0
chr6	150368892	150405969	+	ENSG00000009765	IYD	ENST00000229447;ENST00000344419;ENST00000546121;ENST00000425615	GO:0005515(protein binding);GO:0005654(nucleoplasm);GO:0005886(plasma membrane);GO:0005887(integral component of plasma membrane);GO:0006570(tyrosine metabolic process);GO:0010181(FMN binding);GO:0016020(membrane);GO:0016021(integral component of membrane);GO:0016491(oxidoreductase activity);GO:0030659(cytoplasmic vesicle membrane);GO:0031410(cytoplasmic vesicle);GO:0042403(thyroid hormone metabo…	04918(Thyroid hormone synthesis);04918(Thyroid hormone synthesis)	K17231	EC:1.21.1.1	iodotyrosine deiodinase [Source:HGNC Symbol;Acc:HGNC:21071]	protein_coding;retained_intron	0.15973	0.0186768	0.186464	0.149572	0.0117914	0.0518044
chr1	27725961	27763116	+	ENSG00000009780	FAM76A	ENST00000373954;ENST00000530324;ENST00000373949;ENST00000446647	GO:0005654(nucleoplasm);GO:0005654(nucleoplasm)	NA	NA	NA	family with sequence similarity 76 member A [Source:HGNC Symbol;Acc:HGNC:28530]	protein_coding	3.18574	1.49527	2.64761	2.72071	2.59392	2.35838
chr1	209756032	209782320	+	ENSG00000009790	TRAF3IP3	ENST00000400959;ENST00000367025;ENST00000479796;ENST00000367026;ENST00000367024;ENST00000367023;ENST00000476050;ENST00000487271;ENST00000474496;ENST00000488702;ENST00000460314;ENST00000467830	GO:0000139(Golgi membrane);GO:0005515(protein binding);GO:0005739(mitochondrion);GO:0005741(mitochondrial outer membrane);GO:0005764(lysosome);GO:0005765(lysosomal membrane);GO:0005794(Golgi apparatus);GO:0005886(plasma membrane);GO:0016020(membrane);GO:0016021(integral component of membrane);GO:0016021(integral component of membrane)	NA	NA	NA	TRAF3 interacting protein 3 [Source:HGNC Symbol;Acc:HGNC:30766]	protein_coding;retained_intron;processed_transcript	18.7326	3.86297	13.5682	15.4707	3.39964	3.88264
chr14	77274956	77320883	-	ENSG00000009830	POMT2	ENST00000261534;ENST00000554767;ENST00000452340;ENST00000682395;ENST00000682795;ENST00000684549;ENST00000684259;ENST00000555134;ENST00000684538;ENST00000682459;ENST00000556446;ENST00000682128;ENST00000683095;ENST00000682382;ENST00000682925;ENST00000554564;ENST00000683585;ENST00000682891;ENST00000684444;ENST00000554884;ENST00000553880;ENST00000557675;ENST00000556404;ENST00000556851;ENST00000683285…	GO:0000030(mannosyltransferase activity);GO:0004169(dolichyl-phosphate-mannose-protein mannosyltransferase activity);GO:0005654(nucleoplasm);GO:0005730(nucleolus);GO:0005783(endoplasmic reticulum);GO:0005789(endoplasmic reticulum membrane);GO:0005829(cytosol);GO:0006486(protein glycosylation);GO:0006493(protein O-linked glycosylation);GO:0016020(membrane);GO:0016021(integral component of membrane…	00514(Other types of O-glycan biosynthesis);00515(Mannose type O-glycan biosynthesis);01100(Metabolic pathways);01100(Metabolic pathways)	K00728	EC:2.4.1.109	protein O-mannosyltransferase 2 [Source:HGNC Symbol;Acc:HGNC:19743]	protein_coding;retained_intron;processed_transcript;nonsense_mediated_decay	0.992261	1.45983	1.28415	1.0552	2.39429	1.06626
chr6	142147162	142224685	+	ENSG00000009844	VTA1	ENST00000452973;ENST00000620996;ENST00000367630;ENST00000491881	GO:0005515(protein binding);GO:0005654(nucleoplasm);GO:0005737(cytoplasm);GO:0005768(endosome);GO:0005771(multivesicular body);GO:0005829(cytosol);GO:0008022(protein C-terminus binding);GO:0010008(endosome membrane);GO:0015031(protein transport);GO:0016020(membrane);GO:0016236(macroautophagy);GO:0032511(late endosome to vacuole transport via multivesicular body sorting pathway);GO:0036258(multive…	04144(Endocytosis);04144(Endocytosis)	NA	NA	vesicle trafficking 1 [Source:HGNC Symbol;Acc:HGNC:20954]	protein_coding;processed_transcript	2.76242	3.72825	2.83303	3.16711	3.19229	2.32506
chr7	73593194	73624543	-	ENSG00000009950	MLXIPL	ENST00000345114;ENST00000414749;ENST00000434326;ENST00000467221;ENST00000476404	GO:0000122(negative regulation of transcription by RNA polymerase II);GO:0000785(chromatin);GO:0000978(RNA polymerase II cis-regulatory region sequence-specific DNA binding);GO:0000981(DNA-binding transcription factor activity, RNA polymerase II-specific);GO:0001227(DNA-binding transcription repressor activity, RNA polymerase II-specific);GO:0003677(DNA binding);GO:0003700(DNA-binding transcripti…	04931(Insulin resistance);04932(Non-alcoholic fatty liver disease);04932(Non-alcoholic fatty liver disease)	NA	NA	MLX interacting protein like [Source:HGNC Symbol;Acc:HGNC:12744]	nonsense_mediated_decay;protein_coding;retained_intron	0.0211876	0.0608457	0.0830775	0.104122	0.110728	0
chr7	73440406	73522293	-	ENSG00000009954	BAZ1B	ENST00000339594;ENST00000404251;ENST00000466844	GO:0000166(nucleotide binding);GO:0000793(condensed chromosome);GO:0004712(protein serine/threonine/tyrosine kinase activity);GO:0004713(protein tyrosine kinase activity);GO:0004715(non-membrane spanning protein tyrosine kinase activity);GO:0005515(protein binding);GO:0005524(ATP binding);GO:0005634(nucleus);GO:0005654(nucleoplasm);GO:0005721(pericentric heterochromatin);GO:0005730(nucleolus);GO:…	NA	NA	NA	bromodomain adjacent to zinc finger domain 1B [Source:HGNC Symbol;Acc:HGNC:961]	protein_coding;retained_intron	13.3664	17.7226	15.4051	14.0469	22.5135	14.7544
chr6	13621498	13711835	-	ENSG00000010017	RANBP9	ENST00000011619;ENST00000469916	GO:0000151(ubiquitin ligase complex);GO:0005515(protein binding);GO:0005634(nucleus);GO:0005654(nucleoplasm);GO:0005737(cytoplasm);GO:0005829(cytosol);GO:0005875(microtubule associated complex);GO:0005886(plasma membrane);GO:0007010(cytoskeleton organization);GO:0007020(microtubule nucleation);GO:0007166(cell surface receptor signaling pathway);GO:0016020(membrane);GO:0016604(nuclear body);GO:001…	NA	NA	NA	RAN binding protein 9 [Source:HGNC Symbol;Acc:HGNC:13727]	protein_coding;processed_transcript	12.459	17.3692	12.5435	16.2234	11.854	9.9275
chr6	36354091	36387800	-	ENSG00000010030	ETV7	ENST00000339796;ENST00000627426;ENST00000340181;ENST00000373737;ENST00000373738;ENST00000615781;ENST00000620358	GO:0000122(negative regulation of transcription by RNA polymerase II);GO:0000785(chromatin);GO:0000977(RNA polymerase II transcription regulatory region sequence-specific DNA binding);GO:0000981(DNA-binding transcription factor activity, RNA polymerase II-specific);GO:0001227(DNA-binding transcription repressor activity, RNA polymerase II-specific);GO:0003677(DNA binding);GO:0003700(DNA-binding t…	05202(Transcriptional misregulation in cancer);05202(Transcriptional misregulation in cancer)	NA	NA	ETS variant transcription factor 7 [Source:HGNC Symbol;Acc:HGNC:18160]	protein_coding	1.0509	4.01631	1.42986	1.46164	0.861535	2.67632
chr1	231337104	231355023	+	ENSG00000010072	SPRTN	ENST00000391858;ENST00000008440;ENST00000295050;ENST00000492437;ENST00000366644;ENST00000469904	GO:0000785(chromatin);GO:0003677(DNA binding);GO:0003690(double-stranded DNA binding);GO:0003697(single-stranded DNA binding);GO:0004222(metalloendopeptidase activity);GO:0005515(protein binding);GO:0005634(nucleus);GO:0005654(nucleoplasm);GO:0005694(chromosome);GO:0006281(DNA repair);GO:0006508(proteolysis);GO:0006974(cellular response to DNA damage stimulus);GO:0008233(peptidase activity);GO:00…	NA	NA	NA	SprT-like N-terminal domain [Source:HGNC Symbol;Acc:HGNC:25356]	protein_coding;processed_transcript	2.28448	4.47104	2.06558	2.24987	3.15683	2.02213
chr1	171781660	171814023	+	ENSG00000010165	METTL13	ENST00000361735;ENST00000485629;ENST00000362019;ENST00000478330;ENST00000466643;ENST00000476386	GO:0000122(negative regulation of transcription by RNA polymerase II);GO:0003824(catalytic activity);GO:0005515(protein binding);GO:0005634(nucleus);GO:0005737(cytoplasm);GO:0005739(mitochondrion);GO:0008152(metabolic process);GO:0008168(methyltransferase activity);GO:0016740(transferase activity);GO:0032259(methylation);GO:1902807(negative regulation of cell cycle G1/S phase transition);GO:19028…	NA	NA	NA	methyltransferase 13, eEF1A lysine and N-terminal methyltransferase [Source:HGNC Symbol;Acc:HGNC:24248]	protein_coding;processed_transcript	6.46309	9.07351	5.72393	4.89255	7.34084	6.17051
chr12	4562208	4615302	+	ENSG00000010219	DYRK4	ENST00000543431;ENST00000539701;ENST00000537719;ENST00000539309;ENST00000538520;ENST00000539490;ENST00000540757;ENST00000536157;ENST00000542905;ENST00000010132;ENST00000536645;ENST00000540644;ENST00000545571;ENST00000536137;ENST00000541024;ENST00000544671;ENST00000544050	GO:0000166(nucleotide binding);GO:0004672(protein kinase activity);GO:0004674(protein serine/threonine kinase activity);GO:0004712(protein serine/threonine/tyrosine kinase activity);GO:0004713(protein tyrosine kinase activity);GO:0005515(protein binding);GO:0005524(ATP binding);GO:0005634(nucleus);GO:0005737(cytoplasm);GO:0005856(cytoskeleton);GO:0006468(protein phosphorylation);GO:0016301(kinase…	NA	K18669	EC:2.7.12.1	dual specificity tyrosine phosphorylation regulated kinase 4 [Source:HGNC Symbol;Acc:HGNC:3095]	protein_coding;nonsense_mediated_decay;retained_intron;processed_transcript	1.95102	0.966854	1.96136	2.01369	1.39484	1.36671
chr17	32350132	32381885	+	ENSG00000010244	ZNF207	ENST00000321233;ENST00000394673;ENST00000394670;ENST00000579634;ENST00000577908;ENST00000577324;ENST00000578918;ENST00000579416;ENST00000582705;ENST00000584696;ENST00000579810	GO:0000070(mitotic sister chromatid segregation);GO:0000775(chromosome, centromeric region);GO:0000776(kinetochore);GO:0001578(microtubule bundle formation);GO:0003677(DNA binding);GO:0003723(RNA binding);GO:0005515(protein binding);GO:0005634(nucleus);GO:0005654(nucleoplasm);GO:0005694(chromosome);GO:0005730(nucleolus);GO:0005737(cytoplasm);GO:0005819(spindle);GO:0005856(cytoskeleton);GO:0005874…	NA	NA	NA	zinc finger protein 207 [Source:HGNC Symbol;Acc:HGNC:12998]	protein_coding;retained_intron	21.8998	20.1608	20.649	19.2362	26.06	20.7351
chr3	48599002	48610976	-	ENSG00000010256	UQCRC1	ENST00000471189;ENST00000203407;ENST00000480561;ENST00000460105;ENST00000472438;ENST00000412343;ENST00000467690;ENST00000463708	GO:0005515(protein binding);GO:0005739(mitochondrion);GO:0005743(mitochondrial inner membrane);GO:0005746(mitochondrial respirasome);GO:0005750(mitochondrial respiratory chain complex III);GO:0006119(oxidative phosphorylation);GO:0006122(mitochondrial electron transport, ubiquinol to cytochrome c);GO:0008121(ubiquinol-cytochrome-c reductase activity);GO:0009060(aerobic respiration);GO:0014823(res…	00190(Oxidative phosphorylation);01100(Metabolic pathways);04260(Cardiac muscle contraction);04714(Thermogenesis);04932(Non-alcoholic fatty liver disease);05010(Alzheimer disease);05012(Parkinson disease);05014(Amyotrophic lateral sclerosis);05016(Huntington disease);05020(Prion disease);05022(Pathways of neurodegeneration - multiple diseases);05022(Pathways of neurodegeneration - multiple diseas…	NA	NA	ubiquinol-cytochrome c reductase core protein 1 [Source:HGNC Symbol;Acc:HGNC:12585]	retained_intron;protein_coding;nonsense_mediated_decay	9.57114	5.46823	9.68296	6.33491	9.18096	9.74117
chr7	38178245	38230670	+	ENSG00000010270	STARD3NL	ENST00000009041;ENST00000434197;ENST00000471550;ENST00000396013;ENST00000440144;ENST00000453225;ENST00000429075	GO:0005515(protein binding);GO:0005765(lysosomal membrane);GO:0005768(endosome);GO:0005789(endoplasmic reticulum membrane);GO:0005829(cytosol);GO:0010008(endosome membrane);GO:0015485(cholesterol binding);GO:0016020(membrane);GO:0016021(integral component of membrane);GO:0031902(late endosome membrane);GO:0042803(protein homodimerization activity);GO:0043231(intracellular membrane-bounded organel…	NA	NA	NA	STARD3 N-terminal like [Source:HGNC Symbol;Acc:HGNC:19169]	protein_coding;retained_intron	3.17541	2.91441	4.22182	3.93975	6.34654	4.31197
chr12	6199715	6238271	+	ENSG00000010278	CD9	ENST00000382518;ENST00000642746;ENST00000543916;ENST00000538834;ENST00000645368;ENST00000677718;ENST00000677585;ENST00000679331;ENST00000677318;ENST00000382519;ENST00000546073;ENST00000009180;ENST00000536586;ENST00000538418;ENST00000645565;ENST00000678719;ENST00000676788;ENST00000481267;ENST00000676764;ENST00000646407;ENST00000540891;ENST00000676638	GO:0005178(integrin binding);GO:0005515(protein binding);GO:0005576(extracellular region);GO:0005615(extracellular space);GO:0005886(plasma membrane);GO:0005887(integral component of plasma membrane);GO:0005925(focal adhesion);GO:0007155(cell adhesion);GO:0007338(single fertilization);GO:0007342(fusion of sperm to egg plasma membrane involved in single fertilization);GO:0008283(cell population pr…	04640(Hematopoietic cell lineage);04640(Hematopoietic cell lineage)	NA	NA	CD9 molecule [Source:HGNC Symbol;Acc:HGNC:1709]	protein_coding;retained_intron;processed_transcript	13.1545	17.9372	12.1807	11.1231	27.4201	19.0584
chr3	42692663	42702824	-	ENSG00000010282	HHATL	ENST00000490003;ENST00000466007;ENST00000441594;ENST00000480939;ENST00000497000	GO:0005515(protein binding);GO:0005783(endoplasmic reticulum);GO:0005789(endoplasmic reticulum membrane);GO:0016020(membrane);GO:0016021(integral component of membrane);GO:0016746(acyltransferase activity);GO:0048471(perinuclear region of cytoplasm);GO:0060262(negative regulation of N-terminal protein palmitoylation);GO:0060262(negative regulation of N-terminal protein palmitoylation)	NA	NA	NA	hedgehog acyltransferase like [Source:HGNC Symbol;Acc:HGNC:13242]	retained_intron;protein_coding	0	0.0524638	0.284139	0.167344	0	0
chr12	6493356	6531955	+	ENSG00000010292	NCAPD2	ENST00000541399;ENST00000382457;ENST00000539084;ENST00000315579;ENST00000545732;ENST00000536090;ENST00000542472;ENST00000538600;ENST00000542492;ENST00000535804;ENST00000539885	GO:0000228(nuclear chromosome);GO:0000278(mitotic cell cycle);GO:0000779(condensed chromosome, centromeric region);GO:0000793(condensed chromosome);GO:0000796(condensin complex);GO:0005515(protein binding);GO:0005634(nucleus);GO:0005654(nucleoplasm);GO:0005694(chromosome);GO:0005737(cytoplasm);GO:0005829(cytosol);GO:0007049(cell cycle);GO:0007076(mitotic chromosome condensation);GO:0010032(meioti…	NA	NA	NA	non-SMC condensin I complex subunit D2 [Source:HGNC Symbol;Acc:HGNC:24305]	processed_transcript;protein_coding;nonsense_mediated_decay;retained_intron	11.7089	11.9575	11.9788	8.36688	15.4668	12.6926
chr12	6538961	6556073	-	ENSG00000010295	IFFO1	ENST00000472558;ENST00000471408;ENST00000465801;ENST00000336604;ENST00000396840;ENST00000487279;ENST00000619571;ENST00000356896;ENST00000488007;ENST00000396830	GO:0005515(protein binding);GO:0005634(nucleus);GO:0005637(nuclear inner membrane);GO:0005654(nucleoplasm);GO:0005882(intermediate filament);GO:0006303(double-strand break repair via nonhomologous end joining);GO:0016020(membrane);GO:0016363(nuclear matrix);GO:0035861(site of double-strand break);GO:1990166(protein localization to site of double-strand break);GO:1990683(DNA double-strand break at…	NA	NA	NA	intermediate filament family orphan 1 [Source:HGNC Symbol;Acc:HGNC:24970]	retained_intron;protein_coding;nonsense_mediated_decay	6.72168	1.44799	4.2989	4.67252	2.72931	3.71223
chr19	45668221	45683722	+	ENSG00000010310	GIPR	ENST00000652180;ENST00000590918;ENST00000263281;ENST00000585889;ENST00000591322;ENST00000588816;ENST00000591224	GO:0002029(desensitization of G protein-coupled receptor signaling pathway);GO:0004888(transmembrane signaling receptor activity);GO:0004930(G protein-coupled receptor activity);GO:0005515(protein binding);GO:0005886(plasma membrane);GO:0006091(generation of precursor metabolites and energy);GO:0007165(signal transduction);GO:0007166(cell surface receptor signaling pathway);GO:0007186(G protein-c…	04024(cAMP signaling pathway);04080(Neuroactive ligand-receptor interaction);04080(Neuroactive ligand-receptor interaction)	NA	NA	gastric inhibitory polypeptide receptor [Source:HGNC Symbol;Acc:HGNC:4271]	protein_coding;nonsense_mediated_decay;retained_intron	1.00858	0.36812	1.16595	1.54966	0.210061	0.647884
chr3	52410660	52423641	+	ENSG00000010318	PHF7	ENST00000327906;ENST00000473145;ENST00000347025;ENST00000498509;ENST00000465863;ENST00000459935	GO:0005515(protein binding);GO:0005634(nucleus);GO:0005654(nucleoplasm);GO:0005794(Golgi apparatus);GO:0005829(cytosol);GO:0005886(plasma membrane);GO:0016607(nuclear speck);GO:0046872(metal ion binding);GO:0046872(metal ion binding)	NA	NA	NA	PHD finger protein 7 [Source:HGNC Symbol;Acc:HGNC:18458]	protein_coding;retained_intron	1.25525	0.330162	1.23327	1.90862	0.997085	0.462844
chr3	52433035	52445103	-	ENSG00000010319	SEMA3G	ENST00000231721;ENST00000475739	GO:0001755(neural crest cell migration);GO:0005102(signaling receptor binding);GO:0005515(protein binding);GO:0005576(extracellular region);GO:0005615(extracellular space);GO:0005887(integral component of plasma membrane);GO:0007411(axon guidance);GO:0030215(semaphorin receptor binding);GO:0030335(positive regulation of cell migration);GO:0030517(negative regulation of axon extension);GO:0045499(…	04360(Axon guidance);04360(Axon guidance)	NA	NA	semaphorin 3G [Source:HGNC Symbol;Acc:HGNC:30400]	protein_coding	0.629609	0.518457	0.673762	0.461212	0.408349	0.45529
chr3	52455118	52493068	+	ENSG00000010322	NISCH	ENST00000479054;ENST00000345716;ENST00000488380;ENST00000420808;ENST00000489895;ENST00000488157;ENST00000490425;ENST00000464280;ENST00000481211;ENST00000474188;ENST00000485765;ENST00000460759;ENST00000488243;ENST00000467594	GO:0005178(integrin binding);GO:0005515(protein binding);GO:0005654(nucleoplasm);GO:0005737(cytoplasm);GO:0005768(endosome);GO:0005769(early endosome);GO:0005829(cytosol);GO:0005886(plasma membrane);GO:0006915(apoptotic process);GO:0015630(microtubule cytoskeleton);GO:0016020(membrane);GO:0016601(Rac protein signal transduction);GO:0019901(protein kinase binding);GO:0030036(actin cytoskeleton org…	NA	NA	NA	nischarin [Source:HGNC Symbol;Acc:HGNC:18006]	protein_coding;retained_intron;processed_transcript	9.56335	5.6887	7.51826	7.39651	6.23546	8.34172
chr3	52495338	52524495	+	ENSG00000010327	STAB1	ENST00000321725;ENST00000481607;ENST00000479355;ENST00000484850;ENST00000461325;ENST00000481626;ENST00000462741;ENST00000462681;ENST00000469989	GO:0005041(low-density lipoprotein particle receptor activity);GO:0005044(scavenger receptor activity);GO:0005509(calcium ion binding);GO:0005515(protein binding);GO:0005540(hyaluronic acid binding);GO:0005886(plasma membrane);GO:0005887(integral component of plasma membrane);GO:0006898(receptor-mediated endocytosis);GO:0006954(inflammatory response);GO:0007155(cell adhesion);GO:0007267(cell-cell…	NA	NA	NA	stabilin 1 [Source:HGNC Symbol;Acc:HGNC:18628]	protein_coding;retained_intron	5.70013	3.54819	7.75665	6.13507	5.33748	9.80887
chr19	49806866	49817376	-	ENSG00000010361	FUZ	ENST00000313777;ENST00000525130;ENST00000529634;ENST00000528094;ENST00000533418;ENST00000525370;ENST00000534138;ENST00000527973;ENST00000528043;ENST00000531017;ENST00000529302;ENST00000525800;ENST00000527111	GO:0001736(establishment of planar polarity);GO:0001843(neural tube closure);GO:0001942(hair follicle development);GO:0005515(protein binding);GO:0005737(cytoplasm);GO:0005856(cytoskeleton);GO:0005929(cilium);GO:0008285(negative regulation of cell population proliferation);GO:0008589(regulation of smoothened signaling pathway);GO:0010172(embryonic body morphogenesis);GO:0015031(protein transport)…	NA	NA	NA	fuzzy planar cell polarity protein [Source:HGNC Symbol;Acc:HGNC:26219]	protein_coding;nonsense_mediated_decay;retained_intron;processed_transcript	1.60375	1.80068	1.43759	1.60497	1.87582	1.37637
chr12	220621	262873	-	ENSG00000010379	SLC6A13	ENST00000445055;ENST00000343164;ENST00000534887;ENST00000539260;ENST00000436453	GO:0005283(amino acid:sodium symporter activity);GO:0005308(creatine transmembrane transporter activity);GO:0005332(gamma-aminobutyric acid:sodium:chloride symporter activity);GO:0005368(taurine transmembrane transporter activity);GO:0005369(taurine:sodium symporter activity);GO:0005515(protein binding);GO:0005886(plasma membrane);GO:0005887(integral component of plasma membrane);GO:0006836(neuro…	04721(Synaptic vesicle cycle);04727(GABAergic synapse);04727(GABAergic synapse)	NA	NA	solute carrier family 6 member 13 [Source:HGNC Symbol;Acc:HGNC:11046]	protein_coding;retained_intron;nonsense_mediated_decay	0.0241034	0	0.104651	0.0499023	0.0650174	0.0303355
X	149476988	149521096	-	ENSG00000010404	IDS	ENST00000340855;ENST00000370441;ENST00000466323;ENST00000490775;ENST00000464251;ENST00000466019;ENST00000428056;ENST00000521702	GO:0004423(iduronate-2-sulfatase activity);GO:0005509(calcium ion binding);GO:0005515(protein binding);GO:0005764(lysosome);GO:0006027(glycosaminoglycan catabolic process);GO:0008484(sulfuric ester hydrolase activity);GO:0016787(hydrolase activity);GO:0043202(lysosomal lumen);GO:0046872(metal ion binding);GO:0046872(metal ion binding)	00531(Glycosaminoglycan degradation);01100(Metabolic pathways);04142(Lysosome);04142(Lysosome)	K01136	EC:3.1.6.13	iduronate 2-sulfatase [Source:HGNC Symbol;Acc:HGNC:5389]	protein_coding;nonsense_mediated_decay;processed_transcript	22.7545	11.7206	20.8584	24.1452	13.8739	16.3773
chr9	33750679	33799231	+	ENSG00000010438	PRSS3	ENST00000468152;ENST00000342836	GO:0004252(serine-type endopeptidase activity);GO:0005509(calcium ion binding);GO:0005515(protein binding);GO:0005576(extracellular region);GO:0005615(extracellular space);GO:0006508(proteolysis);GO:0007586(digestion);GO:0008233(peptidase activity);GO:0008236(serine-type peptidase activity);GO:0016787(hydrolase activity);GO:0019730(antimicrobial humoral response);GO:0031638(zymogen activation);GO…	04080(Neuroactive ligand-receptor interaction);04972(Pancreatic secretion);04974(Protein digestion and absorption);05164(Influenza A);05164(Influenza A)	K01312	EC:3.4.21.4	serine protease 3 [Source:HGNC Symbol;Acc:HGNC:9486]	processed_transcript;protein_coding	0.637541	0	0.848978	0.222556	0.0961578	0.816052
chr16	3222325	3236221	-	ENSG00000010539	ZNF200	ENST00000414144;ENST00000396871;ENST00000431561;ENST00000396870;ENST00000575285;ENST00000575948;ENST00000575630;ENST00000577015	GO:0003674(molecular_function);GO:0005515(protein binding);GO:0005634(nucleus);GO:0008150(biological_process);GO:0046872(metal ion binding);GO:0046872(metal ion binding)	05168(Herpes simplex virus 1 infection);05168(Herpes simplex virus 1 infection)	NA	NA	zinc finger protein 200 [Source:HGNC Symbol;Acc:HGNC:12993]	protein_coding;retained_intron	1.69319	1.96986	1.80377	1.20106	1.46141	1.19319
chr12	6786858	6820799	+	ENSG00000010610	CD4	ENST00000535707;ENST00000536610;ENST00000011653;ENST00000544344;ENST00000538827;ENST00000437800;ENST00000535466;ENST00000536590;ENST00000536563;ENST00000543755	GO:0001618(virus receptor activity);GO:0001934(positive regulation of protein phosphorylation);GO:0002250(adaptive immune response);GO:0002376(immune system process);GO:0004888(transmembrane signaling receptor activity);GO:0005201(extracellular matrix structural constituent);GO:0005515(protein binding);GO:0005769(early endosome);GO:0005788(endoplasmic reticulum lumen);GO:0005789(endoplasmic retic…	04060(Cytokine-cytokine receptor interaction);04514(Cell adhesion molecules);04612(Antigen processing and presentation);04640(Hematopoietic cell lineage);04658(Th1 and Th2 cell differentiation);04659(Th17 cell differentiation);04660(T cell receptor signaling pathway);05135(Yersinia infection);05166(Human T-cell leukemia virus 1 infection);05170(Human immunodeficiency virus 1 infection);05235(PD-L…	NA	NA	CD4 molecule [Source:HGNC Symbol;Acc:HGNC:1678]	processed_transcript;protein_coding;retained_intron	29.7566	10.8528	30.5205	23.2985	13.1946	18.4231
chr12	6873569	6914241	+	ENSG00000010626	LRRC23	ENST00000433346;ENST00000007969;ENST00000622489;ENST00000451681;ENST00000443597;ENST00000428946;ENST00000323702;ENST00000457146;ENST00000486401;ENST00000431207;ENST00000415834;ENST00000436789;ENST00000472633	GO:0003674(molecular_function);GO:0005515(protein binding);GO:0005575(cellular_component);GO:0005737(cytoplasm);GO:0005829(cytosol);GO:0008150(biological_process);GO:0008150(biological_process)	NA	NA	NA	leucine rich repeat containing 23 [Source:HGNC Symbol;Acc:HGNC:19138]	protein_coding;nonsense_mediated_decay;processed_transcript;retained_intron	2.94906	1.56083	3.7237	5.46877	0.840912	1.07671
X	101349338	101390796	-	ENSG00000010671	BTK	ENST00000695614;ENST00000695615;ENST00000695617;ENST00000703407;ENST00000621635;ENST00000695618;ENST00000308731;ENST00000695620;ENST00000695621;ENST00000478995;ENST00000488970;ENST00000695624;ENST00000470069;ENST00000470329;ENST00000464006;ENST00000695633;ENST00000464567;ENST00000695643;ENST00000695634	GO:0000166(nucleotide binding);GO:0001780(neutrophil homeostasis);GO:0001805(positive regulation of type III hypersensitivity);GO:0001812(positive regulation of type I hypersensitivity);GO:0001818(negative regulation of cytokine production);GO:0002250(adaptive immune response);GO:0002344(B cell affinity maturation);GO:0002376(immune system process);GO:0002553(histamine secretion by mast cell);GO:…	04064(NF-kappa B signaling pathway);04380(Osteoclast differentiation);04611(Platelet activation);04662(B cell receptor signaling pathway);04664(Fc epsilon RI signaling pathway);05169(Epstein-Barr virus infection);05340(Primary immunodeficiency);05340(Primary immunodeficiency)	K07370	EC:2.7.10.2	Bruton tyrosine kinase [Source:HGNC Symbol;Acc:HGNC:1133]	protein_coding;nonsense_mediated_decay;retained_intron;processed_transcript	11.3616	2.21421	8.32901	10.238	2.89288	2.45418
chr6	26087281	26098343	+	ENSG00000010704	HFE	ENST00000317896;ENST00000483782;ENST00000470149;ENST00000486147;ENST00000357618;ENST00000309234;ENST00000485729	GO:0002626(negative regulation of T cell antigen processing and presentation);GO:0002725(negative regulation of T cell cytokine production);GO:0005102(signaling receptor binding);GO:0005515(protein binding);GO:0005615(extracellular space);GO:0005654(nucleoplasm);GO:0005769(early endosome);GO:0005886(plasma membrane);GO:0005887(integral component of plasma membrane);GO:0006811(ion transport);GO:00…	NA	NA	NA	homeostatic iron regulator [Source:HGNC Symbol;Acc:HGNC:4886]	protein_coding;retained_intron	1.35335	1.86627	2.28844	1.19146	3.0785	2.18808
chr1	41027202	41242306	-	ENSG00000010803	SCMH1	ENST00000326197;ENST00000372595;ENST00000337495;ENST00000372596;ENST00000372597;ENST00000695335;ENST00000695336;ENST00000460215;ENST00000498793;ENST00000695337;ENST00000489421;ENST00000488592	GO:0001673(male germ cell nucleus);GO:0003682(chromatin binding);GO:0005515(protein binding);GO:0005634(nucleus);GO:0005654(nucleoplasm);GO:0006338(chromatin remodeling);GO:0006355(regulation of DNA-templated transcription);GO:0007283(spermatogenesis);GO:0009952(anterior/posterior pattern specification);GO:0010369(chromocenter);GO:0031507(heterochromatin formation);GO:0042393(histone binding);GO:…	NA	NA	NA	Scm polycomb group protein homolog 1 [Source:HGNC Symbol;Acc:HGNC:19003]	protein_coding;processed_transcript;nonsense_mediated_decay;retained_intron	5.24647	6.09408	4.81322	5.32978	2.60334	5.07908
chr6	111660332	111873452	-	ENSG00000010810	FYN	ENST00000538466;ENST00000368682;ENST00000354650;ENST00000229471;ENST00000368667;ENST00000368678;ENST00000491885;ENST00000467921;ENST00000471959;ENST00000496864;ENST00000476769;ENST00000495935;ENST00000467899;ENST00000495927;ENST00000523322;ENST00000462856;ENST00000517419;ENST00000518295;ENST00000523238;ENST00000524310;ENST00000523574;ENST00000518630;ENST00000523570;ENST00000462598;ENST00000521361…	GO:0000166(nucleotide binding);GO:0000304(response to singlet oxygen);GO:0001664(G protein-coupled receptor binding);GO:0001764(neuron migration);GO:0002223(stimulatory C-type lectin receptor signaling pathway);GO:0002250(adaptive immune response);GO:0002376(immune system process);GO:0002862(negative regulation of inflammatory response to antigenic stimulus);GO:0003015(heart process);GO:0004672(p…	04071(Sphingolipid signaling pathway);04072(Phospholipase D signaling pathway);04360(Axon guidance);04380(Osteoclast differentiation);04510(Focal adhesion);04520(Adherens junction);04611(Platelet activation);04650(Natural killer cell mediated cytotoxicity);04660(T cell receptor signaling pathway);04664(Fc epsilon RI signaling pathway);04725(Cholinergic synapse);05020(Prion disease);05130(Pathogen…	K05703	EC:2.7.10.2	FYN proto-oncogene, Src family tyrosine kinase [Source:HGNC Symbol;Acc:HGNC:4037]	protein_coding;processed_transcript;retained_intron	14.2628	5.91501	12.4586	12.8222	5.92067	7.19308
chr6	142751469	142956698	-	ENSG00000010818	HIVEP2	ENST00000012134;ENST00000367603;ENST00000367604;ENST00000474532	GO:0000978(RNA polymerase II cis-regulatory region sequence-specific DNA binding);GO:0000981(DNA-binding transcription factor activity, RNA polymerase II-specific);GO:0003677(DNA binding);GO:0005634(nucleus);GO:0005654(nucleoplasm);GO:0006357(regulation of transcription by RNA polymerase II);GO:0046872(metal ion binding);GO:0046872(metal ion binding)	NA	NA	NA	HIVEP zinc finger 2 [Source:HGNC Symbol;Acc:HGNC:4921]	protein_coding;processed_transcript	13.3948	8.29782	13.0628	14.4928	10.6071	9.31734
chr1	171248471	171285978	+	ENSG00000010932	FMO1	ENST00000469112;ENST00000354841;ENST00000459868;ENST00000469711	GO:0004497(monooxygenase activity);GO:0004499(N,N-dimethylaniline monooxygenase activity);GO:0005515(protein binding);GO:0005783(endoplasmic reticulum);GO:0005788(endoplasmic reticulum lumen);GO:0005789(endoplasmic reticulum membrane);GO:0006082(organic acid metabolic process);GO:0006805(xenobiotic metabolic process);GO:0006970(response to osmotic stress);GO:0009404(toxin metabolic process);GO:00…	00982(Drug metabolism - cytochrome P450);00982(Drug metabolism - cytochrome P450)	K00485	EC:1.14.13.8	flavin containing dimethylaniline monoxygenase 1 [Source:HGNC Symbol;Acc:HGNC:3769]	nonsense_mediated_decay;protein_coding;processed_transcript	1.14085	0.45098	1.54044	3.30336	1.86752	2.5092
chr1	23743448	23762059	+	ENSG00000011007	ELOA	ENST00000609199;ENST00000418390;ENST00000613537;ENST00000487554	GO:0003746(translation elongation factor activity);GO:0005515(protein binding);GO:0005615(extracellular space);GO:0005634(nucleus);GO:0005654(nucleoplasm);GO:0006357(regulation of transcription by RNA polymerase II);GO:0006366(transcription by RNA polymerase II);GO:0006367(transcription initiation at RNA polymerase II promoter);GO:0006368(transcription elongation by RNA polymerase II promoter);GO…	NA	NA	NA	elongin A [Source:HGNC Symbol;Acc:HGNC:11620]	retained_intron;nonsense_mediated_decay;protein_coding;processed_transcript	9.57946	6.65788	8.47803	9.14156	11.5344	8.38217
chr1	23791145	23795539	+	ENSG00000011009	LYPLA2	ENST00000374514;ENST00000374502;ENST00000421070;ENST00000374501;ENST00000472213	GO:0002084(protein depalmitoylation);GO:0004622(lysophospholipase activity);GO:0005515(protein binding);GO:0005737(cytoplasm);GO:0005795(Golgi stack);GO:0005829(cytosol);GO:0006629(lipid metabolic process);GO:0006631(fatty acid metabolic process);GO:0007411(axon guidance);GO:0008474(palmitoyl-(protein) hydrolase activity);GO:0016787(hydrolase activity);GO:0045296(cadherin binding);GO:0046464(acyl…	00564(Glycerophospholipid metabolism);00564(Glycerophospholipid metabolism)	K06130	EC:3.1.1.5	lysophospholipase 2 [Source:HGNC Symbol;Acc:HGNC:6738]	protein_coding;processed_transcript	8.32718	4.02724	6.13634	6.60121	7.94565	7.27014
chr1	11806096	11848079	+	ENSG00000011021	CLCN6	ENST00000312413;ENST00000346436;ENST00000376497;ENST00000400892;ENST00000376496;ENST00000376490;ENST00000376491;ENST00000376492;ENST00000494028;ENST00000446542	GO:0000166(nucleotide binding);GO:0003729(mRNA binding);GO:0005247(voltage-gated chloride channel activity);GO:0005524(ATP binding);GO:0005765(lysosomal membrane);GO:0005768(endosome);GO:0006811(ion transport);GO:0006821(chloride transport);GO:0006884(cell volume homeostasis);GO:0007165(signal transduction);GO:0009612(response to mechanical stimulus);GO:0010008(endosome membrane);GO:0010468(regul…	NA	NA	NA	chloride voltage-gated channel 6 [Source:HGNC Symbol;Acc:HGNC:2024]	protein_coding;processed_transcript;nonsense_mediated_decay;retained_intron	4.4359	2.40985	3.59095	3.52176	3.07326	2.71747
chr17	62627670	62693597	+	ENSG00000011028	MRC2	ENST00000303375;ENST00000584265;ENST00000583597;ENST00000579432;ENST00000446119;ENST00000580916	GO:0001649(osteoblast differentiation);GO:0005515(protein binding);GO:0005518(collagen binding);GO:0005925(focal adhesion);GO:0006897(endocytosis);GO:0016020(membrane);GO:0016021(integral component of membrane);GO:0030246(carbohydrate binding);GO:0030574(collagen catabolic process);GO:0038023(signaling receptor activity);GO:0038023(signaling receptor activity)	04145(Phagosome);05152(Tuberculosis);05152(Tuberculosis)	NA	NA	mannose receptor C type 2 [Source:HGNC Symbol;Acc:HGNC:16875]	protein_coding;retained_intron;processed_transcript	2.97693	1.66637	4.0333	6.34016	2.86537	6.73482
chr17	51153590	51171744	+	ENSG00000011052	NME1-NME2	ENST00000393193;ENST00000376392;ENST00000555572	GO:0000166(nucleotide binding);GO:0004550(nucleoside diphosphate kinase activity);GO:0005524(ATP binding);GO:0005829(cytosol);GO:0006165(nucleoside diphosphate phosphorylation);GO:0006183(GTP biosynthetic process);GO:0006228(UTP biosynthetic process);GO:0006241(CTP biosynthetic process);GO:0016301(kinase activity);GO:0016310(phosphorylation);GO:0016740(transferase activity);GO:0016740(transferase…	00230(Purine metabolism);00240(Pyrimidine metabolism);00983(Drug metabolism - other enzymes);01100(Metabolic pathways);01240(Biosynthesis of cofactors);01240(Biosynthesis of cofactors)	K00940	EC:2.7.4.6	NME1-NME2 readthrough [Source:HGNC Symbol;Acc:HGNC:33531]	protein_coding	32.9897	22.3639	26.7035	15.7968	34.1912	41.0927
chr5	150190062	150222788	+	ENSG00000011083	SLC6A7	ENST00000230671;ENST00000513403	GO:0005298(proline:sodium symporter activity);GO:0005886(plasma membrane);GO:0005887(integral component of plasma membrane);GO:0006836(neurotransmitter transport);GO:0006865(amino acid transport);GO:0015193(L-proline transmembrane transporter activity);GO:0015293(symporter activity);GO:0015824(proline transport);GO:0016020(membrane);GO:0016021(integral component of membrane);GO:0022857(transmembr…	04721(Synaptic vesicle cycle);04721(Synaptic vesicle cycle)	NA	NA	solute carrier family 6 member 7 [Source:HGNC Symbol;Acc:HGNC:11054]	protein_coding;retained_intron	0.364711	0.020273	0.320601	0.124398	0.0443266	0.082191
chr12	3077355	3286564	+	ENSG00000011105	TSPAN9	ENST00000537971;ENST00000444315;ENST00000011898;ENST00000539631;ENST00000640568;ENST00000407263;ENST00000431374;ENST00000492305	GO:0003674(molecular_function);GO:0005886(plasma membrane);GO:0005887(integral component of plasma membrane);GO:0005925(focal adhesion);GO:0008150(biological_process);GO:0016020(membrane);GO:0016021(integral component of membrane);GO:0097197(tetraspanin-enriched microdomain);GO:0097197(tetraspanin-enriched microdomain)	NA	NA	NA	tetraspanin 9 [Source:HGNC Symbol;Acc:HGNC:21640]	protein_coding;nonsense_mediated_decay;retained_intron;processed_transcript	3.59341	9.45689	5.80027	4.28196	6.79743	11.3668
chr14	93237550	93333092	-	ENSG00000011114	BTBD7	ENST00000355125;ENST00000334746;ENST00000554644;ENST00000298896;ENST00000555525;ENST00000554968	GO:0005515(protein binding);GO:0005634(nucleus);GO:0060693(regulation of branching involved in salivary gland morphogenesis);GO:0061138(morphogenesis of a branching epithelium);GO:0061138(morphogenesis of a branching epithelium)	NA	NA	NA	BTB domain containing 7 [Source:HGNC Symbol;Acc:HGNC:18269]	nonsense_mediated_decay;protein_coding;retained_intron	6.34245	5.34161	6.02065	6.00766	5.53764	4.17171
chr19	3750772	3761692	-	ENSG00000011132	APBA3	ENST00000316757;ENST00000588984;ENST00000590064;ENST00000591678;ENST00000586991;ENST00000592826;ENST00000590238;ENST00000589934	GO:0001540(amyloid-beta binding);GO:0001701(in utero embryonic development);GO:0004857(enzyme inhibitor activity);GO:0005515(protein binding);GO:0005737(cytoplasm);GO:0005886(plasma membrane);GO:0007268(chemical synaptic transmission);GO:0010468(regulation of gene expression);GO:0015031(protein transport);GO:0019899(enzyme binding);GO:0043086(negative regulation of catalytic activity);GO:0043197(…	NA	NA	NA	amyloid beta precursor protein binding family A member 3 [Source:HGNC Symbol;Acc:HGNC:580]	protein_coding;retained_intron	2.28949	2.37878	1.6432	1.77714	2.34863	1.85498
chr17	58205441	58219605	-	ENSG00000011143	MKS1	ENST00000678763;ENST00000393119;ENST00000675753;ENST00000677160;ENST00000677416;ENST00000677709;ENST00000678011;ENST00000678463;ENST00000393120;ENST00000583577;ENST00000580127;ENST00000577824;ENST00000585134;ENST00000579358;ENST00000581761;ENST00000677546;ENST00000678481;ENST00000677076;ENST00000677475;ENST00000679081;ENST00000678211;ENST00000677791;ENST00000581180	GO:0001843(neural tube closure);GO:0003271(smoothened signaling pathway involved in regulation of secondary heart field cardioblast proliferation);GO:0005515(protein binding);GO:0005737(cytoplasm);GO:0005813(centrosome);GO:0005814(centriole);GO:0005815(microtubule organizing center);GO:0005829(cytosol);GO:0005856(cytoskeleton);GO:0005929(cilium);GO:0007368(determination of left/right symmetry);GO…	NA	NA	NA	MKS transition zone complex subunit 1 [Source:HGNC Symbol;Acc:HGNC:7121]	retained_intron;protein_coding;nonsense_mediated_decay;processed_transcript	1.19425	0.864111	1.1542	1.18405	1.28654	1.56599
chr3	43690108	43734371	+	ENSG00000011198	ABHD5	ENST00000643520;ENST00000456453;ENST00000458276;ENST00000486764;ENST00000649763;ENST00000644371;ENST00000013894;ENST00000646378;ENST00000643477;ENST00000646799;ENST00000454293;ENST00000642351;ENST00000413300;ENST00000463153	GO:0003841(1-acylglycerol-3-phosphate O-acyltransferase activity);GO:0005515(protein binding);GO:0005654(nucleoplasm);GO:0005737(cytoplasm);GO:0005739(mitochondrion);GO:0005811(lipid droplet);GO:0005829(cytosol);GO:0006508(proteolysis);GO:0006629(lipid metabolic process);GO:0006631(fatty acid metabolic process);GO:0006654(phosphatidic acid biosynthetic process);GO:0008233(peptidase activity);GO:0…	04923(Regulation of lipolysis in adipocytes);04923(Regulation of lipolysis in adipocytes)	K13699	EC:2.3.1.51	abhydrolase domain containing 5, lysophosphatidic acid acyltransferase [Source:HGNC Symbol;Acc:HGNC:21396]	processed_transcript;protein_coding;retained_intron;nonsense_mediated_decay	2.18414	2.60657	2.27623	2.43601	2.07874	2.00724
X	8528874	8732137	-	ENSG00000011201	ANOS1	ENST00000262648;ENST00000481896;ENST00000488294	GO:0004867(serine-type endopeptidase inhibitor activity);GO:0005201(extracellular matrix structural constituent);GO:0005515(protein binding);GO:0005576(extracellular region);GO:0005615(extracellular space);GO:0005886(plasma membrane);GO:0006935(chemotaxis);GO:0007155(cell adhesion);GO:0007411(axon guidance);GO:0008201(heparin binding);GO:0009986(cell surface);GO:0010466(negative regulation of pep…	NA	NA	NA	anosmin 1 [Source:HGNC Symbol;Acc:HGNC:6211]	protein_coding;processed_transcript	0.866698	1.08711	1.696	1.61088	2.43256	2.24668
chr19	15380050	15419141	-	ENSG00000011243	AKAP8L	ENST00000397410;ENST00000609519;ENST00000599137;ENST00000594594;ENST00000593845;ENST00000681170;ENST00000596213;ENST00000680649;ENST00000595879;ENST00000680017;ENST00000680703;ENST00000680865;ENST00000681405;ENST00000679634;ENST00000680103;ENST00000680302;ENST00000680303;ENST00000680323;ENST00000680642;ENST00000680774;ENST00000680803;ENST00000681744;ENST00000595087;ENST00000600065;ENST00000596750…	GO:0000785(chromatin);GO:0003677(DNA binding);GO:0003723(RNA binding);GO:0005515(protein binding);GO:0005521(lamin binding);GO:0005634(nucleus);GO:0005737(cytoplasm);GO:0006397(mRNA processing);GO:0007076(mitotic chromosome condensation);GO:0008380(RNA splicing);GO:0010793(regulation of mRNA export from nucleus);GO:0016301(kinase activity);GO:0016310(phosphorylation);GO:0016363(nuclear matrix);GO…	NA	NA	NA	A-kinase anchoring protein 8 like [Source:HGNC Symbol;Acc:HGNC:29857]	protein_coding;nonsense_mediated_decay;retained_intron;processed_transcript	7.01709	7.20658	5.98769	5.28627	6.6909	6.04042
chr17	51177425	51260163	-	ENSG00000011258	MBTD1	ENST00000586178;ENST00000415868;ENST00000405860;ENST00000591270;ENST00000376381;ENST00000593259	GO:0000724(double-strand break repair via homologous recombination);GO:0000786(nucleosome);GO:0003682(chromatin binding);GO:0005515(protein binding);GO:0005634(nucleus);GO:0005694(chromosome);GO:0006325(chromatin organization);GO:0006355(regulation of DNA-templated transcription);GO:0008270(zinc ion binding);GO:0016573(histone acetylation);GO:0035064(methylated histone binding);GO:0035267(NuA4 hi…	NA	NA	NA	mbt domain containing 1 [Source:HGNC Symbol;Acc:HGNC:19866]	protein_coding;nonsense_mediated_decay;retained_intron;processed_transcript	6.53203	7.635	6.16243	5.54022	9.98239	6.89159
chr17	51260546	51297936	+	ENSG00000011260	UTP18	ENST00000225298;ENST00000508506;ENST00000583725;ENST00000583205;ENST00000579261;ENST00000582150	GO:0003723(RNA binding);GO:0005515(protein binding);GO:0005634(nucleus);GO:0005654(nucleoplasm);GO:0005730(nucleolus);GO:0006364(rRNA processing);GO:0016020(membrane);GO:0016021(integral component of membrane);GO:0031965(nuclear membrane);GO:0032040(small-subunit processome);GO:0034388(Pwp2p-containing subcomplex of 90S preribosome);GO:0034388(Pwp2p-containing subcomplex of 90S preribosome)	03008(Ribosome biogenesis in eukaryotes);03008(Ribosome biogenesis in eukaryotes)	NA	NA	UTP18 small subunit processome component [Source:HGNC Symbol;Acc:HGNC:24274]	protein_coding;nonsense_mediated_decay;retained_intron	8.24373	6.95533	7.71139	6.84058	10.4047	7.95369
chr7	5620047	5781696	-	ENSG00000011275	RNF216	ENST00000389902;ENST00000425013;ENST00000389900;ENST00000469375;ENST00000484458;ENST00000479541;ENST00000411812;ENST00000416985;ENST00000476345	GO:0005515(protein binding);GO:0005634(nucleus);GO:0005654(nucleoplasm);GO:0005737(cytoplasm);GO:0005829(cytosol);GO:0006915(apoptotic process);GO:0016567(protein ubiquitination);GO:0016740(transferase activity);GO:0032480(negative regulation of type I interferon production);GO:0032648(regulation of interferon-beta production);GO:0043161(proteasome-mediated ubiquitin-dependent protein catabolic p…	NA	K11976	EC:2.3.2.31	ring finger protein 216 [Source:HGNC Symbol;Acc:HGNC:21698]	protein_coding;nonsense_mediated_decay;processed_transcript;retained_intron	8.62218	9.62234	8.7449	7.73853	10.2334	8.82684
chr17	15999784	16045015	+	ENSG00000011295	TTC19	ENST00000466729;ENST00000475723;ENST00000583704;ENST00000497842;ENST00000261647;ENST00000470399;ENST00000481107;ENST00000465567;ENST00000470649;ENST00000578103	GO:0000281(mitotic cytokinesis);GO:0005515(protein binding);GO:0005739(mitochondrion);GO:0005743(mitochondrial inner membrane);GO:0005813(centrosome);GO:0007049(cell cycle);GO:0016020(membrane);GO:0030496(midbody);GO:0034551(mitochondrial respiratory chain complex III assembly);GO:0051301(cell division);GO:0070469(respirasome);GO:0070469(respirasome)	NA	NA	NA	tetratricopeptide repeat domain 19 [Source:HGNC Symbol;Acc:HGNC:26006]	nonsense_mediated_decay;retained_intron;processed_transcript;protein_coding	7.88611	9.49379	9.02121	5.96232	13.8197	6.72192
chr19	797075	812327	+	ENSG00000011304	PTBP1	ENST00000635647;ENST00000592804;ENST00000676227;ENST00000590887;ENST00000349038;ENST00000586481;ENST00000586944;ENST00000677717;ENST00000356948;ENST00000394601;ENST00000587191;ENST00000679114;ENST00000350092;ENST00000621737;ENST00000587136;ENST00000585932;ENST00000589883;ENST00000585856	GO:0000381(regulation of alternative mRNA splicing, via spliceosome);GO:0003676(nucleic acid binding);GO:0003723(RNA binding);GO:0003729(mRNA binding);GO:0005515(protein binding);GO:0005634(nucleus);GO:0005654(nucleoplasm);GO:0005730(nucleolus);GO:0006397(mRNA processing);GO:0008187(poly-pyrimidine tract binding);GO:0008380(RNA splicing);GO:0016020(membrane);GO:0033119(negative regulation of RNA …	NA	NA	NA	polypyrimidine tract binding protein 1 [Source:HGNC Symbol;Acc:HGNC:9583]	protein_coding;retained_intron;nonsense_mediated_decay	19.3863	19.4015	17.9624	13.2102	22.5923	18.4257
chr19	38211006	38229714	-	ENSG00000011332	DPF1	ENST00000689228;ENST00000614244;ENST00000414789;ENST00000488378;ENST00000586624	GO:0000785(chromatin);GO:0003712(transcription coregulator activity);GO:0005634(nucleus);GO:0005737(cytoplasm);GO:0006338(chromatin remodeling);GO:0006357(regulation of transcription by RNA polymerase II);GO:0006915(apoptotic process);GO:0007399(nervous system development);GO:0008270(zinc ion binding);GO:0030071(regulation of mitotic metaphase/anaphase transition);GO:0042393(histone binding);GO:0…	04714(Thermogenesis);05225(Hepatocellular carcinoma);05225(Hepatocellular carcinoma)	NA	NA	double PHD fingers 1 [Source:HGNC Symbol;Acc:HGNC:20225]	protein_coding;retained_intron	0	0	0.205163	0.0392208	0	0
chr11	61513714	61581148	-	ENSG00000011347	SYT7	ENST00000539008;ENST00000263846;ENST00000539468;ENST00000540831	GO:0000149(SNARE binding);GO:0001778(plasma membrane repair);GO:0001786(phosphatidylserine binding);GO:0005509(calcium ion binding);GO:0005515(protein binding);GO:0005516(calmodulin binding);GO:0005544(calcium-dependent phospholipid binding);GO:0005546(phosphatidylinositol-4,5-bisphosphate binding);GO:0005764(lysosome);GO:0005765(lysosomal membrane);GO:0005777(peroxisome);GO:0005778(peroxisomal m…	NA	NA	NA	synaptotagmin 7 [Source:HGNC Symbol;Acc:HGNC:11514]	protein_coding;nonsense_mediated_decay;processed_transcript	0.328297	0.799645	0.708906	0.322904	1.84438	0.355341
chr3	45388561	45554726	+	ENSG00000011376	LARS2	ENST00000650792;ENST00000431023;ENST00000651549;ENST00000645846;ENST00000652135;ENST00000430399;ENST00000642274;ENST00000467936;ENST00000485461;ENST00000474585	GO:0000166(nucleotide binding);GO:0002161(aminoacyl-tRNA editing activity);GO:0004812(aminoacyl-tRNA ligase activity);GO:0004823(leucine-tRNA ligase activity);GO:0005524(ATP binding);GO:0005739(mitochondrion);GO:0005759(mitochondrial matrix);GO:0006412(translation);GO:0006418(tRNA aminoacylation for protein translation);GO:0006429(leucyl-tRNA aminoacylation);GO:0016874(ligase activity);GO:0032543…	00970(Aminoacyl-tRNA biosynthesis);00970(Aminoacyl-tRNA biosynthesis)	K01869	EC:6.1.1.4	leucyl-tRNA synthetase 2, mitochondrial [Source:HGNC Symbol;Acc:HGNC:17095]	protein_coding;processed_transcript;nonsense_mediated_decay;retained_intron	2.42727	2.04243	2.36095	2.17045	2.0258	1.81815
chr11	17077730	17207986	-	ENSG00000011405	PIK3C2A	ENST00000531428;ENST00000265970;ENST00000691414;ENST00000533645;ENST00000532035;ENST00000503729	GO:0000166(nucleotide binding);GO:0005524(ATP binding);GO:0005634(nucleus);GO:0005654(nucleoplasm);GO:0005737(cytoplasm);GO:0005794(Golgi apparatus);GO:0005802(trans-Golgi network);GO:0005829(cytosol);GO:0005886(plasma membrane);GO:0005942(phosphatidylinositol 3-kinase complex);GO:0006629(lipid metabolic process);GO:0006661(phosphatidylinositol biosynthetic process);GO:0006887(exocytosis);GO:0006…	00562(Inositol phosphate metabolism);01100(Metabolic pathways);04070(Phosphatidylinositol signaling system);05132(Salmonella infection);05132(Salmonella infection)	K00923	EC:2.7.1.154	phosphatidylinositol-4-phosphate 3-kinase catalytic subunit type 2 alpha [Source:HGNC Symbol;Acc:HGNC:8971]	processed_transcript;protein_coding;nonsense_mediated_decay	9.33731	17.0605	12.0249	12.0385	18.2634	11.3428
chr19	43646095	43670547	-	ENSG00000011422	PLAUR	ENST00000339082;ENST00000593447;ENST00000601723;ENST00000340093;ENST00000221264;ENST00000595038;ENST00000594364;ENST00000597107;ENST00000593939;ENST00000593396;ENST00000598875;ENST00000599546;ENST00000601876	GO:0001934(positive regulation of protein phosphorylation);GO:0005102(signaling receptor binding);GO:0005515(protein binding);GO:0005576(extracellular region);GO:0005788(endoplasmic reticulum lumen);GO:0005789(endoplasmic reticulum membrane);GO:0005886(plasma membrane);GO:0005887(integral component of plasma membrane);GO:0005925(focal adhesion);GO:0006935(chemotaxis);GO:0007165(signal transductio…	04610(Complement and coagulation cascades);05205(Proteoglycans in cancer);05205(Proteoglycans in cancer)	NA	NA	plasminogen activator, urokinase receptor [Source:HGNC Symbol;Acc:HGNC:9053]	protein_coding;retained_intron;nonsense_mediated_decay	1.33607	4.31857	4.80766	2.7558	3.06538	3.46678
chr7	36389821	36453791	+	ENSG00000011426	ANLN	ENST00000396068;ENST00000265748;ENST00000418118;ENST00000460598;ENST00000429082;ENST00000441696;ENST00000452877;ENST00000457743;ENST00000491782	GO:0000281(mitotic cytokinesis);GO:0000915(actomyosin contractile ring assembly);GO:0000921(septin ring assembly);GO:0002244(hematopoietic progenitor cell differentiation);GO:0003779(actin binding);GO:0005515(protein binding);GO:0005634(nucleus);GO:0005654(nucleoplasm);GO:0005737(cytoplasm);GO:0005826(actomyosin contractile ring);GO:0005829(cytosol);GO:0005856(cytoskeleton);GO:0005938(cell cortex…	NA	NA	NA	anillin actin binding protein [Source:HGNC Symbol;Acc:HGNC:14082]	protein_coding;processed_transcript;nonsense_mediated_decay;retained_intron	2.88936	4.22774	5.82132	2.06299	10.4924	6.22513
chr19	15419978	15449956	-	ENSG00000011451	WIZ	ENST00000674001;ENST00000263381;ENST00000673675;ENST00000389282;ENST00000545156;ENST00000599910;ENST00000643092;ENST00000600632;ENST00000595214;ENST00000596159	GO:0000978(RNA polymerase II cis-regulatory region sequence-specific DNA binding);GO:0000981(DNA-binding transcription factor activity, RNA polymerase II-specific);GO:0001222(transcription corepressor binding);GO:0005515(protein binding);GO:0005634(nucleus);GO:0005654(nucleoplasm);GO:0006357(regulation of transcription by RNA polymerase II);GO:0010571(positive regulation of nuclear cell cycle DNA…	NA	NA	NA	WIZ zinc finger [Source:HGNC Symbol;Acc:HGNC:30917]	protein_coding;retained_intron	1.88564	3.1266	2.15716	1.48307	3.33368	2.92462
chr9	122940833	123104866	+	ENSG00000011454	RABGAP1	ENST00000456584;ENST00000317419;ENST00000373647;ENST00000402311;ENST00000485090;ENST00000493854;ENST00000474707;ENST00000480054	GO:0005096(GTPase activator activity);GO:0005515(protein binding);GO:0005737(cytoplasm);GO:0005813(centrosome);GO:0005815(microtubule organizing center);GO:0005829(cytosol);GO:0005856(cytoskeleton);GO:0005875(microtubule associated complex);GO:0007049(cell cycle);GO:0015631(tubulin binding);GO:0031267(small GTPase binding);GO:0043087(regulation of GTPase activity);GO:0043547(positive regulation o…	NA	NA	NA	RAB GTPase activating protein 1 [Source:HGNC Symbol;Acc:HGNC:17155]	nonsense_mediated_decay;retained_intron;protein_coding;processed_transcript	8.60214	10.7689	8.54924	7.9444	17.0057	8.608
chr12	91140484	91183217	-	ENSG00000011465	DCN	ENST00000052754;ENST00000425043;ENST00000393155;ENST00000548218;ENST00000552962;ENST00000547568;ENST00000546391;ENST00000550758;ENST00000547937;ENST00000552145;ENST00000550563;ENST00000549513;ENST00000546370;ENST00000546745;ENST00000550099;ENST00000551354;ENST00000548768	GO:0003723(RNA binding);GO:0005515(protein binding);GO:0005518(collagen binding);GO:0005539(glycosaminoglycan binding);GO:0005576(extracellular region);GO:0005615(extracellular space);GO:0005796(Golgi lumen);GO:0009887(animal organ morphogenesis);GO:0010508(positive regulation of autophagy);GO:0010596(negative regulation of endothelial cell migration);GO:0014068(positive regulation of phosphatidy…	04350(TGF-beta signaling pathway);05205(Proteoglycans in cancer);05205(Proteoglycans in cancer)	NA	NA	decorin [Source:HGNC Symbol;Acc:HGNC:2705]	protein_coding;nonsense_mediated_decay;processed_transcript	18.1025	5.26388	25.7033	41.7638	11.9696	96.395
chr19	45692403	45703989	+	ENSG00000011478	QPCTL	ENST00000677024;ENST00000677542;ENST00000678102;ENST00000012049;ENST00000678862;ENST00000366382;ENST00000591606;ENST00000592769	GO:0000139(Golgi membrane);GO:0005515(protein binding);GO:0005794(Golgi apparatus);GO:0008270(zinc ion binding);GO:0016020(membrane);GO:0016021(integral component of membrane);GO:0016603(glutaminyl-peptide cyclotransferase activity);GO:0016740(transferase activity);GO:0016746(acyltransferase activity);GO:0017186(peptidyl-pyroglutamic acid biosynthetic process, using glutaminyl-peptide cyclotransf…	NA	K00683	EC:2.3.2.5	glutaminyl-peptide cyclotransferase like [Source:HGNC Symbol;Acc:HGNC:25952]	nonsense_mediated_decay;protein_coding;retained_intron	2.84601	1.51266	2.36232	2.45052	2.35544	2.66052
chr19	46347087	46392981	+	ENSG00000011485	PPP5C	ENST00000012443;ENST00000478046;ENST00000391919;ENST00000467902;ENST00000527193;ENST00000487483;ENST00000532058;ENST00000486994;ENST00000467502;ENST00000493347;ENST00000595055;ENST00000491003;ENST00000492109;ENST00000525507;ENST00000527623	GO:0000165(MAPK cascade);GO:0000278(mitotic cell cycle);GO:0003723(RNA binding);GO:0004721(phosphoprotein phosphatase activity);GO:0004722(protein serine/threonine phosphatase activity);GO:0005515(protein binding);GO:0005524(ATP binding);GO:0005634(nucleus);GO:0005654(nucleoplasm);GO:0005737(cytoplasm);GO:0005829(cytosol);GO:0005886(plasma membrane);GO:0006281(DNA repair);GO:0006302(double-strand…	04010(MAPK signaling pathway);04010(MAPK signaling pathway)	K04460	EC:3.1.3.16	protein phosphatase 5 catalytic subunit [Source:HGNC Symbol;Acc:HGNC:9322]	protein_coding;nonsense_mediated_decay;retained_intron	4.20259	5.06649	4.38421	4.04896	5.99468	5.34617
chr2	65056366	65087004	+	ENSG00000011523	CEP68	ENST00000377990;ENST00000537589;ENST00000260569;ENST00000497039	GO:0005515(protein binding);GO:0005654(nucleoplasm);GO:0005737(cytoplasm);GO:0005813(centrosome);GO:0005815(microtubule organizing center);GO:0005829(cytosol);GO:0005856(cytoskeleton);GO:0007098(centrosome cycle);GO:0010457(centriole-centriole cohesion);GO:0019901(protein kinase binding);GO:0019904(protein domain specific binding);GO:0030054(cell junction);GO:0033365(protein localization to organ…	NA	NA	NA	centrosomal protein 68 [Source:HGNC Symbol;Acc:HGNC:29076]	protein_coding;processed_transcript	5.05357	9.73706	3.91221	3.98755	3.12509	3.39291
chr2	39249266	39437301	-	ENSG00000011566	MAP4K3	ENST00000263881;ENST00000437545;ENST00000341681;ENST00000479708;ENST00000475457;ENST00000495648;ENST00000497566;ENST00000474502;ENST00000465701;ENST00000414968;ENST00000484274	GO:0000165(MAPK cascade);GO:0000166(nucleotide binding);GO:0004672(protein kinase activity);GO:0004674(protein serine/threonine kinase activity);GO:0004712(protein serine/threonine/tyrosine kinase activity);GO:0005515(protein binding);GO:0005524(ATP binding);GO:0006468(protein phosphorylation);GO:0007254(JNK cascade);GO:0008349(MAP kinase kinase kinase kinase activity);GO:0009411(response to UV);…	04010(MAPK signaling pathway);04010(MAPK signaling pathway)	K04406	EC:2.7.11.1	mitogen-activated protein kinase kinase kinase kinase 3 [Source:HGNC Symbol;Acc:HGNC:6865]	protein_coding;retained_intron;processed_transcript;nonsense_mediated_decay	4.21605	5.81123	4.26758	5.24738	5.16761	3.4959
chr19	35704558	35717038	+	ENSG00000011590	ZBTB32	ENST00000392197;ENST00000442282;ENST00000451726;ENST00000481182	GO:0000122(negative regulation of transcription by RNA polymerase II);GO:0000785(chromatin);GO:0000978(RNA polymerase II cis-regulatory region sequence-specific DNA binding);GO:0000981(DNA-binding transcription factor activity, RNA polymerase II-specific);GO:0001227(DNA-binding transcription repressor activity, RNA polymerase II-specific);GO:0003677(DNA binding);GO:0005515(protein binding);GO:000…	NA	NA	NA	zinc finger and BTB domain containing 32 [Source:HGNC Symbol;Acc:HGNC:16763]	protein_coding;processed_transcript;nonsense_mediated_decay	2.75947	0.941623	2.02825	1.91027	0.602764	0.620407
chr19	35904401	35908295	-	ENSG00000011600	TYROBP	ENST00000424586;ENST00000587837;ENST00000585901;ENST00000544690;ENST00000262629;ENST00000586946;ENST00000588439;ENST00000589517;ENST00000585626	GO:0002222(stimulatory killer cell immunoglobulin-like receptor signaling pathway);GO:0002223(stimulatory C-type lectin receptor signaling pathway);GO:0002274(myeloid leukocyte activation);GO:0002282(microglial cell activation involved in immune response);GO:0002283(neutrophil activation involved in immune response);GO:0002376(immune system process);GO:0005102(signaling receptor binding);GO:00055…	04380(Osteoclast differentiation);04650(Natural killer cell mediated cytotoxicity);04650(Natural killer cell mediated cytotoxicity)	NA	NA	transmembrane immune signaling adaptor TYROBP [Source:HGNC Symbol;Acc:HGNC:12449]	protein_coding;nonsense_mediated_decay;retained_intron	20.5617	22.0325	29.3428	26.4893	28.1759	26.2334
chr16	21158377	21180616	+	ENSG00000011638	LDAF1	ENST00000573487;ENST00000572258;ENST00000574092;ENST00000233047;ENST00000261388;ENST00000451578;ENST00000573688	GO:0005515(protein binding);GO:0005783(endoplasmic reticulum);GO:0005789(endoplasmic reticulum membrane);GO:0005811(lipid droplet);GO:0016020(membrane);GO:0016021(integral component of membrane);GO:0140042(lipid droplet formation);GO:0140042(lipid droplet formation)	NA	NA	NA	lipid droplet assembly factor 1 [Source:HGNC Symbol;Acc:HGNC:30136]	nonsense_mediated_decay;protein_coding;processed_transcript	5.68849	4.53119	6.56458	4.17741	8.90228	7.29825
X	152166234	152451315	-	ENSG00000011677	GABRA3	ENST00000370314;ENST00000417858	GO:0004888(transmembrane signaling receptor activity);GO:0004890(GABA-A receptor activity);GO:0005216(ion channel activity);GO:0005230(extracellular ligand-gated ion channel activity);GO:0005237(inhibitory extracellular ligand-gated ion channel activity);GO:0005254(chloride channel activity);GO:0005515(protein binding);GO:0005886(plasma membrane);GO:0005887(integral component of plasma membrane);…	04080(Neuroactive ligand-receptor interaction);04723(Retrograde endocannabinoid signaling);04727(GABAergic synapse);04742(Taste transduction);05032(Morphine addiction);05033(Nicotine addiction);05033(Nicotine addiction)	NA	NA	gamma-aminobutyric acid type A receptor subunit alpha3 [Source:HGNC Symbol;Acc:HGNC:4077]	protein_coding;processed_transcript	0.108721	0.141462	0.155192	0.124995	0.0594908	0.574193
chr17	43044295	43170245	-	ENSG00000012048	BRCA1	ENST00000357654;ENST00000471181;ENST00000700081;ENST00000468300;ENST00000700082;ENST00000484087;ENST00000586385;ENST00000493795;ENST00000461221;ENST00000478531;ENST00000472490;ENST00000700182;ENST00000621897;ENST00000461574;ENST00000354071;ENST00000634433;ENST00000412061;ENST00000652672;ENST00000700183;ENST00000492859;ENST00000494123;ENST00000473961;ENST00000642945;ENST00000700184;ENST00000461798…	GO:0000151(ubiquitin ligase complex);GO:0000152(nuclear ubiquitin ligase complex);GO:0000209(protein polyubiquitination);GO:0000724(double-strand break repair via homologous recombination);GO:0000793(condensed chromosome);GO:0000794(condensed nuclear chromosome);GO:0000800(lateral element);GO:0000931(gamma-tubulin ring complex);GO:0000976(transcription cis-regulatory region binding);GO:0003677(DN…	01524(Platinum drug resistance);03440(Homologous recombination);03460(Fanconi anemia pathway);04120(Ubiquitin mediated proteolysis);04151(PI3K-Akt signaling pathway);05206(MicroRNAs in cancer);05224(Breast cancer);05224(Breast cancer)	K10605	EC:2.3.2.27	BRCA1 DNA repair associated [Source:HGNC Symbol;Acc:HGNC:1100]	protein_coding;retained_intron;nonsense_mediated_decay;processed_transcript;non_stop_decay	1.19185	3.54486	2.13355	1.1054	4.94517	2.61422
chr19	45407334	45478828	-	ENSG00000012061	ERCC1	ENST00000300853;ENST00000423698;ENST00000588738;ENST00000340192;ENST00000591636;ENST00000589165;ENST00000013807;ENST00000592410;ENST00000592444;ENST00000587888;ENST00000592083;ENST00000592905;ENST00000588300;ENST00000589214	GO:0000014(single-stranded DNA endodeoxyribonuclease activity);GO:0000109(nucleotide-excision repair complex);GO:0000110(nucleotide-excision repair factor 1 complex);GO:0000710(meiotic mismatch repair);GO:0000720(pyrimidine dimer repair by nucleotide-excision repair);GO:0000781(chromosome, telomeric region);GO:0001094(TFIID-class transcription factor complex binding);GO:0003677(DNA binding);GO:00…	01524(Platinum drug resistance);03420(Nucleotide excision repair);03460(Fanconi anemia pathway);03460(Fanconi anemia pathway)	NA	NA	ERCC excision repair 1, endonuclease non-catalytic subunit [Source:HGNC Symbol;Acc:HGNC:3433]	protein_coding;processed_transcript;nonsense_mediated_decay;retained_intron	4.94092	4.39036	4.81227	5.55944	4.83273	5.52883
chr19	35319261	35347361	+	ENSG00000012124	CD22	ENST00000598537;ENST00000601414;ENST00000595419;ENST00000599717;ENST00000341773;ENST00000600131;ENST00000598138;ENST00000599799;ENST00000595780;ENST00000602224;ENST00000597916;ENST00000596492;ENST00000600905;ENST00000593867;ENST00000598028;ENST00000600424;ENST00000599811;ENST00000601769;ENST00000536635;ENST00000085219;ENST00000594954;ENST00000597433;ENST00000600655;ENST00000419549;ENST00000544992…	GO:0001791(IgM binding);GO:0002638(negative regulation of immunoglobulin production);GO:0005102(signaling receptor binding);GO:0005515(protein binding);GO:0005737(cytoplasm);GO:0005769(early endosome);GO:0005886(plasma membrane);GO:0005887(integral component of plasma membrane);GO:0007155(cell adhesion);GO:0009897(external side of plasma membrane);GO:0009986(cell surface);GO:0016020(membrane);GO:…	04514(Cell adhesion molecules);04640(Hematopoietic cell lineage);04662(B cell receptor signaling pathway);04662(B cell receptor signaling pathway)	NA	NA	CD22 molecule [Source:HGNC Symbol;Acc:HGNC:1643]	protein_coding;processed_transcript;nonsense_mediated_decay;retained_intron	57.397	1.59253	22.004	26.9267	1.11413	2.87756
chr3	50267558	50277546	+	ENSG00000012171	SEMA3B	ENST00000621029;ENST00000618865;ENST00000619119;ENST00000616701;ENST00000612509;ENST00000456560;ENST00000434030;ENST00000419007	GO:0001755(neural crest cell migration);GO:0005515(protein binding);GO:0005576(extracellular region);GO:0005615(extracellular space);GO:0005783(endoplasmic reticulum);GO:0005887(integral component of plasma membrane);GO:0007267(cell-cell signaling);GO:0007411(axon guidance);GO:0030215(semaphorin receptor binding);GO:0030335(positive regulation of cell migration);GO:0045499(chemorepellent activity…	04360(Axon guidance);04360(Axon guidance)	NA	NA	semaphorin 3B [Source:HGNC Symbol;Acc:HGNC:10724]	protein_coding;retained_intron	0.187127	0.262566	0.14867	0.161465	0.161234	0.296303
X	21839617	21885423	+	ENSG00000012174	MBTPS2	ENST00000379484;ENST00000465888;ENST00000365779	GO:0000139(Golgi membrane);GO:0004222(metalloendopeptidase activity);GO:0005515(protein binding);GO:0005737(cytoplasm);GO:0006508(proteolysis);GO:0006629(lipid metabolic process);GO:0008202(steroid metabolic process);GO:0008203(cholesterol metabolic process);GO:0008233(peptidase activity);GO:0008237(metallopeptidase activity);GO:0016020(membrane);GO:0016021(integral component of membrane);GO:0016…	04141(Protein processing in endoplasmic reticulum);04141(Protein processing in endoplasmic reticulum)	K07765	EC:3.4.24.85	membrane bound transcription factor peptidase, site 2 [Source:HGNC Symbol;Acc:HGNC:15455]	protein_coding;processed_transcript	2.53637	3.75452	3.49125	2.545	5.26801	3.11362
X	49174802	49186528	-	ENSG00000012211	PRICKLE3	ENST00000599218;ENST00000540849;ENST00000453382;ENST00000614014;ENST00000432913;ENST00000376310;ENST00000376317;ENST00000611313	GO:0005515(protein binding);GO:0005737(cytoplasm);GO:0005739(mitochondrion);GO:0005886(plasma membrane);GO:0008150(biological_process);GO:0008270(zinc ion binding);GO:0016020(membrane);GO:0030030(cell projection organization);GO:0046872(metal ion binding);GO:0046872(metal ion binding)	04310(Wnt signaling pathway);04310(Wnt signaling pathway)	NA	NA	prickle planar cell polarity protein 3 [Source:HGNC Symbol;Acc:HGNC:6645]	protein_coding;nonsense_mediated_decay;retained_intron	1.39882	1.99008	2.25081	1.27649	4.0812	3.06436
chr3	46435645	46485234	-	ENSG00000012223	LTF	ENST00000231751;ENST00000426532;ENST00000443496;ENST00000462667;ENST00000431944	GO:0001503(ossification);GO:0001530(lipopolysaccharide binding);GO:0001817(regulation of cytokine production);GO:0001895(retina homeostasis);GO:0002227(innate immune response in mucosa);GO:0002376(immune system process);GO:0003677(DNA binding);GO:0004252(serine-type endopeptidase activity);GO:0004869(cysteine-type endopeptidase inhibitor activity);GO:0005506(iron ion binding);GO:0005515(protein b…	NA	NA	NA	lactotransferrin [Source:HGNC Symbol;Acc:HGNC:6720]	protein_coding;retained_intron	77.539	0.525826	27.1843	35.43	0.239848	4.08654
chr8	28600469	28756561	+	ENSG00000012232	EXTL3	ENST00000696178;ENST00000519288;ENST00000520940;ENST00000696179;ENST00000220562;ENST00000696183;ENST00000696185;ENST00000696187;ENST00000518223;ENST00000522698;ENST00000521473;ENST00000696188;ENST00000523271	GO:0001888(glucuronyl-galactosyl-proteoglycan 4-alpha-N-acetylglucosaminyltransferase activity);GO:0005515(protein binding);GO:0005783(endoplasmic reticulum);GO:0005789(endoplasmic reticulum membrane);GO:0005794(Golgi apparatus);GO:0006486(protein glycosylation);GO:0015012(heparan sulfate proteoglycan biosynthetic process);GO:0016020(membrane);GO:0016021(integral component of membrane);GO:0016740…	00534(Glycosaminoglycan biosynthesis - heparan sulfate / heparin);01100(Metabolic pathways);01100(Metabolic pathways)	K02370	EC:2.4.1.223;EC:2.4.1.224	exostosin like glycosyltransferase 3 [Source:HGNC Symbol;Acc:HGNC:3518]	protein_coding;processed_transcript;nonsense_mediated_decay;retained_intron	2.34714	2.38182	3.54759	1.7552	2.21219	2.85322
chr12	100473708	100564414	+	ENSG00000012504	NR1H4	ENST00000548884;ENST00000392986;ENST00000548621	GO:0000122(negative regulation of transcription by RNA polymerase II);GO:0000785(chromatin);GO:0000791(euchromatin);GO:0000976(transcription cis-regulatory region binding);GO:0000977(RNA polymerase II transcription regulatory region sequence-specific DNA binding);GO:0000978(RNA polymerase II cis-regulatory region sequence-specific DNA binding);GO:0000981(DNA-binding transcription factor activity,…	04976(Bile secretion);04976(Bile secretion)	NA	NA	nuclear receptor subfamily 1 group H member 4 [Source:HGNC Symbol;Acc:HGNC:7967]	protein_coding;nonsense_mediated_decay	0.0476724	0	0.0381286	0.0860494	0.0343035	0
chr6	53267398	53349179	-	ENSG00000012660	ELOVL5	ENST00000370918;ENST00000542638;ENST00000304434;ENST00000485336;ENST00000486973;ENST00000370913	GO:0005515(protein binding);GO:0005783(endoplasmic reticulum);GO:0005789(endoplasmic reticulum membrane);GO:0006629(lipid metabolic process);GO:0006631(fatty acid metabolic process);GO:0006633(fatty acid biosynthetic process);GO:0006636(unsaturated fatty acid biosynthetic process);GO:0009922(fatty acid elongase activity);GO:0016020(membrane);GO:0016021(integral component of membrane);GO:0016740(t…	00062(Fatty acid elongation);01040(Biosynthesis of unsaturated fatty acids);01100(Metabolic pathways);01212(Fatty acid metabolism);01212(Fatty acid metabolism)	K10244	EC:2.3.1.199	ELOVL fatty acid elongase 5 [Source:HGNC Symbol;Acc:HGNC:21308]	protein_coding;processed_transcript	27.8046	16.5462	24.6729	28.9409	18.5823	18.2644
chr10	45374176	45446119	+	ENSG00000012779	ALOX5	ENST00000542434;ENST00000374391;ENST00000483623;ENST00000475300;ENST00000493336;ENST00000481117;ENST00000498461	GO:0001676(long-chain fatty acid metabolic process);GO:0001937(negative regulation of endothelial cell proliferation);GO:0002232(leukocyte chemotaxis involved in inflammatory response);GO:0002523(leukocyte migration involved in inflammatory response);GO:0002540(leukotriene production involved in inflammatory response);GO:0004051(arachidonate 5-lipoxygenase activity);GO:0004052(arachidonate 12(S)-…	00590(Arachidonic acid metabolism);01100(Metabolic pathways);04664(Fc epsilon RI signaling pathway);04726(Serotonergic synapse);04913(Ovarian steroidogenesis);05145(Toxoplasmosis);05145(Toxoplasmosis)	K00461	EC:1.13.11.34	arachidonate 5-lipoxygenase [Source:HGNC Symbol;Acc:HGNC:435]	protein_coding;processed_transcript	11.3002	3.93527	9.72679	11.3599	6.94286	5.98299
Y	19703865	19744939	-	ENSG00000012817	KDM5D	ENST00000469599;ENST00000317961;ENST00000541639;ENST00000492117;ENST00000440077;ENST00000415360;ENST00000485154;ENST00000478891;ENST00000447300	GO:0001650(fibrillar center);GO:0002457(T cell antigen processing and presentation);GO:0003677(DNA binding);GO:0005515(protein binding);GO:0005634(nucleus);GO:0005654(nucleoplasm);GO:0006325(chromatin organization);GO:0006338(chromatin remodeling);GO:0016491(oxidoreductase activity);GO:0032452(histone demethylase activity);GO:0032453(histone H3-methyl-lysine-4 demethylase activity);GO:0034647(his…	NA	K11446	EC:1.14.11.67	lysine demethylase 5D [Source:HGNC Symbol;Acc:HGNC:11115]	retained_intron;protein_coding	3.48777	15.8416	6.75889	7.50805	8.90118	7.54846
chr12	53708517	53727745	-	ENSG00000012822	CALCOCO1	ENST00000550804;ENST00000262059;ENST00000546443;ENST00000548263;ENST00000549935;ENST00000549613;ENST00000552282;ENST00000547988;ENST00000547949;ENST00000553154;ENST00000549784;ENST00000548177;ENST00000552623;ENST00000549349;ENST00000549688;ENST00000547885;ENST00000548431;ENST00000546774	GO:0000785(chromatin);GO:0000976(transcription cis-regulatory region binding);GO:0000978(RNA polymerase II cis-regulatory region sequence-specific DNA binding);GO:0003682(chromatin binding);GO:0003712(transcription coregulator activity);GO:0003713(transcription coactivator activity);GO:0005515(protein binding);GO:0005634(nucleus);GO:0005737(cytoplasm);GO:0005829(cytosol);GO:0007165(signal transdu…	NA	NA	NA	calcium binding and coiled-coil domain 1 [Source:HGNC Symbol;Acc:HGNC:29306]	protein_coding;retained_intron;processed_transcript	9.86413	5.26629	7.7847	10.5853	5.91746	8.0333
chr14	93207241	93229215	+	ENSG00000012963	UBR7	ENST00000554232;ENST00000013070;ENST00000555329	GO:0003674(molecular_function);GO:0008150(biological_process);GO:0008270(zinc ion binding);GO:0016567(protein ubiquitination);GO:0016740(transferase activity);GO:0046872(metal ion binding);GO:0061630(ubiquitin protein ligase activity);GO:0061630(ubiquitin protein ligase activity)	NA	K11979	EC:2.3.2.27	ubiquitin protein ligase E3 component n-recognin 7 [Source:HGNC Symbol;Acc:HGNC:20344]	protein_coding	10.1633	7.80328	7.74903	8.15431	6.10997	6.75758
chr14	50418501	50561126	-	ENSG00000012983	MAP4K5	ENST00000554990;ENST00000682126;ENST00000013125;ENST00000557390;ENST00000557124;ENST00000557210;ENST00000555216;ENST00000554066	GO:0000165(MAPK cascade);GO:0000166(nucleotide binding);GO:0004672(protein kinase activity);GO:0004674(protein serine/threonine kinase activity);GO:0004712(protein serine/threonine/tyrosine kinase activity);GO:0005515(protein binding);GO:0005524(ATP binding);GO:0005737(cytoplasm);GO:0006468(protein phosphorylation);GO:0008349(MAP kinase kinase kinase kinase activity);GO:0016301(kinase activity);G…	NA	K08833	EC:2.7.11.1	mitogen-activated protein kinase kinase kinase kinase 5 [Source:HGNC Symbol;Acc:HGNC:6867]	retained_intron;protein_coding;nonsense_mediated_decay	5.17568	5.83153	4.79608	6.8626	6.62665	3.67196
chr2	31234152	31269451	+	ENSG00000013016	EHD3	ENST00000322054	GO:0000166(nucleotide binding);GO:0001881(receptor recycling);GO:0003676(nucleic acid binding);GO:0005509(calcium ion binding);GO:0005515(protein binding);GO:0005524(ATP binding);GO:0005525(GTP binding);GO:0005634(nucleus);GO:0005737(cytoplasm);GO:0005768(endosome);GO:0005769(early endosome);GO:0005829(cytosol);GO:0005886(plasma membrane);GO:0005925(focal adhesion);GO:0005929(cilium);GO:0006897(e…	04144(Endocytosis)	NA	NA	EH domain containing 3 [Source:HGNC Symbol;Acc:HGNC:3244]	protein_coding	8.94153	2.31023	5.60309	7.36983	1.58664	5.63834
chr19	39971165	39981764	+	ENSG00000013275	PSMC4	ENST00000157812;ENST00000593455;ENST00000455878;ENST00000601697;ENST00000596386;ENST00000601194	GO:0000166(nucleotide binding);GO:0000502(proteasome complex);GO:0001824(blastocyst development);GO:0005515(protein binding);GO:0005524(ATP binding);GO:0005634(nucleus);GO:0005654(nucleoplasm);GO:0005737(cytoplasm);GO:0005829(cytosol);GO:0006508(proteolysis);GO:0008540(proteasome regulatory particle, base subcomplex);GO:0016020(membrane);GO:0016234(inclusion body);GO:0016887(ATP hydrolysis activi…	03050(Proteasome);05010(Alzheimer disease);05012(Parkinson disease);05014(Amyotrophic lateral sclerosis);05016(Huntington disease);05017(Spinocerebellar ataxia);05020(Prion disease);05022(Pathways of neurodegeneration - multiple diseases);05169(Epstein-Barr virus infection);05169(Epstein-Barr virus infection)	NA	NA	proteasome 26S subunit, ATPase 4 [Source:HGNC Symbol;Acc:HGNC:9551]	protein_coding;retained_intron	18.0989	37.8068	21.1302	16.8588	21.3051	35.3594
chr4	6575189	6623362	+	ENSG00000013288	MAN2B2	ENST00000285599;ENST00000505907;ENST00000504960	GO:0003824(catalytic activity);GO:0004559(alpha-mannosidase activity);GO:0005515(protein binding);GO:0005576(extracellular region);GO:0005764(lysosome);GO:0005975(carbohydrate metabolic process);GO:0006013(mannose metabolic process);GO:0008152(metabolic process);GO:0016787(hydrolase activity);GO:0016798(hydrolase activity, acting on glycosyl bonds);GO:0030246(carbohydrate binding);GO:0043202(lyso…	00511(Other glycan degradation);00511(Other glycan degradation)	K12312	EC:3.2.1.24	mannosidase alpha class 2B member 2 [Source:HGNC Symbol;Acc:HGNC:29623]	protein_coding;processed_transcript	6.87164	4.48932	7.51837	4.85092	5.19196	4.49765
chr3	170459548	170586075	-	ENSG00000013293	SLC7A14	ENST00000231706;ENST00000466168	GO:0003333(amino acid transmembrane transport);GO:0005515(protein binding);GO:0005654(nucleoplasm);GO:0005764(lysosome);GO:0005765(lysosomal membrane);GO:0005829(cytosol);GO:0005886(plasma membrane);GO:0006865(amino acid transport);GO:0015171(amino acid transmembrane transporter activity);GO:0016020(membrane);GO:0016021(integral component of membrane);GO:0022857(transmembrane transporter activity…	NA	NA	NA	solute carrier family 7 member 14 [Source:HGNC Symbol;Acc:HGNC:29326]	protein_coding;processed_transcript	0	0	0.0565681	0.0064515	0	0.00482751
chr3	170418868	170454733	+	ENSG00000013297	CLDN11	ENST00000064724;ENST00000486429;ENST00000489485;ENST00000643053;ENST00000477531	GO:0005198(structural molecule activity);GO:0005515(protein binding);GO:0005811(lipid droplet);GO:0005883(neurofilament);GO:0005886(plasma membrane);GO:0005923(bicellular tight junction);GO:0007155(cell adhesion);GO:0007283(spermatogenesis);GO:0008366(axon ensheathment);GO:0016020(membrane);GO:0016021(integral component of membrane);GO:0016338(calcium-independent cell-cell adhesion via plasma mem…	04514(Cell adhesion molecules);04530(Tight junction);04670(Leukocyte transendothelial migration);05130(Pathogenic Escherichia coli infection);05160(Hepatitis C);05160(Hepatitis C)	NA	NA	claudin 11 [Source:HGNC Symbol;Acc:HGNC:8514]	protein_coding;retained_intron;processed_transcript	0.842843	0.130485	1.09211	1.30196	0.130456	0.628572
chr17	44319625	44324870	-	ENSG00000013306	SLC25A39	ENST00000225308;ENST00000591006;ENST00000377095;ENST00000590194;ENST00000592372;ENST00000537904;ENST00000588767;ENST00000588315;ENST00000585695;ENST00000585636;ENST00000592857;ENST00000591151;ENST00000585523	GO:0005739(mitochondrion);GO:0005743(mitochondrial inner membrane);GO:0006783(heme biosynthetic process);GO:0016020(membrane);GO:0016021(integral component of membrane);GO:0055085(transmembrane transport);GO:1990542(mitochondrial transmembrane transport);GO:1990542(mitochondrial transmembrane transport)	NA	NA	NA	solute carrier family 25 member 39 [Source:HGNC Symbol;Acc:HGNC:24279]	protein_coding;retained_intron	9.14428	9.26128	7.66578	8.38931	8.67037	9.48307
chr16	29820394	29848039	+	ENSG00000013364	MVP	ENST00000563915;ENST00000395353;ENST00000566859;ENST00000357402;ENST00000563096;ENST00000566066;ENST00000565830;ENST00000570234;ENST00000566252;ENST00000566554;ENST00000569612;ENST00000570061;ENST00000568068	GO:0005515(protein binding);GO:0005576(extracellular region);GO:0005634(nucleus);GO:0005643(nuclear pore);GO:0005737(cytoplasm);GO:0005829(cytosol);GO:0005856(cytoskeleton);GO:0015031(protein transport);GO:0016020(membrane);GO:0019901(protein kinase binding);GO:0019903(protein phosphatase binding);GO:0031953(negative regulation of protein autophosphorylation);GO:0034774(secretory granule lumen);G…	NA	NA	NA	major vault protein [Source:HGNC Symbol;Acc:HGNC:7531]	protein_coding;nonsense_mediated_decay;retained_intron;processed_transcript	17.9131	9.52396	14.1695	12.2578	10.88	15.1608
chr7	151341772	151378449	+	ENSG00000013374	NUB1	ENST00000413040;ENST00000468404;ENST00000568733;ENST00000483358;ENST00000470316;ENST00000493588;ENST00000480907;ENST00000477666;ENST00000497987;ENST00000460712;ENST00000480714	GO:0005515(protein binding);GO:0005634(nucleus);GO:0005654(nucleoplasm);GO:0005730(nucleolus);GO:0005829(cytosol);GO:0006511(ubiquitin-dependent protein catabolic process);GO:0016567(protein ubiquitination);GO:0032436(positive regulation of proteasomal ubiquitin-dependent protein catabolic process);GO:0034341(response to interferon-gamma);GO:0034612(response to tumor necrosis factor);GO:2000058(r…	NA	NA	NA	negative regulator of ubiquitin like proteins 1 [Source:HGNC Symbol;Acc:HGNC:17623]	protein_coding;nonsense_mediated_decay;retained_intron;processed_transcript	10.2123	15.1274	11.2098	8.55707	10.8322	11.3121
chr6	83147324	83193936	-	ENSG00000013375	PGM3	ENST00000698599;ENST00000698600;ENST00000698602;ENST00000698603;ENST00000513973;ENST00000698604;ENST00000698605;ENST00000698606;ENST00000698607;ENST00000512866;ENST00000508748;ENST00000698609;ENST00000698611;ENST00000507554;ENST00000505470;ENST00000698614;ENST00000698526;ENST00000651698;ENST00000650642;ENST00000698615;ENST00000652468;ENST00000698616;ENST00000698618;ENST00000698620;ENST00000507404…	GO:0000287(magnesium ion binding);GO:0003824(catalytic activity);GO:0004610(phosphoacetylglucosamine mutase activity);GO:0004614(phosphoglucomutase activity);GO:0005575(cellular_component);GO:0005829(cytosol);GO:0005975(carbohydrate metabolic process);GO:0006041(glucosamine metabolic process);GO:0006048(UDP-N-acetylglucosamine biosynthetic process);GO:0006487(protein N-linked glycosylation);GO:00…	00520(Amino sugar and nucleotide sugar metabolism);01100(Metabolic pathways);01100(Metabolic pathways)	K01836	EC:5.4.2.3	phosphoglucomutase 3 [Source:HGNC Symbol;Acc:HGNC:8907]	nonsense_mediated_decay;protein_coding;retained_intron	2.61461	2.61758	3.16889	4.28174	2.31165	3.69399
chr6	83193357	83198935	+	ENSG00000013392	RWDD2A	ENST00000369724	GO:0005515(protein binding)	NA	NA	NA	RWD domain containing 2A [Source:HGNC Symbol;Acc:HGNC:21385]	protein_coding	1.31549	1.16006	2.00448	2.53736	0.944932	2.39433
chr2	200853009	200864691	-	ENSG00000013441	CLK1	ENST00000321356;ENST00000461981;ENST00000464454;ENST00000432425;ENST00000473565;ENST00000472679;ENST00000409769;ENST00000434813;ENST00000461326;ENST00000496205;ENST00000492793;ENST00000481641;ENST00000482590	GO:0000166(nucleotide binding);GO:0004672(protein kinase activity);GO:0004674(protein serine/threonine kinase activity);GO:0004712(protein serine/threonine/tyrosine kinase activity);GO:0004713(protein tyrosine kinase activity);GO:0004715(non-membrane spanning protein tyrosine kinase activity);GO:0005515(protein binding);GO:0005524(ATP binding);GO:0005634(nucleus);GO:0005737(cytoplasm);GO:0006468(…	05134(Legionellosis);05134(Legionellosis)	K23561	EC:2.7.12.1	CDC like kinase 1 [Source:HGNC Symbol;Acc:HGNC:2068]	protein_coding;retained_intron;nonsense_mediated_decay;processed_transcript	34.6805	15.5215	23.6938	29.6284	17.446	18.5064
chr12	106357748	106510198	+	ENSG00000013503	POLR3B	ENST00000228347;ENST00000539066;ENST00000549569;ENST00000549195	GO:0000428(DNA-directed RNA polymerase complex);GO:0002376(immune system process);GO:0003677(DNA binding);GO:0003899(DNA-directed 5'-3' RNA polymerase activity);GO:0005634(nucleus);GO:0005654(nucleoplasm);GO:0005666(RNA polymerase III complex);GO:0005829(cytosol);GO:0006351(DNA-templated transcription);GO:0016740(transferase activity);GO:0016779(nucleotidyltransferase activity);GO:0032549(ribonuc…	03020(RNA polymerase);04623(Cytosolic DNA-sensing pathway);04623(Cytosolic DNA-sensing pathway)	K03021	EC:2.7.7.6	RNA polymerase III subunit B [Source:HGNC Symbol;Acc:HGNC:30348]	protein_coding;processed_transcript	2.6749	4.03886	3.56669	3.6081	5.23526	3.72555
chr14	76786009	76826246	-	ENSG00000013523	ANGEL1	ENST00000251089;ENST00000557179;ENST00000555079;ENST00000556298;ENST00000554941;ENST00000557497	GO:0000175(3'-5'-exoribonuclease activity);GO:0003824(catalytic activity);GO:0005634(nucleus);GO:0005783(endoplasmic reticulum);GO:0005801(cis-Golgi network);GO:0005829(cytosol);GO:0008190(eukaryotic initiation factor 4E binding);GO:0019904(protein domain specific binding);GO:0048471(perinuclear region of cytoplasm);GO:0090503(RNA phosphodiester bond hydrolysis, exonucleolytic);GO:0090503(RNA pho…	NA	NA	NA	angel homolog 1 [Source:HGNC Symbol;Acc:HGNC:19961]	protein_coding;processed_transcript	7.23464	4.23908	6.36709	5.73679	7.96428	5.1764
chr5	141958328	141990292	+	ENSG00000013561	RNF14	ENST00000511961;ENST00000513019;ENST00000356143;ENST00000394519;ENST00000347642;ENST00000514620;ENST00000502341;ENST00000506938;ENST00000394520;ENST00000394514;ENST00000512565;ENST00000507163;ENST00000506004	GO:0000151(ubiquitin ligase complex);GO:0000209(protein polyubiquitination);GO:0003713(transcription coactivator activity);GO:0004842(ubiquitin-protein transferase activity);GO:0005515(protein binding);GO:0005634(nucleus);GO:0005654(nucleoplasm);GO:0005737(cytoplasm);GO:0005829(cytosol);GO:0006355(regulation of DNA-templated transcription);GO:0006357(regulation of transcription by RNA polymerase …	NA	K11971	EC:2.3.2.31	ring finger protein 14 [Source:HGNC Symbol;Acc:HGNC:10058]	protein_coding;processed_transcript	7.23268	8.46092	7.39385	8.09233	5.36884	7.59774
X	154401236	154412112	-	ENSG00000013563	DNASE1L1	ENST00000369807;ENST00000369809;ENST00000369808;ENST00000014935;ENST00000309585;ENST00000497242;ENST00000424626;ENST00000432135	GO:0000737(DNA catabolic process, endonucleolytic);GO:0003677(DNA binding);GO:0003824(catalytic activity);GO:0004518(nuclease activity);GO:0004519(endonuclease activity);GO:0004530(deoxyribonuclease I activity);GO:0004536(deoxyribonuclease activity);GO:0005515(protein binding);GO:0005576(extracellular region);GO:0005634(nucleus);GO:0005783(endoplasmic reticulum);GO:0006259(DNA metabolic process);…	NA	NA	NA	deoxyribonuclease 1 like 1 [Source:HGNC Symbol;Acc:HGNC:2957]	protein_coding;retained_intron	2.24069	1.8528	2.68321	3.21763	1.78021	2.46265
chr12	31073860	31104799	+	ENSG00000013573	DDX11	ENST00000542129;ENST00000228264;ENST00000542838;ENST00000438391;ENST00000435753;ENST00000539049;ENST00000545668;ENST00000535158;ENST00000542244;ENST00000535317;ENST00000542242;ENST00000543026;ENST00000545717;ENST00000536580;ENST00000539673;ENST00000543511;ENST00000539699;ENST00000542661;ENST00000538740;ENST00000542777;ENST00000537136;ENST00000545115;ENST00000539702	GO:0000166(nucleotide binding);GO:0000785(chromatin);GO:0000922(spindle pole);GO:0003676(nucleic acid binding);GO:0003677(DNA binding);GO:0003678(DNA helicase activity);GO:0003682(chromatin binding);GO:0003688(DNA replication origin binding);GO:0003690(double-stranded DNA binding);GO:0003697(single-stranded DNA binding);GO:0003723(RNA binding);GO:0003727(single-stranded RNA binding);GO:0004386(he…	NA	K11273	EC:3.6.4.13	DEAD/H-box helicase 11 [Source:HGNC Symbol;Acc:HGNC:2736]	nonsense_mediated_decay;protein_coding;retained_intron;processed_transcript	2.27994	4.74503	2.06673	2.30282	4.67985	3.4203
chr12	12974870	13000265	-	ENSG00000013583	HEBP1	ENST00000014930;ENST00000540916;ENST00000535636;ENST00000536942	GO:0005576(extracellular region);GO:0005737(cytoplasm);GO:0007623(circadian rhythm);GO:0020037(heme binding);GO:0070062(extracellular exosome);GO:0110165(cellular anatomical entity);GO:0110165(cellular anatomical entity)	NA	NA	NA	heme binding protein 1 [Source:HGNC Symbol;Acc:HGNC:17176]	protein_coding;processed_transcript	3.40976	2.43443	3.78783	2.80972	1.66304	3.7425
chr12	12891559	12917937	+	ENSG00000013588	GPRC5A	ENST00000537783;ENST00000014914;ENST00000534831;ENST00000540125	GO:0004930(G protein-coupled receptor activity);GO:0005515(protein binding);GO:0005730(nucleolus);GO:0005886(plasma membrane);GO:0005887(integral component of plasma membrane);GO:0007165(signal transduction);GO:0007175(negative regulation of epidermal growth factor-activated receptor activity);GO:0007186(G protein-coupled receptor signaling pathway);GO:0016020(membrane);GO:0016021(integral compon…	NA	NA	NA	G protein-coupled receptor class C group 5 member A [Source:HGNC Symbol;Acc:HGNC:9836]	retained_intron;protein_coding	3.49363	1.00338	1.56039	1.91261	0.0960285	2.49379
X	150361422	150514178	+	ENSG00000013619	MAMLD1	ENST00000682253;ENST00000683696;ENST00000464149	GO:0003674(molecular_function);GO:0005634(nucleus);GO:0005654(nucleoplasm);GO:0005794(Golgi apparatus);GO:0005813(centrosome);GO:0006357(regulation of transcription by RNA polymerase II);GO:0008584(male gonad development);GO:0016604(nuclear body);GO:0016604(nuclear body)	NA	NA	NA	mastermind like domain containing 1 [Source:HGNC Symbol;Acc:HGNC:2568]	protein_coding;retained_intron	0.647529	1.27387	0.649515	0.411559	1.24221	0.88108
chr11	60971680	61020377	+	ENSG00000013725	CD6	ENST00000313421;ENST00000542254;ENST00000344931;ENST00000545320;ENST00000352009;ENST00000452451;ENST00000538288;ENST00000541964;ENST00000419282;ENST00000505761	GO:0001530(lipopolysaccharide binding);GO:0001771(immunological synapse formation);GO:0001772(immunological synapse);GO:0001934(positive regulation of protein phosphorylation);GO:0002250(adaptive immune response);GO:0002376(immune system process);GO:0002438(acute inflammatory response to antigenic stimulus);GO:0005044(scavenger receptor activity);GO:0005515(protein binding);GO:0005576(extracellul…	04514(Cell adhesion molecules);04514(Cell adhesion molecules)	NA	NA	CD6 molecule [Source:HGNC Symbol;Acc:HGNC:1691]	protein_coding;nonsense_mediated_decay;processed_transcript;retained_intron	13.3399	3.34156	9.12271	10.5743	2.63484	3.70651
chr4	1712858	1745171	+	ENSG00000013810	TACC3	ENST00000652002;ENST00000484651;ENST00000313288;ENST00000467746;ENST00000493975;ENST00000652770;ENST00000651251;ENST00000650779;ENST00000651817;ENST00000466077;ENST00000470808;ENST00000404054;ENST00000484264	GO:0000226(microtubule cytoskeleton organization);GO:0000922(spindle pole);GO:0005515(protein binding);GO:0005737(cytoplasm);GO:0005815(microtubule organizing center);GO:0005819(spindle);GO:0005829(cytosol);GO:0005856(cytoskeleton);GO:0007049(cell cycle);GO:0007052(mitotic spindle organization);GO:0007091(metaphase/anaphase transition of mitotic cell cycle);GO:0008283(cell population proliferatio…	03013(RNA transport);03013(RNA transport)	NA	NA	transforming acidic coiled-coil containing protein 3 [Source:HGNC Symbol;Acc:HGNC:11524]	processed_transcript;retained_intron;protein_coding;nonsense_mediated_decay	4.07302	2.69071	3.29738	2.5067	4.38831	3.73895
chr6	96521595	96555276	+	ENSG00000014123	UFL1	ENST00000461673;ENST00000369278	GO:0001649(osteoblast differentiation);GO:0005515(protein binding);GO:0005634(nucleus);GO:0005694(chromosome);GO:0005737(cytoplasm);GO:0005783(endoplasmic reticulum);GO:0005789(endoplasmic reticulum membrane);GO:0005829(cytosol);GO:0006281(DNA repair);GO:0006974(cellular response to DNA damage stimulus);GO:0008284(positive regulation of cell population proliferation);GO:0010468(regulation of gene…	NA	NA	NA	UFM1 specific ligase 1 [Source:HGNC Symbol;Acc:HGNC:23039]	processed_transcript;protein_coding	8.87932	10.0112	10.0845	12.9715	8.90454	7.27886
chr11	65261920	65305589	+	ENSG00000014138	POLA2	ENST00000527850;ENST00000532469;ENST00000265465;ENST00000532391;ENST00000527618;ENST00000525924;ENST00000533192;ENST00000534785	GO:0003674(molecular_function);GO:0003677(DNA binding);GO:0005515(protein binding);GO:0005634(nucleus);GO:0005654(nucleoplasm);GO:0005658(alpha DNA polymerase:primase complex);GO:0005829(cytosol);GO:0006260(DNA replication);GO:0006269(DNA replication, synthesis of RNA primer);GO:0006270(DNA replication initiation);GO:0006606(protein import into nucleus);GO:0006606(protein import into nucleus)	03030(DNA replication);03030(DNA replication)	NA	NA	DNA polymerase alpha 2, accessory subunit [Source:HGNC Symbol;Acc:HGNC:30073]	nonsense_mediated_decay;retained_intron;protein_coding;processed_transcript	5.64343	10.0142	5.3413	3.11247	11.4105	6.22151
chr8	143437659	143541447	-	ENSG00000014164	ZC3H3	ENST00000262577;ENST00000528401	GO:0003674(molecular_function);GO:0003677(DNA binding);GO:0005634(nucleus);GO:0005847(mRNA cleavage and polyadenylation specificity factor complex);GO:0031124(mRNA 3'-end processing);GO:0032927(positive regulation of activin receptor signaling pathway);GO:0046332(SMAD binding);GO:0046872(metal ion binding);GO:0051028(mRNA transport);GO:0070412(R-SMAD binding);GO:1900363(regulation of mRNA polyade…	NA	NA	NA	zinc finger CCCH-type containing 3 [Source:HGNC Symbol;Acc:HGNC:28972]	protein_coding	2.88338	5.13424	2.87451	2.50855	2.86058	2.51555
chr11	65180566	65212006	+	ENSG00000014216	CAPN1	ENST00000533820;ENST00000527739;ENST00000524773;ENST00000530442;ENST00000528739;ENST00000279247;ENST00000532285;ENST00000527469;ENST00000534373;ENST00000526954;ENST00000531068;ENST00000527699;ENST00000533909;ENST00000527323;ENST00000526468;ENST00000527897;ENST00000533079;ENST00000527887;ENST00000530495;ENST00000525013;ENST00000528165;ENST00000533704;ENST00000530567	GO:0001533(cornified envelope);GO:0004198(calcium-dependent cysteine-type endopeptidase activity);GO:0005509(calcium ion binding);GO:0005515(protein binding);GO:0005576(extracellular region);GO:0005737(cytoplasm);GO:0005739(mitochondrion);GO:0005764(lysosome);GO:0005829(cytosol);GO:0005886(plasma membrane);GO:0005925(focal adhesion);GO:0006508(proteolysis);GO:0008233(peptidase activity);GO:000823…	04141(Protein processing in endoplasmic reticulum);04210(Apoptosis);04217(Necroptosis);04218(Cellular senescence);05010(Alzheimer disease);05022(Pathways of neurodegeneration - multiple diseases);05131(Shigellosis);05131(Shigellosis)	K01367	EC:3.4.22.52	calpain 1 [Source:HGNC Symbol;Acc:HGNC:1476]	protein_coding;retained_intron;processed_transcript;nonsense_mediated_decay	20.0661	36.9769	21.1855	13.5735	23.8552	25.2337
chr3	132317369	132368298	+	ENSG00000014257	ACP3	ENST00000475741;ENST00000336375;ENST00000351273;ENST00000489084;ENST00000483689;ENST00000512463	GO:0003993(acid phosphatase activity);GO:0004725(protein tyrosine phosphatase activity);GO:0005515(protein binding);GO:0005576(extracellular region);GO:0005615(extracellular space);GO:0005634(nucleus);GO:0005737(cytoplasm);GO:0005764(lysosome);GO:0005765(lysosomal membrane);GO:0005829(cytosol);GO:0005886(plasma membrane);GO:0006144(purine nucleobase metabolic process);GO:0006629(lipid metabolic p…	NA	K19283	EC:3.1.3.2;EC:3.1.3.5	acid phosphatase 3 [Source:HGNC Symbol;Acc:HGNC:125]	protein_coding;processed_transcript;retained_intron	1.10935	0.436557	0.989684	0.6927	2.31126	1.56133
chr2	63588609	63607197	+	ENSG00000014641	MDH1	ENST00000485781;ENST00000544381;ENST00000442225;ENST00000233114;ENST00000539945;ENST00000485155;ENST00000436321;ENST00000462944;ENST00000472098;ENST00000432309;ENST00000484538;ENST00000495083	GO:0003824(catalytic activity);GO:0004470(malic enzyme activity);GO:0005515(protein binding);GO:0005615(extracellular space);GO:0005737(cytoplasm);GO:0005813(centrosome);GO:0005829(cytosol);GO:0006099(tricarboxylic acid cycle);GO:0006107(oxaloacetate metabolic process);GO:0006108(malate metabolic process);GO:0006734(NADH metabolic process);GO:0006739(NADP metabolic process);GO:0016491(oxidoreduct…	00020(Citrate cycle (TCA cycle));00270(Cysteine and methionine metabolism);00620(Pyruvate metabolism);00630(Glyoxylate and dicarboxylate metabolism);01100(Metabolic pathways);01200(Carbon metabolism);04964(Proximal tubule bicarbonate reclamation);04964(Proximal tubule bicarbonate reclamation)	K00025	EC:1.1.1.37	malate dehydrogenase 1 [Source:HGNC Symbol;Acc:HGNC:6970]	retained_intron;protein_coding;processed_transcript	6.44597	6.29823	5.90951	5.16388	8.23929	8.79785
chr4	41990502	42090461	+	ENSG00000014824	SLC30A9	ENST00000513699;ENST00000510460;ENST00000264451;ENST00000509683;ENST00000505523	GO:0003682(chromatin binding);GO:0005634(nucleus);GO:0005737(cytoplasm);GO:0005783(endoplasmic reticulum);GO:0005856(cytoskeleton);GO:0006289(nucleotide-excision repair);GO:0006811(ion transport);GO:0006812(cation transport);GO:0006829(zinc ion transport);GO:0006882(cellular zinc ion homeostasis);GO:0008324(cation transmembrane transporter activity);GO:0016020(membrane);GO:0016021(integral compon…	NA	NA	NA	solute carrier family 30 member 9 [Source:HGNC Symbol;Acc:HGNC:1329]	nonsense_mediated_decay;retained_intron;protein_coding	5.56475	6.89621	6.33999	5.76226	7.99337	5.68252
chr1	149928651	149936879	-	ENSG00000014914	MTMR11	ENST00000482025;ENST00000439741;ENST00000369140;ENST00000482343;ENST00000492824;ENST00000495054;ENST00000490310;ENST00000493562;ENST00000479272	GO:0004438(phosphatidylinositol-3-phosphatase activity);GO:0005737(cytoplasm);GO:0046856(phosphatidylinositol dephosphorylation);GO:0070062(extracellular exosome);GO:0070062(extracellular exosome)	NA	NA	NA	myotubularin related protein 11 [Source:HGNC Symbol;Acc:HGNC:24307]	retained_intron;protein_coding	1.06789	4.23378	0.960334	1.74389	1.64004	2.43825
chr10	99710868	99732127	-	ENSG00000014919	COX15	ENST00000016171;ENST00000370483;ENST00000497381	GO:0004129(cytochrome-c oxidase activity);GO:0005515(protein binding);GO:0005654(nucleoplasm);GO:0005739(mitochondrion);GO:0005743(mitochondrial inner membrane);GO:0005746(mitochondrial respirasome);GO:0006123(mitochondrial electron transport, cytochrome c to oxygen);GO:0006783(heme biosynthetic process);GO:0006784(heme A biosynthetic process);GO:0007585(respiratory gaseous exchange by respirator…	00190(Oxidative phosphorylation);00860(Porphyrin and chlorophyll metabolism);01100(Metabolic pathways);01240(Biosynthesis of cofactors);04714(Thermogenesis);04714(Thermogenesis)	NA	NA	cytochrome c oxidase assembly homolog COX15 [Source:HGNC Symbol;Acc:HGNC:2263]	protein_coding;retained_intron	7.71605	6.4776	6.38222	5.86173	8.45624	6.60408
chr14	91271323	91417844	-	ENSG00000015133	CCDC88C	ENST00000556726;ENST00000389857;ENST00000334448;ENST00000557455;ENST00000555995;ENST00000557507;ENST00000554051;ENST00000554872;ENST00000553437;ENST00000389856;ENST00000553403;ENST00000554165;ENST00000556767	GO:0001932(regulation of protein phosphorylation);GO:0001965(G-protein alpha-subunit binding);GO:0003383(apical constriction);GO:0005085(guanyl-nucleotide exchange factor activity);GO:0005109(frizzled binding);GO:0005515(protein binding);GO:0005737(cytoplasm);GO:0005813(centrosome);GO:0007264(small GTPase mediated signal transduction);GO:0008017(microtubule binding);GO:0016055(Wnt signaling pathw…	NA	NA	NA	coiled-coil domain containing 88C [Source:HGNC Symbol;Acc:HGNC:19967]	protein_coding;retained_intron;processed_transcript	8.87551	6.86185	7.61578	7.38568	4.7738	5.27373
chr12	42157104	42238349	-	ENSG00000015153	YAF2	ENST00000327791;ENST00000534854;ENST00000550315;ENST00000552109;ENST00000547622;ENST00000547351;ENST00000551268;ENST00000551528;ENST00000546972;ENST00000546726;ENST00000552928;ENST00000548917;ENST00000555248;ENST00000546782	GO:0003677(DNA binding);GO:0003712(transcription coregulator activity);GO:0003713(transcription coactivator activity);GO:0003714(transcription corepressor activity);GO:0005515(protein binding);GO:0005634(nucleus);GO:0005654(nucleoplasm);GO:0005829(cytosol);GO:0006355(regulation of DNA-templated transcription);GO:0045892(negative regulation of DNA-templated transcription);GO:0045893(positive regul…	NA	NA	NA	YY1 associated factor 2 [Source:HGNC Symbol;Acc:HGNC:17363]	protein_coding;retained_intron;nonsense_mediated_decay;processed_transcript	2.86909	2.30527	2.60793	2.33739	2.97748	1.01516
chr10	134465	254637	+	ENSG00000015171	ZMYND11	ENST00000309776;ENST00000509513;ENST00000381591;ENST00000381604;ENST00000381584;ENST00000602682;ENST00000403354;ENST00000381607;ENST00000627286;ENST00000402736;ENST00000397955;ENST00000558098;ENST00000488275;ENST00000473115	GO:0003677(DNA binding);GO:0003690(double-stranded DNA binding);GO:0003714(transcription corepressor activity);GO:0005515(protein binding);GO:0005634(nucleus);GO:0005654(nucleoplasm);GO:0005694(chromosome);GO:0006325(chromatin organization);GO:0007049(cell cycle);GO:0008270(zinc ion binding);GO:0016020(membrane);GO:0016021(integral component of membrane);GO:0034243(regulation of transcription elo…	NA	NA	NA	zinc finger MYND-type containing 11 [Source:HGNC Symbol;Acc:HGNC:16966]	protein_coding;nonsense_mediated_decay;retained_intron;processed_transcript	6.86333	10.2239	7.06213	9.0739	7.43449	7.60679
X	48676596	48691431	+	ENSG00000015285	WAS	ENST00000698625;ENST00000376701;ENST00000698635;ENST00000483750;ENST00000698626;ENST00000474174;ENST00000470107	GO:0002625(regulation of T cell antigen processing and presentation);GO:0003779(actin binding);GO:0005515(protein binding);GO:0005634(nucleus);GO:0005737(cytoplasm);GO:0005829(cytosol);GO:0005856(cytoskeleton);GO:0005884(actin filament);GO:0005886(plasma membrane);GO:0005911(cell-cell junction);GO:0006952(defense response);GO:0006955(immune response);GO:0007015(actin filament organization);GO:000…	04062(Chemokine signaling pathway);04520(Adherens junction);04530(Tight junction);04666(Fc gamma R-mediated phagocytosis);05135(Yersinia infection);05231(Choline metabolism in cancer);05231(Choline metabolism in cancer)	NA	NA	WASP actin nucleation promoting factor [Source:HGNC Symbol;Acc:HGNC:12731]	protein_coding;retained_intron	10.9076	3.55235	8.72243	8.58973	3.24078	4.48545
chr16	89613308	89638456	+	ENSG00000015413	DPEP1	ENST00000421184;ENST00000565249;ENST00000690203;ENST00000564281;ENST00000393092;ENST00000561484;ENST00000564645	GO:0005515(protein binding);GO:0005615(extracellular space);GO:0005654(nucleoplasm);GO:0005886(plasma membrane);GO:0006508(proteolysis);GO:0006629(lipid metabolic process);GO:0006691(leukotriene metabolic process);GO:0006749(glutathione metabolic process);GO:0006751(glutathione catabolic process);GO:0006915(apoptotic process);GO:0006954(inflammatory response);GO:0008233(peptidase activity);GO:000…	NA	K01273	EC:3.4.13.19	dipeptidase 1 [Source:HGNC Symbol;Acc:HGNC:3002]	protein_coding;retained_intron	0.272366	1.06862	0.712715	0.628698	0.22468	0.889304
chr22	17734138	17774770	-	ENSG00000015475	BID	ENST00000317361;ENST00000622694;ENST00000614949;ENST00000399765;ENST00000494097;ENST00000550946	GO:0001836(release of cytochrome c from mitochondria);GO:0005123(death receptor binding);GO:0005515(protein binding);GO:0005737(cytoplasm);GO:0005739(mitochondrion);GO:0005741(mitochondrial outer membrane);GO:0005829(cytosol);GO:0006626(protein targeting to mitochondrion);GO:0006915(apoptotic process);GO:0006919(activation of cysteine-type endopeptidase activity involved in apoptotic process);GO:…	01524(Platinum drug resistance);04071(Sphingolipid signaling pathway);04115(p53 signaling pathway);04210(Apoptosis);04215(Apoptosis - multiple species);04217(Necroptosis);04650(Natural killer cell mediated cytotoxicity);04932(Non-alcoholic fatty liver disease);05010(Alzheimer disease);05014(Amyotrophic lateral sclerosis);05022(Pathways of neurodegeneration - multiple diseases);05152(Tuberculosis)…	NA	NA	BH3 interacting domain death agonist [Source:HGNC Symbol;Acc:HGNC:1050]	protein_coding;retained_intron	2.96183	2.78806	5.12294	2.69922	4.4757	8.29034
chr5	139293674	139331677	+	ENSG00000015479	MATR3	ENST00000513678;ENST00000513121;ENST00000510056;ENST00000394805;ENST00000509918;ENST00000511978;ENST00000503811;ENST00000618441;ENST00000508689;ENST00000504643;ENST00000514488;ENST00000504023;ENST00000515833;ENST00000514402;ENST00000505625;ENST00000511333;ENST00000502422;ENST00000502944	GO:0001825(blastocyst formation);GO:0002218(activation of innate immune response);GO:0002376(immune system process);GO:0003170(heart valve development);GO:0003281(ventricular septum development);GO:0003676(nucleic acid binding);GO:0003723(RNA binding);GO:0005198(structural molecule activity);GO:0005515(protein binding);GO:0005634(nucleus);GO:0005637(nuclear inner membrane);GO:0008270(zinc ion bin…	05014(Amyotrophic lateral sclerosis);05014(Amyotrophic lateral sclerosis)	NA	NA	matrin 3 [Source:HGNC Symbol;Acc:HGNC:6912]	protein_coding;retained_intron;processed_transcript	14.8755	21.461	17.0993	19.7888	16.419	16.4159
chr7	44512535	44541330	-	ENSG00000015520	NPC1L1	ENST00000289547	GO:0005319(lipid transporter activity);GO:0005515(protein binding);GO:0005886(plasma membrane);GO:0006629(lipid metabolic process);GO:0006695(cholesterol biosynthetic process);GO:0006869(lipid transport);GO:0008202(steroid metabolic process);GO:0008203(cholesterol metabolic process);GO:0008431(vitamin E binding);GO:0009410(response to xenobiotic stimulus);GO:0014850(response to muscle activity);G…	04975(Fat digestion and absorption)	NA	NA	NPC1 like intracellular cholesterol transporter 1 [Source:HGNC Symbol;Acc:HGNC:7898]	protein_coding	0.0454023	0.323055	0.0966979	0	0.0644643	0.0555759
chr17	50346126	50363138	+	ENSG00000015532	XYLT2	ENST00000017003;ENST00000507602;ENST00000574840;ENST00000571021	GO:0000139(Golgi membrane);GO:0000287(magnesium ion binding);GO:0005576(extracellular region);GO:0005615(extracellular space);GO:0005794(Golgi apparatus);GO:0006024(glycosaminoglycan biosynthetic process);GO:0015012(heparan sulfate proteoglycan biosynthetic process);GO:0016020(membrane);GO:0016021(integral component of membrane);GO:0016740(transferase activity);GO:0016757(glycosyltransferase acti…	00532(Glycosaminoglycan biosynthesis - chondroitin sulfate / dermatan sulfate);00534(Glycosaminoglycan biosynthesis - heparan sulfate / heparin);01100(Metabolic pathways);01100(Metabolic pathways)	K00771	EC:2.4.2.26	xylosyltransferase 2 [Source:HGNC Symbol;Acc:HGNC:15517]	protein_coding;retained_intron	3.32437	4.47784	4.18609	3.54074	4.42737	5.21656
chr2	109792758	109857705	+	ENSG00000015568	RGPD5	ENST00000393283;ENST00000430736;ENST00000016946;ENST00000432606;ENST00000482778;ENST00000472794;ENST00000413468;ENST00000495473;ENST00000493394;ENST00000495582;ENST00000477523	GO:0005096(GTPase activator activity);GO:0005515(protein binding);GO:0005643(nuclear pore);GO:0005737(cytoplasm);GO:0006607(NLS-bearing protein import into nucleus);GO:0046907(intracellular transport);GO:0050790(regulation of catalytic activity);GO:0050790(regulation of catalytic activity)	NA	NA	NA	RANBP2 like and GRIP domain containing 5 [Source:HGNC Symbol;Acc:HGNC:32418]	protein_coding;retained_intron;nonsense_mediated_decay;processed_transcript	3.72828	4.6671	3.85506	4.02363	3.2732	3.98566
chr8	27235308	27258420	-	ENSG00000015592	STMN4	ENST00000350889;ENST00000519997	GO:0005515(protein binding);GO:0005737(cytoplasm);GO:0005794(Golgi apparatus);GO:0007019(microtubule depolymerization);GO:0015631(tubulin binding);GO:0030424(axon);GO:0030426(growth cone);GO:0031110(regulation of microtubule polymerization or depolymerization);GO:0031175(neuron projection development);GO:0042995(cell projection);GO:0043005(neuron projection);GO:0043005(neuron projection)	NA	NA	NA	stathmin 4 [Source:HGNC Symbol;Acc:HGNC:16078]	protein_coding	0	0.0817849	0.17889	0.0285829	0	0.0433418
chr7	44379119	44490658	-	ENSG00000015676	NUDCD3	ENST00000355451;ENST00000487118;ENST00000460110;ENST00000475952;ENST00000338427;ENST00000493613;ENST00000472246;ENST00000464812;ENST00000480209;ENST00000497978	GO:0005515(protein binding);GO:0005737(cytoplasm);GO:0005868(cytoplasmic dynein complex);GO:0006457(protein folding);GO:0051082(unfolded protein binding);GO:0060271(cilium assembly);GO:1905793(protein localization to pericentriolar material);GO:1905793(protein localization to pericentriolar material)	NA	NA	NA	NudC domain containing 3 [Source:HGNC Symbol;Acc:HGNC:22208]	protein_coding;processed_transcript;retained_intron	7.74093	7.28785	7.45167	5.53008	10.6719	7.31276
chr5	51383448	51394730	+	ENSG00000016082	ISL1	ENST00000230658;ENST00000505475	GO:0000122(negative regulation of transcription by RNA polymerase II);GO:0000785(chromatin);GO:0000978(RNA polymerase II cis-regulatory region sequence-specific DNA binding);GO:0000981(DNA-binding transcription factor activity, RNA polymerase II-specific);GO:0000987(cis-regulatory region sequence-specific DNA binding);GO:0001228(DNA-binding transcription activator activity, RNA polymerase II-spec…	04550(Signaling pathways regulating pluripotency of stem cells);04550(Signaling pathways regulating pluripotency of stem cells)	NA	NA	ISL LIM homeobox 1 [Source:HGNC Symbol;Acc:HGNC:6132]	protein_coding;processed_transcript	0	0.664311	0.0658992	0.284868	0.427547	0.287481
chr3	53812335	53846419	-	ENSG00000016391	CHDH	ENST00000315251;ENST00000467802	GO:0005515(protein binding);GO:0005739(mitochondrion);GO:0005743(mitochondrial inner membrane);GO:0008812(choline dehydrogenase activity);GO:0016020(membrane);GO:0016491(oxidoreductase activity);GO:0016614(oxidoreductase activity, acting on CH-OH group of donors);GO:0019285(glycine betaine biosynthetic process from choline);GO:0042426(choline catabolic process);GO:0050660(flavin adenine dinucleot…	00260(Glycine, serine and threonine metabolism);01100(Metabolic pathways);01100(Metabolic pathways)	K00108	EC:1.1.99.1	choline dehydrogenase [Source:HGNC Symbol;Acc:HGNC:24288]	protein_coding	0.694687	2.11336	1.02952	0.466566	0.0298087	0.773351
chr6	136999971	137045180	-	ENSG00000016402	IL20RA	ENST00000541547;ENST00000316649;ENST00000367748;ENST00000367746;ENST00000461799;ENST00000460306	GO:0004896(cytokine receptor activity);GO:0005515(protein binding);GO:0005886(plasma membrane);GO:0005887(integral component of plasma membrane);GO:0016020(membrane);GO:0016021(integral component of membrane);GO:0019221(cytokine-mediated signaling pathway);GO:0042015(interleukin-20 binding);GO:0045124(regulation of bone resorption);GO:2001244(positive regulation of intrinsic apoptotic signaling p…	04060(Cytokine-cytokine receptor interaction);04061(Viral protein interaction with cytokine and cytokine receptor);04630(JAK-STAT signaling pathway);04630(JAK-STAT signaling pathway)	NA	NA	interleukin 20 receptor subunit alpha [Source:HGNC Symbol;Acc:HGNC:6003]	protein_coding;processed_transcript;nonsense_mediated_decay	1.72898	1.23704	1.37941	1.26324	2.85478	0.630138
chr1	86547078	86580754	+	ENSG00000016602	CLCA4	ENST00000370563;ENST00000496322	GO:0004222(metalloendopeptidase activity);GO:0005229(intracellular calcium activated chloride channel activity);GO:0005254(chloride channel activity);GO:0005576(extracellular region);GO:0005886(plasma membrane);GO:0005887(integral component of plasma membrane);GO:0006508(proteolysis);GO:0006821(chloride transport);GO:0008233(peptidase activity);GO:0008237(metallopeptidase activity);GO:0016020(mem…	04924(Renin secretion);04972(Pancreatic secretion);04972(Pancreatic secretion)	NA	NA	chloride channel accessory 4 [Source:HGNC Symbol;Acc:HGNC:2018]	protein_coding;processed_transcript	9.56607	0.952436	4.09348	2.30557	1.22426	8.41796
chr3	52694486	52706032	-	ENSG00000016864	GLT8D1	ENST00000266014;ENST00000478968;ENST00000394783;ENST00000481643;ENST00000484163;ENST00000463827;ENST00000480080;ENST00000485899;ENST00000479553;ENST00000497436;ENST00000497953;ENST00000487642;ENST00000464705;ENST00000463762	GO:0005794(Golgi apparatus);GO:0016020(membrane);GO:0016021(integral component of membrane);GO:0016740(transferase activity);GO:0016757(glycosyltransferase activity);GO:0016757(glycosyltransferase activity)	NA	NA	NA	glycosyltransferase 8 domain containing 1 [Source:HGNC Symbol;Acc:HGNC:24870]	protein_coding;nonsense_mediated_decay;retained_intron;processed_transcript	6.25096	3.8348	5.51146	9.76957	3.90885	5.84797
chr3	130850595	131016712	+	ENSG00000017260	ATP2C1	ENST00000505330;ENST00000504381;ENST00000507488;ENST00000509150;ENST00000508532;ENST00000533801;ENST00000510168;ENST00000504948;ENST00000513801;ENST00000505072;ENST00000509662;ENST00000328560;ENST00000428331;ENST00000359644;ENST00000422190;ENST00000508297;ENST00000504612;ENST00000513636;ENST00000515854;ENST00000514654;ENST00000504571;ENST00000508660;ENST00000510774	GO:0000139(Golgi membrane);GO:0000166(nucleotide binding);GO:0005215(transporter activity);GO:0005388(P-type calcium transporter activity);GO:0005509(calcium ion binding);GO:0005524(ATP binding);GO:0005783(endoplasmic reticulum);GO:0005794(Golgi apparatus);GO:0005802(trans-Golgi network);GO:0005886(plasma membrane);GO:0006811(ion transport);GO:0006816(calcium ion transport);GO:0006828(manganese i…	NA	K01537	EC:7.2.2.10	ATPase secretory pathway Ca2+ transporting 1 [Source:HGNC Symbol;Acc:HGNC:13211]	protein_coding;processed_transcript;retained_intron;nonsense_mediated_decay	10.6339	23.5829	18.6289	10.4889	22.4196	17.7665
chr12	102395874	102481744	-	ENSG00000017427	IGF1	ENST00000337514;ENST00000481539;ENST00000392904;ENST00000424202;ENST00000392905;ENST00000307046	GO:0001501(skeletal system development);GO:0001775(cell activation);GO:0005158(insulin receptor binding);GO:0005159(insulin-like growth factor receptor binding);GO:0005178(integrin binding);GO:0005179(hormone activity);GO:0005515(protein binding);GO:0005576(extracellular region);GO:0005615(extracellular space);GO:0007165(signal transduction);GO:0007265(Ras protein signal transduction);GO:0007517(…	01521(EGFR tyrosine kinase inhibitor resistance);01522(Endocrine resistance);04010(MAPK signaling pathway);04014(Ras signaling pathway);04015(Rap1 signaling pathway);04066(HIF-1 signaling pathway);04068(FoxO signaling pathway);04114(Oocyte meiosis);04115(p53 signaling pathway);04150(mTOR signaling pathway);04151(PI3K-Akt signaling pathway);04152(AMPK signaling pathway);04211(Longevity regulating …	NA	NA	insulin like growth factor 1 [Source:HGNC Symbol;Acc:HGNC:5464]	protein_coding;processed_transcript	0.640964	0.175287	0.85536	0.962976	0.767762	0.785861
X	48458537	48470260	-	ENSG00000017483	SLC38A5	ENST00000595796;ENST00000619100;ENST00000615300;ENST00000480105;ENST00000440085;ENST00000413668;ENST00000416711;ENST00000488083	GO:0003333(amino acid transmembrane transport);GO:0005290(L-histidine transmembrane transporter activity);GO:0005886(plasma membrane);GO:0005887(integral component of plasma membrane);GO:0006865(amino acid transport);GO:0006867(asparagine transport);GO:0006868(glutamine transport);GO:0015171(amino acid transmembrane transporter activity);GO:0015182(L-asparagine transmembrane transporter activity)…	04727(GABAergic synapse);04727(GABAergic synapse)	NA	NA	solute carrier family 38 member 5 [Source:HGNC Symbol;Acc:HGNC:18070]	protein_coding;retained_intron	2.36004	1.75335	3.0667	3.50591	1.01791	3.05063
chr18	9475009	9538114	+	ENSG00000017797	RALBP1	ENST00000019317;ENST00000585015;ENST00000383432;ENST00000609094;ENST00000458039;ENST00000577221	GO:0000166(nucleotide binding);GO:0000922(spindle pole);GO:0001934(positive regulation of protein phosphorylation);GO:0005096(GTPase activator activity);GO:0005515(protein binding);GO:0005524(ATP binding);GO:0005634(nucleus);GO:0005737(cytoplasm);GO:0005739(mitochondrion);GO:0005829(cytosol);GO:0005856(cytoskeleton);GO:0005886(plasma membrane);GO:0006897(endocytosis);GO:0006935(chemotaxis);GO:000…	04014(Ras signaling pathway);05200(Pathways in cancer);05212(Pancreatic cancer);05212(Pancreatic cancer)	NA	NA	ralA binding protein 1 [Source:HGNC Symbol;Acc:HGNC:9841]	protein_coding	4.34878	10.2144	5.71463	3.70921	7.55585	9.7642
chr4	70704204	70808619	+	ENSG00000018189	RUFY3	ENST00000514898;ENST00000503876;ENST00000417478;ENST00000381006;ENST00000226328;ENST00000513597;ENST00000502653;ENST00000504805;ENST00000512103;ENST00000503025;ENST00000512331;ENST00000515479;ENST00000515442	GO:0005515(protein binding);GO:0005737(cytoplasm);GO:0005829(cytosol);GO:0007015(actin filament organization);GO:0007399(nervous system development);GO:0012505(endomembrane system);GO:0016020(membrane);GO:0030027(lamellipodium);GO:0030054(cell junction);GO:0030154(cell differentiation);GO:0030175(filopodium);GO:0030335(positive regulation of cell migration);GO:0030424(axon);GO:0030425(dendrite);G…	NA	NA	NA	RUN and FYVE domain containing 3 [Source:HGNC Symbol;Acc:HGNC:30285]	protein_coding;nonsense_mediated_decay;retained_intron;processed_transcript	9.36908	5.32958	7.36349	7.00856	6.30941	9.40261
chr12	40692439	41072415	+	ENSG00000018236	CNTN1	ENST00000551295;ENST00000548005;ENST00000547849;ENST00000552913;ENST00000550305	GO:0005515(protein binding);GO:0005886(plasma membrane);GO:0007155(cell adhesion);GO:0007219(Notch signaling pathway);GO:0007399(nervous system development);GO:0007411(axon guidance);GO:0007420(brain development);GO:0007626(locomotory behavior);GO:0010467(gene expression);GO:0010628(positive regulation of gene expression);GO:0010765(positive regulation of sodium ion transport);GO:0010976(positive…	04514(Cell adhesion molecules);04514(Cell adhesion molecules)	NA	NA	contactin 1 [Source:HGNC Symbol;Acc:HGNC:2171]	protein_coding;processed_transcript	0.880527	0.14249	2.17497	1.61413	0.838362	1.4194
chr2	218382029	218396894	+	ENSG00000018280	SLC11A1	ENST00000468221;ENST00000539932;ENST00000354352;ENST00000233202;ENST00000492413;ENST00000475225;ENST00000469449;ENST00000483487;ENST00000460592;ENST00000490872;ENST00000490536;ENST00000468721	GO:0001818(negative regulation of cytokine production);GO:0001819(positive regulation of cytokine production);GO:0002309(T cell proliferation involved in immune response);GO:0002606(positive regulation of dendritic cell antigen processing and presentation);GO:0002827(positive regulation of T-helper 1 type immune response);GO:0003674(molecular_function);GO:0005381(iron ion transmembrane transporte…	04142(Lysosome);04142(Lysosome)	NA	NA	solute carrier family 11 member 1 [Source:HGNC Symbol;Acc:HGNC:10907]	retained_intron;nonsense_mediated_decay;protein_coding	0.253146	1.70256	0.798686	0.265539	1.35788	0.902052
chr3	149517235	149736714	-	ENSG00000018408	WWTR1	ENST00000360632;ENST00000465804;ENST00000471586;ENST00000494754;ENST00000472417;ENST00000485244;ENST00000479238;ENST00000460517;ENST00000474080	GO:0000122(negative regulation of transcription by RNA polymerase II);GO:0001649(osteoblast differentiation);GO:0001894(tissue homeostasis);GO:0001933(negative regulation of protein phosphorylation);GO:0003015(heart process);GO:0003713(transcription coactivator activity);GO:0003714(transcription corepressor activity);GO:0005515(protein binding);GO:0005634(nucleus);GO:0005654(nucleoplasm);GO:00056…	04390(Hippo signaling pathway);04392(Hippo signaling pathway - multiple species);04392(Hippo signaling pathway - multiple species)	NA	NA	WW domain containing transcription regulator 1 [Source:HGNC Symbol;Acc:HGNC:24042]	protein_coding;nonsense_mediated_decay;retained_intron;processed_transcript	2.94504	1.93309	3.16817	3.96615	2.48474	5.63184
chr2	177392746	177567024	+	ENSG00000018510	AGPS	ENST00000680705;ENST00000680770;ENST00000679459;ENST00000681752;ENST00000460342;ENST00000680677;ENST00000680910;ENST00000679421;ENST00000681032;ENST00000681565;ENST00000264167;ENST00000642466;ENST00000679478;ENST00000681891;ENST00000680390	GO:0003824(catalytic activity);GO:0005515(protein binding);GO:0005730(nucleolus);GO:0005739(mitochondrion);GO:0005777(peroxisome);GO:0005778(peroxisomal membrane);GO:0005782(peroxisomal matrix);GO:0005829(cytosol);GO:0006629(lipid metabolic process);GO:0008609(alkylglycerone-phosphate synthase activity);GO:0008610(lipid biosynthetic process);GO:0008611(ether lipid biosynthetic process);GO:0016020…	00565(Ether lipid metabolism);01100(Metabolic pathways);04146(Peroxisome);04146(Peroxisome)	K00803	EC:2.5.1.26	alkylglycerone phosphate synthase [Source:HGNC Symbol;Acc:HGNC:327]	retained_intron;protein_coding;nonsense_mediated_decay;processed_transcript	2.8259	2.2753	2.69538	3.34253	2.14618	1.72422
chr2	132304806	132326855	+	ENSG00000018607	ZNF285CP	ENST00000689661	NA	NA	NA	NA	zinc finger protein 285C, pseudogene [Source:HGNC Symbol;Acc:HGNC:33228]	processed_transcript	0	0	0.0691307	0	0	0.0216625
X	119538149	119565409	-	ENSG00000018610	STEEP1	ENST00000320339;ENST00000644802;ENST00000536133;ENST00000469448	GO:0005515(protein binding);GO:0005634(nucleus);GO:0005737(cytoplasm);GO:0006888(endoplasmic reticulum to Golgi vesicle-mediated transport);GO:0044297(cell body);GO:0090158(endoplasmic reticulum membrane organization);GO:0090158(endoplasmic reticulum membrane organization)	NA	NA	NA	STING1 ER exit protein 1 [Source:HGNC Symbol;Acc:HGNC:26239]	protein_coding;processed_transcript	2.29296	2.32076	2.78732	2.10312	3.46112	2.79998
chr1	160115759	160143591	+	ENSG00000018625	ATP1A2	ENST00000472488;ENST00000361216;ENST00000478587;ENST00000468587;ENST00000459972	GO:0000166(nucleotide binding);GO:0001504(neurotransmitter uptake);GO:0001662(behavioral fear response);GO:0002026(regulation of the force of heart contraction);GO:0002087(regulation of respiratory gaseous exchange by nervous system process);GO:0005215(transporter activity);GO:0005391(P-type sodium:potassium-exchanging transporter activity);GO:0005496(steroid binding);GO:0005515(protein binding);…	04022(cGMP-PKG signaling pathway);04024(cAMP signaling pathway);04260(Cardiac muscle contraction);04261(Adrenergic signaling in cardiomyocytes);04911(Insulin secretion);04918(Thyroid hormone synthesis);04919(Thyroid hormone signaling pathway);04925(Aldosterone synthesis and secretion);04960(Aldosterone-regulated sodium reabsorption);04961(Endocrine and other factor-regulated calcium reabsorption)…	K01539	EC:7.2.2.13	ATPase Na+/K+ transporting subunit alpha 2 [Source:HGNC Symbol;Acc:HGNC:800]	retained_intron;protein_coding;processed_transcript	0.304471	0	0.261906	0.47838	0.131392	0.118673
chr2	32628032	32821051	+	ENSG00000018699	TTC27	ENST00000448773;ENST00000317907;ENST00000647819;ENST00000438654;ENST00000433416;ENST00000428527	GO:0003674(molecular_function);GO:0005515(protein binding);GO:0005575(cellular_component);GO:0008150(biological_process);GO:0008150(biological_process)	NA	NA	NA	tetratricopeptide repeat domain 27 [Source:HGNC Symbol;Acc:HGNC:25986]	protein_coding;nonsense_mediated_decay	6.53759	6.19943	6.45394	6.89558	7.27576	4.85886
chr19	56375846	56393538	-	ENSG00000018869	ZNF582	ENST00000589143;ENST00000586929;ENST00000301310	GO:0000122(negative regulation of transcription by RNA polymerase II);GO:0000977(RNA polymerase II transcription regulatory region sequence-specific DNA binding);GO:0000981(DNA-binding transcription factor activity, RNA polymerase II-specific);GO:0001227(DNA-binding transcription repressor activity, RNA polymerase II-specific);GO:0003677(DNA binding);GO:0005634(nucleus);GO:0006355(regulation of D…	05168(Herpes simplex virus 1 infection);05168(Herpes simplex virus 1 infection)	NA	NA	zinc finger protein 582 [Source:HGNC Symbol;Acc:HGNC:26421]	protein_coding	0.68318	0.272034	0.875096	0.903023	0.597066	0.595056
chr11	124747474	124752255	-	ENSG00000019102	VSIG2	ENST00000326621;ENST00000403470	GO:0005887(integral component of plasma membrane);GO:0006629(lipid metabolic process);GO:0016020(membrane);GO:0016021(integral component of membrane);GO:0016021(integral component of membrane)	NA	NA	NA	V-set and immunoglobulin domain containing 2 [Source:HGNC Symbol;Acc:HGNC:17149]	protein_coding	3.52433	0.356754	2.53335	2.94792	0	1.19218
chr11	118606440	118658031	+	ENSG00000019144	PHLDB1	ENST00000361417;ENST00000530994;ENST00000600882;ENST00000528594;ENST00000621027;ENST00000532639;ENST00000525427;ENST00000527259;ENST00000526374;ENST00000617208;ENST00000532517;ENST00000614369;ENST00000534140;ENST00000612681;ENST00000526699;ENST00000527500;ENST00000392852;ENST00000526826;ENST00000529005;ENST00000525226;ENST00000526537;ENST00000620788	GO:0005515(protein binding);GO:0005829(cytosol);GO:0005886(plasma membrane);GO:0010470(regulation of gastrulation);GO:0010717(regulation of epithelial to mesenchymal transition);GO:0043231(intracellular membrane-bounded organelle);GO:0045171(intercellular bridge);GO:0045180(basal cortex);GO:0070507(regulation of microtubule cytoskeleton organization);GO:1904261(positive regulation of basement mem…	NA	NA	NA	pleckstrin homology like domain family B member 1 [Source:HGNC Symbol;Acc:HGNC:23697]	protein_coding;nonsense_mediated_decay;processed_transcript;retained_intron	1.38173	1.03188	1.7518	1.8322	1.69278	2.85719
chr2	118942194	118994660	+	ENSG00000019169	MARCO	ENST00000327097;ENST00000494979	GO:0001540(amyloid-beta binding);GO:0001664(G protein-coupled receptor binding);GO:0001934(positive regulation of protein phosphorylation);GO:0002376(immune system process);GO:0004888(transmembrane signaling receptor activity);GO:0005044(scavenger receptor activity);GO:0005581(collagen trimer);GO:0005737(cytoplasm);GO:0005886(plasma membrane);GO:0005887(integral component of plasma membrane);GO:0…	04145(Phagosome);04145(Phagosome)	NA	NA	macrophage receptor with collagenous structure [Source:HGNC Symbol;Acc:HGNC:6895]	protein_coding;retained_intron	0	2.23294	0.0233577	0.26073	0.318291	0.336614
chr20	54153446	54173986	-	ENSG00000019186	CYP24A1	ENST00000216862;ENST00000395955;ENST00000460643;ENST00000395954;ENST00000487593;ENST00000472970	GO:0001649(osteoblast differentiation);GO:0004497(monooxygenase activity);GO:0005506(iron ion binding);GO:0005739(mitochondrion);GO:0005743(mitochondrial inner membrane);GO:0006629(lipid metabolic process);GO:0006766(vitamin metabolic process);GO:0008403(25-hydroxycholecalciferol-24-hydroxylase activity);GO:0010430(fatty acid omega-oxidation);GO:0016491(oxidoreductase activity);GO:0016705(oxidore…	00100(Steroid biosynthesis);01100(Metabolic pathways);04928(Parathyroid hormone synthesis, secretion and action);05206(MicroRNAs in cancer);05206(MicroRNAs in cancer)	K07436	EC:1.14.15.16	cytochrome P450 family 24 subfamily A member 1 [Source:HGNC Symbol;Acc:HGNC:2602]	protein_coding;processed_transcript	3.4586	40.116	1.062	1.2499	0.0363345	2.78696
chr11	45095806	45235110	+	ENSG00000019485	PRDM11	ENST00000534751;ENST00000683152;ENST00000424263;ENST00000622142;ENST00000528980	GO:0003682(chromatin binding);GO:0005515(protein binding);GO:0005634(nucleus);GO:0005737(cytoplasm);GO:0005829(cytosol);GO:0008168(methyltransferase activity);GO:0010468(regulation of gene expression);GO:0016740(transferase activity);GO:0030308(negative regulation of cell growth);GO:0032259(methylation);GO:0043408(regulation of MAPK cascade);GO:0045892(negative regulation of DNA-templated transcr…	NA	NA	NA	PR/SET domain 11 [Source:HGNC Symbol;Acc:HGNC:13996]	protein_coding;processed_transcript	1.41716	1.93875	1.86919	1.1444	4.52272	3.04692
chr11	45240302	45286341	-	ENSG00000019505	SYT13	ENST00000020926	GO:0000149(SNARE binding);GO:0001786(phosphatidylserine binding);GO:0005509(calcium ion binding);GO:0005544(calcium-dependent phospholipid binding);GO:0005886(plasma membrane);GO:0005887(integral component of plasma membrane);GO:0006906(vesicle fusion);GO:0014059(regulation of dopamine secretion);GO:0016020(membrane);GO:0016021(integral component of membrane);GO:0016192(vesicle-mediated transport…	NA	NA	NA	synaptotagmin 13 [Source:HGNC Symbol;Acc:HGNC:14962]	protein_coding	0.0363675	0	0.153915	0.0230087	0	0.0122139
chr8	48917598	48921740	-	ENSG00000019549	SNAI2	ENST00000020945;ENST00000649776;ENST00000396822	GO:0000122(negative regulation of transcription by RNA polymerase II);GO:0000785(chromatin);GO:0000977(RNA polymerase II transcription regulatory region sequence-specific DNA binding);GO:0000978(RNA polymerase II cis-regulatory region sequence-specific DNA binding);GO:0000981(DNA-binding transcription factor activity, RNA polymerase II-specific);GO:0001227(DNA-binding transcription repressor acti…	04390(Hippo signaling pathway);04520(Adherens junction);04520(Adherens junction)	NA	NA	snail family transcriptional repressor 2 [Source:HGNC Symbol;Acc:HGNC:11094]	protein_coding;retained_intron	2.1833	4.87759	5.10149	4.13382	11.7204	8.83138
chr5	150401637	150412969	-	ENSG00000019582	CD74	ENST00000377795;ENST00000009530;ENST00000523836;ENST00000523813;ENST00000524315;ENST00000353334;ENST00000523208;ENST00000517752;ENST00000522246;ENST00000517791;ENST00000522153	GO:0000139(Golgi membrane);GO:0001516(prostaglandin biosynthetic process);GO:0001540(amyloid-beta binding);GO:0001934(positive regulation of protein phosphorylation);GO:0001961(positive regulation of cytokine-mediated signaling pathway);GO:0002250(adaptive immune response);GO:0002286(T cell activation involved in immune response);GO:0002376(immune system process);GO:0002606(positive regulation of…	04612(Antigen processing and presentation);05152(Tuberculosis);05168(Herpes simplex virus 1 infection);05168(Herpes simplex virus 1 infection)	NA	NA	CD74 molecule [Source:HGNC Symbol;Acc:HGNC:1697]	protein_coding;retained_intron;nonsense_mediated_decay	435.078	182.712	352.859	470.624	250.436	385.162
chr7	81699010	81770438	-	ENSG00000019991	HGF	ENST00000222390;ENST00000457544;ENST00000444829;ENST00000453411;ENST00000423064;ENST00000465234;ENST00000354224;ENST00000643024;ENST00000453018;ENST00000412881;ENST00000421558	GO:0000278(mitotic cell cycle);GO:0000902(cell morphogenesis);GO:0001837(epithelial to mesenchymal transition);GO:0001889(liver development);GO:0001934(positive regulation of protein phosphorylation);GO:0004252(serine-type endopeptidase activity);GO:0005102(signaling receptor binding);GO:0005515(protein binding);GO:0005576(extracellular region);GO:0005615(extracellular space);GO:0006508(proteolys…	01521(EGFR tyrosine kinase inhibitor resistance);04010(MAPK signaling pathway);04014(Ras signaling pathway);04015(Rap1 signaling pathway);04020(Calcium signaling pathway);04151(PI3K-Akt signaling pathway);04510(Focal adhesion);05144(Malaria);05200(Pathways in cancer);05205(Proteoglycans in cancer);05211(Renal cell carcinoma);05218(Melanoma);05223(Non-small cell lung cancer);05225(Hepatocellular c…	NA	NA	hepatocyte growth factor [Source:HGNC Symbol;Acc:HGNC:4893]	protein_coding;retained_intron	0.661286	0.460099	0.837434	1.42921	0.721244	0.729566
chr10	124942123	124988189	+	ENSG00000019995	ZRANB1	ENST00000359653;ENST00000471421	GO:0004843(cysteine-type deubiquitinase activity);GO:0005515(protein binding);GO:0005634(nucleus);GO:0005654(nucleoplasm);GO:0005737(cytoplasm);GO:0005829(cytosol);GO:0006508(proteolysis);GO:0007010(cytoskeleton organization);GO:0008233(peptidase activity);GO:0008234(cysteine-type peptidase activity);GO:0016055(Wnt signaling pathway);GO:0016477(cell migration);GO:0016787(hydrolase activity);GO:00…	NA	K11862	EC:3.4.19.12	zinc finger RANBP2-type containing 1 [Source:HGNC Symbol;Acc:HGNC:18224]	protein_coding;processed_transcript	7.7026	7.87038	6.69499	7.10981	7.80702	7.40226
chr1	35557473	35567274	+	ENSG00000020129	NCDN	ENST00000373253;ENST00000356090;ENST00000373243;ENST00000459931;ENST00000437806;ENST00000423723	GO:0005515(protein binding);GO:0005737(cytoplasm);GO:0005768(endosome);GO:0005829(cytosol);GO:0010008(endosome membrane);GO:0016020(membrane);GO:0030054(cell junction);GO:0030425(dendrite);GO:0031175(neuron projection development);GO:0042995(cell projection);GO:0043005(neuron projection);GO:0043025(neuronal cell body);GO:0043204(perikaryon);GO:0045202(synapse);GO:0045453(bone resorption);GO:00481…	NA	NA	NA	neurochondrin [Source:HGNC Symbol;Acc:HGNC:17597]	protein_coding;processed_transcript	3.28097	2.98289	3.28049	3.05695	3.05733	3.26423
chr8	37784191	37844896	+	ENSG00000020181	ADGRA2	ENST00000412232	GO:0001525(angiogenesis);GO:0002040(sprouting angiogenesis);GO:0004888(transmembrane signaling receptor activity);GO:0004930(G protein-coupled receptor activity);GO:0005515(protein binding);GO:0005886(plasma membrane);GO:0007165(signal transduction);GO:0007166(cell surface receptor signaling pathway);GO:0007186(G protein-coupled receptor signaling pathway);GO:0007417(central nervous system develo…	NA	NA	NA	adhesion G protein-coupled receptor A2 [Source:HGNC Symbol;Acc:HGNC:17849]	protein_coding	3.79986	1.14004	3.9177	4.20464	1.87232	2.52345
chr7	152445477	152447150	+	ENSG00000020219	CCT8L1P	ENST00000465400	NA	NA	NA	NA	chaperonin containing TCP1 subunit 8 like 1, pseudogene [Source:HGNC Symbol;Acc:HGNC:32153]	processed_pseudogene	0.023958	0.031772	0.123415	0.048679	0.04524	0
chr20	52051663	52204308	-	ENSG00000020256	ZFP64	ENST00000371518;ENST00000371523;ENST00000361387;ENST00000395989;ENST00000467811;ENST00000477786;ENST00000395979;ENST00000346617;ENST00000371515;ENST00000216923	GO:0003677(DNA binding);GO:0005515(protein binding);GO:0005634(nucleus);GO:0005737(cytoplasm);GO:0010468(regulation of gene expression);GO:0043076(megasporocyte nucleus);GO:0045944(positive regulation of transcription by RNA polymerase II);GO:0046872(metal ion binding);GO:0048762(mesenchymal cell differentiation);GO:0048762(mesenchymal cell differentiation)	NA	NA	NA	ZFP64 zinc finger protein [Source:HGNC Symbol;Acc:HGNC:15940]	protein_coding;processed_transcript	2.355	4.99931	2.91228	1.78567	4.0287	4.55056
chr14	60734742	60969965	+	ENSG00000020426	MNAT1	ENST00000555545;ENST00000261245;ENST00000556764;ENST00000539616;ENST00000556525;ENST00000554002;ENST00000554641	GO:0000079(regulation of cyclin-dependent protein serine/threonine kinase activity);GO:0000082(G1/S transition of mitotic cell cycle);GO:0000439(transcription factor TFIIH core complex);GO:0005515(protein binding);GO:0005634(nucleus);GO:0005654(nucleoplasm);GO:0005675(transcription factor TFIIH holo complex);GO:0006281(DNA repair);GO:0006289(nucleotide-excision repair);GO:0006355(regulation of DN…	03022(Basal transcription factors);03420(Nucleotide excision repair);03420(Nucleotide excision repair)	NA	NA	MNAT1 component of CDK activating kinase [Source:HGNC Symbol;Acc:HGNC:7181]	processed_transcript;protein_coding;retained_intron	2.49938	3.93969	2.51087	2.97937	4.60076	1.81826
chr14	54566117	54793315	+	ENSG00000020577	SAMD4A	ENST00000673751;ENST00000554335;ENST00000673833;ENST00000251091;ENST00000392067;ENST00000631086;ENST00000555112;ENST00000555091;ENST00000557692;ENST00000557013;ENST00000555192;ENST00000556069;ENST00000553988;ENST00000555719	GO:0000289(nuclear-transcribed mRNA poly(A) tail shortening);GO:0000932(P-body);GO:0001650(fibrillar center);GO:0003723(RNA binding);GO:0003729(mRNA binding);GO:0005515(protein binding);GO:0005737(cytoplasm);GO:0005829(cytosol);GO:0006417(regulation of translation);GO:0017148(negative regulation of translation);GO:0030054(cell junction);GO:0030371(translation repressor activity);GO:0030425(dendri…	NA	NA	NA	sterile alpha motif domain containing 4A [Source:HGNC Symbol;Acc:HGNC:23023]	processed_transcript;protein_coding;retained_intron	2.58129	0.805196	2.09633	1.84458	0.950612	1.41253
chr1	24899511	24965121	-	ENSG00000020633	RUNX3	ENST00000308873;ENST00000399916;ENST00000496967;ENST00000479341	GO:0000122(negative regulation of transcription by RNA polymerase II);GO:0000785(chromatin);GO:0000977(RNA polymerase II transcription regulatory region sequence-specific DNA binding);GO:0000978(RNA polymerase II cis-regulatory region sequence-specific DNA binding);GO:0000981(DNA-binding transcription factor activity, RNA polymerase II-specific);GO:0001222(transcription corepressor binding);GO:00…	04658(Th1 and Th2 cell differentiation);05169(Epstein-Barr virus infection);05169(Epstein-Barr virus infection)	NA	NA	RUNX family transcription factor 3 [Source:HGNC Symbol;Acc:HGNC:10473]	protein_coding;processed_transcript	19.0128	11.2543	17.3918	12.679	13.4854	15.3883
chr11	94415570	94493885	-	ENSG00000020922	MRE11	ENST00000323929;ENST00000407439;ENST00000323977;ENST00000393241;ENST00000535120;ENST00000540013;ENST00000541157;ENST00000536754;ENST00000536144	GO:0000014(single-stranded DNA endodeoxyribonuclease activity);GO:0000019(regulation of mitotic recombination);GO:0000723(telomere maintenance);GO:0000724(double-strand break repair via homologous recombination);GO:0000729(DNA double-strand break processing);GO:0000781(chromosome, telomeric region);GO:0003677(DNA binding);GO:0003678(DNA helicase activity);GO:0003690(double-stranded DNA binding);G…	03440(Homologous recombination);03450(Non-homologous end-joining);04218(Cellular senescence);04218(Cellular senescence)	NA	NA	MRE11 homolog, double strand break repair nuclease [Source:HGNC Symbol;Acc:HGNC:7230]	protein_coding;retained_intron;processed_transcript	5.5772	4.14541	4.84121	5.6417	5.92927	4.25141
chr11	73646178	73662819	+	ENSG00000021300	PLEKHB1	ENST00000398492;ENST00000227214;ENST00000398494;ENST00000544532;ENST00000545798;ENST00000546251;ENST00000538227;ENST00000541760;ENST00000535129;ENST00000426191;ENST00000545106	GO:0005515(protein binding);GO:0005737(cytoplasm);GO:0007602(phototransduction);GO:0016020(membrane);GO:0016021(integral component of membrane);GO:0045595(regulation of cell differentiation);GO:0045595(regulation of cell differentiation)	NA	NA	NA	pleckstrin homology domain containing B1 [Source:HGNC Symbol;Acc:HGNC:19079]	protein_coding;processed_transcript;retained_intron	1.5936	0.734658	2.13179	2.00403	0.451509	0.527947
chr6	2832332	2841959	-	ENSG00000021355	SERPINB1	ENST00000380739;ENST00000490094;ENST00000476896;ENST00000460260	GO:0004867(serine-type endopeptidase inhibitor activity);GO:0005515(protein binding);GO:0005576(extracellular region);GO:0005615(extracellular space);GO:0005737(cytoplasm);GO:0005764(lysosome);GO:0005768(endosome);GO:0005769(early endosome);GO:0010466(negative regulation of peptidase activity);GO:0010951(negative regulation of endopeptidase activity);GO:0016020(membrane);GO:0030414(peptidase inhi…	NA	NA	NA	serpin family B member 1 [Source:HGNC Symbol;Acc:HGNC:3311]	protein_coding;processed_transcript	22.8237	7.62465	20.4941	18.53	8.28655	14.1311
chr7	99828013	99866093	+	ENSG00000021461	CYP3A43	ENST00000354829;ENST00000481362	GO:0004497(monooxygenase activity);GO:0005506(iron ion binding);GO:0005783(endoplasmic reticulum);GO:0005789(endoplasmic reticulum membrane);GO:0016020(membrane);GO:0016021(integral component of membrane);GO:0016491(oxidoreductase activity);GO:0016705(oxidoreductase activity, acting on paired donors, with incorporation or reduction of molecular oxygen);GO:0016712(oxidoreductase activity, acting o…	05204(Chemical carcinogenesis);05204(Chemical carcinogenesis)	K17692	EC:1.14.14.1	cytochrome P450 family 3 subfamily A member 43 [Source:HGNC Symbol;Acc:HGNC:17450]	protein_coding;retained_intron	0	0.0454089	0	0.022934	0	0
chr19	32830509	32869767	-	ENSG00000021488	SLC7A9	ENST00000590341;ENST00000023064;ENST00000590465;ENST00000587772	GO:0003333(amino acid transmembrane transport);GO:0005515(protein binding);GO:0005886(plasma membrane);GO:0005887(integral component of plasma membrane);GO:0006865(amino acid transport);GO:0015171(amino acid transmembrane transporter activity);GO:0015175(neutral amino acid transmembrane transporter activity);GO:0015179(L-amino acid transmembrane transporter activity);GO:0015184(L-cystine transmem…	04974(Protein digestion and absorption);04974(Protein digestion and absorption)	NA	NA	solute carrier family 7 member 9 [Source:HGNC Symbol;Acc:HGNC:11067]	protein_coding;nonsense_mediated_decay	0.0414873	0.498557	0.19212	0.0539568	0.319876	0.0806276
chr2	32063556	32157637	+	ENSG00000021574	SPAST	ENST00000315285;ENST00000646571;ENST00000621856;ENST00000642281;ENST00000644408;ENST00000642751;ENST00000642999;ENST00000644954;ENST00000645400;ENST00000647007;ENST00000643334;ENST00000647133;ENST00000643327;ENST00000645159;ENST00000645550	GO:0000166(nucleotide binding);GO:0000281(mitotic cytokinesis);GO:0000922(spindle pole);GO:0001578(microtubule bundle formation);GO:0003824(catalytic activity);GO:0005515(protein binding);GO:0005524(ATP binding);GO:0005634(nucleus);GO:0005654(nucleoplasm);GO:0005737(cytoplasm);GO:0005768(endosome);GO:0005783(endoplasmic reticulum);GO:0005789(endoplasmic reticulum membrane);GO:0005811(lipid drople…	NA	K13254	EC:5.6.1.1	spastin [Source:HGNC Symbol;Acc:HGNC:11233]	protein_coding;nonsense_mediated_decay;processed_transcript;retained_intron	3.53581	3.21047	3.58544	3.1438	2.88022	2.94552
chr14	78170373	79868291	+	ENSG00000021645	NRXN3	ENST00000634499;ENST00000335750;ENST00000553631;ENST00000554719;ENST00000556496;ENST00000557594;ENST00000281127;ENST00000679122;ENST00000555387;ENST00000555073;ENST00000553803;ENST00000556003	GO:0001525(angiogenesis);GO:0004888(transmembrane signaling receptor activity);GO:0005246(calcium channel regulator activity);GO:0005515(protein binding);GO:0005886(plasma membrane);GO:0005887(integral component of plasma membrane);GO:0007155(cell adhesion);GO:0007158(neuron cell-cell adhesion);GO:0007165(signal transduction);GO:0007268(chemical synaptic transmission);GO:0007269(neurotransmitter …	04514(Cell adhesion molecules);04514(Cell adhesion molecules)	NA	NA	neurexin 3 [Source:HGNC Symbol;Acc:HGNC:8010]	protein_coding;retained_intron;processed_transcript	0.621829	0.132655	0.664739	0.454644	0.34621	0.841803
chr11	3087107	3166739	-	ENSG00000021762	OSBPL5	ENST00000263650;ENST00000478260;ENST00000498536;ENST00000348039;ENST00000534491;ENST00000532951;ENST00000459995;ENST00000465323;ENST00000477622;ENST00000526122;ENST00000530372;ENST00000533721;ENST00000534157;ENST00000528124	GO:0001786(phosphatidylserine binding);GO:0005548(phospholipid transporter activity);GO:0005783(endoplasmic reticulum);GO:0005789(endoplasmic reticulum membrane);GO:0005829(cytosol);GO:0006869(lipid transport);GO:0006893(Golgi to plasma membrane transport);GO:0008142(oxysterol binding);GO:0008203(cholesterol metabolic process);GO:0008289(lipid binding);GO:0015248(sterol transporter activity);GO:0…	04979(Cholesterol metabolism);04979(Cholesterol metabolism)	NA	NA	oxysterol binding protein like 5 [Source:HGNC Symbol;Acc:HGNC:16392]	protein_coding;retained_intron;processed_transcript	1.25743	0.893894	1.17791	1.06099	1.97667	2.1343
chr15	34851782	34969742	-	ENSG00000021776	AQR	ENST00000156471;ENST00000543879;ENST00000559090;ENST00000559767;ENST00000560117;ENST00000558202	GO:0000166(nucleotide binding);GO:0000398(mRNA splicing, via spliceosome);GO:0003723(RNA binding);GO:0003724(RNA helicase activity);GO:0003727(single-stranded RNA binding);GO:0003729(mRNA binding);GO:0004386(helicase activity);GO:0005515(protein binding);GO:0005524(ATP binding);GO:0005634(nucleus);GO:0005654(nucleoplasm);GO:0005681(spliceosomal complex);GO:0006397(mRNA processing);GO:0008380(RNA …	03040(Spliceosome);03040(Spliceosome)	NA	NA	aquarius intron-binding spliceosomal factor [Source:HGNC Symbol;Acc:HGNC:29513]	protein_coding;nonsense_mediated_decay;retained_intron	7.62764	7.5453	7.51769	7.06022	7.8733	6.57122
chr2	210477682	210679107	+	ENSG00000021826	CPS1	ENST00000673510;ENST00000673630;ENST00000233072;ENST00000497163;ENST00000451903;ENST00000673698;ENST00000467353;ENST00000645825;ENST00000470791;ENST00000479988	GO:0000050(urea cycle);GO:0000166(nucleotide binding);GO:0001889(liver development);GO:0003824(catalytic activity);GO:0004087(carbamoyl-phosphate synthase (ammonia) activity);GO:0004088(carbamoyl-phosphate synthase (glutamine-hydrolyzing) activity);GO:0004175(endopeptidase activity);GO:0005509(calcium ion binding);GO:0005515(protein binding);GO:0005524(ATP binding);GO:0005543(phospholipid binding…	00220(Arginine biosynthesis);00250(Alanine, aspartate and glutamate metabolism);00910(Nitrogen metabolism);01100(Metabolic pathways);01200(Carbon metabolism);01230(Biosynthesis of amino acids);01230(Biosynthesis of amino acids)	K01948	EC:6.3.4.16	carbamoyl-phosphate synthase 1 [Source:HGNC Symbol;Acc:HGNC:2323]	protein_coding;retained_intron;nonsense_mediated_decay;processed_transcript	0.0926386	0.387539	1.20574	0.362997	4.68165	1.65885
chr1	56929207	56974383	-	ENSG00000021852	C8B	ENST00000465658	GO:0002376(immune system process);GO:0005515(protein binding);GO:0005576(extracellular region);GO:0005579(membrane attack complex);GO:0005615(extracellular space);GO:0005886(plasma membrane);GO:0006955(immune response);GO:0006956(complement activation);GO:0006957(complement activation, alternative pathway);GO:0006958(complement activation, classical pathway);GO:0016020(membrane);GO:0019835(cytoly…	04610(Complement and coagulation cascades);05020(Prion disease);05146(Amoebiasis);05171(Coronavirus disease - COVID-19);05322(Systemic lupus erythematosus)	NA	NA	complement C8 beta chain [Source:HGNC Symbol;Acc:HGNC:1353]	retained_intron	0	0	0	0	0	0.0157098
X	136146702	136211359	+	ENSG00000022267	FHL1	ENST00000629039;ENST00000651929;ENST00000652745;ENST00000618438;ENST00000651089;ENST00000458357;ENST00000628443;ENST00000630084;ENST00000630278;ENST00000625935;ENST00000627812;ENST00000543669;ENST00000449474;ENST00000539015;ENST00000370674;ENST00000477080;ENST00000628568;ENST00000630677	GO:0003254(regulation of membrane depolarization);GO:0003674(molecular_function);GO:0005515(protein binding);GO:0005634(nucleus);GO:0005737(cytoplasm);GO:0005829(cytosol);GO:0005886(plasma membrane);GO:0005925(focal adhesion);GO:0007517(muscle organ development);GO:0009887(animal organ morphogenesis);GO:0010972(negative regulation of G2/M transition of mitotic cell cycle);GO:0030154(cell differen…	04630(JAK-STAT signaling pathway);04630(JAK-STAT signaling pathway)	NA	NA	four and a half LIM domains 1 [Source:HGNC Symbol;Acc:HGNC:3702]	protein_coding;retained_intron	3.6629	0.560933	3.0362	3.96809	0.866794	1.53412
chr20	56468585	56519449	+	ENSG00000022277	RTF2	ENST00000023939;ENST00000395881;ENST00000357348;ENST00000484084;ENST00000477485;ENST00000477573	GO:0003677(DNA binding);GO:0005515(protein binding);GO:0005634(nucleus);GO:0005657(replication fork);GO:0005694(chromosome);GO:0072711(cellular response to hydroxyurea);GO:0097752(regulation of DNA stability);GO:1902979(mitotic DNA replication termination);GO:1902979(mitotic DNA replication termination)	NA	NA	NA	replication termination factor 2 [Source:HGNC Symbol;Acc:HGNC:15890]	protein_coding;processed_transcript;retained_intron	8.88137	6.50601	7.82209	8.49989	8.58712	8.65739
chr5	161847063	161899981	+	ENSG00000022355	GABRA1	ENST00000635916;ENST00000428797;ENST00000393943;ENST00000637044;ENST00000637827;ENST00000634335;ENST00000636408;ENST00000519542	GO:0004888(transmembrane signaling receptor activity);GO:0004890(GABA-A receptor activity);GO:0005216(ion channel activity);GO:0005230(extracellular ligand-gated ion channel activity);GO:0005237(inhibitory extracellular ligand-gated ion channel activity);GO:0005254(chloride channel activity);GO:0005886(plasma membrane);GO:0005887(integral component of plasma membrane);GO:0006811(ion transport);GO…	04080(Neuroactive ligand-receptor interaction);04723(Retrograde endocannabinoid signaling);04727(GABAergic synapse);04742(Taste transduction);05032(Morphine addiction);05033(Nicotine addiction);05033(Nicotine addiction)	NA	NA	gamma-aminobutyric acid type A receptor subunit alpha1 [Source:HGNC Symbol;Acc:HGNC:4075]	retained_intron;protein_coding;nonsense_mediated_decay;processed_transcript	0	0	0.137582	0.00959784	0	1.11375
chr19	54953130	55001142	+	ENSG00000022556	NLRP2	ENST00000588619;ENST00000588107;ENST00000433772;ENST00000543010;ENST00000540597;ENST00000539848;ENST00000537859;ENST00000448584;ENST00000397169;ENST00000540005;ENST00000543277;ENST00000381637;ENST00000586512;ENST00000542755	GO:0000166(nucleotide binding);GO:0000781(chromosome, telomeric region);GO:0002376(immune system process);GO:0005515(protein binding);GO:0005524(ATP binding);GO:0005737(cytoplasm);GO:0005794(Golgi apparatus);GO:0005829(cytosol);GO:0006915(apoptotic process);GO:0006954(inflammatory response);GO:0032088(negative regulation of NF-kappaB transcription factor activity);GO:0032090(Pyrin domain binding)…	NA	NA	NA	NLR family pyrin domain containing 2 [Source:HGNC Symbol;Acc:HGNC:22948]	protein_coding;retained_intron;nonsense_mediated_decay;processed_transcript	1.53025	9.37164	0.506158	2.42127	4.14001	1.62597
chr8	141207166	141308305	-	ENSG00000022567	SLC45A4	ENST00000519067;ENST00000517878;ENST00000519986;ENST00000521804	GO:0008506(sucrose:proton symporter activity);GO:0015770(sucrose transport);GO:0016020(membrane);GO:0016021(integral component of membrane);GO:0016021(integral component of membrane)	NA	NA	NA	solute carrier family 45 member 4 [Source:HGNC Symbol;Acc:HGNC:29196]	protein_coding;processed_transcript	2.72006	3.51205	2.60995	1.84655	1.53544	4.51998
chr12	120533480	120577588	+	ENSG00000022840	RNF10	ENST00000542438;ENST00000325954;ENST00000538796;ENST00000413266;ENST00000551139;ENST00000536869;ENST00000537997;ENST00000535417;ENST00000543675;ENST00000537740;ENST00000537376;ENST00000546262;ENST00000544124;ENST00000540046;ENST00000545419;ENST00000535395;ENST00000366112;ENST00000535470;ENST00000538254;ENST00000543757;ENST00000542701;ENST00000544805	GO:0000976(transcription cis-regulatory region binding);GO:0003677(DNA binding);GO:0005515(protein binding);GO:0005634(nucleus);GO:0005737(cytoplasm);GO:0010626(negative regulation of Schwann cell proliferation);GO:0031643(positive regulation of myelination);GO:0045893(positive regulation of DNA-templated transcription);GO:0045944(positive regulation of transcription by RNA polymerase II);GO:0046…	NA	NA	NA	ring finger protein 10 [Source:HGNC Symbol;Acc:HGNC:10055]	protein_coding;nonsense_mediated_decay;processed_transcript;retained_intron	13.3919	9.3743	13.2673	12.5838	11.5348	13.1441
chr14	102317377	102342702	+	ENSG00000022976	ZNF839	ENST00000442396;ENST00000559098;ENST00000561251;ENST00000560568;ENST00000559155;ENST00000558490;ENST00000557803;ENST00000420933	GO:0046872(metal ion binding);GO:0046872(metal ion binding)	NA	NA	NA	zinc finger protein 839 [Source:HGNC Symbol;Acc:HGNC:20345]	protein_coding;nonsense_mediated_decay;retained_intron;processed_transcript	2.1795	2.45078	2.02679	2.19558	1.88877	1.53481
chr10	112424428	112447572	-	ENSG00000023041	ZDHHC6	ENST00000626395;ENST00000682267;ENST00000369405;ENST00000682143;ENST00000682441;ENST00000684507;ENST00000681964;ENST00000683491;ENST00000682731;ENST00000682807;ENST00000684234;ENST00000683319;ENST00000682195;ENST00000682182;ENST00000683895;ENST00000684173;ENST00000369404;ENST00000482410;ENST00000471035;ENST00000682839;ENST00000684617;ENST00000682006	GO:0005515(protein binding);GO:0005783(endoplasmic reticulum);GO:0005789(endoplasmic reticulum membrane);GO:0005794(Golgi apparatus);GO:0006612(protein targeting to membrane);GO:0010636(positive regulation of mitochondrial fusion);GO:0016020(membrane);GO:0016021(integral component of membrane);GO:0016409(palmitoyltransferase activity);GO:0016740(transferase activity);GO:0016746(acyltransferase ac…	NA	K20031	EC:2.3.1.225	zinc finger DHHC-type palmitoyltransferase 6 [Source:HGNC Symbol;Acc:HGNC:19160]	protein_coding;retained_intron;nonsense_mediated_decay;processed_transcript	6.0107	3.98028	4.68101	6.31606	4.29398	4.55184
chr11	123358428	123627774	+	ENSG00000023171	GRAMD1B	ENST00000638157;ENST00000533341;ENST00000635736;ENST00000640939;ENST00000525757;ENST00000633087;ENST00000638086;ENST00000632815;ENST00000456860;ENST00000529750;ENST00000532581;ENST00000529432;ENST00000646146;ENST00000450171;ENST00000525945	GO:0001786(phosphatidylserine binding);GO:0005783(endoplasmic reticulum);GO:0005789(endoplasmic reticulum membrane);GO:0005886(plasma membrane);GO:0006869(lipid transport);GO:0008289(lipid binding);GO:0015485(cholesterol binding);GO:0015918(sterol transport);GO:0016020(membrane);GO:0016021(integral component of membrane);GO:0032366(intracellular sterol transport);GO:0032934(sterol binding);GO:004…	NA	NA	NA	GRAM domain containing 1B [Source:HGNC Symbol;Acc:HGNC:29214]	protein_coding;processed_transcript;retained_intron	1.50658	1.32705	1.53041	1.17216	1.12659	0.841715
chr11	494512	507300	-	ENSG00000023191	RNH1	ENST00000534797;ENST00000397614;ENST00000397615;ENST00000354420;ENST00000397604;ENST00000525522;ENST00000525701;ENST00000529768;ENST00000533410;ENST00000356187;ENST00000529115;ENST00000527485;ENST00000529368;ENST00000524780;ENST00000531223;ENST00000528713;ENST00000532055;ENST00000533592;ENST00000526295	GO:0005515(protein binding);GO:0005654(nucleoplasm);GO:0005737(cytoplasm);GO:0005829(cytosol);GO:0006402(mRNA catabolic process);GO:0008428(ribonuclease inhibitor activity);GO:0032311(angiogenin-PRI complex);GO:0043086(negative regulation of catalytic activity);GO:0045765(regulation of angiogenesis);GO:0070062(extracellular exosome);GO:0070062(extracellular exosome)	NA	NA	NA	ribonuclease/angiogenin inhibitor 1 [Source:HGNC Symbol;Acc:HGNC:10074]	protein_coding;retained_intron;nonsense_mediated_decay;processed_transcript	4.66287	2.93817	3.96807	3.84315	4.87845	5.19629
chr2	206114817	206159509	-	ENSG00000023228	NDUFS1	ENST00000233190;ENST00000455934;ENST00000423725;ENST00000440274;ENST00000498520;ENST00000456284;ENST00000454195	GO:0005515(protein binding);GO:0005739(mitochondrion);GO:0005743(mitochondrial inner membrane);GO:0005747(mitochondrial respiratory chain complex I);GO:0005758(mitochondrial intermembrane space);GO:0005759(mitochondrial matrix);GO:0006120(mitochondrial electron transport, NADH to ubiquinone);GO:0008137(NADH dehydrogenase (ubiquinone) activity);GO:0008637(apoptotic mitochondrial changes);GO:000905…	00190(Oxidative phosphorylation);01100(Metabolic pathways);04714(Thermogenesis);04723(Retrograde endocannabinoid signaling);04932(Non-alcoholic fatty liver disease);05010(Alzheimer disease);05012(Parkinson disease);05014(Amyotrophic lateral sclerosis);05016(Huntington disease);05020(Prion disease);05022(Pathways of neurodegeneration - multiple diseases);05022(Pathways of neurodegeneration - multi…	K03934	EC:7.1.1.2	NADH:ubiquinone oxidoreductase core subunit S1 [Source:HGNC Symbol;Acc:HGNC:7707]	protein_coding;retained_intron;nonsense_mediated_decay	5.73306	7.92459	6.99849	5.86312	8.15251	6.67897
chr8	52622458	52745843	-	ENSG00000023287	RB1CC1	ENST00000025008;ENST00000435644;ENST00000519912;ENST00000522957;ENST00000523594;ENST00000518710;ENST00000518211	GO:0000045(autophagosome assembly);GO:0000407(phagophore assembly site);GO:0000421(autophagosome membrane);GO:0000422(autophagy of mitochondrion);GO:0001889(liver development);GO:0001934(positive regulation of protein phosphorylation);GO:0005515(protein binding);GO:0005634(nucleus);GO:0005737(cytoplasm);GO:0005764(lysosome);GO:0005789(endoplasmic reticulum membrane);GO:0005829(cytosol);GO:0006468…	04140(Autophagy - animal);04211(Longevity regulating pathway);05010(Alzheimer disease);05014(Amyotrophic lateral sclerosis);05016(Huntington disease);05017(Spinocerebellar ataxia);05022(Pathways of neurodegeneration - multiple diseases);05022(Pathways of neurodegeneration - multiple diseases)	NA	NA	RB1 inducible coiled-coil 1 [Source:HGNC Symbol;Acc:HGNC:15574]	protein_coding;retained_intron;nonsense_mediated_decay	8.22669	12.0982	8.50952	9.2583	9.94139	6.37183
chr9	99979185	100099052	-	ENSG00000023318	ERP44	ENST00000262455;ENST00000685319;ENST00000687025;ENST00000691188;ENST00000686275;ENST00000691823;ENST00000690317;ENST00000687017;ENST00000684842;ENST00000688230;ENST00000685432;ENST00000690306	GO:0003756(protein disulfide isomerase activity);GO:0005515(protein binding);GO:0005576(extracellular region);GO:0005783(endoplasmic reticulum);GO:0005788(endoplasmic reticulum lumen);GO:0005789(endoplasmic reticulum membrane);GO:0005793(endoplasmic reticulum-Golgi intermediate compartment);GO:0006457(protein folding);GO:0006986(response to unfolded protein);GO:0009100(glycoprotein metabolic proc…	NA	NA	NA	endoplasmic reticulum protein 44 [Source:HGNC Symbol;Acc:HGNC:18311]	protein_coding;processed_transcript;nonsense_mediated_decay;retained_intron	4.19975	3.54404	5.05965	4.37219	3.80619	3.49309
chr3	52198086	52214327	+	ENSG00000023330	ALAS1	ENST00000469224;ENST00000394965;ENST00000310271;ENST00000484952;ENST00000493402;ENST00000459884	GO:0003824(catalytic activity);GO:0003870(5-aminolevulinate synthase activity);GO:0005515(protein binding);GO:0005654(nucleoplasm);GO:0005739(mitochondrion);GO:0005759(mitochondrial matrix);GO:0005829(cytosol);GO:0006778(porphyrin-containing compound metabolic process);GO:0006782(protoporphyrinogen IX biosynthetic process);GO:0006783(heme biosynthetic process);GO:0009058(biosynthetic process);GO:…	00260(Glycine, serine and threonine metabolism);00860(Porphyrin and chlorophyll metabolism);01100(Metabolic pathways);01240(Biosynthesis of cofactors);01240(Biosynthesis of cofactors)	K00643	EC:2.3.1.37	5'-aminolevulinate synthase 1 [Source:HGNC Symbol;Acc:HGNC:396]	protein_coding	13.876	9.68691	13.4538	11.6786	16.8825	14.5677
chr11	102317450	102339403	+	ENSG00000023445	BIRC3	ENST00000615299;ENST00000526421;ENST00000263464;ENST00000673846;ENST00000528940;ENST00000527336	GO:0004842(ubiquitin-protein transferase activity);GO:0005515(protein binding);GO:0005634(nucleus);GO:0005654(nucleoplasm);GO:0005737(cytoplasm);GO:0005829(cytosol);GO:0006915(apoptotic process);GO:0007166(cell surface receptor signaling pathway);GO:0007249(I-kappaB kinase/NF-kappaB signaling);GO:0007283(spermatogenesis);GO:0016567(protein ubiquitination);GO:0016740(transferase activity);GO:00313…	01524(Platinum drug resistance);04064(NF-kappa B signaling pathway);04120(Ubiquitin mediated proteolysis);04210(Apoptosis);04215(Apoptosis - multiple species);04217(Necroptosis);04390(Hippo signaling pathway);04510(Focal adhesion);04621(NOD-like receptor signaling pathway);04668(TNF signaling pathway);05132(Salmonella infection);05145(Toxoplasmosis);05168(Herpes simplex virus 1 infection);05200(P…	NA	NA	baculoviral IAP repeat containing 3 [Source:HGNC Symbol;Acc:HGNC:591]	protein_coding;processed_transcript;retained_intron	34.1038	8.56659	37.1575	28.6652	39.2697	47.6856
chr13	42272152	42323261	+	ENSG00000023516	AKAP11	ENST00000025301	GO:0003091(renal water homeostasis);GO:0005515(protein binding);GO:0005730(nucleolus);GO:0005737(cytoplasm);GO:0005815(microtubule organizing center);GO:0005829(cytosol);GO:0005856(cytoskeleton);GO:0005886(plasma membrane);GO:0008104(protein localization);GO:0008157(protein phosphatase 1 binding);GO:0030866(cortical actin cytoskeleton organization);GO:0034237(protein kinase A regulatory subunit b…	NA	NA	NA	A-kinase anchoring protein 11 [Source:HGNC Symbol;Acc:HGNC:369]	protein_coding	20.8542	14.8837	17.6327	19.652	13.6807	12.3247
chr1	193090866	193106114	-	ENSG00000023572	GLRX2	ENST00000608166;ENST00000367439	GO:0003756(protein disulfide isomerase activity);GO:0005515(protein binding);GO:0005634(nucleus);GO:0005654(nucleoplasm);GO:0005739(mitochondrion);GO:0005759(mitochondrial matrix);GO:0006355(regulation of DNA-templated transcription);GO:0006749(glutathione metabolic process);GO:0006915(apoptotic process);GO:0007568(aging);GO:0008794(arsenate reductase (glutaredoxin) activity);GO:0009055(electron …	NA	NA	NA	glutaredoxin 2 [Source:HGNC Symbol;Acc:HGNC:16065]	nonsense_mediated_decay;protein_coding	1.98361	2.67581	1.83318	1.82917	2.03244	1.33647
chr14	61762420	61796428	+	ENSG00000023608	SNAPC1	ENST00000216294	GO:0000995(RNA polymerase III general transcription initiation factor activity);GO:0003677(DNA binding);GO:0005515(protein binding);GO:0005634(nucleus);GO:0005654(nucleoplasm);GO:0005730(nucleolus);GO:0016251(RNA polymerase II general transcription initiation factor activity);GO:0019185(snRNA-activating protein complex);GO:0042795(snRNA transcription by RNA polymerase II);GO:0042796(snRNA transcr…	NA	NA	NA	small nuclear RNA activating complex polypeptide 1 [Source:HGNC Symbol;Acc:HGNC:11134]	protein_coding	1.99458	3.04829	1.30228	1.44298	2.28644	3.0337
chr12	15911302	16037381	+	ENSG00000023697	DERA	ENST00000526521;ENST00000524480;ENST00000428559;ENST00000531803;ENST00000528821;ENST00000532964;ENST00000533447;ENST00000526530;ENST00000530274;ENST00000532573	GO:0003824(catalytic activity);GO:0004139(deoxyribose-phosphate aldolase activity);GO:0005515(protein binding);GO:0005576(extracellular region);GO:0005634(nucleus);GO:0005654(nucleoplasm);GO:0005737(cytoplasm);GO:0005829(cytosol);GO:0006098(pentose-phosphate shunt);GO:0009264(deoxyribonucleotide catabolic process);GO:0016052(carbohydrate catabolic process);GO:0016829(lyase activity);GO:0034774(se…	00030(Pentose phosphate pathway);01100(Metabolic pathways);01100(Metabolic pathways)	K01619	EC:4.1.2.4	deoxyribose-phosphate aldolase [Source:HGNC Symbol;Acc:HGNC:24269]	nonsense_mediated_decay;protein_coding;retained_intron;processed_transcript	3.86454	5.18283	4.70834	3.66651	6.49624	3.96765
chr12	15882387	15903478	+	ENSG00000023734	STRAP	ENST00000419869;ENST00000541731;ENST00000025399;ENST00000536737;ENST00000538718;ENST00000539887	GO:0000122(negative regulation of transcription by RNA polymerase II);GO:0000380(alternative mRNA splicing, via spliceosome);GO:0000387(spliceosomal snRNP assembly);GO:0003723(RNA binding);GO:0003729(mRNA binding);GO:0005102(signaling receptor binding);GO:0005515(protein binding);GO:0005634(nucleus);GO:0005737(cytoplasm);GO:0005829(cytosol);GO:0006397(mRNA processing);GO:0008380(RNA splicing);GO:…	03013(RNA transport);03013(RNA transport)	NA	NA	serine/threonine kinase receptor associated protein [Source:HGNC Symbol;Acc:HGNC:30796]	protein_coding;nonsense_mediated_decay;retained_intron	14.0647	24.3422	17.9722	12.3846	23.7799	18.6821
chr10	99782640	99852594	+	ENSG00000023839	ABCC2	ENST00000648689;ENST00000647814;ENST00000648324;ENST00000370434;ENST00000496621;ENST00000649459;ENST00000648523	GO:0000166(nucleotide binding);GO:0005515(protein binding);GO:0005524(ATP binding);GO:0005886(plasma membrane);GO:0005887(integral component of plasma membrane);GO:0006805(xenobiotic metabolic process);GO:0006855(xenobiotic transmembrane transport);GO:0006869(lipid transport);GO:0008514(organic anion transmembrane transporter activity);GO:0008559(ABC-type xenobiotic transporter activity);GO:00099…	01523(Antifolate resistance);01524(Platinum drug resistance);02010(ABC transporters);04976(Bile secretion);04976(Bile secretion)	NA	NA	ATP binding cassette subfamily C member 2 [Source:HGNC Symbol;Acc:HGNC:53]	protein_coding;nonsense_mediated_decay;retained_intron;processed_transcript	0.528078	0.301919	0.348473	0.496626	0.209117	0.239199
chr6	35297818	35321771	+	ENSG00000023892	DEF6	ENST00000316637;ENST00000698930;ENST00000698931;ENST00000444278;ENST00000468102	GO:0005085(guanyl-nucleotide exchange factor activity);GO:0005515(protein binding);GO:0005634(nucleus);GO:0005654(nucleoplasm);GO:0005737(cytoplasm);GO:0005829(cytosol);GO:0005856(cytoskeleton);GO:0005886(plasma membrane);GO:0016020(membrane);GO:0030175(filopodium);GO:0042995(cell projection);GO:0048471(perinuclear region of cytoplasm);GO:0050790(regulation of catalytic activity);GO:0051056(regul…	NA	NA	NA	DEF6 guanine nucleotide exchange factor [Source:HGNC Symbol;Acc:HGNC:2760]	protein_coding;nonsense_mediated_decay;processed_transcript;retained_intron	18.1917	6.44112	14.1237	14.5941	6.23406	8.49826
chr1	150149183	150164720	+	ENSG00000023902	PLEKHO1	ENST00000369126;ENST00000369124;ENST00000479194;ENST00000492304;ENST00000607609;ENST00000477309;ENST00000441340;ENST00000485470;ENST00000502767	GO:0005515(protein binding);GO:0005634(nucleus);GO:0005737(cytoplasm);GO:0005886(plasma membrane);GO:0007520(myoblast fusion);GO:0008360(regulation of cell shape);GO:0016020(membrane);GO:0032587(ruffle membrane);GO:0036195(muscle cell projection membrane);GO:0051451(myoblast migration);GO:0072673(lamellipodium morphogenesis);GO:1901739(regulation of myoblast fusion);GO:1901739(regulation of myobl…	NA	NA	NA	pleckstrin homology domain containing O1 [Source:HGNC Symbol;Acc:HGNC:24310]	protein_coding;processed_transcript;retained_intron	13.7552	4.35856	10.1409	8.50716	4.65698	5.86358
chr1	93885199	93909456	-	ENSG00000023909	GCLM	ENST00000370238;ENST00000615724;ENST00000462183	GO:0004357(glutamate-cysteine ligase activity);GO:0005515(protein binding);GO:0005829(cytosol);GO:0006534(cysteine metabolic process);GO:0006536(glutamate metabolic process);GO:0006749(glutathione metabolic process);GO:0006750(glutathione biosynthetic process);GO:0006979(response to oxidative stress);GO:0007568(aging);GO:0007584(response to nutrient);GO:0008637(apoptotic mitochondrial changes);GO…	00270(Cysteine and methionine metabolism);00480(Glutathione metabolism);01100(Metabolic pathways);01240(Biosynthesis of cofactors);04216(Ferroptosis);04216(Ferroptosis)	NA	NA	glutamate-cysteine ligase modifier subunit [Source:HGNC Symbol;Acc:HGNC:4312]	protein_coding;processed_transcript	3.00496	3.83414	2.53108	2.82642	1.89987	1.85975
chr6	42564029	42693505	+	ENSG00000024048	UBR2	ENST00000372899;ENST00000372901;ENST00000372903	GO:0000151(ubiquitin ligase complex);GO:0000785(chromatin);GO:0005515(protein binding);GO:0005634(nucleus);GO:0005694(chromosome);GO:0005737(cytoplasm);GO:0005829(cytosol);GO:0006511(ubiquitin-dependent protein catabolic process);GO:0007131(reciprocal meiotic recombination);GO:0007140(male meiotic nuclear division);GO:0007141(male meiosis I);GO:0007283(spermatogenesis);GO:0008270(zinc ion binding…	NA	K10626	EC:2.3.2.27	ubiquitin protein ligase E3 component n-recognin 2 [Source:HGNC Symbol;Acc:HGNC:21289]	protein_coding	12.6666	10.5992	12.3608	13.7274	10.1727	9.12219
chr19	47713422	47743134	+	ENSG00000024422	EHD2	ENST00000538399;ENST00000263277;ENST00000596225;ENST00000540884	GO:0000166(nucleotide binding);GO:0003676(nucleic acid binding);GO:0005509(calcium ion binding);GO:0005515(protein binding);GO:0005524(ATP binding);GO:0005525(GTP binding);GO:0005634(nucleus);GO:0005737(cytoplasm);GO:0005768(endosome);GO:0005769(early endosome);GO:0005829(cytosol);GO:0005886(plasma membrane);GO:0005901(caveola);GO:0006897(endocytosis);GO:0010008(endosome membrane);GO:0015630(micr…	04144(Endocytosis);04144(Endocytosis)	NA	NA	EH domain containing 2 [Source:HGNC Symbol;Acc:HGNC:3243]	protein_coding;nonsense_mediated_decay;processed_transcript	3.80694	1.76546	3.74053	5.34491	2.64709	5.69778
chr1	68474152	68497221	-	ENSG00000024526	DEPDC1	ENST00000456315;ENST00000370966;ENST00000488146;ENST00000489862	GO:0005096(GTPase activator activity);GO:0005515(protein binding);GO:0005634(nucleus);GO:0007165(signal transduction);GO:0017053(transcription repressor complex);GO:0035556(intracellular signal transduction);GO:0045892(negative regulation of DNA-templated transcription);GO:0050790(regulation of catalytic activity);GO:0050790(regulation of catalytic activity)	NA	NA	NA	DEP domain containing 1 [Source:HGNC Symbol;Acc:HGNC:22949]	protein_coding;retained_intron;nonsense_mediated_decay	1.08658	3.37404	1.2072	0.644886	3.62971	2.5469
chr6	138773769	138793319	+	ENSG00000024862	CCDC28A	ENST00000617445	NA	NA	NA	NA	coiled-coil domain containing 28A [Source:HGNC Symbol;Acc:HGNC:21098]	protein_coding	9.89902	6.12554	8.58272	10.84	7.25421	5.93136
chr6	89364616	89412273	-	ENSG00000025039	RRAGD	ENST00000369415;ENST00000492783	GO:0000166(nucleotide binding);GO:0003924(GTPase activity);GO:0005515(protein binding);GO:0005525(GTP binding);GO:0005634(nucleus);GO:0005654(nucleoplasm);GO:0005737(cytoplasm);GO:0005764(lysosome);GO:0005813(centrosome);GO:0005829(cytosol);GO:0008104(protein localization);GO:0009267(cellular response to starvation);GO:0010506(regulation of autophagy);GO:0016787(hydrolase activity);GO:0019003(GDP…	04140(Autophagy - animal);04150(mTOR signaling pathway);05131(Shigellosis);05131(Shigellosis)	NA	NA	Ras related GTP binding D [Source:HGNC Symbol;Acc:HGNC:19903]	protein_coding;processed_transcript	2.48649	1.05684	2.51633	2.53988	3.80075	1.82567
chr6	122399551	122433119	+	ENSG00000025156	HSF2	ENST00000452194;ENST00000368455;ENST00000465214	GO:0000785(chromatin);GO:0000977(RNA polymerase II transcription regulatory region sequence-specific DNA binding);GO:0000978(RNA polymerase II cis-regulatory region sequence-specific DNA binding);GO:0000981(DNA-binding transcription factor activity, RNA polymerase II-specific);GO:0001162(RNA polymerase II intronic transcription regulatory region sequence-specific DNA binding);GO:0001228(DNA-bindi…	NA	NA	NA	heat shock transcription factor 2 [Source:HGNC Symbol;Acc:HGNC:5225]	protein_coding	4.07829	4.73645	4.5517	4.42389	5.06662	3.37613
chr20	35771974	35950370	+	ENSG00000025293	PHF20	ENST00000461122;ENST00000461405;ENST00000374012;ENST00000452270;ENST00000339089;ENST00000481202;ENST00000374000;ENST00000617560;ENST00000449988;ENST00000486408;ENST00000495338;ENST00000496305;ENST00000480940;ENST00000485604;ENST00000420233;ENST00000473943	GO:0000123(histone acetyltransferase complex);GO:0003677(DNA binding);GO:0005515(protein binding);GO:0005634(nucleus);GO:0005654(nucleoplasm);GO:0005829(cytosol);GO:0006325(chromatin organization);GO:0006355(regulation of DNA-templated transcription);GO:0006357(regulation of transcription by RNA polymerase II);GO:0016573(histone acetylation);GO:0031965(nuclear membrane);GO:0043981(histone H4-K5 a…	NA	NA	NA	PHD finger protein 20 [Source:HGNC Symbol;Acc:HGNC:16098]	processed_transcript;retained_intron;protein_coding;nonsense_mediated_decay	7.99743	5.0044	6.56946	6.58543	5.66076	5.47831
chr12	56752161	56787790	+	ENSG00000025423	HSD17B6	ENST00000554643;ENST00000556650;ENST00000554150;ENST00000554155;ENST00000556875	GO:0003824(catalytic activity);GO:0004303(estradiol 17-beta-dehydrogenase activity);GO:0004745(NAD-retinol dehydrogenase activity);GO:0005768(endosome);GO:0005783(endoplasmic reticulum);GO:0006629(lipid metabolic process);GO:0006702(androgen biosynthetic process);GO:0006710(androgen catabolic process);GO:0008202(steroid metabolic process);GO:0009055(electron transfer activity);GO:0016020(membrane…	00140(Steroid hormone biosynthesis);00830(Retinol metabolism);01100(Metabolic pathways);01240(Biosynthesis of cofactors);01240(Biosynthesis of cofactors)	K13369	EC:1.1.1.105;EC:1.1.1.239;EC:1.1.1.62	hydroxysteroid 17-beta dehydrogenase 6 [Source:HGNC Symbol;Acc:HGNC:23316]	protein_coding;processed_transcript	0.17244	0.277473	0.118871	0.527766	0.361774	0.285551
chr11	47248300	47269033	+	ENSG00000025434	NR1H3	ENST00000616973;ENST00000395397;ENST00000405576;ENST00000481020;ENST00000481889;ENST00000436778;ENST00000487913;ENST00000531660;ENST00000444396;ENST00000457932;ENST00000486991;ENST00000419652;ENST00000461778;ENST00000437276;ENST00000525441;ENST00000436029;ENST00000467728;ENST00000420369;ENST00000441012;ENST00000476086;ENST00000530310;ENST00000498548;ENST00000473222;ENST00000483882;ENST00000527949…	GO:0000122(negative regulation of transcription by RNA polymerase II);GO:0000785(chromatin);GO:0000976(transcription cis-regulatory region binding);GO:0000978(RNA polymerase II cis-regulatory region sequence-specific DNA binding);GO:0000981(DNA-binding transcription factor activity, RNA polymerase II-specific);GO:0001228(DNA-binding transcription activator activity, RNA polymerase II-specific);GO…	03320(PPAR signaling pathway);04931(Insulin resistance);04932(Non-alcoholic fatty liver disease);05160(Hepatitis C);05160(Hepatitis C)	NA	NA	nuclear receptor subfamily 1 group H member 3 [Source:HGNC Symbol;Acc:HGNC:7966]	protein_coding;retained_intron;nonsense_mediated_decay;processed_transcript	4.57607	2.93029	2.58879	2.80369	2.38294	3.28804
chr22	50525752	50530032	-	ENSG00000025708	TYMP	ENST00000252029;ENST00000395680;ENST00000487577;ENST00000395678;ENST00000476284;ENST00000425169;ENST00000652401;ENST00000650719;ENST00000651401;ENST00000651906;ENST00000487162;ENST00000652237;ENST00000651095	GO:0000002(mitochondrial genome maintenance);GO:0001525(angiogenesis);GO:0004645(1,4-alpha-oligoglucan phosphorylase activity);GO:0005515(protein binding);GO:0005829(cytosol);GO:0006206(pyrimidine nucleobase metabolic process);GO:0006213(pyrimidine nucleoside metabolic process);GO:0006935(chemotaxis);GO:0007165(signal transduction);GO:0008083(growth factor activity);GO:0009032(thymidine phosphory…	00240(Pyrimidine metabolism);00983(Drug metabolism - other enzymes);01100(Metabolic pathways);05219(Bladder cancer);05219(Bladder cancer)	K00758	EC:2.4.2.4	thymidine phosphorylase [Source:HGNC Symbol;Acc:HGNC:3148]	protein_coding;retained_intron	15.6348	34.5868	18.5172	14.4801	20.5085	42.3183
chr22	50508224	50524780	+	ENSG00000025770	NCAPH2	ENST00000420993;ENST00000395698;ENST00000395701;ENST00000418794;ENST00000299821;ENST00000520297;ENST00000522048	GO:0000793(condensed chromosome);GO:0000794(condensed nuclear chromosome);GO:0000796(condensin complex);GO:0003682(chromatin binding);GO:0005515(protein binding);GO:0005634(nucleus);GO:0005654(nucleoplasm);GO:0005694(chromosome);GO:0007076(mitotic chromosome condensation);GO:0007143(female meiotic nuclear division);GO:0010032(meiotic chromosome condensation);GO:0016020(membrane);GO:0030054(cell j…	NA	NA	NA	non-SMC condensin II complex subunit H2 [Source:HGNC Symbol;Acc:HGNC:25071]	protein_coding;nonsense_mediated_decay;processed_transcript;retained_intron	5.77929	4.43419	5.02363	3.9596	6.15526	9.26598
chr20	44942130	44960397	-	ENSG00000025772	TOMM34	ENST00000372813	GO:0005515(protein binding);GO:0005634(nucleus);GO:0005737(cytoplasm);GO:0005739(mitochondrion);GO:0005741(mitochondrial outer membrane);GO:0005829(cytosol);GO:0006626(protein targeting to mitochondrion);GO:0016020(membrane);GO:0016021(integral component of membrane);GO:0031072(heat shock protein binding);GO:0043231(intracellular membrane-bounded organelle)	NA	NA	NA	translocase of outer mitochondrial membrane 34 [Source:HGNC Symbol;Acc:HGNC:15746]	protein_coding	4.69689	5.68215	5.63186	5.1385	5.47196	4.79938
chr6	107867756	107958208	-	ENSG00000025796	SEC63	ENST00000369002;ENST00000459782;ENST00000473746;ENST00000465210;ENST00000466419;ENST00000489455;ENST00000429168;ENST00000484803;ENST00000446496;ENST00000460009	GO:0001889(liver development);GO:0003723(RNA binding);GO:0005515(protein binding);GO:0005783(endoplasmic reticulum);GO:0005789(endoplasmic reticulum membrane);GO:0006612(protein targeting to membrane);GO:0006614(SRP-dependent cotranslational protein targeting to membrane);GO:0006620(post-translational protein targeting to endoplasmic reticulum membrane);GO:0006807(nitrogen compound metabolic proc…	03060(Protein export);04141(Protein processing in endoplasmic reticulum);04141(Protein processing in endoplasmic reticulum)	NA	NA	SEC63 homolog, protein translocation regulator [Source:HGNC Symbol;Acc:HGNC:21082]	protein_coding;retained_intron;nonsense_mediated_decay;processed_transcript	7.3943	7.22171	9.09835	10.1233	8.25856	6.98271
chr1	32108056	32176563	+	ENSG00000025800	KPNA6	ENST00000373625;ENST00000471599;ENST00000469790	GO:0005515(protein binding);GO:0005634(nucleus);GO:0005654(nucleoplasm);GO:0005737(cytoplasm);GO:0005829(cytosol);GO:0006366(transcription by RNA polymerase II);GO:0006606(protein import into nucleus);GO:0006607(NLS-bearing protein import into nucleus);GO:0008139(nuclear localization sequence binding);GO:0015031(protein transport);GO:0016020(membrane);GO:0019079(viral genome replication);GO:00425…	05164(Influenza A);05164(Influenza A)	NA	NA	karyopherin subunit alpha 6 [Source:HGNC Symbol;Acc:HGNC:6399]	protein_coding;nonsense_mediated_decay;processed_transcript	16.1971	11.8004	16.9839	14.9807	22.9252	22.5314
chr10	17228241	17237593	+	ENSG00000026025	VIM	ENST00000544301;ENST00000478746;ENST00000497849;ENST00000224237;ENST00000487938;ENST00000485947;ENST00000469543;ENST00000421459;ENST00000637053;ENST00000495528	GO:0003725(double-stranded RNA binding);GO:0005200(structural constituent of cytoskeleton);GO:0005212(structural constituent of eye lens);GO:0005515(protein binding);GO:0005634(nucleus);GO:0005737(cytoplasm);GO:0005777(peroxisome);GO:0005815(microtubule organizing center);GO:0005829(cytosol);GO:0005844(polysome);GO:0005856(cytoskeleton);GO:0005882(intermediate filament);GO:0005886(plasma membrane…	05169(Epstein-Barr virus infection);05206(MicroRNAs in cancer);05206(MicroRNAs in cancer)	NA	NA	vimentin [Source:HGNC Symbol;Acc:HGNC:12692]	protein_coding;nonsense_mediated_decay;processed_transcript;retained_intron	78.5279	40.8098	79.128	109.912	32.2345	65.5783
chr20	63659300	63698684	+	ENSG00000026036	RTEL1-TNFRSF6B	ENST00000492259;ENST00000480273;ENST00000496281	GO:0000166(nucleotide binding);GO:0000723(telomere maintenance);GO:0003676(nucleic acid binding);GO:0003677(DNA binding);GO:0003678(DNA helicase activity);GO:0004386(helicase activity);GO:0005524(ATP binding);GO:0005634(nucleus);GO:0006139(nucleobase-containing compound metabolic process);GO:0006260(DNA replication);GO:0006281(DNA repair);GO:0006310(DNA recombination);GO:0006974(cellular response…	NA	NA	NA	RTEL1-TNFRSF6B readthrough (NMD candidate) [Source:HGNC Symbol;Acc:HGNC:44095]	nonsense_mediated_decay;retained_intron	2.20734	0.898709	1.76795	1.27414	1.27582	1.71233
chr10	88953813	89029605	+	ENSG00000026103	FAS	ENST00000688239;ENST00000696723;ENST00000696992;ENST00000690268;ENST00000357339;ENST00000696741;ENST00000697093;ENST00000696774;ENST00000696993;ENST00000696994;ENST00000696775;ENST00000696995;ENST00000696742;ENST00000696777;ENST00000696767;ENST00000696996;ENST00000696780;ENST00000696743;ENST00000479522;ENST00000697094;ENST00000562983;ENST00000652046;ENST00000484444;ENST00000488877;ENST00000696769…	GO:0001934(positive regulation of protein phosphorylation);GO:0004888(transmembrane signaling receptor activity);GO:0005031(tumor necrosis factor receptor activity);GO:0005515(protein binding);GO:0005516(calmodulin binding);GO:0005576(extracellular region);GO:0005829(cytosol);GO:0005886(plasma membrane);GO:0006915(apoptotic process);GO:0006924(activation-induced cell death of T cells);GO:0006955(…	01524(Platinum drug resistance);04010(MAPK signaling pathway);04060(Cytokine-cytokine receptor interaction);04115(p53 signaling pathway);04210(Apoptosis);04217(Necroptosis);04650(Natural killer cell mediated cytotoxicity);04668(TNF signaling pathway);04932(Non-alcoholic fatty liver disease);04940(Type I diabetes mellitus);05010(Alzheimer disease);05022(Pathways of neurodegeneration - multiple dis…	NA	NA	Fas cell surface death receptor [Source:HGNC Symbol;Acc:HGNC:11920]	processed_transcript;protein_coding;retained_intron;nonsense_mediated_decay	3.9405	7.05673	3.32294	3.19487	3.42421	3.77922
chr6	166922113	166957191	-	ENSG00000026297	RNASET2	ENST00000508775;ENST00000682498;ENST00000683968;ENST00000684236;ENST00000682774;ENST00000366855;ENST00000421787;ENST00000510083;ENST00000476238;ENST00000028008;ENST00000467705;ENST00000499370;ENST00000358165;ENST00000496851;ENST00000509073;ENST00000684086;ENST00000683158;ENST00000683333	GO:0002376(immune system process);GO:0003723(RNA binding);GO:0004518(nuclease activity);GO:0004519(endonuclease activity);GO:0004521(endoribonuclease activity);GO:0004540(ribonuclease activity);GO:0005576(extracellular region);GO:0005615(extracellular space);GO:0005739(mitochondrion);GO:0005758(mitochondrial intermembrane space);GO:0005764(lysosome);GO:0005783(endoplasmic reticulum);GO:0005788(en…	NA	K01166	EC:4.6.1.19	ribonuclease T2 [Source:HGNC Symbol;Acc:HGNC:21686]	protein_coding;retained_intron;nonsense_mediated_decay;processed_transcript	9.0714	1.97515	6.71548	5.09066	1.93785	3.77699
chr11	35138882	35232402	+	ENSG00000026508	CD44	ENST00000526025;ENST00000415148;ENST00000263398;ENST00000428726;ENST00000433892;ENST00000525211;ENST00000278386;ENST00000434472;ENST00000442151;ENST00000531118;ENST00000528455;ENST00000531873;ENST00000525209;ENST00000531110;ENST00000525685;ENST00000534296;ENST00000525688;ENST00000278385;ENST00000533222;ENST00000525241;ENST00000528922;ENST00000525348;ENST00000526553;ENST00000534082;ENST00000525293…	GO:0004888(transmembrane signaling receptor activity);GO:0004896(cytokine receptor activity);GO:0005515(protein binding);GO:0005518(collagen binding);GO:0005540(hyaluronic acid binding);GO:0005794(Golgi apparatus);GO:0005829(cytosol);GO:0005886(plasma membrane);GO:0005887(integral component of plasma membrane);GO:0005902(microvillus);GO:0005925(focal adhesion);GO:0006954(inflammatory response);GO…	04512(ECM-receptor interaction);04640(Hematopoietic cell lineage);05131(Shigellosis);05169(Epstein-Barr virus infection);05205(Proteoglycans in cancer);05206(MicroRNAs in cancer);05206(MicroRNAs in cancer)	NA	NA	CD44 molecule (Indian blood group) [Source:HGNC Symbol;Acc:HGNC:1681]	protein_coding;retained_intron;processed_transcript	46.0073	71.8912	61.5144	54.7032	37.518	37.7656
chr20	51003656	51023107	-	ENSG00000026559	KCNG1	ENST00000371571;ENST00000506387;ENST00000439216;ENST00000447736	GO:0005216(ion channel activity);GO:0005244(voltage-gated ion channel activity);GO:0005249(voltage-gated potassium channel activity);GO:0005251(delayed rectifier potassium channel activity);GO:0005267(potassium channel activity);GO:0005515(protein binding);GO:0005886(plasma membrane);GO:0006811(ion transport);GO:0006813(potassium ion transport);GO:0008076(voltage-gated potassium channel complex);…	NA	NA	NA	potassium voltage-gated channel modifier subfamily G member 1 [Source:HGNC Symbol;Acc:HGNC:6248]	protein_coding;processed_transcript	0.3263	0.0483674	0.483325	0.187088	0.272814	0.117972
chr6	161129967	161274061	-	ENSG00000026652	AGPAT4	ENST00000320285;ENST00000437165;ENST00000436279;ENST00000624499;ENST00000366905	GO:0003841(1-acylglycerol-3-phosphate O-acyltransferase activity);GO:0005515(protein binding);GO:0005741(mitochondrial outer membrane);GO:0005783(endoplasmic reticulum);GO:0005789(endoplasmic reticulum membrane);GO:0006629(lipid metabolic process);GO:0006644(phospholipid metabolic process);GO:0006654(phosphatidic acid biosynthetic process);GO:0008654(phospholipid biosynthetic process);GO:0012505(…	00561(Glycerolipid metabolism);00564(Glycerophospholipid metabolism);01100(Metabolic pathways);04072(Phospholipase D signaling pathway);04072(Phospholipase D signaling pathway)	K13523	EC:2.3.1.51	1-acylglycerol-3-phosphate O-acyltransferase 4 [Source:HGNC Symbol;Acc:HGNC:20885]	protein_coding;nonsense_mediated_decay;retained_intron	1.01485	0.54665	0.928942	1.12326	0.569035	0.774715
chr1	160739057	160754821	+	ENSG00000026751	SLAMF7	ENST00000441662;ENST00000458104;ENST00000458602;ENST00000621377;ENST00000488819;ENST00000368043;ENST00000368042;ENST00000359331;ENST00000495334;ENST00000484221	GO:0002250(adaptive immune response);GO:0002376(immune system process);GO:0005783(endoplasmic reticulum);GO:0005886(plasma membrane);GO:0007155(cell adhesion);GO:0009897(external side of plasma membrane);GO:0016020(membrane);GO:0016021(integral component of membrane);GO:0030101(natural killer cell activation);GO:0042110(T cell activation);GO:0042267(natural killer cell mediated cytotoxicity);GO:0…	NA	NA	NA	SLAM family member 7 [Source:HGNC Symbol;Acc:HGNC:21394]	protein_coding;processed_transcript;retained_intron	14.2815	15.7394	16.831	26.2827	8.78041	14.0221
chr6	26402237	26415208	+	ENSG00000026950	BTN3A1	ENST00000476549;ENST00000465690;ENST00000450085;ENST00000425234;ENST00000506698;ENST00000289361;ENST00000414912;ENST00000082468;ENST00000513047;ENST00000502361	GO:0001817(regulation of cytokine production);GO:0001819(positive regulation of cytokine production);GO:0002250(adaptive immune response);GO:0002376(immune system process);GO:0005102(signaling receptor binding);GO:0005515(protein binding);GO:0005886(plasma membrane);GO:0009897(external side of plasma membrane);GO:0016020(membrane);GO:0016021(integral component of membrane);GO:0032729(positive reg…	NA	NA	NA	butyrophilin subfamily 3 member A1 [Source:HGNC Symbol;Acc:HGNC:1138]	protein_coding;retained_intron	24.1262	10.5979	21.4816	24.47	14.3402	19.9389
chr13	23730189	23889400	-	ENSG00000027001	MIPEP	ENST00000464194;ENST00000433710;ENST00000382172;ENST00000494139;ENST00000469167	GO:0004222(metalloendopeptidase activity);GO:0005739(mitochondrion);GO:0005759(mitochondrial matrix);GO:0006508(proteolysis);GO:0006518(peptide metabolic process);GO:0006627(protein processing involved in protein targeting to mitochondrion);GO:0008233(peptidase activity);GO:0008237(metallopeptidase activity);GO:0016787(hydrolase activity);GO:0046872(metal ion binding);GO:0046872(metal ion binding)	NA	K01410	EC:3.4.24.59	mitochondrial intermediate peptidase [Source:HGNC Symbol;Acc:HGNC:7104]	processed_transcript;protein_coding	3.44449	4.46198	4.03295	3.58623	5.03243	3.67961
chr14	61187559	61550976	+	ENSG00000027075	PRKCH	ENST00000557294;ENST00000555542;ENST00000554835;ENST00000332981;ENST00000555082;ENST00000552875;ENST00000553830;ENST00000553831;ENST00000553265;ENST00000556164;ENST00000557585;ENST00000557473;ENST00000553889;ENST00000557559;ENST00000555604;ENST00000555233;ENST00000536400;ENST00000555628;ENST00000555110;ENST00000555382;ENST00000557599;ENST00000553846;ENST00000556245	GO:0000166(nucleotide binding);GO:0004672(protein kinase activity);GO:0004674(protein serine/threonine kinase activity);GO:0004697(protein kinase C activity);GO:0004698(calcium-dependent protein kinase C activity);GO:0004699(calcium-independent protein kinase C activity);GO:0004712(protein serine/threonine/tyrosine kinase activity);GO:0005515(protein binding);GO:0005524(ATP binding);GO:0005737(cy…	04270(Vascular smooth muscle contraction);04750(Inflammatory mediator regulation of TRP channels);04750(Inflammatory mediator regulation of TRP channels)	K18051	EC:2.7.11.13	protein kinase C eta [Source:HGNC Symbol;Acc:HGNC:9403]	protein_coding;processed_transcript	10.1751	4.1747	8.86606	7.50381	6.45492	7.19076
chr1	156840063	156859117	-	ENSG00000027644	INSRR	ENST00000368195	GO:0000166(nucleotide binding);GO:0004672(protein kinase activity);GO:0004712(protein serine/threonine/tyrosine kinase activity);GO:0004713(protein tyrosine kinase activity);GO:0004714(transmembrane receptor protein tyrosine kinase activity);GO:0005009(insulin receptor activity);GO:0005515(protein binding);GO:0005524(ATP binding);GO:0005887(integral component of plasma membrane);GO:0005899(insuli…	04810(Regulation of actin cytoskeleton);05215(Prostate cancer)	K05086	EC:2.7.10.1	insulin receptor related receptor [Source:HGNC Symbol;Acc:HGNC:6093]	protein_coding	0.076693	0.275402	0.164025	0.123631	1.16362	0.126841
chr6	137197483	137219449	-	ENSG00000027697	IFNGR1	ENST00000458076;ENST00000696693;ENST00000643119;ENST00000367739;ENST00000696695;ENST00000647124;ENST00000646898;ENST00000644894;ENST00000696696;ENST00000414770;ENST00000696697;ENST00000696698;ENST00000696699;ENST00000478333	GO:0001774(microglial cell activation);GO:0004896(cytokine receptor activity);GO:0004906(interferon-gamma receptor activity);GO:0005515(protein binding);GO:0005886(plasma membrane);GO:0005887(integral component of plasma membrane);GO:0007165(signal transduction);GO:0009615(response to virus);GO:0010628(positive regulation of gene expression);GO:0016020(membrane);GO:0016021(integral component of m…	04060(Cytokine-cytokine receptor interaction);04066(HIF-1 signaling pathway);04217(Necroptosis);04380(Osteoclast differentiation);04630(JAK-STAT signaling pathway);04650(Natural killer cell mediated cytotoxicity);04658(Th1 and Th2 cell differentiation);04659(Th17 cell differentiation);05140(Leishmaniasis);05142(Chagas disease);05145(Toxoplasmosis);05152(Tuberculosis);05164(Influenza A);05167(Kapo…	NA	NA	interferon gamma receptor 1 [Source:HGNC Symbol;Acc:HGNC:5439]	protein_coding;nonsense_mediated_decay;retained_intron	22.7373	19.9994	29.4946	20.3709	18.6654	16.2779
chr5	177600132	177610330	+	ENSG00000027847	B4GALT7	ENST00000502420;ENST00000029410;ENST00000505433;ENST00000510761;ENST00000505468;ENST00000507061;ENST00000505145;ENST00000515353	GO:0000139(Golgi membrane);GO:0003831(beta-N-acetylglucosaminylglycopeptide beta-1,4-galactosyltransferase activity);GO:0005515(protein binding);GO:0005794(Golgi apparatus);GO:0005975(carbohydrate metabolic process);GO:0006024(glycosaminoglycan biosynthetic process);GO:0006029(proteoglycan metabolic process);GO:0006486(protein glycosylation);GO:0006487(protein N-linked glycosylation);GO:0008378(g…	00532(Glycosaminoglycan biosynthesis - chondroitin sulfate / dermatan sulfate);00534(Glycosaminoglycan biosynthesis - heparan sulfate / heparin);01100(Metabolic pathways);01100(Metabolic pathways)	K00733	EC:2.4.1.133	beta-1,4-galactosyltransferase 7 [Source:HGNC Symbol;Acc:HGNC:930]	retained_intron;protein_coding;nonsense_mediated_decay	3.24087	2.21687	3.44028	2.71673	1.85988	4.12285
chr1	156806243	156816848	-	ENSG00000027869	SH2D2A	ENST00000368198;ENST00000368199;ENST00000392306;ENST00000468744;ENST00000486350;ENST00000495306	GO:0001525(angiogenesis);GO:0005515(protein binding);GO:0005737(cytoplasm);GO:0005829(cytosol);GO:0007165(signal transduction);GO:0017124(SH3 domain binding);GO:0030154(cell differentiation);GO:0042098(T cell proliferation);GO:0042098(T cell proliferation)	04370(VEGF signaling pathway);04370(VEGF signaling pathway)	NA	NA	SH2 domain containing 2A [Source:HGNC Symbol;Acc:HGNC:10821]	protein_coding;processed_transcript	4.49565	3.94335	5.60609	4.56044	3.27336	5.2061
chr2	57907629	58159920	+	ENSG00000028116	VRK2	ENST00000648897;ENST00000417641;ENST00000478687;ENST00000412104;ENST00000432057;ENST00000340157;ENST00000428021	GO:0000166(nucleotide binding);GO:0004672(protein kinase activity);GO:0004674(protein serine/threonine kinase activity);GO:0004712(protein serine/threonine/tyrosine kinase activity);GO:0005515(protein binding);GO:0005524(ATP binding);GO:0005634(nucleus);GO:0005635(nuclear envelope);GO:0005737(cytoplasm);GO:0005739(mitochondrion);GO:0005783(endoplasmic reticulum);GO:0005789(endoplasmic reticulum m…	NA	K08816	EC:2.7.11.1	VRK serine/threonine kinase 2 [Source:HGNC Symbol;Acc:HGNC:12719]	protein_coding;processed_transcript;nonsense_mediated_decay	6.40406	27.9556	12.1544	7.61404	10.414	11.601
chr1	12166991	12209228	+	ENSG00000028137	TNFRSF1B	ENST00000376259;ENST00000536782;ENST00000492361;ENST00000489921	GO:0002718(regulation of cytokine production involved in immune response);GO:0002724(regulation of T cell cytokine production);GO:0002947(tumor necrosis factor receptor superfamily complex);GO:0003176(aortic valve development);GO:0003177(pulmonary valve development);GO:0003332(negative regulation of extracellular matrix constituent secretion);GO:0005031(tumor necrosis factor receptor activity);GO…	04060(Cytokine-cytokine receptor interaction);04061(Viral protein interaction with cytokine and cytokine receptor);04668(TNF signaling pathway);04920(Adipocytokine signaling pathway);05014(Amyotrophic lateral sclerosis);05022(Pathways of neurodegeneration - multiple diseases);05170(Human immunodeficiency virus 1 infection);05170(Human immunodeficiency virus 1 infection)	NA	NA	TNF receptor superfamily member 1B [Source:HGNC Symbol;Acc:HGNC:11917]	protein_coding;processed_transcript	17.4941	12.8882	17.9263	15.5666	12.106	11.3597
chr12	95217746	95302799	+	ENSG00000028203	VEZT	ENST00000549589;ENST00000550803;ENST00000547611;ENST00000547997;ENST00000549002;ENST00000546557;ENST00000551746;ENST00000548838;ENST00000436874;ENST00000547484;ENST00000551472;ENST00000551792;ENST00000553063;ENST00000548455;ENST00000546398;ENST00000548822;ENST00000549624;ENST00000548245;ENST00000552660;ENST00000551039;ENST00000551994;ENST00000549192;ENST00000548371;ENST00000550106;ENST00000547894…	GO:0001669(acrosomal vesicle);GO:0002142(stereocilia ankle link complex);GO:0005634(nucleus);GO:0005654(nucleoplasm);GO:0005829(cytosol);GO:0005886(plasma membrane);GO:0005912(adherens junction);GO:0016020(membrane);GO:0016021(integral component of membrane);GO:0017022(myosin binding);GO:0030054(cell junction);GO:0031410(cytoplasmic vesicle);GO:0042995(cell projection);GO:0060171(stereocilium mem…	NA	NA	NA	vezatin, adherens junctions transmembrane protein [Source:HGNC Symbol;Acc:HGNC:18258]	processed_transcript;nonsense_mediated_decay;protein_coding;retained_intron	7.78618	12.2448	7.90812	8.16366	11.4802	9.86963
chr19	42086110	42196585	-	ENSG00000028277	POU2F2	ENST00000692977;ENST00000389341;ENST00000342301;ENST00000560558;ENST00000526816;ENST00000560804;ENST00000534559;ENST00000560398;ENST00000529952;ENST00000598842;ENST00000528894;ENST00000526831;ENST00000530982;ENST00000531773;ENST00000625670;ENST00000524801;ENST00000636631;ENST00000532176;ENST00000558596	GO:0000785(chromatin);GO:0000976(transcription cis-regulatory region binding);GO:0000978(RNA polymerase II cis-regulatory region sequence-specific DNA binding);GO:0000981(DNA-binding transcription factor activity, RNA polymerase II-specific);GO:0001228(DNA-binding transcription activator activity, RNA polymerase II-specific);GO:0002335(mature B cell differentiation);GO:0003677(DNA binding);GO:000…	05168(Herpes simplex virus 1 infection);05168(Herpes simplex virus 1 infection)	NA	NA	POU class 2 homeobox 2 [Source:HGNC Symbol;Acc:HGNC:9213]	protein_coding;nonsense_mediated_decay;retained_intron;processed_transcript	10.6983	2.02422	7.12821	7.47089	1.29922	2.66152
chr5	850291	892801	-	ENSG00000028310	BRD9	ENST00000493082;ENST00000497410;ENST00000483234;ENST00000495794;ENST00000490814;ENST00000495265;ENST00000467963;ENST00000489816;ENST00000483173;ENST00000519112;ENST00000518251;ENST00000475706;ENST00000494422;ENST00000489093	GO:0000785(chromatin);GO:0003676(nucleic acid binding);GO:0005515(protein binding);GO:0005634(nucleus);GO:0005654(nucleoplasm);GO:0006325(chromatin organization);GO:0006338(chromatin remodeling);GO:0006357(regulation of transcription by RNA polymerase II);GO:0008150(biological_process);GO:0008284(positive regulation of cell population proliferation);GO:0016514(SWI/SNF complex);GO:0045596(negative…	NA	NA	NA	bromodomain containing 9 [Source:HGNC Symbol;Acc:HGNC:25818]	retained_intron;nonsense_mediated_decay;protein_coding;processed_transcript	4.15437	3.23452	3.7794	2.79277	5.39997	4.26696
chr15	64094123	64146090	+	ENSG00000028528	SNX1	ENST00000560829;ENST00000559061;ENST00000559844;ENST00000261889;ENST00000560260;ENST00000561026;ENST00000558040;ENST00000559389;ENST00000559401;ENST00000559339;ENST00000559961	GO:0005154(epidermal growth factor receptor binding);GO:0005158(insulin receptor binding);GO:0005515(protein binding);GO:0005737(cytoplasm);GO:0005764(lysosome);GO:0005768(endosome);GO:0005769(early endosome);GO:0005794(Golgi apparatus);GO:0005829(cytosol);GO:0006886(intracellular protein transport);GO:0008289(lipid binding);GO:0010008(endosome membrane);GO:0015031(protein transport);GO:0016020(m…	04144(Endocytosis);04144(Endocytosis)	NA	NA	sorting nexin 1 [Source:HGNC Symbol;Acc:HGNC:11172]	protein_coding;nonsense_mediated_decay;retained_intron;processed_transcript	11.621	8.57173	10.2625	9.81361	11.1148	12.5419
chr6	133952170	133990432	+	ENSG00000028839	TBPL1	ENST00000416965;ENST00000613034;ENST00000457715;ENST00000367871;ENST00000367869;ENST00000237264;ENST00000481694	GO:0000979(RNA polymerase II core promoter sequence-specific DNA binding);GO:0001673(male germ cell nucleus);GO:0001675(acrosome assembly);GO:0003677(DNA binding);GO:0005515(protein binding);GO:0005634(nucleus);GO:0005672(transcription factor TFIIA complex);GO:0005737(cytoplasm);GO:0006235(dTTP biosynthetic process);GO:0006352(DNA-templated transcription initiation);GO:0006366(transcription by RN…	03022(Basal transcription factors);05016(Huntington disease);05017(Spinocerebellar ataxia);05165(Human papillomavirus infection);05166(Human T-cell leukemia virus 1 infection);05203(Viral carcinogenesis);05203(Viral carcinogenesis)	NA	NA	TATA-box binding protein like 1 [Source:HGNC Symbol;Acc:HGNC:11589]	protein_coding;processed_transcript	1.93891	4.34923	1.76899	2.35329	1.89191	1.14198
chr12	27332836	27425289	+	ENSG00000029153	ARNTL2	ENST00000266503;ENST00000544915;ENST00000395901;ENST00000546179;ENST00000311001;ENST00000261178;ENST00000539558;ENST00000542388	GO:0000785(chromatin);GO:0000978(RNA polymerase II cis-regulatory region sequence-specific DNA binding);GO:0000981(DNA-binding transcription factor activity, RNA polymerase II-specific);GO:0003677(DNA binding);GO:0003700(DNA-binding transcription factor activity);GO:0005515(protein binding);GO:0005634(nucleus);GO:0005654(nucleoplasm);GO:0005667(transcription regulator complex);GO:0005730(nucleolu…	NA	NA	NA	aryl hydrocarbon receptor nuclear translocator like 2 [Source:HGNC Symbol;Acc:HGNC:18984]	protein_coding;processed_transcript	6.10188	21.2478	8.7519	4.86861	11.0662	12.988
chr6	136256627	136289851	-	ENSG00000029363	BCLAF1	ENST00000531224;ENST00000640069;ENST00000353331;ENST00000533422;ENST00000527536;ENST00000527613;ENST00000530767;ENST00000527759;ENST00000534269;ENST00000529522;ENST00000532384;ENST00000530429;ENST00000529917;ENST00000526228;ENST00000534321;ENST00000534792;ENST00000532076;ENST00000628517;ENST00000476194;ENST00000533621;ENST00000528229	GO:0000184(nuclear-transcribed mRNA catabolic process, nonsense-mediated decay);GO:0003677(DNA binding);GO:0003712(transcription coregulator activity);GO:0003723(RNA binding);GO:0003729(mRNA binding);GO:0005515(protein binding);GO:0005634(nucleus);GO:0005654(nucleoplasm);GO:0005737(cytoplasm);GO:0006397(mRNA processing);GO:0006417(regulation of translation);GO:0006915(apoptotic process);GO:000838…	NA	NA	NA	BCL2 associated transcription factor 1 [Source:HGNC Symbol;Acc:HGNC:16863]	protein_coding;nonsense_mediated_decay;retained_intron;processed_transcript	22.8049	19.6113	21.4085	25.7736	22.2872	15.2203
chr14	69398015	69462390	+	ENSG00000029364	SLC39A9	ENST00000556125;ENST00000555245;ENST00000538956;ENST00000556605;ENST00000628474;ENST00000031146;ENST00000336643;ENST00000554059;ENST00000555840;ENST00000557046;ENST00000554023	GO:0005515(protein binding);GO:0006811(ion transport);GO:0006829(zinc ion transport);GO:0016020(membrane);GO:0016021(integral component of membrane);GO:0030001(metal ion transport);GO:0046873(metal ion transmembrane transporter activity);GO:0055085(transmembrane transport);GO:0055085(transmembrane transport)	NA	NA	NA	solute carrier family 39 member 9 [Source:HGNC Symbol;Acc:HGNC:20182]	processed_transcript;retained_intron;protein_coding;nonsense_mediated_decay	14.2046	15.5509	13.342	14.7222	18.4433	11.4626
chr8	41653220	41896762	-	ENSG00000029534	ANK1	ENST00000347528;ENST00000289734;ENST00000265709;ENST00000522231;ENST00000522543;ENST00000314214;ENST00000520299;ENST00000645531;ENST00000518715;ENST00000524227;ENST00000521407	GO:0005198(structural molecule activity);GO:0005200(structural constituent of cytoskeleton);GO:0005515(protein binding);GO:0005737(cytoplasm);GO:0005829(cytosol);GO:0005856(cytoskeleton);GO:0005886(plasma membrane);GO:0006887(exocytosis);GO:0006888(endoplasmic reticulum to Golgi vesicle-mediated transport);GO:0007010(cytoskeleton organization);GO:0007165(signal transduction);GO:0008093(cytoskelet…	05205(Proteoglycans in cancer);05205(Proteoglycans in cancer)	NA	NA	ankyrin 1 [Source:HGNC Symbol;Acc:HGNC:492]	protein_coding;processed_transcript;retained_intron	0.916911	0.360658	0.922944	0.683288	0.209258	0.786625
chr4	87799554	87812435	+	ENSG00000029559	IBSP	ENST00000226284	GO:0001503(ossification);GO:0001649(osteoblast differentiation);GO:0003674(molecular_function);GO:0005178(integrin binding);GO:0005515(protein binding);GO:0005576(extracellular region);GO:0005615(extracellular space);GO:0007155(cell adhesion);GO:0016020(membrane);GO:0030198(extracellular matrix organization);GO:0030282(bone mineralization);GO:0031214(biomineral tissue development);GO:0031982(vesi…	04151(PI3K-Akt signaling pathway);04510(Focal adhesion);04512(ECM-receptor interaction);05165(Human papillomavirus infection)	NA	NA	integrin binding sialoprotein [Source:HGNC Symbol;Acc:HGNC:5341]	protein_coding	0	0	0.470539	0.246252	0.272181	0.337662
chr6	155256134	155314493	-	ENSG00000029639	TFB1M	ENST00000367166;ENST00000468889;ENST00000495806;ENST00000489874;ENST00000487586;ENST00000475849;ENST00000480390;ENST00000466349	GO:0000154(rRNA modification);GO:0000179(rRNA (adenine-N6,N6-)-dimethyltransferase activity);GO:0003677(DNA binding);GO:0003723(RNA binding);GO:0005515(protein binding);GO:0005739(mitochondrion);GO:0005759(mitochondrial matrix);GO:0006364(rRNA processing);GO:0006391(transcription initiation at mitochondrial promoter);GO:0008168(methyltransferase activity);GO:0008649(rRNA methyltransferase activit…	NA	NA	NA	transcription factor B1, mitochondrial [Source:HGNC Symbol;Acc:HGNC:17037]	protein_coding;processed_transcript	3.84077	3.2414	3.19157	2.86313	4.36158	2.23729
chr17	5282265	5386340	+	ENSG00000029725	RABEP1	ENST00000575991;ENST00000537505;ENST00000575475;ENST00000341923;ENST00000570487;ENST00000574568;ENST00000572250	GO:0005096(GTPase activator activity);GO:0005515(protein binding);GO:0005737(cytoplasm);GO:0005768(endosome);GO:0005769(early endosome);GO:0006893(Golgi to plasma membrane transport);GO:0006897(endocytosis);GO:0006915(apoptotic process);GO:0007165(signal transduction);GO:0008083(growth factor activity);GO:0015031(protein transport);GO:0016192(vesicle-mediated transport);GO:0019904(protein domain …	04144(Endocytosis);04144(Endocytosis)	NA	NA	rabaptin, RAB GTPase binding effector protein 1 [Source:HGNC Symbol;Acc:HGNC:17677]	protein_coding;retained_intron	9.96404	7.17702	8.68505	8.28261	9.40238	5.53367
X	150980509	150990771	+	ENSG00000029993	HMGB3	ENST00000325307;ENST00000448905;ENST00000430118	GO:0000400(four-way junction DNA binding);GO:0002376(immune system process);GO:0003677(DNA binding);GO:0003690(double-stranded DNA binding);GO:0003723(RNA binding);GO:0005515(protein binding);GO:0005634(nucleus);GO:0005694(chromosome);GO:0005737(cytoplasm);GO:0006310(DNA recombination);GO:0006357(regulation of transcription by RNA polymerase II);GO:0008301(DNA binding, bending);GO:0032392(DNA geo…	NA	NA	NA	high mobility group box 3 [Source:HGNC Symbol;Acc:HGNC:5004]	protein_coding	3.40507	3.81138	3.92156	2.33843	6.25093	3.16198
chr11	47778087	47848555	-	ENSG00000030066	NUP160	ENST00000694866;ENST00000378460;ENST00000532773;ENST00000528071;ENST00000526569;ENST00000527750;ENST00000528501;ENST00000531016;ENST00000527126;ENST00000694867;ENST00000526870	GO:0000776(kinetochore);GO:0005515(protein binding);GO:0005634(nucleus);GO:0005635(nuclear envelope);GO:0005643(nuclear pore);GO:0005829(cytosol);GO:0006406(mRNA export from nucleus);GO:0006913(nucleocytoplasmic transport);GO:0015031(protein transport);GO:0017056(structural constituent of nuclear pore);GO:0031080(nuclear pore outer ring);GO:0033036(macromolecule localization);GO:0043170(macromole…	03013(RNA transport);05014(Amyotrophic lateral sclerosis);05014(Amyotrophic lateral sclerosis)	NA	NA	nucleoporin 160 [Source:HGNC Symbol;Acc:HGNC:18017]	protein_coding;retained_intron;nonsense_mediated_decay	12.1969	9.34976	11.0197	8.45801	14.7177	9.52263
chr6	33572547	33580293	-	ENSG00000030110	BAK1	ENST00000442998;ENST00000374467	GO:0001776(leukocyte homeostasis);GO:0001782(B cell homeostasis);GO:0001783(B cell apoptotic process);GO:0001836(release of cytochrome c from mitochondria);GO:0001974(blood vessel remodeling);GO:0002262(myeloid cell homeostasis);GO:0002352(B cell negative selection);GO:0003674(molecular_function);GO:0005515(protein binding);GO:0005739(mitochondrion);GO:0005741(mitochondrial outer membrane);GO:000…	01524(Platinum drug resistance);04141(Protein processing in endoplasmic reticulum);04210(Apoptosis);04215(Apoptosis - multiple species);05022(Pathways of neurodegeneration - multiple diseases);05130(Pathogenic Escherichia coli infection);05132(Salmonella infection);05160(Hepatitis C);05162(Measles);05163(Human cytomegalovirus infection);05164(Influenza A);05165(Human papillomavirus infection);051…	NA	NA	BCL2 antagonist/killer 1 [Source:HGNC Symbol;Acc:HGNC:949]	protein_coding	14.1139	7.52955	10.3326	7.99358	8.00949	13.3855
chr9	110668779	110806558	+	ENSG00000030304	MUSK	ENST00000416899;ENST00000374448;ENST00000189978;ENST00000374438	GO:0000166(nucleotide binding);GO:0001934(positive regulation of protein phosphorylation);GO:0004672(protein kinase activity);GO:0004712(protein serine/threonine/tyrosine kinase activity);GO:0004713(protein tyrosine kinase activity);GO:0004714(transmembrane receptor protein tyrosine kinase activity);GO:0005515(protein binding);GO:0005518(collagen binding);GO:0005524(ATP binding);GO:0005886(plasma…	NA	K05129	EC:2.7.10.1	muscle associated receptor tyrosine kinase [Source:HGNC Symbol;Acc:HGNC:7525]	protein_coding;retained_intron	1.15105	0.017754	0.536346	0.52541	0.0525461	0.128957
chr2	212999691	213152427	-	ENSG00000030419	IKZF2	ENST00000451136;ENST00000457361;ENST00000434687;ENST00000342002;ENST00000484040;ENST00000374319;ENST00000412444;ENST00000439848;ENST00000431520;ENST00000433134;ENST00000452786;ENST00000442445	GO:0000978(RNA polymerase II cis-regulatory region sequence-specific DNA binding);GO:0003674(molecular_function);GO:0003677(DNA binding);GO:0003700(DNA-binding transcription factor activity);GO:0005515(protein binding);GO:0005634(nucleus);GO:0006357(regulation of transcription by RNA polymerase II);GO:0008150(biological_process);GO:0046872(metal ion binding);GO:0046872(metal ion binding)	NA	NA	NA	IKAROS family zinc finger 2 [Source:HGNC Symbol;Acc:HGNC:13177]	protein_coding;retained_intron;nonsense_mediated_decay	7.386	4.40665	8.11626	7.62254	13.3645	7.71936
chr17	44345246	44353106	+	ENSG00000030582	GRN	ENST00000588170;ENST00000587109;ENST00000593167;ENST00000585512;ENST00000592323;ENST00000592783;ENST00000587387;ENST00000053867;ENST00000587958;ENST00000639447;ENST00000590984;ENST00000586443;ENST00000585348;ENST00000586242	GO:0002265(astrocyte activation involved in immune response);GO:0002282(microglial cell activation involved in immune response);GO:0003723(RNA binding);GO:0005125(cytokine activity);GO:0005515(protein binding);GO:0005576(extracellular region);GO:0005615(extracellular space);GO:0005764(lysosome);GO:0005765(lysosomal membrane);GO:0005768(endosome);GO:0005770(late endosome);GO:0005783(endoplasmic re…	NA	NA	NA	granulin precursor [Source:HGNC Symbol;Acc:HGNC:4601]	retained_intron;protein_coding	55.3454	25.0772	46.9613	44.3057	41.0335	52.4589
chr5	137937960	138051961	-	ENSG00000031003	FAM13B	ENST00000033079;ENST00000689681;ENST00000425075;ENST00000420893;ENST00000513640;ENST00000505281;ENST00000508403;ENST00000510804	GO:0005096(GTPase activator activity);GO:0005829(cytosol);GO:0007165(signal transduction);GO:0050790(regulation of catalytic activity);GO:0051056(regulation of small GTPase mediated signal transduction);GO:0051056(regulation of small GTPase mediated signal transduction)	NA	NA	NA	family with sequence similarity 13 member B [Source:HGNC Symbol;Acc:HGNC:1335]	protein_coding;retained_intron	19.3542	10.7485	13.8406	15.3199	8.0029	12.4462
chr3	119294383	119420714	+	ENSG00000031081	ARHGAP31	ENST00000264245;ENST00000482743	GO:0005096(GTPase activator activity);GO:0005515(protein binding);GO:0005829(cytosol);GO:0005925(focal adhesion);GO:0007165(signal transduction);GO:0007264(small GTPase mediated signal transduction);GO:0017124(SH3 domain binding);GO:0030027(lamellipodium);GO:0030054(cell junction);GO:0042995(cell projection);GO:0050790(regulation of catalytic activity);GO:0051056(regulation of small GTPase mediat…	NA	NA	NA	Rho GTPase activating protein 31 [Source:HGNC Symbol;Acc:HGNC:29216]	protein_coding	7.27784	4.11405	9.15174	7.13577	5.41985	7.90258
chr6	49463370	49493107	+	ENSG00000031691	CENPQ	ENST00000335783	GO:0000775(chromosome, centromeric region);GO:0005515(protein binding);GO:0005634(nucleus);GO:0005654(nucleoplasm);GO:0005694(chromosome);GO:0005829(cytosol);GO:0015629(actin cytoskeleton);GO:0031511(Mis6-Sim4 complex);GO:0051310(metaphase plate congression);GO:1905342(positive regulation of protein localization to kinetochore)	NA	NA	NA	centromere protein Q [Source:HGNC Symbol;Acc:HGNC:21347]	protein_coding	1.38519	2.82339	2.02945	1.97829	2.87763	2.47415
chr1	109213918	109238182	+	ENSG00000031698	SARS1	ENST00000234677;ENST00000482384;ENST00000477544;ENST00000369923;ENST00000471705;ENST00000468588	GO:0000049(tRNA binding);GO:0000122(negative regulation of transcription by RNA polymerase II);GO:0000166(nucleotide binding);GO:0000978(RNA polymerase II cis-regulatory region sequence-specific DNA binding);GO:0003677(DNA binding);GO:0003723(RNA binding);GO:0004812(aminoacyl-tRNA ligase activity);GO:0004828(serine-tRNA ligase activity);GO:0005515(protein binding);GO:0005524(ATP binding);GO:00056…	00970(Aminoacyl-tRNA biosynthesis);00970(Aminoacyl-tRNA biosynthesis)	K01875	EC:6.1.1.11	seryl-tRNA synthetase 1 [Source:HGNC Symbol;Acc:HGNC:10537]	protein_coding;processed_transcript	14.5248	19.8902	14.52	16.7179	16.7309	18.5786
chr19	5916139	5978142	-	ENSG00000031823	RANBP3	ENST00000439268;ENST00000340578;ENST00000592771;ENST00000586344;ENST00000591092;ENST00000034275;ENST00000592197;ENST00000587411;ENST00000592621;ENST00000587799;ENST00000593025;ENST00000587159;ENST00000587463;ENST00000591124;ENST00000592133;ENST00000591881;ENST00000587263;ENST00000591333;ENST00000592266	GO:0005096(GTPase activator activity);GO:0005515(protein binding);GO:0005634(nucleus);GO:0005643(nuclear pore);GO:0005654(nucleoplasm);GO:0005737(cytoplasm);GO:0006611(protein export from nucleus);GO:0015031(protein transport);GO:0031267(small GTPase binding);GO:0046907(intracellular transport);GO:0050790(regulation of catalytic activity);GO:0070412(R-SMAD binding);GO:0070412(R-SMAD binding)	05166(Human T-cell leukemia virus 1 infection);05166(Human T-cell leukemia virus 1 infection)	NA	NA	RAN binding protein 3 [Source:HGNC Symbol;Acc:HGNC:9850]	protein_coding;nonsense_mediated_decay;retained_intron;processed_transcript	5.19359	5.94159	5.45296	3.66656	5.87454	5.21157
chr14	58298504	58373887	+	ENSG00000032219	ARID4A	ENST00000348476;ENST00000355431;ENST00000431612;ENST00000424658;ENST00000431317;ENST00000417477;ENST00000553355;ENST00000469635;ENST00000466065	GO:0000122(negative regulation of transcription by RNA polymerase II);GO:0000976(transcription cis-regulatory region binding);GO:0003677(DNA binding);GO:0005634(nucleus);GO:0005654(nucleoplasm);GO:0005829(cytosol);GO:0005886(plasma membrane);GO:0006325(chromatin organization);GO:0006349(regulation of gene expression by genomic imprinting);GO:0006357(regulation of transcription by RNA polymerase I…	NA	NA	NA	AT-rich interaction domain 4A [Source:HGNC Symbol;Acc:HGNC:9885]	protein_coding;nonsense_mediated_decay;processed_transcript;retained_intron	4.84227	4.37717	4.31781	4.92902	3.75664	3.00229
[truncated: 49,051 more rows]
