# Supplementary material for: m6A methylation profiling as a prognostic marker in nasopharyngeal carcinoma: insights from MeRIP-Seq and RNA-Seq
Source: Front Immunol. 2024 Dec 12;15:1492648. doi: 10.3389/fimmu.2024.1492648 (PMC11669702; doi:10.3389/fimmu.2024.1492648)
Supplement: Supplementary file 3 [file DataSheet3.xlsx]

## Sheet: Sheet1
chr	chromStart	chromEnd	peak_length	strand	log2FoldChange	pvalue	padj	Annotation	transcriptID	transcript_biotype	geneID	gene_chr	gene_start	gene_end	geneName	Description	GO	KEGG
chr1	629639	629878	240	+	2.14731	1.99526e-65	1e-63	ncRNA_exonic	ENST00000457540	unprocessed_pseudogene	ENSG00000225630	chr1	629640	630683	MTND2P28	MT-ND2 pseudogene 28 [Source:HGNC Symbol;Acc:HGNC:42129]	NA	NA
chr1	630175	630325	151	+	2.35896	4.16869e-05	0.00042658	ncRNA_exonic	ENST00000457540	unprocessed_pseudogene	ENSG00000225630	chr1	629640	630683	MTND2P28	MT-ND2 pseudogene 28 [Source:HGNC Symbol;Acc:HGNC:42129]	NA	NA
chr1	633843	633903	61	+	1.26303	1e-132	1e-130	ncRNA_exonic	ENST00000514057	unprocessed_pseudogene	ENSG00000248527	chr1	633696	634376	MTATP6P1	MT-ATP6 pseudogene 1 [Source:HGNC Symbol;Acc:HGNC:44575]	NA	NA
chr1	817939	818090	152	+	1.92979	6.60693e-05	0.000660693	ncRNA_exonic	ENST00000326734	lncRNA	ENSG00000177757	chr1	817371	819837	FAM87B	family with sequence similarity 87 member B [Source:HGNC Symbol;Acc:HGNC:32236]	NA	NA
chr1	819297	819388	92	+	1.58496	0.000954993	0.00812831	ncRNA_exonic	ENST00000326734	lncRNA	ENSG00000177757	chr1	817371	819837	FAM87B	family with sequence similarity 87 member B [Source:HGNC Symbol;Acc:HGNC:32236]	NA	NA
chr1	841366	841697	332	+	2.16027	5.7544e-08	7.58578e-07	ncRNA_exonic	ENST00000415295	lncRNA	ENSG00000228794	chr1	825138	859446	LINC01128	long intergenic non-protein coding RNA 1128 [Source:HGNC Symbol;Acc:HGNC:49377]	NA	NA
chr1	841965	842086	122	+	1.848	0.00239883	0.0190546	ncRNA_exonic	ENST00000415295	lncRNA	ENSG00000228794	chr1	825138	859446	LINC01128	long intergenic non-protein coding RNA 1128 [Source:HGNC Symbol;Acc:HGNC:49377]	NA	NA
chr1	842205	842806	602	+	3.60881	6.30957e-31	1.99526e-29	ncRNA_exonic	ENST00000669922	lncRNA	ENSG00000228794	chr1	825138	859446	LINC01128	long intergenic non-protein coding RNA 1128 [Source:HGNC Symbol;Acc:HGNC:49377]	NA	NA
chr1	842865	843195	331	+	1.58496	0.000138038	0.00134896	ncRNA_exonic	ENST00000669922	lncRNA	ENSG00000228794	chr1	825138	859446	LINC01128	long intergenic non-protein coding RNA 1128 [Source:HGNC Symbol;Acc:HGNC:49377]	NA	NA
chr1	843404	843585	182	+	3.64386	7.58578e-07	9.33254e-06	ncRNA_exonic	ENST00000669922	lncRNA	ENSG00000228794	chr1	825138	859446	LINC01128	long intergenic non-protein coding RNA 1128 [Source:HGNC Symbol;Acc:HGNC:49377]	NA	NA
chr1	843944	844245	302	+	1.29866	2.69153e-07	3.38844e-06	ncRNA_exonic	ENST00000669922	lncRNA	ENSG00000228794	chr1	825138	859446	LINC01128	long intergenic non-protein coding RNA 1128 [Source:HGNC Symbol;Acc:HGNC:49377]	NA	NA
chr1	853929	854050	122	+	3.926	7.58578e-06	8.51138e-05	ncRNA_exonic	ENST00000416570	lncRNA	ENSG00000228794	chr1	825138	859446	LINC01128	long intergenic non-protein coding RNA 1128 [Source:HGNC Symbol;Acc:HGNC:49377]	NA	NA
chr1	854379	854619	241	+	1.66448	0.000501187	0.00436516	ncRNA_exonic	ENST00000445118	lncRNA	ENSG00000228794	chr1	825138	859446	LINC01128	long intergenic non-protein coding RNA 1128 [Source:HGNC Symbol;Acc:HGNC:49377]	NA	NA
chr1	856027	856958	932	+	3.51096	1.99526e-51	1e-49	ncRNA_exonic	ENST00000445118	lncRNA	ENSG00000228794	chr1	825138	859446	LINC01128	long intergenic non-protein coding RNA 1128 [Source:HGNC Symbol;Acc:HGNC:49377]	NA	NA
chr1	944276	944515	240	+	2.65535	1.58489e-31	5.01187e-30	3'UTR	ENST00000341065	protein_coding	ENSG00000187634	chr1	923923	944575	SAMD11	sterile alpha motif domain containing 11 [Source:HGNC Symbol;Acc:HGNC:28706]	GO:0003677(DNA binding);GO:0003682(chromatin binding);GO:0005515(protein binding);GO:0005634(nucleus);GO:0042393(histone binding);GO:0045892(negative regulation of DNA-templated transcription)	NA
chr1	974734	975002	269	+	2.58496	5.12861e-05	0.000524807	3'UTR	ENST00000379407	protein_coding	ENSG00000187583	chr1	966482	975865	PLEKHN1	pleckstrin homology domain containing N1 [Source:HGNC Symbol;Acc:HGNC:25284]	GO:0001666(response to hypoxia);GO:0001786(phosphatidylserine binding);GO:0005515(protein binding);GO:0005739(mitochondrion);GO:0005856(cytoskeleton);GO:0005886(plasma membrane);GO:0016020(membrane);GO:0031966(mitochondrial membrane);GO:0043065(positive regulation of apoptotic process);GO:0061158(3'-UTR-mediated mRNA destabilization);GO:0070300(phosphatidic acid binding);GO:1901612(cardiolipin bi…	NA
chr1	1055008	1055579	572	+	1.94111	7.94328e-32	2.51189e-30	3'UTR	ENST00000379370	protein_coding	ENSG00000188157	chr1	1020120	1056118	AGRN	agrin [Source:HGNC Symbol;Acc:HGNC:329]	GO:0002162(dystroglycan binding);GO:0005200(structural constituent of cytoskeleton);GO:0005201(extracellular matrix structural constituent);GO:0005509(calcium ion binding);GO:0005515(protein binding);GO:0005576(extracellular region);GO:0005604(basement membrane);GO:0005796(Golgi lumen);GO:0005886(plasma membrane);GO:0007010(cytoskeleton organization);GO:0007165(signal transduction);GO:0007213(G p…	04512(ECM-receptor interaction)
chr1	1055032	1055205	174	+	1.77821	1e-26	2.51189e-25	3'UTR	ENST00000379370	protein_coding	ENSG00000188157	chr1	1020120	1056118	AGRN	agrin [Source:HGNC Symbol;Acc:HGNC:329]	GO:0002162(dystroglycan binding);GO:0005200(structural constituent of cytoskeleton);GO:0005201(extracellular matrix structural constituent);GO:0005509(calcium ion binding);GO:0005515(protein binding);GO:0005576(extracellular region);GO:0005604(basement membrane);GO:0005796(Golgi lumen);GO:0005886(plasma membrane);GO:0007010(cytoskeleton organization);GO:0007165(signal transduction);GO:0007213(G p…	04512(ECM-receptor interaction)
chr1	1065857	1066097	241	+	2.05658	1.65959e-06	1.94984e-05	ncRNA_exonic	ENST00000394517	processed_transcript	ENSG00000217801	chr1	1059687	1069355	ENSG00000217801	protein tyrosine phosphatase family pseudogene	NA	NA
chr1	1169774	1170014	241	+	2.27798	3.01995e-07	3.80189e-06	ncRNA_exonic	ENST00000606993	lncRNA	ENSG00000272141	chr1	1169357	1170343	ENSG00000272141	novel transcript	NA	NA
chr1	1174569	1174839	271	+	1.92979	8.51138e-10	1.25893e-08	intronic	ENST00000379289	protein_coding	ENSG00000162571	chr1	1173880	1197936	TTLL10	tubulin tyrosine ligase like 10 [Source:HGNC Symbol;Acc:HGNC:26693]	GO:0000166(nucleotide binding);GO:0005515(protein binding);GO:0005524(ATP binding);GO:0005829(cytosol);GO:0018094(protein polyglycylation);GO:0036211(protein modification process);GO:0070735(protein-glycine ligase activity)	NA
chr1	1174898	1175018	121	+	3.72247	0.000398107	0.00363078	intronic	ENST00000379289	protein_coding	ENSG00000162571	chr1	1173880	1197936	TTLL10	tubulin tyrosine ligase like 10 [Source:HGNC Symbol;Acc:HGNC:26693]	GO:0000166(nucleotide binding);GO:0005515(protein binding);GO:0005524(ATP binding);GO:0005829(cytosol);GO:0018094(protein polyglycylation);GO:0036211(protein modification process);GO:0070735(protein-glycine ligase activity)	NA
chr1	1232892	1233192	301	+	2.57289	7.94328e-15	1.58489e-13	exonic	ENST00000379198	protein_coding	ENSG00000176022	chr1	1232237	1235041	B3GALT6	beta-1,3-galactosyltransferase 6 [Source:HGNC Symbol;Acc:HGNC:17978]	GO:0000139(Golgi membrane);GO:0005794(Golgi apparatus);GO:0005797(Golgi medial cisterna);GO:0006024(glycosaminoglycan biosynthetic process);GO:0006486(protein glycosylation);GO:0008194(UDP-glycosyltransferase activity);GO:0008499(UDP-galactose:beta-N-acetylglucosamine beta-1,3-galactosyltransferase activity);GO:0015012(heparan sulfate proteoglycan biosynthetic process);GO:0016020(membrane);GO:001…	00532(Glycosaminoglycan biosynthesis - chondroitin sulfate / dermatan sulfate);00534(Glycosaminoglycan biosynthesis - heparan sulfate / heparin);01100(Metabolic pathways)
chr1	1233489	1234116	628	+	4.51728	1.99526e-95	1.58489e-93	3'UTR	ENST00000379198	protein_coding	ENSG00000176022	chr1	1232237	1235041	B3GALT6	beta-1,3-galactosyltransferase 6 [Source:HGNC Symbol;Acc:HGNC:17978]	GO:0000139(Golgi membrane);GO:0005794(Golgi apparatus);GO:0005797(Golgi medial cisterna);GO:0006024(glycosaminoglycan biosynthetic process);GO:0006486(protein glycosylation);GO:0008194(UDP-glycosyltransferase activity);GO:0008499(UDP-galactose:beta-N-acetylglucosamine beta-1,3-galactosyltransferase activity);GO:0015012(heparan sulfate proteoglycan biosynthetic process);GO:0016020(membrane);GO:001…	00532(Glycosaminoglycan biosynthesis - chondroitin sulfate / dermatan sulfate);00534(Glycosaminoglycan biosynthesis - heparan sulfate / heparin);01100(Metabolic pathways)
chr1	1234384	1234981	598	+	2.58015	1.99526e-20	5.01187e-19	3'UTR	ENST00000379198	protein_coding	ENSG00000176022	chr1	1232237	1235041	B3GALT6	beta-1,3-galactosyltransferase 6 [Source:HGNC Symbol;Acc:HGNC:17978]	GO:0000139(Golgi membrane);GO:0005794(Golgi apparatus);GO:0005797(Golgi medial cisterna);GO:0006024(glycosaminoglycan biosynthetic process);GO:0006486(protein glycosylation);GO:0008194(UDP-glycosyltransferase activity);GO:0008499(UDP-galactose:beta-N-acetylglucosamine beta-1,3-galactosyltransferase activity);GO:0015012(heparan sulfate proteoglycan biosynthetic process);GO:0016020(membrane);GO:001…	00532(Glycosaminoglycan biosynthesis - chondroitin sulfate / dermatan sulfate);00534(Glycosaminoglycan biosynthesis - heparan sulfate / heparin);01100(Metabolic pathways)
chr1	1310729	1310819	91	+	1.848	0.00295121	0.0229087	intronic	ENST00000379031	protein_coding	ENSG00000169972	chr1	1308597	1311677	PUSL1	pseudouridine synthase like 1 [Source:HGNC Symbol;Acc:HGNC:26914]	GO:0001522(pseudouridine synthesis);GO:0003723(RNA binding);GO:0005739(mitochondrion);GO:0008033(tRNA processing);GO:0009451(RNA modification);GO:0009982(pseudouridine synthase activity);GO:0016853(isomerase activity);GO:0031119(tRNA pseudouridine synthesis);GO:0043231(intracellular membrane-bounded organelle);GO:0106029(tRNA pseudouridine synthase activity)	NA
chr1	1311406	1311677	272	+	1.87184	0.000154882	0.00147911	3'UTR	ENST00000379031	protein_coding	ENSG00000169972	chr1	1308597	1311677	PUSL1	pseudouridine synthase like 1 [Source:HGNC Symbol;Acc:HGNC:26914]	GO:0001522(pseudouridine synthesis);GO:0003723(RNA binding);GO:0005739(mitochondrion);GO:0008033(tRNA processing);GO:0009451(RNA modification);GO:0009982(pseudouridine synthase activity);GO:0016853(isomerase activity);GO:0031119(tRNA pseudouridine synthesis);GO:0043231(intracellular membrane-bounded organelle);GO:0106029(tRNA pseudouridine synthase activity)	NA
chr1	1327618	1328035	418	+	3.0635	3.16228e-24	7.94328e-23	stop_codon	ENST00000343938	protein_coding	ENSG00000224051	chr1	1324756	1328896	CPTP	ceramide-1-phosphate transfer protein [Source:HGNC Symbol;Acc:HGNC:28116]	GO:0005543(phospholipid binding);GO:0005634(nucleus);GO:0005640(nuclear outer membrane);GO:0005737(cytoplasm);GO:0005768(endosome);GO:0005794(Golgi apparatus);GO:0005829(cytosol);GO:0005886(plasma membrane);GO:0006687(glycosphingolipid metabolic process);GO:0006869(lipid transport);GO:0008289(lipid binding);GO:0010008(endosome membrane);GO:0010507(negative regulation of autophagy);GO:0016020(memb…	NA
chr1	1328123	1328777	655	+	2.5656	7.94328e-23	1.99526e-21	3'UTR	ENST00000343938	protein_coding	ENSG00000224051	chr1	1324756	1328896	CPTP	ceramide-1-phosphate transfer protein [Source:HGNC Symbol;Acc:HGNC:28116]	GO:0005543(phospholipid binding);GO:0005634(nucleus);GO:0005640(nuclear outer membrane);GO:0005737(cytoplasm);GO:0005768(endosome);GO:0005794(Golgi apparatus);GO:0005829(cytosol);GO:0005886(plasma membrane);GO:0006687(glycosphingolipid metabolic process);GO:0006869(lipid transport);GO:0008289(lipid binding);GO:0010008(endosome membrane);GO:0010507(negative regulation of autophagy);GO:0016020(memb…	NA
chr1	1333846	1333936	91	+	1.91073	0.000239883	0.00223872	exonic	ENST00000339381	protein_coding	ENSG00000169962	chr1	1331280	1335314	TAS1R3	taste 1 receptor member 3 [Source:HGNC Symbol;Acc:HGNC:15661]	GO:0001582(detection of chemical stimulus involved in sensory perception of sweet taste);GO:0004930(G protein-coupled receptor activity);GO:0005886(plasma membrane);GO:0005887(integral component of plasma membrane);GO:0007165(signal transduction);GO:0007186(G protein-coupled receptor signaling pathway);GO:0008527(taste receptor activity);GO:0016020(membrane);GO:0016021(integral component of membr…	04742(Taste transduction);04973(Carbohydrate digestion and absorption)
chr1	1334954	1335015	62	+	2.42492	0.000147911	0.00141254	3'UTR	ENST00000339381	protein_coding	ENSG00000169962	chr1	1331280	1335314	TAS1R3	taste 1 receptor member 3 [Source:HGNC Symbol;Acc:HGNC:15661]	GO:0001582(detection of chemical stimulus involved in sensory perception of sweet taste);GO:0004930(G protein-coupled receptor activity);GO:0005886(plasma membrane);GO:0005887(integral component of plasma membrane);GO:0007165(signal transduction);GO:0007186(G protein-coupled receptor signaling pathway);GO:0008527(taste receptor activity);GO:0016020(membrane);GO:0016021(integral component of membr…	04742(Taste transduction);04973(Carbohydrate digestion and absorption)
chr1	1399603	1399723	121	+	1.43296	0.00199526	0.0162181	ncRNA_exonic	ENST00000418833	retained_intron	ENSG00000224870	chr1	1399515	1402046	MRPL20-AS1	MRPL20 antisense RNA 1 [Source:HGNC Symbol;Acc:HGNC:27125]	NA	NA
chr1	1400199	1400527	329	+	2.18903	6.30957e-33	1.99526e-31	ncRNA_exonic	ENST00000418833	retained_intron	ENSG00000224870	chr1	1399515	1402046	MRPL20-AS1	MRPL20 antisense RNA 1 [Source:HGNC Symbol;Acc:HGNC:27125]	NA	NA
chr1	1400675	1400855	181	+	1.07724	3.46737e-06	3.98107e-05	ncRNA_exonic	ENST00000418833	retained_intron	ENSG00000224870	chr1	1399515	1402046	MRPL20-AS1	MRPL20 antisense RNA 1 [Source:HGNC Symbol;Acc:HGNC:27125]	NA	NA
chr1	1401003	1401302	300	+	2.13422	7.94328e-20	1.99526e-18	ncRNA_exonic	ENST00000418833	retained_intron	ENSG00000224870	chr1	1399515	1402046	MRPL20-AS1	MRPL20 antisense RNA 1 [Source:HGNC Symbol;Acc:HGNC:27125]	NA	NA
chr1	1422547	1422662	116	+	3.99095	5.12861e-05	0.000524807	ncRNA_exonic	ENST00000428932	lncRNA	ENSG00000225905	chr1	1420245	1422691	ANKRD65-AS1	ANKRD65 antisense RNA 1 [Source:HGNC Symbol;Acc:HGNC:55844]	NA	NA
chr1	1439135	1439316	182	+	3.89724	1e-10	1.44544e-09	3'UTR	ENST00000338660	protein_coding	ENSG00000179403	chr1	1434861	1442882	VWA1	von Willebrand factor A domain containing 1 [Source:HGNC Symbol;Acc:HGNC:30910]	GO:0005201(extracellular matrix structural constituent);GO:0005515(protein binding);GO:0005576(extracellular region);GO:0005604(basement membrane);GO:0005614(interstitial matrix);GO:0005615(extracellular space);GO:0005788(endoplasmic reticulum lumen);GO:0030198(extracellular matrix organization);GO:0031012(extracellular matrix);GO:0042802(identical protein binding);GO:0048266(behavioral response …	NA
chr1	1440004	1440245	242	+	1.53605	1.25893e-12	1.99526e-11	3'UTR	ENST00000338660	protein_coding	ENSG00000179403	chr1	1434861	1442882	VWA1	von Willebrand factor A domain containing 1 [Source:HGNC Symbol;Acc:HGNC:30910]	GO:0005201(extracellular matrix structural constituent);GO:0005515(protein binding);GO:0005576(extracellular region);GO:0005604(basement membrane);GO:0005614(interstitial matrix);GO:0005615(extracellular space);GO:0005788(endoplasmic reticulum lumen);GO:0030198(extracellular matrix organization);GO:0031012(extracellular matrix);GO:0042802(identical protein binding);GO:0048266(behavioral response …	NA
chr1	1442312	1442462	151	+	4.32912	3.01995e-06	3.54813e-05	3'UTR	ENST00000476993	protein_coding	ENSG00000179403	chr1	1434861	1442882	VWA1	von Willebrand factor A domain containing 1 [Source:HGNC Symbol;Acc:HGNC:30910]	GO:0005201(extracellular matrix structural constituent);GO:0005515(protein binding);GO:0005576(extracellular region);GO:0005604(basement membrane);GO:0005614(interstitial matrix);GO:0005615(extracellular space);GO:0005788(endoplasmic reticulum lumen);GO:0030198(extracellular matrix organization);GO:0031012(extracellular matrix);GO:0042802(identical protein binding);GO:0048266(behavioral response …	NA
chr1	1477307	1478102	796	+	2.05658	0.00239883	0.0190546	exonic	ENST00000308647	protein_coding	ENSG00000160072	chr1	1471765	1497848	ATAD3B	ATPase family AAA domain containing 3B [Source:HGNC Symbol;Acc:HGNC:24007]	GO:0000166(nucleotide binding);GO:0005524(ATP binding);GO:0005739(mitochondrion);GO:0005743(mitochondrial inner membrane);GO:0005886(plasma membrane);GO:0007005(mitochondrion organization);GO:0016020(membrane);GO:0016887(ATP hydrolysis activity);GO:0030667(secretory granule membrane);GO:0101003(ficolin-1-rich granule membrane)	NA
chr1	1575415	1575560	146	+	3.926	9.33254e-05	0.000933254	ncRNA_exonic	ENST00000366221	retained_intron	ENSG00000215014	chr1	1574102	1577075	ENSG00000215014	novel transcript	NA	NA
chr1	1615483	1615879	397	+	4.16993	1.34896e-05	0.000144544	5'UTR	ENST00000355826	protein_coding	ENSG00000197530	chr1	1615454	1630605	MIB2	MIB E3 ubiquitin protein ligase 2 [Source:HGNC Symbol;Acc:HGNC:30577]	GO:0000151(ubiquitin ligase complex);GO:0003779(actin binding);GO:0004842(ubiquitin-protein transferase activity);GO:0005515(protein binding);GO:0005737(cytoplasm);GO:0005768(endosome);GO:0005769(early endosome);GO:0005829(cytosol);GO:0007219(Notch signaling pathway);GO:0008270(zinc ion binding);GO:0016567(protein ubiquitination);GO:0016740(transferase activity);GO:0043123(positive regulation of …	NA
chr1	1625468	1625619	152	+	3.76553	1e-10	1.44544e-09	3'UTR	ENST00000489635	nonsense_mediated_decay	ENSG00000197530	chr1	1615454	1630605	MIB2	MIB E3 ubiquitin protein ligase 2 [Source:HGNC Symbol;Acc:HGNC:30577]	GO:0000151(ubiquitin ligase complex);GO:0003779(actin binding);GO:0004842(ubiquitin-protein transferase activity);GO:0005515(protein binding);GO:0005737(cytoplasm);GO:0005768(endosome);GO:0005769(early endosome);GO:0005829(cytosol);GO:0007219(Notch signaling pathway);GO:0008270(zinc ion binding);GO:0016567(protein ubiquitination);GO:0016740(transferase activity);GO:0043123(positive regulation of …	NA
chr1	1625948	1626039	92	+	1.80323	3.16228e-13	5.01187e-12	intronic	ENST00000355826	protein_coding	ENSG00000197530	chr1	1615454	1630605	MIB2	MIB E3 ubiquitin protein ligase 2 [Source:HGNC Symbol;Acc:HGNC:30577]	GO:0000151(ubiquitin ligase complex);GO:0003779(actin binding);GO:0004842(ubiquitin-protein transferase activity);GO:0005515(protein binding);GO:0005737(cytoplasm);GO:0005768(endosome);GO:0005769(early endosome);GO:0005829(cytosol);GO:0007219(Notch signaling pathway);GO:0008270(zinc ion binding);GO:0016567(protein ubiquitination);GO:0016740(transferase activity);GO:0043123(positive regulation of …	NA
chr1	1628254	1628315	62	+	0.650765	0.011749	0.0794328	3'UTR	ENST00000489635	nonsense_mediated_decay	ENSG00000197530	chr1	1615454	1630605	MIB2	MIB E3 ubiquitin protein ligase 2 [Source:HGNC Symbol;Acc:HGNC:30577]	GO:0000151(ubiquitin ligase complex);GO:0003779(actin binding);GO:0004842(ubiquitin-protein transferase activity);GO:0005515(protein binding);GO:0005737(cytoplasm);GO:0005768(endosome);GO:0005769(early endosome);GO:0005829(cytosol);GO:0007219(Notch signaling pathway);GO:0008270(zinc ion binding);GO:0016567(protein ubiquitination);GO:0016740(transferase activity);GO:0043123(positive regulation of …	NA
chr1	1628674	1629046	373	+	1.90304	6.45654e-06	7.24436e-05	3'UTR	ENST00000489635	nonsense_mediated_decay	ENSG00000197530	chr1	1615454	1630605	MIB2	MIB E3 ubiquitin protein ligase 2 [Source:HGNC Symbol;Acc:HGNC:30577]	GO:0000151(ubiquitin ligase complex);GO:0003779(actin binding);GO:0004842(ubiquitin-protein transferase activity);GO:0005515(protein binding);GO:0005737(cytoplasm);GO:0005768(endosome);GO:0005769(early endosome);GO:0005829(cytosol);GO:0007219(Notch signaling pathway);GO:0008270(zinc ion binding);GO:0016567(protein ubiquitination);GO:0016740(transferase activity);GO:0043123(positive regulation of …	NA
chr1	1629105	1629166	62	+	2.79286	0.000144544	0.00138038	3'UTR	ENST00000489635	nonsense_mediated_decay	ENSG00000197530	chr1	1615454	1630605	MIB2	MIB E3 ubiquitin protein ligase 2 [Source:HGNC Symbol;Acc:HGNC:30577]	GO:0000151(ubiquitin ligase complex);GO:0003779(actin binding);GO:0004842(ubiquitin-protein transferase activity);GO:0005515(protein binding);GO:0005737(cytoplasm);GO:0005768(endosome);GO:0005769(early endosome);GO:0005829(cytosol);GO:0007219(Notch signaling pathway);GO:0008270(zinc ion binding);GO:0016567(protein ubiquitination);GO:0016740(transferase activity);GO:0043123(positive regulation of …	NA
chr1	1662345	1662574	230	+	1.4489	1.99526e-14	3.98107e-13	ncRNA_exonic	ENST00000607013	lncRNA	ENSG00000272004	chr1	1659325	1662602	ENSG00000272004	novel transcript, antisense to SLC35E2B	NA	NA
chr1	1672645	1673123	479	+	3.08916	3.98107e-93	3.16228e-91	ncRNA_exonic	ENST00000596308	processed_transcript	ENSG00000269737	chr1	1671990	1674397	ENSG00000269737	ribosomal protein S7 (RPS7) pseudogene	NA	NA
chr1	1674009	1674069	61	+	1.78241	1.58489e-11	2.75423e-10	ncRNA_exonic	ENST00000597891	transcribed_processed_pseudogene	ENSG00000269737	chr1	1671990	1674397	ENSG00000269737	ribosomal protein S7 (RPS7) pseudogene	NA	NA
chr1	2184632	2185245	614	+	2.09761	7.94328e-17	1.58489e-15	3'UTR	ENST00000478770	nonsense_mediated_decay	ENSG00000067606	chr1	2050411	2185395	PRKCZ	protein kinase C zeta [Source:HGNC Symbol;Acc:HGNC:9412]	GO:0000166(nucleotide binding);GO:0000226(microtubule cytoskeleton organization);GO:0001725(stress fiber);GO:0001954(positive regulation of cell-matrix adhesion);GO:0004672(protein kinase activity);GO:0004674(protein serine/threonine kinase activity);GO:0004697(protein kinase C activity);GO:0004698(calcium-dependent protein kinase C activity);GO:0004712(protein serine/threonine/tyrosine kinase ac…	04015(Rap1 signaling pathway);04062(Chemokine signaling pathway);04071(Sphingolipid signaling pathway);04144(Endocytosis);04360(Axon guidance);04390(Hippo signaling pathway);04530(Tight junction);04611(Platelet activation);04910(Insulin signaling pathway);04926(Relaxin signaling pathway);04930(Type II diabetes mellitus);04931(Insulin resistance);04933(AGE-RAGE signaling pathway in diabetic compli…
chr1	2229185	2229695	511	+	2.91265	6.30957e-53	3.16228e-51	exonic	ENST00000378536	protein_coding	ENSG00000157933	chr1	2228319	2310213	SKI	SKI proto-oncogene [Source:HGNC Symbol;Acc:HGNC:10896]	GO:0000122(negative regulation of transcription by RNA polymerase II);GO:0000978(RNA polymerase II cis-regulatory region sequence-specific DNA binding);GO:0000981(DNA-binding transcription factor activity, RNA polymerase II-specific);GO:0001227(DNA-binding transcription repressor activity, RNA polymerase II-specific);GO:0001843(neural tube closure);GO:0002089(lens morphogenesis in camera-type eye…	NA
chr1	2306863	2308419	1557	+	3.81762	0	0	3'UTR	ENST00000378536	protein_coding	ENSG00000157933	chr1	2228319	2310213	SKI	SKI proto-oncogene [Source:HGNC Symbol;Acc:HGNC:10896]	GO:0000122(negative regulation of transcription by RNA polymerase II);GO:0000978(RNA polymerase II cis-regulatory region sequence-specific DNA binding);GO:0000981(DNA-binding transcription factor activity, RNA polymerase II-specific);GO:0001227(DNA-binding transcription repressor activity, RNA polymerase II-specific);GO:0001843(neural tube closure);GO:0002089(lens morphogenesis in camera-type eye…	NA
chr1	2321591	2321652	62	+	1.88362	0.0190546	0.120504	ncRNA_exonic	ENST00000661319	lncRNA	ENSG00000287356	chr1	2315040	2323085	ENSG00000287356	novel transcript, antisense to MORN1	NA	NA
chr1	2402324	2403406	1083	+	1.93357	1.25893e-39	3.98107e-38	3'UTR	ENST00000378512	protein_coding	ENSG00000157916	chr1	2391775	2405442	RER1	retention in endoplasmic reticulum sorting receptor 1 [Source:HGNC Symbol;Acc:HGNC:30309]	GO:0000139(Golgi membrane);GO:0003674(molecular_function);GO:0005515(protein binding);GO:0005737(cytoplasm);GO:0005783(endoplasmic reticulum);GO:0005793(endoplasmic reticulum-Golgi intermediate compartment);GO:0005794(Golgi apparatus);GO:0005886(plasma membrane);GO:0006621(protein retention in ER lumen);GO:0006890(retrograde vesicle-mediated transport, Golgi to endoplasmic reticulum);GO:0007528(n…	NA
chr1	2403495	2403556	62	+	0.895303	0.0042658	0.0323594	3'UTR	ENST00000378512	protein_coding	ENSG00000157916	chr1	2391775	2405442	RER1	retention in endoplasmic reticulum sorting receptor 1 [Source:HGNC Symbol;Acc:HGNC:30309]	GO:0000139(Golgi membrane);GO:0003674(molecular_function);GO:0005515(protein binding);GO:0005737(cytoplasm);GO:0005783(endoplasmic reticulum);GO:0005793(endoplasmic reticulum-Golgi intermediate compartment);GO:0005794(Golgi apparatus);GO:0005886(plasma membrane);GO:0006621(protein retention in ER lumen);GO:0006890(retrograde vesicle-mediated transport, Golgi to endoplasmic reticulum);GO:0007528(n…	NA
chr1	2405231	2405442	212	+	1.52607	1.02329e-10	1.58489e-09	3'UTR	ENST00000378513	protein_coding	ENSG00000157916	chr1	2391775	2405442	RER1	retention in endoplasmic reticulum sorting receptor 1 [Source:HGNC Symbol;Acc:HGNC:30309]	GO:0000139(Golgi membrane);GO:0003674(molecular_function);GO:0005515(protein binding);GO:0005737(cytoplasm);GO:0005783(endoplasmic reticulum);GO:0005793(endoplasmic reticulum-Golgi intermediate compartment);GO:0005794(Golgi apparatus);GO:0005886(plasma membrane);GO:0006621(protein retention in ER lumen);GO:0006890(retrograde vesicle-mediated transport, Golgi to endoplasmic reticulum);GO:0007528(n…	NA
chr1	2504064	2505113	1050	+	4.82782	1.99526e-46	7.94328e-45	3'UTR	ENST00000449969	protein_coding	ENSG00000149527	chr1	2425980	2505532	PLCH2	phospholipase C eta 2 [Source:HGNC Symbol;Acc:HGNC:29037]	GO:0004435(phosphatidylinositol phospholipase C activity);GO:0004629(phospholipase C activity);GO:0005509(calcium ion binding);GO:0005575(cellular_component);GO:0005737(cytoplasm);GO:0005886(plasma membrane);GO:0006629(lipid metabolic process);GO:0007165(signal transduction);GO:0008081(phosphoric diester hydrolase activity);GO:0016020(membrane);GO:0016042(lipid catabolic process);GO:0016787(hydro…	00562(Inositol phosphate metabolism);01100(Metabolic pathways)
chr1	2546841	2547107	267	+	2.43296	1.86209e-05	0.000199526	ncRNA_exonic	ENST00000606645	lncRNA	ENSG00000272449	chr1	2530064	2547471	ENSG00000272449	novel transcript	NA	NA
chr1	2556179	2556409	231	+	0.594549	0.0018197	0.0144544	5'UTR	ENST00000355716	protein_coding	ENSG00000157873	chr1	2555639	2565382	TNFRSF14	TNF receptor superfamily member 14 [Source:HGNC Symbol;Acc:HGNC:11912]	GO:0001618(virus receptor activity);GO:0002250(adaptive immune response);GO:0002376(immune system process);GO:0002720(positive regulation of cytokine production involved in immune response);GO:0005031(tumor necrosis factor receptor activity);GO:0005515(protein binding);GO:0005886(plasma membrane);GO:0006955(immune response);GO:0007166(cell surface receptor signaling pathway);GO:0009897(external s…	04060(Cytokine-cytokine receptor interaction);04061(Viral protein interaction with cytokine and cytokine receptor);05168(Herpes simplex virus 1 infection)
chr1	2558923	2559193	271	+	1.7137	3.98107e-18	1e-16	intronic	ENST00000355716	protein_coding	ENSG00000157873	chr1	2555639	2565382	TNFRSF14	TNF receptor superfamily member 14 [Source:HGNC Symbol;Acc:HGNC:11912]	GO:0001618(virus receptor activity);GO:0002250(adaptive immune response);GO:0002376(immune system process);GO:0002720(positive regulation of cytokine production involved in immune response);GO:0005031(tumor necrosis factor receptor activity);GO:0005515(protein binding);GO:0005886(plasma membrane);GO:0006955(immune response);GO:0007166(cell surface receptor signaling pathway);GO:0009897(external s…	04060(Cytokine-cytokine receptor interaction);04061(Viral protein interaction with cytokine and cytokine receptor);05168(Herpes simplex virus 1 infection)
chr1	2559341	2559522	182	+	2	7.94328e-26	1.99526e-24	intronic	ENST00000355716	protein_coding	ENSG00000157873	chr1	2555639	2565382	TNFRSF14	TNF receptor superfamily member 14 [Source:HGNC Symbol;Acc:HGNC:11912]	GO:0001618(virus receptor activity);GO:0002250(adaptive immune response);GO:0002376(immune system process);GO:0002720(positive regulation of cytokine production involved in immune response);GO:0005031(tumor necrosis factor receptor activity);GO:0005515(protein binding);GO:0005886(plasma membrane);GO:0006955(immune response);GO:0007166(cell surface receptor signaling pathway);GO:0009897(external s…	04060(Cytokine-cytokine receptor interaction);04061(Viral protein interaction with cytokine and cytokine receptor);05168(Herpes simplex virus 1 infection)
chr1	2561320	2561441	122	+	1.4957	6.45654e-08	8.51138e-07	intronic	ENST00000355716	protein_coding	ENSG00000157873	chr1	2555639	2565382	TNFRSF14	TNF receptor superfamily member 14 [Source:HGNC Symbol;Acc:HGNC:11912]	GO:0001618(virus receptor activity);GO:0002250(adaptive immune response);GO:0002376(immune system process);GO:0002720(positive regulation of cytokine production involved in immune response);GO:0005031(tumor necrosis factor receptor activity);GO:0005515(protein binding);GO:0005886(plasma membrane);GO:0006955(immune response);GO:0007166(cell surface receptor signaling pathway);GO:0009897(external s…	04060(Cytokine-cytokine receptor interaction);04061(Viral protein interaction with cytokine and cytokine receptor);05168(Herpes simplex virus 1 infection)
chr1	2563142	2563412	271	+	1.46467	6.30957e-31	1.99526e-29	stop_codon	ENST00000355716	protein_coding	ENSG00000157873	chr1	2555639	2565382	TNFRSF14	TNF receptor superfamily member 14 [Source:HGNC Symbol;Acc:HGNC:11912]	GO:0001618(virus receptor activity);GO:0002250(adaptive immune response);GO:0002376(immune system process);GO:0002720(positive regulation of cytokine production involved in immune response);GO:0005031(tumor necrosis factor receptor activity);GO:0005515(protein binding);GO:0005886(plasma membrane);GO:0006955(immune response);GO:0007166(cell surface receptor signaling pathway);GO:0009897(external s…	04060(Cytokine-cytokine receptor interaction);04061(Viral protein interaction with cytokine and cytokine receptor);05168(Herpes simplex virus 1 infection)
chr1	2563531	2563801	271	+	2.15381	1.99526e-31	5.01187e-30	3'UTR	ENST00000355716	protein_coding	ENSG00000157873	chr1	2555639	2565382	TNFRSF14	TNF receptor superfamily member 14 [Source:HGNC Symbol;Acc:HGNC:11912]	GO:0001618(virus receptor activity);GO:0002250(adaptive immune response);GO:0002376(immune system process);GO:0002720(positive regulation of cytokine production involved in immune response);GO:0005031(tumor necrosis factor receptor activity);GO:0005515(protein binding);GO:0005886(plasma membrane);GO:0006955(immune response);GO:0007166(cell surface receptor signaling pathway);GO:0009897(external s…	04060(Cytokine-cytokine receptor interaction);04061(Viral protein interaction with cytokine and cytokine receptor);05168(Herpes simplex virus 1 infection)
chr1	2569062	2569122	61	+	1.39506	0.0331131	0.194536	ncRNA_exonic	ENST00000456687	TEC	ENSG00000225931	chr1	2566410	2569888	ENSG00000225931	novel transcript	NA	NA
chr1	2569327	2569476	150	+	1.79077	0.0017378	0.0141254	ncRNA_exonic	ENST00000456687	TEC	ENSG00000225931	chr1	2566410	2569888	ENSG00000225931	novel transcript	NA	NA
chr1	2569740	2569859	120	+	3.56071	3.23594e-05	0.000338844	ncRNA_exonic	ENST00000456687	TEC	ENSG00000225931	chr1	2566410	2569888	ENSG00000225931	novel transcript	NA	NA
chr1	2581619	2584176	2558	+	1.59455	2.0893e-10	3.23594e-09	ncRNA_exonic	ENST00000424215	lncRNA	ENSG00000228037	chr1	2581560	2584533	ENSG00000228037	novel transcript	NA	NA
chr1	2591200	2591290	91	+	0.963474	0.00011749	0.00114815	3'UTR	ENST00000378424	protein_coding	ENSG00000157870	chr1	2586491	2591469	PRXL2B	peroxiredoxin like 2B [Source:HGNC Symbol;Acc:HGNC:28390]	GO:0001516(prostaglandin biosynthetic process);GO:0005515(protein binding);GO:0005737(cytoplasm);GO:0005783(endoplasmic reticulum);GO:0005829(cytosol);GO:0006629(lipid metabolic process);GO:0006631(fatty acid metabolic process);GO:0006633(fatty acid biosynthetic process);GO:0006693(prostaglandin metabolic process);GO:0016209(antioxidant activity);GO:0016491(oxidoreductase activity);GO:0016616(oxi…	00590(Arachidonic acid metabolism);01100(Metabolic pathways)
chr1	3628645	3628912	268	+	2.10434	5.01187e-24	1.25893e-22	3'UTR	ENST00000344579	protein_coding	ENSG00000158109	chr1	3625015	3630127	TPRG1L	tumor protein p63 regulated 1 like [Source:HGNC Symbol;Acc:HGNC:27007]	GO:0003674(molecular_function);GO:0005737(cytoplasm);GO:0008021(synaptic vesicle);GO:0008150(biological_process);GO:0016020(membrane);GO:0030054(cell junction);GO:0030672(synaptic vesicle membrane);GO:0031410(cytoplasmic vesicle);GO:0042995(cell projection);GO:0044305(calyx of Held);GO:0045202(synapse);GO:0048786(presynaptic active zone);GO:0051966(regulation of synaptic transmission, glutamaterg…	NA
chr1	3629889	3630038	150	+	1.28096	2.39883e-07	3.0903e-06	3'UTR	ENST00000344579	protein_coding	ENSG00000158109	chr1	3625015	3630127	TPRG1L	tumor protein p63 regulated 1 like [Source:HGNC Symbol;Acc:HGNC:27007]	GO:0003674(molecular_function);GO:0005737(cytoplasm);GO:0008021(synaptic vesicle);GO:0008150(biological_process);GO:0016020(membrane);GO:0030054(cell junction);GO:0030672(synaptic vesicle membrane);GO:0031410(cytoplasmic vesicle);GO:0042995(cell projection);GO:0044305(calyx of Held);GO:0045202(synapse);GO:0048786(presynaptic active zone);GO:0051966(regulation of synaptic transmission, glutamaterg…	NA
chr1	3733027	3733776	750	+	4.19377	1e-176	1e-174	3'UTR	ENST00000354437	protein_coding	ENSG00000078900	chr1	3652516	3736201	TP73	tumor protein p73 [Source:HGNC Symbol;Acc:HGNC:12003]	GO:0000785(chromatin);GO:0000976(transcription cis-regulatory region binding);GO:0000978(RNA polymerase II cis-regulatory region sequence-specific DNA binding);GO:0000981(DNA-binding transcription factor activity, RNA polymerase II-specific);GO:0001222(transcription corepressor binding);GO:0001228(DNA-binding transcription activator activity, RNA polymerase II-specific);GO:0001822(kidney developm…	04115(p53 signaling pathway);04390(Hippo signaling pathway);04722(Neurotrophin signaling pathway);05162(Measles)
chr1	3746489	3747910	1422	+	2.61824	5.01187e-18	1.25893e-16	upstream	ENST00000648526	processed_transcript	-	-	-	-	NA	NA	NA	NA
chr1	3775835	3775982	148	+	1.97453	0.000398107	0.00363078	stop_codon	ENST00000444870	protein_coding	ENSG00000235169	chr1	3772749	3775982	SMIM1	small integral membrane protein 1 (Vel blood group) [Source:HGNC Symbol;Acc:HGNC:44204]	GO:0005515(protein binding);GO:0005886(plasma membrane);GO:0009986(cell surface);GO:0016020(membrane);GO:0016021(integral component of membrane);GO:0042803(protein homodimerization activity)	NA
chr1	3785066	3785302	237	+	2.51602	3.01995e-08	4.0738e-07	ncRNA_exonic	ENST00000607459	lncRNA	ENSG00000272153	chr1	3785008	3785538	ENSG00000272153	novel transcript, antisense to LRRC47	NA	NA
chr1	3873110	3883689	10580	+	2.44361	3.16228e-11	4.7863e-10	3'UTR	ENST00000339350	nonsense_mediated_decay	ENSG00000169598	chr1	3857267	3885429	DFFB	DNA fragmentation factor subunit beta [Source:HGNC Symbol;Acc:HGNC:2773]	GO:0000785(chromatin);GO:0003677(DNA binding);GO:0004518(nuclease activity);GO:0004520(endodeoxyribonuclease activity);GO:0004536(deoxyribonuclease activity);GO:0005515(protein binding);GO:0005634(nucleus);GO:0005654(nucleoplasm);GO:0005730(nucleolus);GO:0005737(cytoplasm);GO:0005829(cytosol);GO:0006308(DNA catabolic process);GO:0006309(apoptotic DNA fragmentation);GO:0006915(apoptotic process);G…	04210(Apoptosis)
chr1	3916475	3916626	152	+	2.64155	0.000218776	0.00204174	ncRNA_exonic	ENST00000442673	lncRNA	ENSG00000236423	chr1	3900347	3917225	LINC01134	long intergenic non-protein coding RNA 1134 [Source:HGNC Symbol;Acc:HGNC:49449]	NA	NA
chr1	5992687	5995882	3196	+	2.92979	0.00030903	0.00281838	5'UTR	ENST00000341524	protein_coding	ENSG00000069424	chr1	5990927	6101193	KCNAB2	potassium voltage-gated channel subfamily A regulatory beta subunit 2 [Source:HGNC Symbol;Acc:HGNC:6229]	GO:0004033(aldo-keto reductase (NADP) activity);GO:0005244(voltage-gated ion channel activity);GO:0005249(voltage-gated potassium channel activity);GO:0005515(protein binding);GO:0005737(cytoplasm);GO:0005829(cytosol);GO:0005856(cytoskeleton);GO:0005874(microtubule);GO:0005886(plasma membrane);GO:0006811(ion transport);GO:0006813(potassium ion transport);GO:0008076(voltage-gated potassium channel…	NA
chr1	6096752	6097475	724	+	1.80323	2.51189e-23	6.30957e-22	3'UTR	ENST00000662815	nonsense_mediated_decay	ENSG00000069424	chr1	5990927	6101193	KCNAB2	potassium voltage-gated channel subfamily A regulatory beta subunit 2 [Source:HGNC Symbol;Acc:HGNC:6229]	GO:0004033(aldo-keto reductase (NADP) activity);GO:0005244(voltage-gated ion channel activity);GO:0005249(voltage-gated potassium channel activity);GO:0005515(protein binding);GO:0005737(cytoplasm);GO:0005829(cytosol);GO:0005856(cytoskeleton);GO:0005874(microtubule);GO:0005886(plasma membrane);GO:0006811(ion transport);GO:0006813(potassium ion transport);GO:0008076(voltage-gated potassium channel…	NA
chr1	6098463	6099154	692	+	3.01614	1e-254	1e-251	3'UTR	ENST00000602612	protein_coding	ENSG00000069424	chr1	5990927	6101193	KCNAB2	potassium voltage-gated channel subfamily A regulatory beta subunit 2 [Source:HGNC Symbol;Acc:HGNC:6229]	GO:0004033(aldo-keto reductase (NADP) activity);GO:0005244(voltage-gated ion channel activity);GO:0005249(voltage-gated potassium channel activity);GO:0005515(protein binding);GO:0005737(cytoplasm);GO:0005829(cytosol);GO:0005856(cytoskeleton);GO:0005874(microtubule);GO:0005886(plasma membrane);GO:0006811(ion transport);GO:0006813(potassium ion transport);GO:0008076(voltage-gated potassium channel…	NA
chr1	6099393	6099574	182	+	1.98914	7.94328e-16	1.58489e-14	3'UTR	ENST00000164247	protein_coding	ENSG00000069424	chr1	5990927	6101193	KCNAB2	potassium voltage-gated channel subfamily A regulatory beta subunit 2 [Source:HGNC Symbol;Acc:HGNC:6229]	GO:0004033(aldo-keto reductase (NADP) activity);GO:0005244(voltage-gated ion channel activity);GO:0005249(voltage-gated potassium channel activity);GO:0005515(protein binding);GO:0005737(cytoplasm);GO:0005829(cytosol);GO:0005856(cytoskeleton);GO:0005874(microtubule);GO:0005886(plasma membrane);GO:0006811(ion transport);GO:0006813(potassium ion transport);GO:0008076(voltage-gated potassium channel…	NA
chr1	6207725	6207846	122	+	1.40599	0.00158489	0.0131826	intronic	ENST00000377939	protein_coding	ENSG00000158286	chr1	6205475	6221299	RNF207	ring finger protein 207 [Source:HGNC Symbol;Acc:HGNC:32947]	GO:0005515(protein binding);GO:0005737(cytoplasm);GO:0008270(zinc ion binding);GO:0010628(positive regulation of gene expression);GO:0030544(Hsp70 protein binding);GO:0044325(transmembrane transporter binding);GO:0046872(metal ion binding);GO:0048471(perinuclear region of cytoplasm);GO:0051087(chaperone binding);GO:0055117(regulation of cardiac muscle contraction);GO:0086019(cell-cell signaling i…	NA
chr1	6210583	6210704	122	+	1.05658	0.000501187	0.00446684	intronic	ENST00000377939	protein_coding	ENSG00000158286	chr1	6205475	6221299	RNF207	ring finger protein 207 [Source:HGNC Symbol;Acc:HGNC:32947]	GO:0005515(protein binding);GO:0005737(cytoplasm);GO:0008270(zinc ion binding);GO:0010628(positive regulation of gene expression);GO:0030544(Hsp70 protein binding);GO:0044325(transmembrane transporter binding);GO:0046872(metal ion binding);GO:0048471(perinuclear region of cytoplasm);GO:0051087(chaperone binding);GO:0055117(regulation of cardiac muscle contraction);GO:0086019(cell-cell signaling i…	NA
chr1	6219709	6219830	122	+	1.88362	3.89045e-05	0.00040738	3'UTR	ENST00000377939	protein_coding	ENSG00000158286	chr1	6205475	6221299	RNF207	ring finger protein 207 [Source:HGNC Symbol;Acc:HGNC:32947]	GO:0005515(protein binding);GO:0005737(cytoplasm);GO:0008270(zinc ion binding);GO:0010628(positive regulation of gene expression);GO:0030544(Hsp70 protein binding);GO:0044325(transmembrane transporter binding);GO:0046872(metal ion binding);GO:0048471(perinuclear region of cytoplasm);GO:0051087(chaperone binding);GO:0055117(regulation of cardiac muscle contraction);GO:0086019(cell-cell signaling i…	NA
chr1	6220309	6220400	92	+	1.21412	1.38038e-06	1.65959e-05	3'UTR	ENST00000377939	protein_coding	ENSG00000158286	chr1	6205475	6221299	RNF207	ring finger protein 207 [Source:HGNC Symbol;Acc:HGNC:32947]	GO:0005515(protein binding);GO:0005737(cytoplasm);GO:0008270(zinc ion binding);GO:0010628(positive regulation of gene expression);GO:0030544(Hsp70 protein binding);GO:0044325(transmembrane transporter binding);GO:0046872(metal ion binding);GO:0048471(perinuclear region of cytoplasm);GO:0051087(chaperone binding);GO:0055117(regulation of cardiac muscle contraction);GO:0086019(cell-cell signaling i…	NA
chr1	6454433	6454493	61	+	1.05658	0.0354813	0.206063	exonic	ENST00000636330	protein_coding	ENSG00000187017	chr1	6424776	6461367	ESPN	espin [Source:HGNC Symbol;Acc:HGNC:13281]	GO:0003779(actin binding);GO:0005515(protein binding);GO:0005737(cytoplasm);GO:0005856(cytoskeleton);GO:0005902(microvillus);GO:0005903(brush border);GO:0007605(sensory perception of sound);GO:0017124(SH3 domain binding);GO:0030034(microvillar actin bundle assembly);GO:0031941(filamentous actin);GO:0032420(stereocilium);GO:0032426(stereocilium tip);GO:0042995(cell projection);GO:0051015(actin fil…	NA
chr1	6461216	6461367	152	+	1.27501	0.00030903	0.00288403	3'UTR	ENST00000434576	protein_coding	ENSG00000187017	chr1	6424776	6461367	ESPN	espin [Source:HGNC Symbol;Acc:HGNC:13281]	GO:0003779(actin binding);GO:0005515(protein binding);GO:0005737(cytoplasm);GO:0005856(cytoskeleton);GO:0005902(microvillus);GO:0005903(brush border);GO:0007605(sensory perception of sound);GO:0017124(SH3 domain binding);GO:0030034(microvillar actin bundle assembly);GO:0031941(filamentous actin);GO:0032420(stereocilium);GO:0032426(stereocilium tip);GO:0042995(cell projection);GO:0051015(actin fil…	NA
chr1	6580696	6581234	539	+	3.26153	3.16228e-96	2.51189e-94	exonic	ENST00000319084	protein_coding	ENSG00000204859	chr1	6579994	6589280	ZBTB48	zinc finger and BTB domain containing 48 [Source:HGNC Symbol;Acc:HGNC:4930]	GO:0000781(chromosome, telomeric region);GO:0000976(transcription cis-regulatory region binding);GO:0000978(RNA polymerase II cis-regulatory region sequence-specific DNA binding);GO:0003677(DNA binding);GO:0003691(double-stranded telomeric DNA binding);GO:0003700(DNA-binding transcription factor activity);GO:0005515(protein binding);GO:0005634(nucleus);GO:0005694(chromosome);GO:0006357(regulation…	NA
chr1	6588951	6589280	330	+	2.87774	1e-35	3.16228e-34	3'UTR	ENST00000466813	nonsense_mediated_decay	ENSG00000204859	chr1	6579994	6589280	ZBTB48	zinc finger and BTB domain containing 48 [Source:HGNC Symbol;Acc:HGNC:4930]	GO:0000781(chromosome, telomeric region);GO:0000976(transcription cis-regulatory region binding);GO:0000978(RNA polymerase II cis-regulatory region sequence-specific DNA binding);GO:0003677(DNA binding);GO:0003691(double-stranded telomeric DNA binding);GO:0003700(DNA-binding transcription factor activity);GO:0005515(protein binding);GO:0005634(nucleus);GO:0005694(chromosome);GO:0006357(regulation…	NA
chr1	6620010	6620159	150	+	1.91839	3.16228e-06	3.63078e-05	exonic	ENST00000377648	protein_coding	ENSG00000116273	chr1	6613731	6624030	PHF13	PHD finger protein 13 [Source:HGNC Symbol;Acc:HGNC:22983]	GO:0000278(mitotic cell cycle);GO:0003682(chromatin binding);GO:0005634(nucleus);GO:0005654(nucleoplasm);GO:0006325(chromatin organization);GO:0007049(cell cycle);GO:0007059(chromosome segregation);GO:0007076(mitotic chromosome condensation);GO:0030261(chromosome condensation);GO:0035064(methylated histone binding);GO:0046872(metal ion binding);GO:0051301(cell division)	NA
chr1	6620218	6621947	1730	+	4.18587	1e-92	1e-90	stop_codon	ENST00000377648	protein_coding	ENSG00000116273	chr1	6613731	6624030	PHF13	PHD finger protein 13 [Source:HGNC Symbol;Acc:HGNC:22983]	GO:0000278(mitotic cell cycle);GO:0003682(chromatin binding);GO:0005634(nucleus);GO:0005654(nucleoplasm);GO:0006325(chromatin organization);GO:0007049(cell cycle);GO:0007059(chromosome segregation);GO:0007076(mitotic chromosome condensation);GO:0030261(chromosome condensation);GO:0035064(methylated histone binding);GO:0046872(metal ion binding);GO:0051301(cell division)	NA
chr1	6632826	6633216	391	+	3.09424	5.01187e-30	1.25893e-28	3'UTR	ENST00000472925	protein_coding	ENSG00000041988	chr1	6624868	6635586	THAP3	THAP domain containing 3 [Source:HGNC Symbol;Acc:HGNC:20855]	GO:0003677(DNA binding);GO:0005515(protein binding);GO:0045944(positive regulation of transcription by RNA polymerase II);GO:0046872(metal ion binding)	NA
chr1	6634867	6635138	272	+	1.17632	5.88844e-10	8.91251e-09	3'UTR	ENST00000377627	protein_coding	ENSG00000041988	chr1	6624868	6635586	THAP3	THAP domain containing 3 [Source:HGNC Symbol;Acc:HGNC:20855]	GO:0003677(DNA binding);GO:0005515(protein binding);GO:0045944(positive regulation of transcription by RNA polymerase II);GO:0046872(metal ion binding)	NA
chr1	6887714	6887835	122	+	2.29866	1.8197e-08	2.51189e-07	3'UTR	ENST00000461311	nonsense_mediated_decay	ENSG00000171735	chr1	6785454	7769706	CAMTA1	calmodulin binding transcription activator 1 [Source:HGNC Symbol;Acc:HGNC:18806]	GO:0003677(DNA binding);GO:0003690(double-stranded DNA binding);GO:0003712(transcription coregulator activity);GO:0005515(protein binding);GO:0005634(nucleus);GO:0005730(nucleolus);GO:0005737(cytoplasm);GO:0005829(cytosol);GO:0006357(regulation of transcription by RNA polymerase II);GO:0035307(positive regulation of protein dephosphorylation);GO:0043565(sequence-specific DNA binding);GO:0045944(p…	NA
chr1	7766466	7766617	152	+	1.72683	0.000245471	0.00229087	3'UTR	ENST00000495233	nonsense_mediated_decay	ENSG00000171735	chr1	6785454	7769706	CAMTA1	calmodulin binding transcription activator 1 [Source:HGNC Symbol;Acc:HGNC:18806]	GO:0003677(DNA binding);GO:0003690(double-stranded DNA binding);GO:0003712(transcription coregulator activity);GO:0005515(protein binding);GO:0005634(nucleus);GO:0005730(nucleolus);GO:0005737(cytoplasm);GO:0005829(cytosol);GO:0006357(regulation of transcription by RNA polymerase II);GO:0035307(positive regulation of protein dephosphorylation);GO:0043565(sequence-specific DNA binding);GO:0045944(p…	NA
chr1	7766676	7766857	182	+	3.47249	0.00165959	0.0134896	3'UTR	ENST00000303635	protein_coding	ENSG00000171735	chr1	6785454	7769706	CAMTA1	calmodulin binding transcription activator 1 [Source:HGNC Symbol;Acc:HGNC:18806]	GO:0003677(DNA binding);GO:0003690(double-stranded DNA binding);GO:0003712(transcription coregulator activity);GO:0005515(protein binding);GO:0005634(nucleus);GO:0005730(nucleolus);GO:0005737(cytoplasm);GO:0005829(cytosol);GO:0006357(regulation of transcription by RNA polymerase II);GO:0035307(positive regulation of protein dephosphorylation);GO:0043565(sequence-specific DNA binding);GO:0045944(p…	NA
chr1	7772764	7773152	389	+	1.77821	6.0256e-09	8.51138e-08	5'UTR	ENST00000470357	protein_coding	ENSG00000049245	chr1	7771296	7781432	VAMP3	vesicle associated membrane protein 3 [Source:HGNC Symbol;Acc:HGNC:12644]	GO:0001921(positive regulation of receptor recycling);GO:0005484(SNAP receptor activity);GO:0005515(protein binding);GO:0005769(early endosome);GO:0005829(cytosol);GO:0005886(plasma membrane);GO:0006887(exocytosis);GO:0006904(vesicle docking involved in exocytosis);GO:0006906(vesicle fusion);GO:0009986(cell surface);GO:0015031(protein transport);GO:0016020(membrane);GO:0016021(integral component …	04130(SNARE interactions in vesicular transport);04145(Phagosome)
chr1	7827185	7827546	362	+	3.41954	3.98107e-40	1.25893e-38	exonic	ENST00000361923	protein_coding	ENSG00000049246	chr1	7784291	7845177	PER3	period circadian regulator 3 [Source:HGNC Symbol;Acc:HGNC:8847]	GO:0000122(negative regulation of transcription by RNA polymerase II);GO:0000976(transcription cis-regulatory region binding);GO:0001222(transcription corepressor binding);GO:0005515(protein binding);GO:0005634(nucleus);GO:0005737(cytoplasm);GO:0007623(circadian rhythm);GO:0019900(kinase binding);GO:0031625(ubiquitin protein ligase binding);GO:0032922(circadian regulation of gene expression);GO:0…	04710(Circadian rhythm);04713(Circadian entrainment)
chr1	8004595	8004835	241	+	2.64155	1.25893e-11	1.8197e-10	ncRNA_exonic	ENST00000641354	lncRNA	ENSG00000284747	chr1	7991134	8005312	ENSG00000284747	novel transcript, antisense to ERRFI1	NA	NA
chr1	8005043	8005163	121	+	2.71809	0.00186209	0.0147911	ncRNA_exonic	ENST00000641354	lncRNA	ENSG00000284747	chr1	7991134	8005312	ENSG00000284747	novel transcript, antisense to ERRFI1	NA	NA
chr1	8330759	8330820	62	+	3.72247	0.000398107	0.00363078	exonic	ENST00000289877	protein_coding	ENSG00000162426	chr1	8318114	8344167	SLC45A1	solute carrier family 45 member 1 [Source:HGNC Symbol;Acc:HGNC:17939]	GO:0005356(glucose:proton symporter activity);GO:0008506(sucrose:proton symporter activity);GO:0008643(carbohydrate transport);GO:0015293(symporter activity);GO:0015517(galactose:proton symporter activity);GO:0015757(galactose transmembrane transport);GO:0015770(sucrose transport);GO:0016020(membrane);GO:0016021(integral component of membrane);GO:0022857(transmembrane transporter activity);GO:005…	NA
chr1	9191514	9191754	241	+	2.02148	7.94328e-05	0.000776247	ncRNA_exonic	ENST00000412639	lncRNA	ENSG00000234546	chr1	9182004	9196284	LNCTAM34A	long non coding transcriptional activator of miR34a [Source:HGNC Symbol;Acc:HGNC:52548]	NA	NA
chr1	9235013	9239911	4899	+	2.79286	2.0893e-06	2.45471e-05	5'UTR	ENST00000377403	protein_coding	ENSG00000049239	chr1	9234774	9271337	H6PD	hexose-6-phosphate dehydrogenase/glucose 1-dehydrogenase [Source:HGNC Symbol;Acc:HGNC:4795]	GO:0003824(catalytic activity);GO:0004345(glucose-6-phosphate dehydrogenase activity);GO:0005737(cytoplasm);GO:0005739(mitochondrion);GO:0005783(endoplasmic reticulum);GO:0005788(endoplasmic reticulum lumen);GO:0005975(carbohydrate metabolic process);GO:0006006(glucose metabolic process);GO:0006098(pentose-phosphate shunt);GO:0006739(NADP metabolic process);GO:0006796(phosphate-containing compoun…	00030(Pentose phosphate pathway);01100(Metabolic pathways);01200(Carbon metabolism)
chr1	9239970	9245506	5537	+	3.6893	9.99999983659714e-317	9.99999999963881e-315	start_codon	ENST00000377403	protein_coding	ENSG00000049239	chr1	9234774	9271337	H6PD	hexose-6-phosphate dehydrogenase/glucose 1-dehydrogenase [Source:HGNC Symbol;Acc:HGNC:4795]	GO:0003824(catalytic activity);GO:0004345(glucose-6-phosphate dehydrogenase activity);GO:0005737(cytoplasm);GO:0005739(mitochondrion);GO:0005783(endoplasmic reticulum);GO:0005788(endoplasmic reticulum lumen);GO:0005975(carbohydrate metabolic process);GO:0006006(glucose metabolic process);GO:0006098(pentose-phosphate shunt);GO:0006739(NADP metabolic process);GO:0006796(phosphate-containing compoun…	00030(Pentose phosphate pathway);01100(Metabolic pathways);01200(Carbon metabolism)
chr1	9263544	9264294	751	+	3.06695	1.58489e-78	1e-76	exonic	ENST00000377403	protein_coding	ENSG00000049239	chr1	9234774	9271337	H6PD	hexose-6-phosphate dehydrogenase/glucose 1-dehydrogenase [Source:HGNC Symbol;Acc:HGNC:4795]	GO:0003824(catalytic activity);GO:0004345(glucose-6-phosphate dehydrogenase activity);GO:0005737(cytoplasm);GO:0005739(mitochondrion);GO:0005783(endoplasmic reticulum);GO:0005788(endoplasmic reticulum lumen);GO:0005975(carbohydrate metabolic process);GO:0006006(glucose metabolic process);GO:0006098(pentose-phosphate shunt);GO:0006739(NADP metabolic process);GO:0006796(phosphate-containing compoun…	00030(Pentose phosphate pathway);01100(Metabolic pathways);01200(Carbon metabolism)
chr1	9264622	9265463	842	+	2.75916	3.98107e-60	1.99526e-58	stop_codon	ENST00000377403	protein_coding	ENSG00000049239	chr1	9234774	9271337	H6PD	hexose-6-phosphate dehydrogenase/glucose 1-dehydrogenase [Source:HGNC Symbol;Acc:HGNC:4795]	GO:0003824(catalytic activity);GO:0004345(glucose-6-phosphate dehydrogenase activity);GO:0005737(cytoplasm);GO:0005739(mitochondrion);GO:0005783(endoplasmic reticulum);GO:0005788(endoplasmic reticulum lumen);GO:0005975(carbohydrate metabolic process);GO:0006006(glucose metabolic process);GO:0006098(pentose-phosphate shunt);GO:0006739(NADP metabolic process);GO:0006796(phosphate-containing compoun…	00030(Pentose phosphate pathway);01100(Metabolic pathways);01200(Carbon metabolism)
chr1	9265671	9265732	62	+	1.4957	0.000125893	0.00123027	3'UTR	ENST00000377403	protein_coding	ENSG00000049239	chr1	9234774	9271337	H6PD	hexose-6-phosphate dehydrogenase/glucose 1-dehydrogenase [Source:HGNC Symbol;Acc:HGNC:4795]	GO:0003824(catalytic activity);GO:0004345(glucose-6-phosphate dehydrogenase activity);GO:0005737(cytoplasm);GO:0005739(mitochondrion);GO:0005783(endoplasmic reticulum);GO:0005788(endoplasmic reticulum lumen);GO:0005975(carbohydrate metabolic process);GO:0006006(glucose metabolic process);GO:0006098(pentose-phosphate shunt);GO:0006739(NADP metabolic process);GO:0006796(phosphate-containing compoun…	00030(Pentose phosphate pathway);01100(Metabolic pathways);01200(Carbon metabolism)
chr1	9266960	9267081	122	+	2.0321	1.58489e-11	2.45471e-10	3'UTR	ENST00000377403	protein_coding	ENSG00000049239	chr1	9234774	9271337	H6PD	hexose-6-phosphate dehydrogenase/glucose 1-dehydrogenase [Source:HGNC Symbol;Acc:HGNC:4795]	GO:0003824(catalytic activity);GO:0004345(glucose-6-phosphate dehydrogenase activity);GO:0005737(cytoplasm);GO:0005739(mitochondrion);GO:0005783(endoplasmic reticulum);GO:0005788(endoplasmic reticulum lumen);GO:0005975(carbohydrate metabolic process);GO:0006006(glucose metabolic process);GO:0006098(pentose-phosphate shunt);GO:0006739(NADP metabolic process);GO:0006796(phosphate-containing compoun…	00030(Pentose phosphate pathway);01100(Metabolic pathways);01200(Carbon metabolism)
chr1	9267500	9267681	182	+	2.10769	7.94328e-67	3.98107e-65	3'UTR	ENST00000377403	protein_coding	ENSG00000049239	chr1	9234774	9271337	H6PD	hexose-6-phosphate dehydrogenase/glucose 1-dehydrogenase [Source:HGNC Symbol;Acc:HGNC:4795]	GO:0003824(catalytic activity);GO:0004345(glucose-6-phosphate dehydrogenase activity);GO:0005737(cytoplasm);GO:0005739(mitochondrion);GO:0005783(endoplasmic reticulum);GO:0005788(endoplasmic reticulum lumen);GO:0005975(carbohydrate metabolic process);GO:0006006(glucose metabolic process);GO:0006098(pentose-phosphate shunt);GO:0006739(NADP metabolic process);GO:0006796(phosphate-containing compoun…	00030(Pentose phosphate pathway);01100(Metabolic pathways);01200(Carbon metabolism)
chr1	9268818	9269509	692	+	3.09592	1e-104	1e-102	3'UTR	ENST00000377403	protein_coding	ENSG00000049239	chr1	9234774	9271337	H6PD	hexose-6-phosphate dehydrogenase/glucose 1-dehydrogenase [Source:HGNC Symbol;Acc:HGNC:4795]	GO:0003824(catalytic activity);GO:0004345(glucose-6-phosphate dehydrogenase activity);GO:0005737(cytoplasm);GO:0005739(mitochondrion);GO:0005783(endoplasmic reticulum);GO:0005788(endoplasmic reticulum lumen);GO:0005975(carbohydrate metabolic process);GO:0006006(glucose metabolic process);GO:0006098(pentose-phosphate shunt);GO:0006739(NADP metabolic process);GO:0006796(phosphate-containing compoun…	00030(Pentose phosphate pathway);01100(Metabolic pathways);01200(Carbon metabolism)
chr1	9269688	9270288	601	+	2.66448	7.94328e-77	5.01187e-75	3'UTR	ENST00000377403	protein_coding	ENSG00000049239	chr1	9234774	9271337	H6PD	hexose-6-phosphate dehydrogenase/glucose 1-dehydrogenase [Source:HGNC Symbol;Acc:HGNC:4795]	GO:0003824(catalytic activity);GO:0004345(glucose-6-phosphate dehydrogenase activity);GO:0005737(cytoplasm);GO:0005739(mitochondrion);GO:0005783(endoplasmic reticulum);GO:0005788(endoplasmic reticulum lumen);GO:0005975(carbohydrate metabolic process);GO:0006006(glucose metabolic process);GO:0006098(pentose-phosphate shunt);GO:0006739(NADP metabolic process);GO:0006796(phosphate-containing compoun…	00030(Pentose phosphate pathway);01100(Metabolic pathways);01200(Carbon metabolism)
chr1	9270437	9270827	391	+	2.17951	1e-37	3.16228e-36	3'UTR	ENST00000377403	protein_coding	ENSG00000049239	chr1	9234774	9271337	H6PD	hexose-6-phosphate dehydrogenase/glucose 1-dehydrogenase [Source:HGNC Symbol;Acc:HGNC:4795]	GO:0003824(catalytic activity);GO:0004345(glucose-6-phosphate dehydrogenase activity);GO:0005737(cytoplasm);GO:0005739(mitochondrion);GO:0005783(endoplasmic reticulum);GO:0005788(endoplasmic reticulum lumen);GO:0005975(carbohydrate metabolic process);GO:0006006(glucose metabolic process);GO:0006098(pentose-phosphate shunt);GO:0006739(NADP metabolic process);GO:0006796(phosphate-containing compoun…	00030(Pentose phosphate pathway);01100(Metabolic pathways);01200(Carbon metabolism)
chr1	9270886	9271127	242	+	3.98185	1.58489e-16	3.16228e-15	3'UTR	ENST00000377403	protein_coding	ENSG00000049239	chr1	9234774	9271337	H6PD	hexose-6-phosphate dehydrogenase/glucose 1-dehydrogenase [Source:HGNC Symbol;Acc:HGNC:4795]	GO:0003824(catalytic activity);GO:0004345(glucose-6-phosphate dehydrogenase activity);GO:0005737(cytoplasm);GO:0005739(mitochondrion);GO:0005783(endoplasmic reticulum);GO:0005788(endoplasmic reticulum lumen);GO:0005975(carbohydrate metabolic process);GO:0006006(glucose metabolic process);GO:0006098(pentose-phosphate shunt);GO:0006739(NADP metabolic process);GO:0006796(phosphate-containing compoun…	00030(Pentose phosphate pathway);01100(Metabolic pathways);01200(Carbon metabolism)
chr1	9355791	9367583	11793	+	3.71149	0	0	stop_codon	ENST00000328089	protein_coding	ENSG00000171621	chr1	9292894	9369532	SPSB1	splA/ryanodine receptor domain and SOCS box containing 1 [Source:HGNC Symbol;Acc:HGNC:30628]	GO:0005515(protein binding);GO:0005737(cytoplasm);GO:0005829(cytosol);GO:0006511(ubiquitin-dependent protein catabolic process);GO:0016567(protein ubiquitination);GO:0019005(SCF ubiquitin ligase complex);GO:0043161(proteasome-mediated ubiquitin-dependent protein catabolic process);GO:1990756(ubiquitin ligase-substrate adaptor activity)	NA
chr1	9367642	9368153	512	+	1.48543	1.25893e-15	1.99526e-14	3'UTR	ENST00000328089	protein_coding	ENSG00000171621	chr1	9292894	9369532	SPSB1	splA/ryanodine receptor domain and SOCS box containing 1 [Source:HGNC Symbol;Acc:HGNC:30628]	GO:0005515(protein binding);GO:0005737(cytoplasm);GO:0005829(cytosol);GO:0006511(ubiquitin-dependent protein catabolic process);GO:0016567(protein ubiquitination);GO:0019005(SCF ubiquitin ligase complex);GO:0043161(proteasome-mediated ubiquitin-dependent protein catabolic process);GO:1990756(ubiquitin ligase-substrate adaptor activity)	NA
chr1	9582386	9582627	242	+	2.3978	4.57088e-06	5.12861e-05	stop_codon	ENST00000302692	protein_coding	ENSG00000171612	chr1	9539465	9585173	SLC25A33	solute carrier family 25 member 33 [Source:HGNC Symbol;Acc:HGNC:29681]	GO:0000002(mitochondrial genome maintenance);GO:0002082(regulation of oxidative phosphorylation);GO:0005739(mitochondrion);GO:0005743(mitochondrial inner membrane);GO:0006390(mitochondrial transcription);GO:0006864(pyrimidine nucleotide transport);GO:0007005(mitochondrion organization);GO:0008284(positive regulation of cell population proliferation);GO:0015218(pyrimidine nucleotide transmembrane …	NA
chr1	9613198	9613379	182	+	3.82782	6.91831e-08	9.12011e-07	3'UTR	ENST00000340381	protein_coding	ENSG00000188807	chr1	9588911	9614877	TMEM201	transmembrane protein 201 [Source:HGNC Symbol;Acc:HGNC:33719]	GO:0000922(spindle pole);GO:0005515(protein binding);GO:0005521(lamin binding);GO:0005634(nucleus);GO:0005635(nuclear envelope);GO:0005637(nuclear inner membrane);GO:0005639(integral component of nuclear inner membrane);GO:0005737(cytoplasm);GO:0005856(cytoskeleton);GO:0006998(nuclear envelope organization);GO:0007097(nuclear migration);GO:0010761(fibroblast migration);GO:0016020(membrane);GO:001…	NA
chr1	9724862	9727375	2514	+	3.45943	1e-279	1e-277	3'UTR	ENST00000481137	nonsense_mediated_decay	ENSG00000171608	chr1	9629889	9729114	PIK3CD	phosphatidylinositol-4,5-bisphosphate 3-kinase catalytic subunit delta [Source:HGNC Symbol;Acc:HGNC:8977]	GO:0000166(nucleotide binding);GO:0001779(natural killer cell differentiation);GO:0001819(positive regulation of cytokine production);GO:0001938(positive regulation of endothelial cell proliferation);GO:0002250(adaptive immune response);GO:0002376(immune system process);GO:0002551(mast cell chemotaxis);GO:0002679(respiratory burst involved in defense response);GO:0005515(protein binding);GO:00055…	00562(Inositol phosphate metabolism);01100(Metabolic pathways);01521(EGFR tyrosine kinase inhibitor resistance);01522(Endocrine resistance);01524(Platinum drug resistance);04012(ErbB signaling pathway);04014(Ras signaling pathway);04015(Rap1 signaling pathway);04024(cAMP signaling pathway);04062(Chemokine signaling pathway);04066(HIF-1 signaling pathway);04068(FoxO signaling pathway);04070(Phosph…
chr1	9727824	9728064	241	+	3.39232	2.51189e-19	5.01187e-18	3'UTR	ENST00000377346	protein_coding	ENSG00000171608	chr1	9629889	9729114	PIK3CD	phosphatidylinositol-4,5-bisphosphate 3-kinase catalytic subunit delta [Source:HGNC Symbol;Acc:HGNC:8977]	GO:0000166(nucleotide binding);GO:0001779(natural killer cell differentiation);GO:0001819(positive regulation of cytokine production);GO:0001938(positive regulation of endothelial cell proliferation);GO:0002250(adaptive immune response);GO:0002376(immune system process);GO:0002551(mast cell chemotaxis);GO:0002679(respiratory burst involved in defense response);GO:0005515(protein binding);GO:00055…	00562(Inositol phosphate metabolism);01100(Metabolic pathways);01521(EGFR tyrosine kinase inhibitor resistance);01522(Endocrine resistance);01524(Platinum drug resistance);04012(ErbB signaling pathway);04014(Ras signaling pathway);04015(Rap1 signaling pathway);04024(cAMP signaling pathway);04062(Chemokine signaling pathway);04066(HIF-1 signaling pathway);04068(FoxO signaling pathway);04070(Phosph…
chr1	9728333	9728484	152	+	1.09085	1e-27	2.51189e-26	3'UTR	ENST00000377346	protein_coding	ENSG00000171608	chr1	9629889	9729114	PIK3CD	phosphatidylinositol-4,5-bisphosphate 3-kinase catalytic subunit delta [Source:HGNC Symbol;Acc:HGNC:8977]	GO:0000166(nucleotide binding);GO:0001779(natural killer cell differentiation);GO:0001819(positive regulation of cytokine production);GO:0001938(positive regulation of endothelial cell proliferation);GO:0002250(adaptive immune response);GO:0002376(immune system process);GO:0002551(mast cell chemotaxis);GO:0002679(respiratory burst involved in defense response);GO:0005515(protein binding);GO:00055…	00562(Inositol phosphate metabolism);01100(Metabolic pathways);01521(EGFR tyrosine kinase inhibitor resistance);01522(Endocrine resistance);01524(Platinum drug resistance);04012(ErbB signaling pathway);04014(Ras signaling pathway);04015(Rap1 signaling pathway);04024(cAMP signaling pathway);04062(Chemokine signaling pathway);04066(HIF-1 signaling pathway);04068(FoxO signaling pathway);04070(Phosph…
chr1	9981110	9981286	177	+	1.1177	0.00346737	0.0263027	exonic	ENST00000377205	protein_coding	ENSG00000173614	chr1	9943428	9985501	NMNAT1	nicotinamide nucleotide adenylyltransferase 1 [Source:HGNC Symbol;Acc:HGNC:17877]	GO:0000166(nucleotide binding);GO:0000309(nicotinamide-nucleotide adenylyltransferase activity);GO:0003824(catalytic activity);GO:0004515(nicotinate-nucleotide adenylyltransferase activity);GO:0005515(protein binding);GO:0005524(ATP binding);GO:0005634(nucleus);GO:0005654(nucleoplasm);GO:0009058(biosynthetic process);GO:0009165(nucleotide biosynthetic process);GO:0009435(NAD biosynthetic process)…	00760(Nicotinate and nicotinamide metabolism);01100(Metabolic pathways);01240(Biosynthesis of cofactors)
chr1	9982447	9982748	302	+	2.60407	1e-10	1.44544e-09	stop_codon	ENST00000377205	protein_coding	ENSG00000173614	chr1	9943428	9985501	NMNAT1	nicotinamide nucleotide adenylyltransferase 1 [Source:HGNC Symbol;Acc:HGNC:17877]	GO:0000166(nucleotide binding);GO:0000309(nicotinamide-nucleotide adenylyltransferase activity);GO:0003824(catalytic activity);GO:0004515(nicotinate-nucleotide adenylyltransferase activity);GO:0005515(protein binding);GO:0005524(ATP binding);GO:0005634(nucleus);GO:0005654(nucleoplasm);GO:0009058(biosynthetic process);GO:0009165(nucleotide biosynthetic process);GO:0009435(NAD biosynthetic process)…	00760(Nicotinate and nicotinamide metabolism);01100(Metabolic pathways);01240(Biosynthesis of cofactors)
chr1	10032951	10033072	122	+	3.05485	8.31764e-08	1.09648e-06	5'UTR	ENST00000253251	protein_coding	ENSG00000130939	chr1	10032832	10181239	UBE4B	ubiquitination factor E4B [Source:HGNC Symbol;Acc:HGNC:12500]	GO:0000151(ubiquitin ligase complex);GO:0000209(protein polyubiquitination);GO:0004842(ubiquitin-protein transferase activity);GO:0005515(protein binding);GO:0005634(nucleus);GO:0005737(cytoplasm);GO:0006511(ubiquitin-dependent protein catabolic process);GO:0008626(granzyme-mediated apoptotic signaling pathway);GO:0009411(response to UV);GO:0016567(protein ubiquitination);GO:0016740(transferase a…	04120(Ubiquitin mediated proteolysis);04141(Protein processing in endoplasmic reticulum)
chr1	10033281	10033492	212	+	1.43296	1.25893e-11	2.04174e-10	5'UTR	ENST00000253251	protein_coding	ENSG00000130939	chr1	10032832	10181239	UBE4B	ubiquitination factor E4B [Source:HGNC Symbol;Acc:HGNC:12500]	GO:0000151(ubiquitin ligase complex);GO:0000209(protein polyubiquitination);GO:0004842(ubiquitin-protein transferase activity);GO:0005515(protein binding);GO:0005634(nucleus);GO:0005737(cytoplasm);GO:0006511(ubiquitin-dependent protein catabolic process);GO:0008626(granzyme-mediated apoptotic signaling pathway);GO:0009411(response to UV);GO:0016567(protein ubiquitination);GO:0016740(transferase a…	04120(Ubiquitin mediated proteolysis);04141(Protein processing in endoplasmic reticulum)
chr1	10303288	10303649	362	+	2.96162	7.94328e-29	2.51189e-27	3'UTR	ENST00000696500	nonsense_mediated_decay	ENSG00000054523	chr1	10210570	10381603	KIF1B	kinesin family member 1B [Source:HGNC Symbol;Acc:HGNC:16636]	GO:0000166(nucleotide binding);GO:0003777(microtubule motor activity);GO:0005515(protein binding);GO:0005524(ATP binding);GO:0005737(cytoplasm);GO:0005739(mitochondrion);GO:0005856(cytoskeleton);GO:0005871(kinesin complex);GO:0005874(microtubule);GO:0005875(microtubule associated complex);GO:0006915(apoptotic process);GO:0007018(microtubule-based movement);GO:0007270(neuron-neuron synaptic transm…	NA
chr1	10303858	10304099	242	+	1.72683	2.04174e-08	2.81838e-07	3'UTR	ENST00000696500	nonsense_mediated_decay	ENSG00000054523	chr1	10210570	10381603	KIF1B	kinesin family member 1B [Source:HGNC Symbol;Acc:HGNC:16636]	GO:0000166(nucleotide binding);GO:0003777(microtubule motor activity);GO:0005515(protein binding);GO:0005524(ATP binding);GO:0005737(cytoplasm);GO:0005739(mitochondrion);GO:0005856(cytoskeleton);GO:0005871(kinesin complex);GO:0005874(microtubule);GO:0005875(microtubule associated complex);GO:0006915(apoptotic process);GO:0007018(microtubule-based movement);GO:0007270(neuron-neuron synaptic transm…	NA
chr1	10304307	10304908	602	+	4.56682	1e-101	1.58489e-99	3'UTR	ENST00000696500	nonsense_mediated_decay	ENSG00000054523	chr1	10210570	10381603	KIF1B	kinesin family member 1B [Source:HGNC Symbol;Acc:HGNC:16636]	GO:0000166(nucleotide binding);GO:0003777(microtubule motor activity);GO:0005515(protein binding);GO:0005524(ATP binding);GO:0005737(cytoplasm);GO:0005739(mitochondrion);GO:0005856(cytoskeleton);GO:0005871(kinesin complex);GO:0005874(microtubule);GO:0005875(microtubule associated complex);GO:0006915(apoptotic process);GO:0007018(microtubule-based movement);GO:0007270(neuron-neuron synaptic transm…	NA
chr1	10305476	10305627	152	+	0.963474	0.00446684	0.0331131	3'UTR	ENST00000377083	protein_coding	ENSG00000054523	chr1	10210570	10381603	KIF1B	kinesin family member 1B [Source:HGNC Symbol;Acc:HGNC:16636]	GO:0000166(nucleotide binding);GO:0003777(microtubule motor activity);GO:0005515(protein binding);GO:0005524(ATP binding);GO:0005737(cytoplasm);GO:0005739(mitochondrion);GO:0005856(cytoskeleton);GO:0005871(kinesin complex);GO:0005874(microtubule);GO:0005875(microtubule associated complex);GO:0006915(apoptotic process);GO:0007018(microtubule-based movement);GO:0007270(neuron-neuron synaptic transm…	NA
chr1	10377286	10377347	62	+	0.739848	0.0194984	0.124165	3'UTR	ENST00000263934	protein_coding	ENSG00000054523	chr1	10210570	10381603	KIF1B	kinesin family member 1B [Source:HGNC Symbol;Acc:HGNC:16636]	GO:0000166(nucleotide binding);GO:0003777(microtubule motor activity);GO:0005515(protein binding);GO:0005524(ATP binding);GO:0005737(cytoplasm);GO:0005739(mitochondrion);GO:0005856(cytoskeleton);GO:0005871(kinesin complex);GO:0005874(microtubule);GO:0005875(microtubule associated complex);GO:0006915(apoptotic process);GO:0007018(microtubule-based movement);GO:0007270(neuron-neuron synaptic transm…	NA
chr1	10378155	10378576	422	+	1.90304	6.30957e-21	1.58489e-19	3'UTR	ENST00000377086	protein_coding	ENSG00000054523	chr1	10210570	10381603	KIF1B	kinesin family member 1B [Source:HGNC Symbol;Acc:HGNC:16636]	GO:0000166(nucleotide binding);GO:0003777(microtubule motor activity);GO:0005515(protein binding);GO:0005524(ATP binding);GO:0005737(cytoplasm);GO:0005739(mitochondrion);GO:0005856(cytoskeleton);GO:0005871(kinesin complex);GO:0005874(microtubule);GO:0005875(microtubule associated complex);GO:0006915(apoptotic process);GO:0007018(microtubule-based movement);GO:0007270(neuron-neuron synaptic transm…	NA
chr1	10378814	10379235	422	+	3.0321	1e-18	1.99526e-17	3'UTR	ENST00000377081	protein_coding	ENSG00000054523	chr1	10210570	10381603	KIF1B	kinesin family member 1B [Source:HGNC Symbol;Acc:HGNC:16636]	GO:0000166(nucleotide binding);GO:0003777(microtubule motor activity);GO:0005515(protein binding);GO:0005524(ATP binding);GO:0005737(cytoplasm);GO:0005739(mitochondrion);GO:0005856(cytoskeleton);GO:0005871(kinesin complex);GO:0005874(microtubule);GO:0005875(microtubule associated complex);GO:0006915(apoptotic process);GO:0007018(microtubule-based movement);GO:0007270(neuron-neuron synaptic transm…	NA
chr1	10419617	10419916	300	+	1.24489	6.30957e-28	1.58489e-26	stop_codon	ENST00000270776	protein_coding	ENSG00000142657	chr1	10398592	10420511	PGD	phosphogluconate dehydrogenase [Source:HGNC Symbol;Acc:HGNC:8891]	GO:0004616(phosphogluconate dehydrogenase (decarboxylating) activity);GO:0005634(nucleus);GO:0005737(cytoplasm);GO:0005829(cytosol);GO:0006098(pentose-phosphate shunt);GO:0009051(pentose-phosphate shunt, oxidative branch);GO:0016491(oxidoreductase activity);GO:0019322(pentose biosynthetic process);GO:0019521(D-gluconate metabolic process);GO:0046177(D-gluconate catabolic process);GO:0050661(NADP …	00030(Pentose phosphate pathway);00480(Glutathione metabolism);01100(Metabolic pathways);01200(Carbon metabolism)
chr1	10431203	10431264	62	+	1.42761	0.00346737	0.0263027	5'UTR	ENST00000462462	protein_coding	ENSG00000175279	chr1	10430433	10442808	CENPS	centromere protein S [Source:HGNC Symbol;Acc:HGNC:23163]	GO:0000712(resolution of meiotic recombination intermediates);GO:0000775(chromosome, centromeric region);GO:0000776(kinetochore);GO:0000785(chromatin);GO:0003677(DNA binding);GO:0003682(chromatin binding);GO:0003690(double-stranded DNA binding);GO:0005515(protein binding);GO:0005634(nucleus);GO:0005654(nucleoplasm);GO:0005694(chromosome);GO:0005829(cytosol);GO:0006281(DNA repair);GO:0006974(cellu…	03460(Fanconi anemia pathway)
chr1	10440409	10442351	1943	+	1.40599	0.00158489	0.0131826	3'UTR	ENST00000462462	protein_coding	ENSG00000175279	chr1	10430433	10442808	CENPS	centromere protein S [Source:HGNC Symbol;Acc:HGNC:23163]	GO:0000712(resolution of meiotic recombination intermediates);GO:0000775(chromosome, centromeric region);GO:0000776(kinetochore);GO:0000785(chromatin);GO:0003677(DNA binding);GO:0003682(chromatin binding);GO:0003690(double-stranded DNA binding);GO:0005515(protein binding);GO:0005634(nucleus);GO:0005654(nucleoplasm);GO:0005694(chromosome);GO:0005829(cytosol);GO:0006281(DNA repair);GO:0006974(cellu…	03460(Fanconi anemia pathway)
chr1	10431209	10431269	61	+	1.55582	0.00229087	0.018197	5'UTR	ENST00000462462	protein_coding	ENSG00000175279	chr1	10430433	10442808	CENPS	centromere protein S [Source:HGNC Symbol;Acc:HGNC:23163]	GO:0000712(resolution of meiotic recombination intermediates);GO:0000775(chromosome, centromeric region);GO:0000776(kinetochore);GO:0000785(chromatin);GO:0003677(DNA binding);GO:0003682(chromatin binding);GO:0003690(double-stranded DNA binding);GO:0005515(protein binding);GO:0005634(nucleus);GO:0005654(nucleoplasm);GO:0005694(chromosome);GO:0005829(cytosol);GO:0006281(DNA repair);GO:0006974(cellu…	03460(Fanconi anemia pathway)
chr1	10458641	10459105	465	+	2.31325	1.20226e-05	0.000131826	ncRNA_exonic	ENST00000424487	lncRNA	ENSG00000203469	chr1	10458555	10459338	ENSG00000203469	novel transcript, antisense to DFFA	NA	NA
chr1	10472556	10517083	44528	+	1.70929	0.000213796	0.00199526	start_codon	ENST00000356607	protein_coding	ENSG00000142655	chr1	10472288	10630758	PEX14	peroxisomal biogenesis factor 14 [Source:HGNC Symbol;Acc:HGNC:8856]	GO:0001650(fibrillar center);GO:0003714(transcription corepressor activity);GO:0005102(signaling receptor binding);GO:0005515(protein binding);GO:0005634(nucleus);GO:0005777(peroxisome);GO:0005778(peroxisomal membrane);GO:0005829(cytosol);GO:0007031(peroxisome organization);GO:0008017(microtubule binding);GO:0015031(protein transport);GO:0016020(membrane);GO:0016021(integral component of membrane…	04146(Peroxisome)
chr1	10629650	10630040	391	+	3.59694	1e-108	1e-106	stop_codon	ENST00000356607	protein_coding	ENSG00000142655	chr1	10472288	10630758	PEX14	peroxisomal biogenesis factor 14 [Source:HGNC Symbol;Acc:HGNC:8856]	GO:0001650(fibrillar center);GO:0003714(transcription corepressor activity);GO:0005102(signaling receptor binding);GO:0005515(protein binding);GO:0005634(nucleus);GO:0005777(peroxisome);GO:0005778(peroxisomal membrane);GO:0005829(cytosol);GO:0007031(peroxisome organization);GO:0008017(microtubule binding);GO:0015031(protein transport);GO:0016020(membrane);GO:0016021(integral component of membrane…	04146(Peroxisome)
chr1	10639360	10639988	629	+	2.93734	3.16228e-27	7.94328e-26	ncRNA_exonic	ENST00000606802	lncRNA	ENSG00000272078	chr1	10639241	10654333	ENSG00000272078	novel transcript, antisense to CASZ1	NA	NA
chr1	10653704	10654094	391	+	3.21412	2.51189e-20	6.30957e-19	ncRNA_exonic	ENST00000606802	lncRNA	ENSG00000272078	chr1	10639241	10654333	ENSG00000272078	novel transcript, antisense to CASZ1	NA	NA
chr1	11022187	11022367	181	+	1.27501	3.98107e-13	6.30957e-12	3'UTR	ENST00000439080	nonsense_mediated_decay	ENSG00000120948	chr1	11012344	11030528	TARDBP	TAR DNA binding protein [Source:HGNC Symbol;Acc:HGNC:11571]	GO:0000978(RNA polymerase II cis-regulatory region sequence-specific DNA binding);GO:0001933(negative regulation of protein phosphorylation);GO:0003676(nucleic acid binding);GO:0003677(DNA binding);GO:0003690(double-stranded DNA binding);GO:0003723(RNA binding);GO:0003730(mRNA 3'-UTR binding);GO:0005515(protein binding);GO:0005634(nucleus);GO:0005654(nucleoplasm);GO:0005737(cytoplasm);GO:0005739(…	03013(RNA transport);03015(mRNA surveillance pathway);05014(Amyotrophic lateral sclerosis);05022(Pathways of neurodegeneration - multiple diseases)
chr1	11023323	11023712	390	+	2.98185	1e-153	1e-151	3'UTR	ENST00000240185	protein_coding	ENSG00000120948	chr1	11012344	11030528	TARDBP	TAR DNA binding protein [Source:HGNC Symbol;Acc:HGNC:11571]	GO:0000978(RNA polymerase II cis-regulatory region sequence-specific DNA binding);GO:0001933(negative regulation of protein phosphorylation);GO:0003676(nucleic acid binding);GO:0003677(DNA binding);GO:0003690(double-stranded DNA binding);GO:0003723(RNA binding);GO:0003730(mRNA 3'-UTR binding);GO:0005515(protein binding);GO:0005634(nucleus);GO:0005654(nucleoplasm);GO:0005737(cytoplasm);GO:0005739(…	03013(RNA transport);03015(mRNA surveillance pathway);05014(Amyotrophic lateral sclerosis);05022(Pathways of neurodegeneration - multiple diseases)
chr1	11023771	11023951	181	+	2.20789	1e-23	2.51189e-22	3'UTR	ENST00000240185	protein_coding	ENSG00000120948	chr1	11012344	11030528	TARDBP	TAR DNA binding protein [Source:HGNC Symbol;Acc:HGNC:11571]	GO:0000978(RNA polymerase II cis-regulatory region sequence-specific DNA binding);GO:0001933(negative regulation of protein phosphorylation);GO:0003676(nucleic acid binding);GO:0003677(DNA binding);GO:0003690(double-stranded DNA binding);GO:0003723(RNA binding);GO:0003730(mRNA 3'-UTR binding);GO:0005515(protein binding);GO:0005634(nucleus);GO:0005654(nucleoplasm);GO:0005737(cytoplasm);GO:0005739(…	03013(RNA transport);03015(mRNA surveillance pathway);05014(Amyotrophic lateral sclerosis);05022(Pathways of neurodegeneration - multiple diseases)
chr1	11025711	11029841	4131	+	1.21412	7.24436e-08	9.54993e-07	3'UTR	ENST00000496840	nonsense_mediated_decay	ENSG00000120948	chr1	11012344	11030528	TARDBP	TAR DNA binding protein [Source:HGNC Symbol;Acc:HGNC:11571]	GO:0000978(RNA polymerase II cis-regulatory region sequence-specific DNA binding);GO:0001933(negative regulation of protein phosphorylation);GO:0003676(nucleic acid binding);GO:0003677(DNA binding);GO:0003690(double-stranded DNA binding);GO:0003723(RNA binding);GO:0003730(mRNA 3'-UTR binding);GO:0005515(protein binding);GO:0005634(nucleus);GO:0005654(nucleoplasm);GO:0005737(cytoplasm);GO:0005739(…	03013(RNA transport);03015(mRNA surveillance pathway);05014(Amyotrophic lateral sclerosis);05022(Pathways of neurodegeneration - multiple diseases)
chr1	11068500	11068650	151	+	1.46989	0.000851138	0.00724436	ncRNA_exonic	ENST00000452378	lncRNA	ENSG00000226849	chr1	11068471	11073097	ENSG00000226849	novel transcript	NA	NA
chr1	11273556	11273737	182	+	1.07039	8.70964e-07	1.07152e-05	exonic	ENST00000376804	protein_coding	ENSG00000120942	chr1	11273198	11296049	UBIAD1	UbiA prenyltransferase domain containing 1 [Source:HGNC Symbol;Acc:HGNC:30791]	GO:0000139(Golgi membrane);GO:0004659(prenyltransferase activity);GO:0005515(protein binding);GO:0005634(nucleus);GO:0005737(cytoplasm);GO:0005739(mitochondrion);GO:0005783(endoplasmic reticulum);GO:0005789(endoplasmic reticulum membrane);GO:0005794(Golgi apparatus);GO:0006744(ubiquinone biosynthetic process);GO:0009234(menaquinone biosynthetic process);GO:0016020(membrane);GO:0016021(integral co…	NA
chr1	11273826	11274006	181	+	1.22651	1.25893e-12	1.99526e-11	exonic	ENST00000376804	protein_coding	ENSG00000120942	chr1	11273198	11296049	UBIAD1	UbiA prenyltransferase domain containing 1 [Source:HGNC Symbol;Acc:HGNC:30791]	GO:0000139(Golgi membrane);GO:0004659(prenyltransferase activity);GO:0005515(protein binding);GO:0005634(nucleus);GO:0005737(cytoplasm);GO:0005739(mitochondrion);GO:0005783(endoplasmic reticulum);GO:0005789(endoplasmic reticulum membrane);GO:0005794(Golgi apparatus);GO:0006744(ubiquinone biosynthetic process);GO:0009234(menaquinone biosynthetic process);GO:0016020(membrane);GO:0016021(integral co…	NA
chr1	11285798	11286128	331	+	2.41143	1e-29	3.16228e-28	exonic	ENST00000376810	protein_coding	ENSG00000120942	chr1	11273198	11296049	UBIAD1	UbiA prenyltransferase domain containing 1 [Source:HGNC Symbol;Acc:HGNC:30791]	GO:0000139(Golgi membrane);GO:0004659(prenyltransferase activity);GO:0005515(protein binding);GO:0005634(nucleus);GO:0005737(cytoplasm);GO:0005739(mitochondrion);GO:0005783(endoplasmic reticulum);GO:0005789(endoplasmic reticulum membrane);GO:0005794(Golgi apparatus);GO:0006744(ubiquinone biosynthetic process);GO:0009234(menaquinone biosynthetic process);GO:0016020(membrane);GO:0016021(integral co…	NA
chr1	11295120	11295480	361	+	3.39232	1e-23	2.51189e-22	3'UTR	ENST00000376804	protein_coding	ENSG00000120942	chr1	11273198	11296049	UBIAD1	UbiA prenyltransferase domain containing 1 [Source:HGNC Symbol;Acc:HGNC:30791]	GO:0000139(Golgi membrane);GO:0004659(prenyltransferase activity);GO:0005515(protein binding);GO:0005634(nucleus);GO:0005737(cytoplasm);GO:0005739(mitochondrion);GO:0005783(endoplasmic reticulum);GO:0005789(endoplasmic reticulum membrane);GO:0005794(Golgi apparatus);GO:0006744(ubiquinone biosynthetic process);GO:0009234(menaquinone biosynthetic process);GO:0016020(membrane);GO:0016021(integral co…	NA
chr1	11295599	11296049	451	+	4.96347	5.01187e-12	7.94328e-11	3'UTR	ENST00000483738	protein_coding	ENSG00000120942	chr1	11273198	11296049	UBIAD1	UbiA prenyltransferase domain containing 1 [Source:HGNC Symbol;Acc:HGNC:30791]	GO:0000139(Golgi membrane);GO:0004659(prenyltransferase activity);GO:0005515(protein binding);GO:0005634(nucleus);GO:0005737(cytoplasm);GO:0005739(mitochondrion);GO:0005783(endoplasmic reticulum);GO:0005789(endoplasmic reticulum membrane);GO:0005794(Golgi apparatus);GO:0006744(ubiquinone biosynthetic process);GO:0009234(menaquinone biosynthetic process);GO:0016020(membrane);GO:0016021(integral co…	NA
chr1	11654888	11655443	556	+	3.47249	2.34423e-06	2.75423e-05	5'UTR	ENST00000251547	protein_coding	ENSG00000132879	chr1	11654375	11663327	FBXO44	F-box protein 44 [Source:HGNC Symbol;Acc:HGNC:24847]	GO:0005515(protein binding);GO:0005737(cytoplasm);GO:0005829(cytosol);GO:0006516(glycoprotein catabolic process);GO:0010498(proteasomal protein catabolic process);GO:0016567(protein ubiquitination);GO:0019005(SCF ubiquitin ligase complex);GO:0030433(ubiquitin-dependent ERAD pathway);GO:0031146(SCF-dependent proteasomal ubiquitin-dependent protein catabolic process);GO:0061630(ubiquitin protein li…	NA
chr1	11661772	11661982	211	+	1.83996	7.94328e-11	1.31826e-09	3'UTR	ENST00000251546	protein_coding	ENSG00000132879	chr1	11654375	11663327	FBXO44	F-box protein 44 [Source:HGNC Symbol;Acc:HGNC:24847]	GO:0005515(protein binding);GO:0005737(cytoplasm);GO:0005829(cytosol);GO:0006516(glycoprotein catabolic process);GO:0010498(proteasomal protein catabolic process);GO:0016567(protein ubiquitination);GO:0019005(SCF ubiquitin ligase complex);GO:0030433(ubiquitin-dependent ERAD pathway);GO:0031146(SCF-dependent proteasomal ubiquitin-dependent protein catabolic process);GO:0061630(ubiquitin protein li…	NA
chr1	11662041	11662102	62	+	0.790772	7.94328e-15	1.25893e-13	3'UTR	ENST00000251546	protein_coding	ENSG00000132879	chr1	11654375	11663327	FBXO44	F-box protein 44 [Source:HGNC Symbol;Acc:HGNC:24847]	GO:0005515(protein binding);GO:0005737(cytoplasm);GO:0005829(cytosol);GO:0006516(glycoprotein catabolic process);GO:0010498(proteasomal protein catabolic process);GO:0016567(protein ubiquitination);GO:0019005(SCF ubiquitin ligase complex);GO:0030433(ubiquitin-dependent ERAD pathway);GO:0031146(SCF-dependent proteasomal ubiquitin-dependent protein catabolic process);GO:0061630(ubiquitin protein li…	NA
chr1	11664199	11664579	381	+	3.17153	0.00676083	0.047863	5'UTR	ENST00000376753	protein_coding	ENSG00000116663	chr1	11664200	11674354	FBXO6	F-box protein 6 [Source:HGNC Symbol;Acc:HGNC:13585]	GO:0000077(DNA damage checkpoint signaling);GO:0005515(protein binding);GO:0005737(cytoplasm);GO:0005829(cytosol);GO:0006281(DNA repair);GO:0006508(proteolysis);GO:0006516(glycoprotein catabolic process);GO:0006974(cellular response to DNA damage stimulus);GO:0006986(response to unfolded protein);GO:0016567(protein ubiquitination);GO:0019005(SCF ubiquitin ligase complex);GO:0030246(carbohydrate b…	04141(Protein processing in endoplasmic reticulum)
chr1	11972956	11975389	2434	+	2.94673	1.99526e-76	1.58489e-74	stop_codon	ENST00000196061	protein_coding	ENSG00000083444	chr1	11934205	11975538	PLOD1	procollagen-lysine,2-oxoglutarate 5-dioxygenase 1 [Source:HGNC Symbol;Acc:HGNC:9081]	GO:0001666(response to hypoxia);GO:0005506(iron ion binding);GO:0005515(protein binding);GO:0005783(endoplasmic reticulum);GO:0005789(endoplasmic reticulum membrane);GO:0008475(procollagen-lysine 5-dioxygenase activity);GO:0008544(epidermis development);GO:0016020(membrane);GO:0016491(oxidoreductase activity);GO:0016705(oxidoreductase activity, acting on paired donors, with incorporation or reduc…	00310(Lysine degradation);01100(Metabolic pathways)
chr1	12011566	12012195	630	+	2.81147	1e-138	1e-136	3'UTR	ENST00000235329	protein_coding	ENSG00000116688	chr1	11980181	12015211	MFN2	mitofusin 2 [Source:HGNC Symbol;Acc:HGNC:16877]	GO:0000166(nucleotide binding);GO:0001825(blastocyst formation);GO:0003924(GTPase activity);GO:0005515(protein binding);GO:0005525(GTP binding);GO:0005739(mitochondrion);GO:0005741(mitochondrial outer membrane);GO:0005829(cytosol);GO:0006626(protein targeting to mitochondrion);GO:0006914(autophagy);GO:0006915(apoptotic process);GO:0006986(response to unfolded protein);GO:0007005(mitochondrion org…	04137(Mitophagy - animal);04621(NOD-like receptor signaling pathway);05012(Parkinson disease);05022(Pathways of neurodegeneration - multiple diseases)
chr1	12012374	12012554	181	+	1.29278	7.94328e-14	1.25893e-12	3'UTR	ENST00000235329	protein_coding	ENSG00000116688	chr1	11980181	12015211	MFN2	mitofusin 2 [Source:HGNC Symbol;Acc:HGNC:16877]	GO:0000166(nucleotide binding);GO:0001825(blastocyst formation);GO:0003924(GTPase activity);GO:0005515(protein binding);GO:0005525(GTP binding);GO:0005739(mitochondrion);GO:0005741(mitochondrial outer membrane);GO:0005829(cytosol);GO:0006626(protein targeting to mitochondrion);GO:0006914(autophagy);GO:0006915(apoptotic process);GO:0006986(response to unfolded protein);GO:0007005(mitochondrion org…	04137(Mitophagy - animal);04621(NOD-like receptor signaling pathway);05012(Parkinson disease);05022(Pathways of neurodegeneration - multiple diseases)
chr1	12142449	12144147	1699	+	5.19771	2.51189e-43	1e-41	3'UTR	ENST00000514649	nonsense_mediated_decay	ENSG00000120949	chr1	12063303	12144207	TNFRSF8	TNF receptor superfamily member 8 [Source:HGNC Symbol;Acc:HGNC:11923]	GO:0004888(transmembrane signaling receptor activity);GO:0005515(protein binding);GO:0005737(cytoplasm);GO:0005886(plasma membrane);GO:0007165(signal transduction);GO:0008285(negative regulation of cell population proliferation);GO:0016020(membrane);GO:0016021(integral component of membrane);GO:0032759(positive regulation of TRAIL production);GO:0032760(positive regulation of tumor necrosis facto…	04060(Cytokine-cytokine receptor interaction)
chr1	12206949	12207699	751	+	3.0197	1e-76	7.94328e-75	stop_codon	ENST00000376259	protein_coding	ENSG00000028137	chr1	12166991	12209228	TNFRSF1B	TNF receptor superfamily member 1B [Source:HGNC Symbol;Acc:HGNC:11917]	GO:0002718(regulation of cytokine production involved in immune response);GO:0002724(regulation of T cell cytokine production);GO:0002947(tumor necrosis factor receptor superfamily complex);GO:0003176(aortic valve development);GO:0003177(pulmonary valve development);GO:0003332(negative regulation of extracellular matrix constituent secretion);GO:0005031(tumor necrosis factor receptor activity);GO…	04060(Cytokine-cytokine receptor interaction);04061(Viral protein interaction with cytokine and cytokine receptor);04668(TNF signaling pathway);04920(Adipocytokine signaling pathway);05014(Amyotrophic lateral sclerosis);05022(Pathways of neurodegeneration - multiple diseases);05170(Human immunodeficiency virus 1 infection)
chr1	12208118	12208179	62	+	0.545968	6.45654e-09	9.12011e-08	3'UTR	ENST00000376259	protein_coding	ENSG00000028137	chr1	12166991	12209228	TNFRSF1B	TNF receptor superfamily member 1B [Source:HGNC Symbol;Acc:HGNC:11917]	GO:0002718(regulation of cytokine production involved in immune response);GO:0002724(regulation of T cell cytokine production);GO:0002947(tumor necrosis factor receptor superfamily complex);GO:0003176(aortic valve development);GO:0003177(pulmonary valve development);GO:0003332(negative regulation of extracellular matrix constituent secretion);GO:0005031(tumor necrosis factor receptor activity);GO…	04060(Cytokine-cytokine receptor interaction);04061(Viral protein interaction with cytokine and cytokine receptor);04668(TNF signaling pathway);04920(Adipocytokine signaling pathway);05014(Amyotrophic lateral sclerosis);05022(Pathways of neurodegeneration - multiple diseases);05170(Human immunodeficiency virus 1 infection)
chr1	12208448	12209228	781	+	3.53605	0	0	3'UTR	ENST00000376259	protein_coding	ENSG00000028137	chr1	12166991	12209228	TNFRSF1B	TNF receptor superfamily member 1B [Source:HGNC Symbol;Acc:HGNC:11917]	GO:0002718(regulation of cytokine production involved in immune response);GO:0002724(regulation of T cell cytokine production);GO:0002947(tumor necrosis factor receptor superfamily complex);GO:0003176(aortic valve development);GO:0003177(pulmonary valve development);GO:0003332(negative regulation of extracellular matrix constituent secretion);GO:0005031(tumor necrosis factor receptor activity);GO…	04060(Cytokine-cytokine receptor interaction);04061(Viral protein interaction with cytokine and cytokine receptor);04668(TNF signaling pathway);04920(Adipocytokine signaling pathway);05014(Amyotrophic lateral sclerosis);05022(Pathways of neurodegeneration - multiple diseases);05170(Human immunodeficiency virus 1 infection)
chr1	12275977	12276307	331	+	2.06695	1.58489e-64	1e-62	exonic	ENST00000613099	protein_coding	ENSG00000048707	chr1	12230030	12512047	VPS13D	vacuolar protein sorting 13 homolog D [Source:HGNC Symbol;Acc:HGNC:23595]	GO:0005515(protein binding);GO:0006623(protein targeting to vacuole);GO:0007005(mitochondrion organization);GO:0019898(extrinsic component of membrane);GO:0045053(protein retention in Golgi apparatus);GO:0070062(extracellular exosome);GO:1901526(positive regulation of mitophagy)	NA
chr1	12276366	12277896	1531	+	3.25399	1e-205	1e-203	exonic	ENST00000011700	protein_coding	ENSG00000048707	chr1	12230030	12512047	VPS13D	vacuolar protein sorting 13 homolog D [Source:HGNC Symbol;Acc:HGNC:23595]	GO:0005515(protein binding);GO:0006623(protein targeting to vacuole);GO:0007005(mitochondrion organization);GO:0019898(extrinsic component of membrane);GO:0045053(protein retention in Golgi apparatus);GO:0070062(extracellular exosome);GO:1901526(positive regulation of mitophagy)	NA
chr1	12282768	12283219	452	+	1.92979	7.94328e-49	3.16228e-47	exonic	ENST00000011700	protein_coding	ENSG00000048707	chr1	12230030	12512047	VPS13D	vacuolar protein sorting 13 homolog D [Source:HGNC Symbol;Acc:HGNC:23595]	GO:0005515(protein binding);GO:0006623(protein targeting to vacuole);GO:0007005(mitochondrion organization);GO:0019898(extrinsic component of membrane);GO:0045053(protein retention in Golgi apparatus);GO:0070062(extracellular exosome);GO:1901526(positive regulation of mitophagy)	NA
chr1	12506931	12509110	2180	+	3.36457	6.30957e-89	5.01187e-87	3'UTR	ENST00000645371	nonsense_mediated_decay	ENSG00000048707	chr1	12230030	12512047	VPS13D	vacuolar protein sorting 13 homolog D [Source:HGNC Symbol;Acc:HGNC:23595]	GO:0005515(protein binding);GO:0006623(protein targeting to vacuole);GO:0007005(mitochondrion organization);GO:0019898(extrinsic component of membrane);GO:0045053(protein retention in Golgi apparatus);GO:0070062(extracellular exosome);GO:1901526(positive regulation of mitophagy)	NA
chr1	12528163	12528223	61	+	2.55827	0.00436516	0.0323594	ncRNA_exonic	ENST00000416696	lncRNA	ENSG00000229484	chr1	12525716	12530691	LINC02766	long intergenic non-protein coding RNA 2766 [Source:HGNC Symbol;Acc:HGNC:54286]	NA	NA
chr1	12761003	12761364	362	+	4.71699	3.31131e-09	4.67735e-08	3'UTR	ENST00000376210	protein_coding	ENSG00000157330	chr1	12746200	12763699	CFAP107	cilia and flagella associated protein 107 [Source:HGNC Symbol;Acc:HGNC:28567]	NA	NA
chr1	13614414	13614475	62	+	1.57531	3.98107e-12	6.30957e-11	stop_codon	ENST00000510906	protein_coding	ENSG00000162493	chr1	13583465	13617957	PDPN	podoplanin [Source:HGNC Symbol;Acc:HGNC:29602]	GO:0000902(cell morphogenesis);GO:0001726(ruffle);GO:0001946(lymphangiogenesis);GO:0005102(signaling receptor binding);GO:0005515(protein binding);GO:0005737(cytoplasm);GO:0005739(mitochondrion);GO:0005829(cytosol);GO:0005886(plasma membrane);GO:0005887(integral component of plasma membrane);GO:0007266(Rho protein signal transduction);GO:0008285(negative regulation of cell population proliferatio…	NA
chr1	13616013	13616343	331	+	3.43296	6.30957e-100	6.30957e-98	3'UTR	ENST00000294489	protein_coding	ENSG00000162493	chr1	13583465	13617957	PDPN	podoplanin [Source:HGNC Symbol;Acc:HGNC:29602]	GO:0000902(cell morphogenesis);GO:0001726(ruffle);GO:0001946(lymphangiogenesis);GO:0005102(signaling receptor binding);GO:0005515(protein binding);GO:0005737(cytoplasm);GO:0005739(mitochondrion);GO:0005829(cytosol);GO:0005886(plasma membrane);GO:0005887(integral component of plasma membrane);GO:0007266(Rho protein signal transduction);GO:0008285(negative regulation of cell population proliferatio…	NA
chr1	13749433	13769045	19613	+	1.41143	0.000933254	0.00794328	3'UTR	ENST00000491134	nonsense_mediated_decay	ENSG00000116731	chr1	13700188	13825079	PRDM2	PR/SET domain 2 [Source:HGNC Symbol;Acc:HGNC:9347]	GO:0000122(negative regulation of transcription by RNA polymerase II);GO:0000977(RNA polymerase II transcription regulatory region sequence-specific DNA binding);GO:0000981(DNA-binding transcription factor activity, RNA polymerase II-specific);GO:0001227(DNA-binding transcription repressor activity, RNA polymerase II-specific);GO:0001228(DNA-binding transcription activator activity, RNA polymeras…	00310(Lysine degradation);01100(Metabolic pathways)
chr1	13773088	13773239	152	+	1.43829	3.89045e-10	5.88844e-09	3'UTR	ENST00000491134	nonsense_mediated_decay	ENSG00000116731	chr1	13700188	13825079	PRDM2	PR/SET domain 2 [Source:HGNC Symbol;Acc:HGNC:9347]	GO:0000122(negative regulation of transcription by RNA polymerase II);GO:0000977(RNA polymerase II transcription regulatory region sequence-specific DNA binding);GO:0000981(DNA-binding transcription factor activity, RNA polymerase II-specific);GO:0001227(DNA-binding transcription repressor activity, RNA polymerase II-specific);GO:0001228(DNA-binding transcription activator activity, RNA polymeras…	00310(Lysine degradation);01100(Metabolic pathways)
chr1	13778463	13778704	242	+	1.69599	1.99526e-28	5.01187e-27	exonic	ENST00000235372	protein_coding	ENSG00000116731	chr1	13700188	13825079	PRDM2	PR/SET domain 2 [Source:HGNC Symbol;Acc:HGNC:9347]	GO:0000122(negative regulation of transcription by RNA polymerase II);GO:0000977(RNA polymerase II transcription regulatory region sequence-specific DNA binding);GO:0000981(DNA-binding transcription factor activity, RNA polymerase II-specific);GO:0001227(DNA-binding transcription repressor activity, RNA polymerase II-specific);GO:0001228(DNA-binding transcription activator activity, RNA polymeras…	00310(Lysine degradation);01100(Metabolic pathways)
chr1	13778912	13779303	392	+	1.8953	3.98107e-31	1.25893e-29	exonic	ENST00000235372	protein_coding	ENSG00000116731	chr1	13700188	13825079	PRDM2	PR/SET domain 2 [Source:HGNC Symbol;Acc:HGNC:9347]	GO:0000122(negative regulation of transcription by RNA polymerase II);GO:0000977(RNA polymerase II transcription regulatory region sequence-specific DNA binding);GO:0000981(DNA-binding transcription factor activity, RNA polymerase II-specific);GO:0001227(DNA-binding transcription repressor activity, RNA polymerase II-specific);GO:0001228(DNA-binding transcription activator activity, RNA polymeras…	00310(Lysine degradation);01100(Metabolic pathways)
chr1	13779362	13780381	1020	+	3.03914	1e-160	1e-158	exonic	ENST00000235372	protein_coding	ENSG00000116731	chr1	13700188	13825079	PRDM2	PR/SET domain 2 [Source:HGNC Symbol;Acc:HGNC:9347]	GO:0000122(negative regulation of transcription by RNA polymerase II);GO:0000977(RNA polymerase II transcription regulatory region sequence-specific DNA binding);GO:0000981(DNA-binding transcription factor activity, RNA polymerase II-specific);GO:0001227(DNA-binding transcription repressor activity, RNA polymerase II-specific);GO:0001228(DNA-binding transcription activator activity, RNA polymeras…	00310(Lysine degradation);01100(Metabolic pathways)
chr1	13780590	13786939	6350	+	2.61589	1e-112	1e-110	3'UTR	ENST00000491134	nonsense_mediated_decay	ENSG00000116731	chr1	13700188	13825079	PRDM2	PR/SET domain 2 [Source:HGNC Symbol;Acc:HGNC:9347]	GO:0000122(negative regulation of transcription by RNA polymerase II);GO:0000977(RNA polymerase II transcription regulatory region sequence-specific DNA binding);GO:0000981(DNA-binding transcription factor activity, RNA polymerase II-specific);GO:0001227(DNA-binding transcription repressor activity, RNA polymerase II-specific);GO:0001228(DNA-binding transcription activator activity, RNA polymeras…	00310(Lysine degradation);01100(Metabolic pathways)
chr1	13893421	13893602	182	+	2.16993	0.000275423	0.0025704	5'UTR	ENST00000636203	protein_coding	ENSG00000189337	chr1	13892792	15118043	KAZN	kazrin, periplakin interacting protein [Source:HGNC Symbol;Acc:HGNC:29173]	GO:0001533(cornified envelope);GO:0005515(protein binding);GO:0005634(nucleus);GO:0005654(nucleoplasm);GO:0005737(cytoplasm);GO:0005829(cytosol);GO:0005856(cytoskeleton);GO:0016607(nuclear speck);GO:0030054(cell junction);GO:0030057(desmosome);GO:0031424(keratinization)	NA
chr1	15066698	15066759	62	+	0.704872	0.00954993	0.0660693	3'UTR	ENST00000361144	protein_coding	ENSG00000189337	chr1	13892792	15118043	KAZN	kazrin, periplakin interacting protein [Source:HGNC Symbol;Acc:HGNC:29173]	GO:0001533(cornified envelope);GO:0005515(protein binding);GO:0005634(nucleus);GO:0005654(nucleoplasm);GO:0005737(cytoplasm);GO:0005829(cytosol);GO:0005856(cytoskeleton);GO:0016607(nuclear speck);GO:0030054(cell junction);GO:0030057(desmosome);GO:0031424(keratinization)	NA
chr1	15114712	15114863	152	+	2.19219	0.00020893	0.00194984	3'UTR	ENST00000376030	protein_coding	ENSG00000189337	chr1	13892792	15118043	KAZN	kazrin, periplakin interacting protein [Source:HGNC Symbol;Acc:HGNC:29173]	GO:0001533(cornified envelope);GO:0005515(protein binding);GO:0005634(nucleus);GO:0005654(nucleoplasm);GO:0005737(cytoplasm);GO:0005829(cytosol);GO:0005856(cytoskeleton);GO:0016607(nuclear speck);GO:0030054(cell junction);GO:0030057(desmosome);GO:0031424(keratinization)	NA
chr1	15115072	15115223	152	+	4.32912	3.01995e-06	3.54813e-05	3'UTR	ENST00000376030	protein_coding	ENSG00000189337	chr1	13892792	15118043	KAZN	kazrin, periplakin interacting protein [Source:HGNC Symbol;Acc:HGNC:29173]	GO:0001533(cornified envelope);GO:0005515(protein binding);GO:0005634(nucleus);GO:0005654(nucleoplasm);GO:0005737(cytoplasm);GO:0005829(cytosol);GO:0005856(cytoskeleton);GO:0016607(nuclear speck);GO:0030054(cell junction);GO:0030057(desmosome);GO:0031424(keratinization)	NA
chr1	15115432	15115673	242	+	2.92979	5.88844e-08	7.76247e-07	3'UTR	ENST00000376030	protein_coding	ENSG00000189337	chr1	13892792	15118043	KAZN	kazrin, periplakin interacting protein [Source:HGNC Symbol;Acc:HGNC:29173]	GO:0001533(cornified envelope);GO:0005515(protein binding);GO:0005634(nucleus);GO:0005654(nucleoplasm);GO:0005737(cytoplasm);GO:0005829(cytosol);GO:0005856(cytoskeleton);GO:0016607(nuclear speck);GO:0030054(cell junction);GO:0030057(desmosome);GO:0031424(keratinization)	NA
chr1	15115942	15116003	62	+	2.74416	9.33254e-05	0.000912011	3'UTR	ENST00000376030	protein_coding	ENSG00000189337	chr1	13892792	15118043	KAZN	kazrin, periplakin interacting protein [Source:HGNC Symbol;Acc:HGNC:29173]	GO:0001533(cornified envelope);GO:0005515(protein binding);GO:0005634(nucleus);GO:0005654(nucleoplasm);GO:0005737(cytoplasm);GO:0005829(cytosol);GO:0005856(cytoskeleton);GO:0016607(nuclear speck);GO:0030054(cell junction);GO:0030057(desmosome);GO:0031424(keratinization)	NA
chr1	15116062	15116123	62	+	2.83996	3.89045e-05	0.000398107	3'UTR	ENST00000376030	protein_coding	ENSG00000189337	chr1	13892792	15118043	KAZN	kazrin, periplakin interacting protein [Source:HGNC Symbol;Acc:HGNC:29173]	GO:0001533(cornified envelope);GO:0005515(protein binding);GO:0005634(nucleus);GO:0005654(nucleoplasm);GO:0005737(cytoplasm);GO:0005829(cytosol);GO:0005856(cytoskeleton);GO:0016607(nuclear speck);GO:0030054(cell junction);GO:0030057(desmosome);GO:0031424(keratinization)	NA
chr1	15116182	15116243	62	+	1.23879	0.00912011	0.0630957	3'UTR	ENST00000376030	protein_coding	ENSG00000189337	chr1	13892792	15118043	KAZN	kazrin, periplakin interacting protein [Source:HGNC Symbol;Acc:HGNC:29173]	GO:0001533(cornified envelope);GO:0005515(protein binding);GO:0005634(nucleus);GO:0005654(nucleoplasm);GO:0005737(cytoplasm);GO:0005829(cytosol);GO:0005856(cytoskeleton);GO:0016607(nuclear speck);GO:0030054(cell junction);GO:0030057(desmosome);GO:0031424(keratinization)	NA
chr1	15116302	15116603	302	+	2.20789	2.5704e-07	3.23594e-06	3'UTR	ENST00000376030	protein_coding	ENSG00000189337	chr1	13892792	15118043	KAZN	kazrin, periplakin interacting protein [Source:HGNC Symbol;Acc:HGNC:29173]	GO:0001533(cornified envelope);GO:0005515(protein binding);GO:0005634(nucleus);GO:0005654(nucleoplasm);GO:0005737(cytoplasm);GO:0005829(cytosol);GO:0005856(cytoskeleton);GO:0016607(nuclear speck);GO:0030054(cell junction);GO:0030057(desmosome);GO:0031424(keratinization)	NA
chr1	15117172	15117833	662	+	4.82782	1e-09	1.47911e-08	3'UTR	ENST00000376030	protein_coding	ENSG00000189337	chr1	13892792	15118043	KAZN	kazrin, periplakin interacting protein [Source:HGNC Symbol;Acc:HGNC:29173]	GO:0001533(cornified envelope);GO:0005515(protein binding);GO:0005634(nucleus);GO:0005654(nucleoplasm);GO:0005737(cytoplasm);GO:0005829(cytosol);GO:0005856(cytoskeleton);GO:0016607(nuclear speck);GO:0030054(cell junction);GO:0030057(desmosome);GO:0031424(keratinization)	NA
chr1	15214943	15215212	270	+	3.09424	4.0738e-10	6.16595e-09	start_codon	ENST00000376008	protein_coding	ENSG00000171729	chr1	15152532	15220478	TMEM51	transmembrane protein 51 [Source:HGNC Symbol;Acc:HGNC:25488]	GO:0003674(molecular_function);GO:0005515(protein binding);GO:0005575(cellular_component);GO:0008150(biological_process);GO:0016020(membrane);GO:0016021(integral component of membrane)	NA
chr1	15219493	15220359	867	+	3.88753	9.98012604599318e-322	9.999987484956e-319	3'UTR	ENST00000434578	protein_coding	ENSG00000171729	chr1	15152532	15220478	TMEM51	transmembrane protein 51 [Source:HGNC Symbol;Acc:HGNC:25488]	GO:0003674(molecular_function);GO:0005515(protein binding);GO:0005575(cellular_component);GO:0008150(biological_process);GO:0016020(membrane);GO:0016021(integral component of membrane)	NA
chr1	15388127	15391156	3030	+	1.5656	0.000323594	0.00295121	stop_codon	ENST00000481324	nonsense_mediated_decay	ENSG00000142621	chr1	15236521	15400283	FHAD1	forkhead associated phosphopeptide binding domain 1 [Source:HGNC Symbol;Acc:HGNC:29408]	GO:0005515(protein binding)	NA
chr1	15428848	15428998	151	+	1.01436	7.94328e-13	1.58489e-11	3'UTR	ENST00000375980	protein_coding	ENSG00000142634	chr1	15409888	15430339	EFHD2	EF-hand domain family member D2 [Source:HGNC Symbol;Acc:HGNC:28670]	GO:0005509(calcium ion binding);GO:0016020(membrane);GO:0045121(membrane raft);GO:0045296(cadherin binding);GO:0046872(metal ion binding)	NA
chr1	15567229	15568637	1409	+	3.31904	1e-139	1e-137	3'UTR	ENST00000475133	nonsense_mediated_decay	ENSG00000116138	chr1	15526813	15592379	DNAJC16	DnaJ heat shock protein family (Hsp40) member C16 [Source:HGNC Symbol;Acc:HGNC:29157]	GO:0016020(membrane);GO:0016021(integral component of membrane)	NA
chr1	15568785	15568966	182	+	1.57046	1.25893e-17	3.16228e-16	3'UTR	ENST00000375847	protein_coding	ENSG00000116138	chr1	15526813	15592379	DNAJC16	DnaJ heat shock protein family (Hsp40) member C16 [Source:HGNC Symbol;Acc:HGNC:29157]	GO:0016020(membrane);GO:0016021(integral component of membrane)	NA
chr1	15569713	15569774	62	+	1.5008	0.000363078	0.00331131	3'UTR	ENST00000375847	protein_coding	ENSG00000116138	chr1	15526813	15592379	DNAJC16	DnaJ heat shock protein family (Hsp40) member C16 [Source:HGNC Symbol;Acc:HGNC:29157]	GO:0016020(membrane);GO:0016021(integral component of membrane)	NA
chr1	15604834	15604894	61	+	3.37851	0.00269153	0.020893	ncRNA_exonic	ENST00000454346	processed_pseudogene	ENSG00000235084	chr1	15604597	15605043	CHCHD2P6	coiled-coil-helix-coiled-coil-helix domain containing 2 pseudogene 6 [Source:HGNC Symbol;Acc:HGNC:39590]	NA	NA
chr1	15656984	15661876	4893	+	3.58496	0	0	3'UTR	ENST00000320153	nonsense_mediated_decay	ENSG00000197312	chr1	15617458	15669044	DDI2	DNA damage inducible 1 homolog 2 [Source:HGNC Symbol;Acc:HGNC:24578]	GO:0004190(aspartic-type endopeptidase activity);GO:0005515(protein binding);GO:0005654(nucleoplasm);GO:0005694(chromosome);GO:0005737(cytoplasm);GO:0005829(cytosol);GO:0006508(proteolysis);GO:0008233(peptidase activity);GO:0010498(proteasomal protein catabolic process);GO:0016485(protein processing);GO:0016787(hydrolase activity);GO:0031647(regulation of protein stability);GO:0042802(identical p…	NA
chr1	15661995	15662266	272	+	2.23573	1.99526e-57	1e-55	3'UTR	ENST00000345034	protein_coding	ENSG00000215695	chr1	15659713	15662033	RSC1A1	regulator of solute carriers 1 [Source:HGNC Symbol;Acc:HGNC:10458]	GO:0005515(protein binding);GO:0005634(nucleus);GO:0005654(nucleoplasm);GO:0005794(Golgi apparatus);GO:0005886(plasma membrane);GO:0006355(regulation of DNA-templated transcription);GO:0010829(negative regulation of glucose transmembrane transport);GO:0016020(membrane);GO:0019871(sodium channel inhibitor activity);GO:0030054(cell junction);GO:0032243(negative regulation of nucleoside transport);G…	NA
chr1	15663794	15663885	92	+	1.95233	7.4131e-07	8.91251e-06	3'UTR	ENST00000480945	protein_coding	ENSG00000197312	chr1	15617458	15669044	DDI2	DNA damage inducible 1 homolog 2 [Source:HGNC Symbol;Acc:HGNC:24578]	GO:0004190(aspartic-type endopeptidase activity);GO:0005515(protein binding);GO:0005654(nucleoplasm);GO:0005694(chromosome);GO:0005737(cytoplasm);GO:0005829(cytosol);GO:0006508(proteolysis);GO:0008233(peptidase activity);GO:0010498(proteasomal protein catabolic process);GO:0016485(protein processing);GO:0016787(hydrolase activity);GO:0031647(regulation of protein stability);GO:0042802(identical p…	NA
chr1	15659831	15661855	2025	+	3.57289	0	0	3'UTR	ENST00000320153	nonsense_mediated_decay	ENSG00000197312	chr1	15617458	15669044	DDI2	DNA damage inducible 1 homolog 2 [Source:HGNC Symbol;Acc:HGNC:24578]	GO:0004190(aspartic-type endopeptidase activity);GO:0005515(protein binding);GO:0005654(nucleoplasm);GO:0005694(chromosome);GO:0005737(cytoplasm);GO:0005829(cytosol);GO:0006508(proteolysis);GO:0008233(peptidase activity);GO:0010498(proteasomal protein catabolic process);GO:0016485(protein processing);GO:0016787(hydrolase activity);GO:0031647(regulation of protein stability);GO:0042802(identical p…	NA
chr1	15725533	15728117	2585	+	4.16189	1e-214	1e-211	exonic	ENST00000375793	protein_coding	ENSG00000116786	chr1	15684320	15734769	PLEKHM2	pleckstrin homology and RUN domain containing M2 [Source:HGNC Symbol;Acc:HGNC:29131]	GO:0005515(protein binding);GO:0005737(cytoplasm);GO:0005764(lysosome);GO:0005765(lysosomal membrane);GO:0007030(Golgi organization);GO:0010008(endosome membrane);GO:0016020(membrane);GO:0019894(kinesin binding);GO:0032418(lysosome localization);GO:0032880(regulation of protein localization);GO:0042267(natural killer cell mediated cytotoxicity);GO:1903527(positive regulation of membrane tubulatio…	05132(Salmonella infection)
chr1	15734229	15734440	212	+	1.15056	1.58489e-12	2.51189e-11	3'UTR	ENST00000375793	protein_coding	ENSG00000116786	chr1	15684320	15734769	PLEKHM2	pleckstrin homology and RUN domain containing M2 [Source:HGNC Symbol;Acc:HGNC:29131]	GO:0005515(protein binding);GO:0005737(cytoplasm);GO:0005764(lysosome);GO:0005765(lysosomal membrane);GO:0007030(Golgi organization);GO:0010008(endosome membrane);GO:0016020(membrane);GO:0019894(kinesin binding);GO:0032418(lysosome localization);GO:0032880(regulation of protein localization);GO:0042267(natural killer cell mediated cytotoxicity);GO:1903527(positive regulation of membrane tubulatio…	05132(Salmonella infection)
chr1	15739871	15739932	62	+	3.56071	0.00104713	0.00870964	3'UTR	ENST00000294454	protein_coding	ENSG00000162461	chr1	15736258	15741392	SLC25A34	solute carrier family 25 member 34 [Source:HGNC Symbol;Acc:HGNC:27653]	GO:0001835(blastocyst hatching);GO:0005739(mitochondrion);GO:0005743(mitochondrial inner membrane);GO:0016020(membrane);GO:0016021(integral component of membrane)	NA
chr1	15784597	15784806	210	+	2.45418	6.30957e-21	1.25893e-19	stop_codon	ENST00000332305	protein_coding	ENSG00000162458	chr1	15756607	15786594	FBLIM1	filamin binding LIM protein 1 [Source:HGNC Symbol;Acc:HGNC:24686]	GO:0001650(fibrillar center);GO:0001725(stress fiber);GO:0005515(protein binding);GO:0005737(cytoplasm);GO:0005829(cytosol);GO:0005856(cytoskeleton);GO:0005925(focal adhesion);GO:0007155(cell adhesion);GO:0008360(regulation of cell shape);GO:0030054(cell junction);GO:0031005(filamin binding);GO:0033623(regulation of integrin activation);GO:0046872(metal ion binding);GO:0071944(cell periphery);GO:…	NA
chr1	15785103	15785164	62	+	4.05311	3.54813e-05	0.000371535	3'UTR	ENST00000332305	protein_coding	ENSG00000162458	chr1	15756607	15786594	FBLIM1	filamin binding LIM protein 1 [Source:HGNC Symbol;Acc:HGNC:24686]	GO:0001650(fibrillar center);GO:0001725(stress fiber);GO:0005515(protein binding);GO:0005737(cytoplasm);GO:0005829(cytosol);GO:0005856(cytoskeleton);GO:0005925(focal adhesion);GO:0007155(cell adhesion);GO:0008360(regulation of cell shape);GO:0030054(cell junction);GO:0031005(filamin binding);GO:0033623(regulation of integrin activation);GO:0046872(metal ion binding);GO:0071944(cell periphery);GO:…	NA
chr1	15785342	15785462	121	+	4.05311	3.54813e-05	0.000371535	3'UTR	ENST00000375766	protein_coding	ENSG00000162458	chr1	15756607	15786594	FBLIM1	filamin binding LIM protein 1 [Source:HGNC Symbol;Acc:HGNC:24686]	GO:0001650(fibrillar center);GO:0001725(stress fiber);GO:0005515(protein binding);GO:0005737(cytoplasm);GO:0005829(cytosol);GO:0005856(cytoskeleton);GO:0005925(focal adhesion);GO:0007155(cell adhesion);GO:0008360(regulation of cell shape);GO:0030054(cell junction);GO:0031005(filamin binding);GO:0033623(regulation of integrin activation);GO:0046872(metal ion binding);GO:0071944(cell periphery);GO:…	NA
chr1	15848085	15876563	28479	+	3.89724	0	0	exonic	ENST00000375759	protein_coding	ENSG00000065526	chr1	15836095	15940456	SPEN	spen family transcriptional repressor [Source:HGNC Symbol;Acc:HGNC:17575]	GO:0000122(negative regulation of transcription by RNA polymerase II);GO:0003676(nucleic acid binding);GO:0003677(DNA binding);GO:0003714(transcription corepressor activity);GO:0003723(RNA binding);GO:0003729(mRNA binding);GO:0005515(protein binding);GO:0005634(nucleus);GO:0005654(nucleoplasm);GO:0006357(regulation of transcription by RNA polymerase II);GO:0007219(Notch signaling pathway);GO:0017…	NA
chr1	15928202	15929012	811	+	2.45154	1e-27	2.51189e-26	exonic	ENST00000375759	protein_coding	ENSG00000065526	chr1	15836095	15940456	SPEN	spen family transcriptional repressor [Source:HGNC Symbol;Acc:HGNC:17575]	GO:0000122(negative regulation of transcription by RNA polymerase II);GO:0003676(nucleic acid binding);GO:0003677(DNA binding);GO:0003714(transcription corepressor activity);GO:0003723(RNA binding);GO:0003729(mRNA binding);GO:0005515(protein binding);GO:0005634(nucleus);GO:0005654(nucleoplasm);GO:0006357(regulation of transcription by RNA polymerase II);GO:0007219(Notch signaling pathway);GO:0017…	NA
chr1	15929221	15929762	542	+	2.46989	1.25893e-68	6.30957e-67	exonic	ENST00000375759	protein_coding	ENSG00000065526	chr1	15836095	15940456	SPEN	spen family transcriptional repressor [Source:HGNC Symbol;Acc:HGNC:17575]	GO:0000122(negative regulation of transcription by RNA polymerase II);GO:0003676(nucleic acid binding);GO:0003677(DNA binding);GO:0003714(transcription corepressor activity);GO:0003723(RNA binding);GO:0003729(mRNA binding);GO:0005515(protein binding);GO:0005634(nucleus);GO:0005654(nucleoplasm);GO:0006357(regulation of transcription by RNA polymerase II);GO:0007219(Notch signaling pathway);GO:0017…	NA
chr1	15929941	15930032	92	+	0.650765	0.000177828	0.00169824	exonic	ENST00000375759	protein_coding	ENSG00000065526	chr1	15836095	15940456	SPEN	spen family transcriptional repressor [Source:HGNC Symbol;Acc:HGNC:17575]	GO:0000122(negative regulation of transcription by RNA polymerase II);GO:0003676(nucleic acid binding);GO:0003677(DNA binding);GO:0003714(transcription corepressor activity);GO:0003723(RNA binding);GO:0003729(mRNA binding);GO:0005515(protein binding);GO:0005634(nucleus);GO:0005654(nucleoplasm);GO:0006357(regulation of transcription by RNA polymerase II);GO:0007219(Notch signaling pathway);GO:0017…	NA
chr1	15930271	15930902	632	+	2.43829	3.98107e-39	1.58489e-37	exonic	ENST00000375759	protein_coding	ENSG00000065526	chr1	15836095	15940456	SPEN	spen family transcriptional repressor [Source:HGNC Symbol;Acc:HGNC:17575]	GO:0000122(negative regulation of transcription by RNA polymerase II);GO:0003676(nucleic acid binding);GO:0003677(DNA binding);GO:0003714(transcription corepressor activity);GO:0003723(RNA binding);GO:0003729(mRNA binding);GO:0005515(protein binding);GO:0005634(nucleus);GO:0005654(nucleoplasm);GO:0006357(regulation of transcription by RNA polymerase II);GO:0007219(Notch signaling pathway);GO:0017…	NA
chr1	15931081	15931142	62	+	0.545968	0.0295121	0.177419	exonic	ENST00000375759	protein_coding	ENSG00000065526	chr1	15836095	15940456	SPEN	spen family transcriptional repressor [Source:HGNC Symbol;Acc:HGNC:17575]	GO:0000122(negative regulation of transcription by RNA polymerase II);GO:0003676(nucleic acid binding);GO:0003677(DNA binding);GO:0003714(transcription corepressor activity);GO:0003723(RNA binding);GO:0003729(mRNA binding);GO:0005515(protein binding);GO:0005634(nucleus);GO:0005654(nucleoplasm);GO:0006357(regulation of transcription by RNA polymerase II);GO:0007219(Notch signaling pathway);GO:0017…	NA
chr1	15932220	15932641	422	+	2.03914	1.58489e-33	5.01187e-32	exonic	ENST00000375759	protein_coding	ENSG00000065526	chr1	15836095	15940456	SPEN	spen family transcriptional repressor [Source:HGNC Symbol;Acc:HGNC:17575]	GO:0000122(negative regulation of transcription by RNA polymerase II);GO:0003676(nucleic acid binding);GO:0003677(DNA binding);GO:0003714(transcription corepressor activity);GO:0003723(RNA binding);GO:0003729(mRNA binding);GO:0005515(protein binding);GO:0005634(nucleus);GO:0005654(nucleoplasm);GO:0006357(regulation of transcription by RNA polymerase II);GO:0007219(Notch signaling pathway);GO:0017…	NA
chr1	15932700	15932911	212	+	1.55582	7.94328e-17	1.58489e-15	exonic	ENST00000375759	protein_coding	ENSG00000065526	chr1	15836095	15940456	SPEN	spen family transcriptional repressor [Source:HGNC Symbol;Acc:HGNC:17575]	GO:0000122(negative regulation of transcription by RNA polymerase II);GO:0003676(nucleic acid binding);GO:0003677(DNA binding);GO:0003714(transcription corepressor activity);GO:0003723(RNA binding);GO:0003729(mRNA binding);GO:0005515(protein binding);GO:0005634(nucleus);GO:0005654(nucleoplasm);GO:0006357(regulation of transcription by RNA polymerase II);GO:0007219(Notch signaling pathway);GO:0017…	NA
chr1	15933360	15934021	662	+	1.70929	5.01187e-55	2.51189e-53	exonic	ENST00000375759	protein_coding	ENSG00000065526	chr1	15836095	15940456	SPEN	spen family transcriptional repressor [Source:HGNC Symbol;Acc:HGNC:17575]	GO:0000122(negative regulation of transcription by RNA polymerase II);GO:0003676(nucleic acid binding);GO:0003677(DNA binding);GO:0003714(transcription corepressor activity);GO:0003723(RNA binding);GO:0003729(mRNA binding);GO:0005515(protein binding);GO:0005634(nucleus);GO:0005654(nucleoplasm);GO:0006357(regulation of transcription by RNA polymerase II);GO:0007219(Notch signaling pathway);GO:0017…	NA
chr1	15935159	15935640	482	+	1.81147	1.25893e-32	3.98107e-31	exonic	ENST00000375759	protein_coding	ENSG00000065526	chr1	15836095	15940456	SPEN	spen family transcriptional repressor [Source:HGNC Symbol;Acc:HGNC:17575]	GO:0000122(negative regulation of transcription by RNA polymerase II);GO:0003676(nucleic acid binding);GO:0003677(DNA binding);GO:0003714(transcription corepressor activity);GO:0003723(RNA binding);GO:0003729(mRNA binding);GO:0005515(protein binding);GO:0005634(nucleus);GO:0005654(nucleoplasm);GO:0006357(regulation of transcription by RNA polymerase II);GO:0007219(Notch signaling pathway);GO:0017…	NA
chr1	15937285	15937556	272	+	1.13093	1.99526e-16	3.16228e-15	exonic	ENST00000375759	protein_coding	ENSG00000065526	chr1	15836095	15940456	SPEN	spen family transcriptional repressor [Source:HGNC Symbol;Acc:HGNC:17575]	GO:0000122(negative regulation of transcription by RNA polymerase II);GO:0003676(nucleic acid binding);GO:0003677(DNA binding);GO:0003714(transcription corepressor activity);GO:0003723(RNA binding);GO:0003729(mRNA binding);GO:0005515(protein binding);GO:0005634(nucleus);GO:0005654(nucleoplasm);GO:0006357(regulation of transcription by RNA polymerase II);GO:0007219(Notch signaling pathway);GO:0017…	NA
chr1	15939375	15940366	992	+	3.97269	0	0	stop_codon	ENST00000375759	protein_coding	ENSG00000065526	chr1	15836095	15940456	SPEN	spen family transcriptional repressor [Source:HGNC Symbol;Acc:HGNC:17575]	GO:0000122(negative regulation of transcription by RNA polymerase II);GO:0003676(nucleic acid binding);GO:0003677(DNA binding);GO:0003714(transcription corepressor activity);GO:0003723(RNA binding);GO:0003729(mRNA binding);GO:0005515(protein binding);GO:0005634(nucleus);GO:0005654(nucleoplasm);GO:0006357(regulation of transcription by RNA polymerase II);GO:0007219(Notch signaling pathway);GO:0017…	NA
chr1	16367202	16367844	643	+	1.4489	1.99526e-19	3.98107e-18	start_codon	ENST00000401088	protein_coding	ENSG00000055070	chr1	16352575	16398145	SZRD1	SUZ RNA binding domain containing 1 [Source:HGNC Symbol;Acc:HGNC:30232]	GO:0005515(protein binding)	NA
chr1	16393458	16395521	2064	+	2.73985	0	0	stop_codon	ENST00000401088	protein_coding	ENSG00000055070	chr1	16352575	16398145	SZRD1	SUZ RNA binding domain containing 1 [Source:HGNC Symbol;Acc:HGNC:30232]	GO:0005515(protein binding)	NA
chr1	16449762	16449823	62	+	1.58496	0.00691831	0.0489779	intronic	ENST00000337132	protein_coding	ENSG00000157191	chr1	16440721	16460078	NECAP2	NECAP endocytosis associated 2 [Source:HGNC Symbol;Acc:HGNC:25528]	GO:0005886(plasma membrane);GO:0005905(clathrin-coated pit);GO:0006897(endocytosis);GO:0015031(protein transport);GO:0016020(membrane);GO:0016192(vesicle-mediated transport);GO:0030125(clathrin vesicle coat);GO:0030665(clathrin-coated vesicle membrane);GO:0031410(cytoplasmic vesicle)	NA
chr1	16458849	16460078	1230	+	2.46467	1e-154	1e-152	3'UTR	ENST00000459640	nonsense_mediated_decay	ENSG00000157191	chr1	16440721	16460078	NECAP2	NECAP endocytosis associated 2 [Source:HGNC Symbol;Acc:HGNC:25528]	GO:0005886(plasma membrane);GO:0005905(clathrin-coated pit);GO:0006897(endocytosis);GO:0015031(protein transport);GO:0016020(membrane);GO:0016192(vesicle-mediated transport);GO:0030125(clathrin vesicle coat);GO:0030665(clathrin-coated vesicle membrane);GO:0031410(cytoplasmic vesicle)	NA
chr1	16461393	16461633	241	+	2.27798	1.38038e-07	1.77828e-06	ncRNA_exonic	ENST00000457898	lncRNA	ENSG00000226029	chr1	16460948	16468481	LINC01772	long intergenic non-protein coding RNA 1772 [Source:HGNC Symbol;Acc:HGNC:52562]	NA	NA
chr1	16461929	16462347	419	+	3.13093	7.94328e-90	6.30957e-88	ncRNA_exonic	ENST00000457898	lncRNA	ENSG00000226029	chr1	16460948	16468481	LINC01772	long intergenic non-protein coding RNA 1772 [Source:HGNC Symbol;Acc:HGNC:52562]	NA	NA
chr1	16462405	16462615	211	+	1.60881	1.58489e-12	3.16228e-11	ncRNA_exonic	ENST00000457898	lncRNA	ENSG00000226029	chr1	16460948	16468481	LINC01772	long intergenic non-protein coding RNA 1772 [Source:HGNC Symbol;Acc:HGNC:52562]	NA	NA
chr1	17244571	17244632	62	+	1.65992	7.94328e-15	1.25893e-13	3'UTR	ENST00000375471	protein_coding	ENSG00000142623	chr1	17205128	17246007	PADI1	peptidyl arginine deiminase 1 [Source:HGNC Symbol;Acc:HGNC:18367]	GO:0004668(protein-arginine deiminase activity);GO:0005509(calcium ion binding);GO:0005634(nucleus);GO:0005654(nucleoplasm);GO:0005737(cytoplasm);GO:0005829(cytosol);GO:0016787(hydrolase activity);GO:0018101(obsolete protein citrullination);GO:0036414(obsolete histone citrullination);GO:0046872(metal ion binding)	NA
chr1	17244810	17245080	271	+	2.58496	6.30957e-38	1.99526e-36	3'UTR	ENST00000375471	protein_coding	ENSG00000142623	chr1	17205128	17246007	PADI1	peptidyl arginine deiminase 1 [Source:HGNC Symbol;Acc:HGNC:18367]	GO:0004668(protein-arginine deiminase activity);GO:0005509(calcium ion binding);GO:0005634(nucleus);GO:0005654(nucleoplasm);GO:0005737(cytoplasm);GO:0005829(cytosol);GO:0016787(hydrolase activity);GO:0018101(obsolete protein citrullination);GO:0036414(obsolete histone citrullination);GO:0046872(metal ion binding)	NA
chr1	17283130	17283280	151	+	2.74416	9.33254e-05	0.000912011	3'UTR	ENST00000375460	protein_coding	ENSG00000142619	chr1	17249098	17284233	PADI3	peptidyl arginine deiminase 3 [Source:HGNC Symbol;Acc:HGNC:18337]	GO:0004668(protein-arginine deiminase activity);GO:0005509(calcium ion binding);GO:0005515(protein binding);GO:0005634(nucleus);GO:0005737(cytoplasm);GO:0005829(cytosol);GO:0016787(hydrolase activity);GO:0018101(obsolete protein citrullination);GO:0036414(obsolete histone citrullination);GO:0042802(identical protein binding)	NA
chr1	17697215	17697635	421	+	4.27798	1e-14	1.99526e-13	3'UTR	ENST00000167825	nonsense_mediated_decay	ENSG00000074964	chr1	17539698	17697874	ARHGEF10L	Rho guanine nucleotide exchange factor 10 like [Source:HGNC Symbol;Acc:HGNC:25540]	GO:0005085(guanyl-nucleotide exchange factor activity);GO:0005096(GTPase activator activity);GO:0005515(protein binding);GO:0005737(cytoplasm);GO:0005829(cytosol);GO:0030036(actin cytoskeleton organization);GO:0032933(SREBP signaling pathway);GO:0050790(regulation of catalytic activity);GO:0051056(regulation of small GTPase mediated signal transduction);GO:0051496(positive regulation of stress fi…	NA
chr1	18481287	18481408	122	+	1.75275	0.001	0.00851138	exonic	ENST00000400664	protein_coding	ENSG00000179023	chr1	18480930	18485974	KLHDC7A	kelch domain containing 7A [Source:HGNC Symbol;Acc:HGNC:26791]	GO:0005515(protein binding);GO:0016020(membrane);GO:0016021(integral component of membrane)	NA
chr1	18484749	18485467	719	+	3	2.51189e-21	6.30957e-20	3'UTR	ENST00000400664	protein_coding	ENSG00000179023	chr1	18480930	18485974	KLHDC7A	kelch domain containing 7A [Source:HGNC Symbol;Acc:HGNC:26791]	GO:0005515(protein binding);GO:0016020(membrane);GO:0016021(integral component of membrane)	NA
chr1	19258701	19259148	448	+	3.87774	1e-127	1e-125	stop_codon	ENST00000330263	protein_coding	ENSG00000053372	chr1	19251805	19260128	MRTO4	MRT4 homolog, ribosome maturation factor [Source:HGNC Symbol;Acc:HGNC:18477]	GO:0000027(ribosomal large subunit assembly);GO:0000956(nuclear-transcribed mRNA catabolic process);GO:0003723(RNA binding);GO:0005515(protein binding);GO:0005634(nucleus);GO:0005730(nucleolus);GO:0005737(cytoplasm);GO:0006364(rRNA processing);GO:0030687(preribosome, large subunit precursor);GO:0042254(ribosome biogenesis);GO:0042273(ribosomal large subunit biogenesis)	NA
chr1	19259830	19260098	269	+	2.48285	7.94328e-19	1.58489e-17	3'UTR	ENST00000330263	protein_coding	ENSG00000053372	chr1	19251805	19260128	MRTO4	MRT4 homolog, ribosome maturation factor [Source:HGNC Symbol;Acc:HGNC:18477]	GO:0000027(ribosomal large subunit assembly);GO:0000956(nuclear-transcribed mRNA catabolic process);GO:0003723(RNA binding);GO:0005515(protein binding);GO:0005634(nucleus);GO:0005730(nucleolus);GO:0005737(cytoplasm);GO:0006364(rRNA processing);GO:0030687(preribosome, large subunit precursor);GO:0042254(ribosome biogenesis);GO:0042273(ribosomal large subunit biogenesis)	NA
chr1	19327675	19327885	211	+	2.65992	6.30957e-10	9.33254e-09	3'UTR	ENST00000432465	protein_coding	ENSG00000040487	chr1	19312326	19329300	SLC66A1	solute carrier family 66 member 1 [Source:HGNC Symbol;Acc:HGNC:26001]	GO:0005515(protein binding);GO:0005764(lysosome);GO:0005765(lysosomal membrane);GO:0006865(amino acid transport);GO:0015174(basic amino acid transmembrane transporter activity);GO:0015189(L-lysine transmembrane transporter activity);GO:0015819(lysine transport);GO:0016020(membrane);GO:0016021(integral component of membrane);GO:0031301(integral component of organelle membrane);GO:0043231(intracell…	NA
chr1	19328613	19329240	628	+	3.82782	1e-72	6.30957e-71	3'UTR	ENST00000469076	nonsense_mediated_decay	ENSG00000040487	chr1	19312326	19329300	SLC66A1	solute carrier family 66 member 1 [Source:HGNC Symbol;Acc:HGNC:26001]	GO:0005515(protein binding);GO:0005764(lysosome);GO:0005765(lysosomal membrane);GO:0006865(amino acid transport);GO:0015174(basic amino acid transmembrane transporter activity);GO:0015189(L-lysine transmembrane transporter activity);GO:0015819(lysine transport);GO:0016020(membrane);GO:0016021(integral component of membrane);GO:0031301(integral component of organelle membrane);GO:0043231(intracell…	NA
chr1	19626646	19626977	332	+	2.34483	1e-10	1.54882e-09	3'UTR	ENST00000322753	protein_coding	ENSG00000173436	chr1	19484403	19629821	MICOS10	mitochondrial contact site and cristae organizing system subunit 10 [Source:HGNC Symbol;Acc:HGNC:32068]	GO:0001401(SAM complex);GO:0003674(molecular_function);GO:0005515(protein binding);GO:0005739(mitochondrion);GO:0005743(mitochondrial inner membrane);GO:0007007(inner mitochondrial membrane organization);GO:0008150(biological_process);GO:0016020(membrane);GO:0016021(integral component of membrane);GO:0042407(cristae formation);GO:0044284(mitochondrial crista junction);GO:0061617(MICOS complex);GO…	NA
chr1	19627545	19627695	151	+	1.08406	0.00281838	0.0218776	3'UTR	ENST00000322753	protein_coding	ENSG00000173436	chr1	19484403	19629821	MICOS10	mitochondrial contact site and cristae organizing system subunit 10 [Source:HGNC Symbol;Acc:HGNC:32068]	GO:0001401(SAM complex);GO:0003674(molecular_function);GO:0005515(protein binding);GO:0005739(mitochondrion);GO:0005743(mitochondrial inner membrane);GO:0007007(inner mitochondrial membrane organization);GO:0008150(biological_process);GO:0016020(membrane);GO:0016021(integral component of membrane);GO:0042407(cristae formation);GO:0044284(mitochondrial crista junction);GO:0061617(MICOS complex);GO…	NA
chr1	19628054	19628174	121	+	3.47249	0.00165959	0.0134896	3'UTR	ENST00000322753	protein_coding	ENSG00000173436	chr1	19484403	19629821	MICOS10	mitochondrial contact site and cristae organizing system subunit 10 [Source:HGNC Symbol;Acc:HGNC:32068]	GO:0001401(SAM complex);GO:0003674(molecular_function);GO:0005515(protein binding);GO:0005739(mitochondrion);GO:0005743(mitochondrial inner membrane);GO:0007007(inner mitochondrial membrane organization);GO:0008150(biological_process);GO:0016020(membrane);GO:0016021(integral component of membrane);GO:0042407(cristae formation);GO:0044284(mitochondrial crista junction);GO:0061617(MICOS complex);GO…	NA
chr1	19656896	19657467	572	+	3.80735	0	0	3'UTR	ENST00000602293	nonsense_mediated_decay	ENSG00000270136	chr1	19597067	19656927	MICOS10-NBL1	MICOS10-NBL1 readthrough [Source:HGNC Symbol;Acc:HGNC:48338]	GO:0005739(mitochondrion);GO:0005743(mitochondrial inner membrane);GO:0016020(membrane);GO:0016021(integral component of membrane);GO:0061617(MICOS complex)	NA
chr1	19608425	19608511	87	+	2.71809	0.000794328	0.00676083	intronic	ENST00000322753	protein_coding	ENSG00000173436	chr1	19484403	19629821	MICOS10	mitochondrial contact site and cristae organizing system subunit 10 [Source:HGNC Symbol;Acc:HGNC:32068]	GO:0001401(SAM complex);GO:0003674(molecular_function);GO:0005515(protein binding);GO:0005739(mitochondrion);GO:0005743(mitochondrial inner membrane);GO:0007007(inner mitochondrial membrane organization);GO:0008150(biological_process);GO:0016020(membrane);GO:0016021(integral component of membrane);GO:0042407(cristae formation);GO:0044284(mitochondrial crista junction);GO:0061617(MICOS complex);GO…	NA
chr1	19679350	19679440	91	+	3.47249	0.00165959	0.0134896	stop_codon	ENST00000289753	protein_coding	ENSG00000158748	chr1	19664875	19680966	HTR6	5-hydroxytryptamine receptor 6 [Source:HGNC Symbol;Acc:HGNC:5301]	GO:0004930(G protein-coupled receptor activity);GO:0004969(histamine receptor activity);GO:0004993(G protein-coupled serotonin receptor activity);GO:0005515(protein binding);GO:0005886(plasma membrane);GO:0005887(integral component of plasma membrane);GO:0005929(cilium);GO:0007165(signal transduction);GO:0007186(G protein-coupled receptor signaling pathway);GO:0007187(G protein-coupled receptor s…	04020(Calcium signaling pathway);04024(cAMP signaling pathway);04080(Neuroactive ligand-receptor interaction);04726(Serotonergic synapse)
chr1	19679499	19679680	182	+	1.73552	1.54882e-05	0.000165959	3'UTR	ENST00000289753	protein_coding	ENSG00000158748	chr1	19664875	19680966	HTR6	5-hydroxytryptamine receptor 6 [Source:HGNC Symbol;Acc:HGNC:5301]	GO:0004930(G protein-coupled receptor activity);GO:0004969(histamine receptor activity);GO:0004993(G protein-coupled serotonin receptor activity);GO:0005515(protein binding);GO:0005886(plasma membrane);GO:0005887(integral component of plasma membrane);GO:0005929(cilium);GO:0007165(signal transduction);GO:0007186(G protein-coupled receptor signaling pathway);GO:0007187(G protein-coupled receptor s…	04020(Calcium signaling pathway);04024(cAMP signaling pathway);04080(Neuroactive ligand-receptor interaction);04726(Serotonergic synapse)
chr1	19906521	19906612	92	+	1.53605	0.000446684	0.0040738	exonic	ENST00000375120	protein_coding	ENSG00000169914	chr1	19882395	19912945	OTUD3	OTU deubiquitinase 3 [Source:HGNC Symbol;Acc:HGNC:29038]	GO:0004843(cysteine-type deubiquitinase activity);GO:0005515(protein binding);GO:0005737(cytoplasm);GO:0005829(cytosol);GO:0006508(proteolysis);GO:0008233(peptidase activity);GO:0008234(cysteine-type peptidase activity);GO:0016579(protein deubiquitination);GO:0016787(hydrolase activity);GO:0035871(protein K11-linked deubiquitination);GO:0044313(protein K6-linked deubiquitination);GO:0050821(prote…	NA
chr1	19907646	19907797	152	+	1.26903	1.41254e-08	1.94984e-07	stop_codon	ENST00000375120	protein_coding	ENSG00000169914	chr1	19882395	19912945	OTUD3	OTU deubiquitinase 3 [Source:HGNC Symbol;Acc:HGNC:29038]	GO:0004843(cysteine-type deubiquitinase activity);GO:0005515(protein binding);GO:0005737(cytoplasm);GO:0005829(cytosol);GO:0006508(proteolysis);GO:0008233(peptidase activity);GO:0008234(cysteine-type peptidase activity);GO:0016579(protein deubiquitination);GO:0016787(hydrolase activity);GO:0035871(protein K11-linked deubiquitination);GO:0044313(protein K6-linked deubiquitination);GO:0050821(prote…	NA
chr1	19911447	19911538	92	+	3.47249	0.00165959	0.0134896	3'UTR	ENST00000375120	protein_coding	ENSG00000169914	chr1	19882395	19912945	OTUD3	OTU deubiquitinase 3 [Source:HGNC Symbol;Acc:HGNC:29038]	GO:0004843(cysteine-type deubiquitinase activity);GO:0005515(protein binding);GO:0005737(cytoplasm);GO:0005829(cytosol);GO:0006508(proteolysis);GO:0008233(peptidase activity);GO:0008234(cysteine-type peptidase activity);GO:0016579(protein deubiquitination);GO:0016787(hydrolase activity);GO:0035871(protein K11-linked deubiquitination);GO:0044313(protein K6-linked deubiquitination);GO:0050821(prote…	NA
chr1	20186095	20190579	4485	+	4.32912	5.12861e-09	7.24436e-08	start_codon	ENST00000375099	protein_coding	ENSG00000162543	chr1	20186096	20196050	UBXN10	UBX domain protein 10 [Source:HGNC Symbol;Acc:HGNC:26354]	GO:0005515(protein binding);GO:0005783(endoplasmic reticulum);GO:0005929(cilium);GO:0030030(cell projection organization);GO:0030433(ubiquitin-dependent ERAD pathway);GO:0030992(intraciliary transport particle B);GO:0042995(cell projection);GO:0043130(ubiquitin binding);GO:0060271(cilium assembly)	NA
chr1	20191206	20191326	121	+	1.69599	3.98107e-19	7.94328e-18	exonic	ENST00000375099	protein_coding	ENSG00000162543	chr1	20186096	20196050	UBXN10	UBX domain protein 10 [Source:HGNC Symbol;Acc:HGNC:26354]	GO:0005515(protein binding);GO:0005783(endoplasmic reticulum);GO:0005929(cilium);GO:0030030(cell projection organization);GO:0030433(ubiquitin-dependent ERAD pathway);GO:0030992(intraciliary transport particle B);GO:0042995(cell projection);GO:0043130(ubiquitin binding);GO:0060271(cilium assembly)	NA
chr1	20191445	20192193	749	+	2.46989	5.01187e-30	1.58489e-28	3'UTR	ENST00000375099	protein_coding	ENSG00000162543	chr1	20186096	20196050	UBXN10	UBX domain protein 10 [Source:HGNC Symbol;Acc:HGNC:26354]	GO:0005515(protein binding);GO:0005783(endoplasmic reticulum);GO:0005929(cilium);GO:0030030(cell projection organization);GO:0030433(ubiquitin-dependent ERAD pathway);GO:0030992(intraciliary transport particle B);GO:0042995(cell projection);GO:0043130(ubiquitin binding);GO:0060271(cilium assembly)	NA
chr1	20192342	20192731	390	+	2.12102	1.25893e-18	3.16228e-17	3'UTR	ENST00000375099	protein_coding	ENSG00000162543	chr1	20186096	20196050	UBXN10	UBX domain protein 10 [Source:HGNC Symbol;Acc:HGNC:26354]	GO:0005515(protein binding);GO:0005783(endoplasmic reticulum);GO:0005929(cilium);GO:0030030(cell projection organization);GO:0030433(ubiquitin-dependent ERAD pathway);GO:0030992(intraciliary transport particle B);GO:0042995(cell projection);GO:0043130(ubiquitin binding);GO:0060271(cilium assembly)	NA
chr1	20194285	20194525	241	+	2.12763	3.16228e-37	1e-35	3'UTR	ENST00000375099	protein_coding	ENSG00000162543	chr1	20186096	20196050	UBXN10	UBX domain protein 10 [Source:HGNC Symbol;Acc:HGNC:26354]	GO:0005515(protein binding);GO:0005783(endoplasmic reticulum);GO:0005929(cilium);GO:0030030(cell projection organization);GO:0030433(ubiquitin-dependent ERAD pathway);GO:0030992(intraciliary transport particle B);GO:0042995(cell projection);GO:0043130(ubiquitin binding);GO:0060271(cilium assembly)	NA
chr1	20195242	20195422	181	+	2.36457	1.04713e-06	1.25893e-05	3'UTR	ENST00000375099	protein_coding	ENSG00000162543	chr1	20186096	20196050	UBXN10	UBX domain protein 10 [Source:HGNC Symbol;Acc:HGNC:26354]	GO:0005515(protein binding);GO:0005783(endoplasmic reticulum);GO:0005929(cilium);GO:0030030(cell projection organization);GO:0030433(ubiquitin-dependent ERAD pathway);GO:0030992(intraciliary transport particle B);GO:0042995(cell projection);GO:0043130(ubiquitin binding);GO:0060271(cilium assembly)	NA
chr1	20195571	20195661	91	+	0.963474	0.00457088	0.0338844	3'UTR	ENST00000375099	protein_coding	ENSG00000162543	chr1	20186096	20196050	UBXN10	UBX domain protein 10 [Source:HGNC Symbol;Acc:HGNC:26354]	GO:0005515(protein binding);GO:0005783(endoplasmic reticulum);GO:0005929(cilium);GO:0030030(cell projection organization);GO:0030433(ubiquitin-dependent ERAD pathway);GO:0030992(intraciliary transport particle B);GO:0042995(cell projection);GO:0043130(ubiquitin binding);GO:0060271(cilium assembly)	NA
chr1	20648548	20649146	599	+	3.27798	1.25893e-83	7.94328e-82	exonic	ENST00000321556	protein_coding	ENSG00000158828	chr1	20633458	20651511	PINK1	PTEN induced kinase 1 [Source:HGNC Symbol;Acc:HGNC:14581]	GO:0000166(nucleotide binding);GO:0000287(magnesium ion binding);GO:0000422(autophagy of mitochondrion);GO:0000423(mitophagy);GO:0000785(chromatin);GO:0001934(positive regulation of protein phosphorylation);GO:0002020(protease binding);GO:0002082(regulation of oxidative phosphorylation);GO:0002931(response to ischemia);GO:0004672(protein kinase activity);GO:0004674(protein serine/threonine kinase…	04137(Mitophagy - animal);05012(Parkinson disease);05014(Amyotrophic lateral sclerosis);05022(Pathways of neurodegeneration - multiple diseases)
chr1	20650585	20651093	509	+	2.30451	1e-133	1e-131	stop_codon	ENST00000321556	protein_coding	ENSG00000158828	chr1	20633458	20651511	PINK1	PTEN induced kinase 1 [Source:HGNC Symbol;Acc:HGNC:14581]	GO:0000166(nucleotide binding);GO:0000287(magnesium ion binding);GO:0000422(autophagy of mitochondrion);GO:0000423(mitophagy);GO:0000785(chromatin);GO:0001934(positive regulation of protein phosphorylation);GO:0002020(protease binding);GO:0002082(regulation of oxidative phosphorylation);GO:0002931(response to ischemia);GO:0004672(protein kinase activity);GO:0004674(protein serine/threonine kinase…	04137(Mitophagy - animal);05012(Parkinson disease);05014(Amyotrophic lateral sclerosis);05022(Pathways of neurodegeneration - multiple diseases)
chr1	21177520	21177609	90	+	2.99458	0.000316228	0.00288403	ncRNA_exonic	ENST00000669329	lncRNA	ENSG00000287192	chr1	21177054	21178164	ENSG00000287192	novel transcript	NA	NA
chr1	21298044	21298255	212	+	1.52105	1.7378e-06	2.04174e-05	ncRNA_exonic	ENST00000449034	lncRNA	ENSG00000231105	chr1	21293290	21299874	ECE1-AS1	ECE1 antisense RNA 1 [Source:HGNC Symbol;Acc:HGNC:40203]	NA	NA
chr1	21298674	21298915	242	+	1.65992	1.51356e-07	1.94984e-06	ncRNA_exonic	ENST00000449034	lncRNA	ENSG00000231105	chr1	21293290	21299874	ECE1-AS1	ECE1 antisense RNA 1 [Source:HGNC Symbol;Acc:HGNC:40203]	NA	NA
chr1	21299004	21299155	152	+	1.79077	1.62181e-06	1.94984e-05	ncRNA_exonic	ENST00000449034	lncRNA	ENSG00000231105	chr1	21293290	21299874	ECE1-AS1	ECE1 antisense RNA 1 [Source:HGNC Symbol;Acc:HGNC:40203]	NA	NA
chr1	21453922	21453983	62	+	1.46989	0.0134896	0.0891251	intronic	ENST00000318220	nonsense_mediated_decay	ENSG00000142794	chr1	21440128	21485005	NBPF3	NBPF member 3 [Source:HGNC Symbol;Acc:HGNC:25076]	GO:0005737(cytoplasm)	NA
chr1	21454161	21459784	5624	+	2.31325	1.20226e-05	0.000131826	3'UTR	ENST00000434838	nonsense_mediated_decay	ENSG00000142794	chr1	21440128	21485005	NBPF3	NBPF member 3 [Source:HGNC Symbol;Acc:HGNC:25076]	GO:0005737(cytoplasm)	NA
chr1	21822199	21822559	361	+	1.5509	1.99526e-24	5.01187e-23	stop_codon	ENST00000344642	protein_coding	ENSG00000187942	chr1	21812265	21825225	LDLRAD2	low density lipoprotein receptor class A domain containing 2 [Source:HGNC Symbol;Acc:HGNC:32071]	GO:0005515(protein binding);GO:0016020(membrane);GO:0016021(integral component of membrane)	NA
chr1	22030288	22030617	330	+	3.12267	1e-116	1e-114	intronic	ENST00000695855	protein_coding	ENSG00000289694	chr1	22025142	22092943	ENSG00000289694	novel protein	GO:0000166(nucleotide binding);GO:0003924(GTPase activity);GO:0003925(G protein activity);GO:0005525(GTP binding);GO:0005737(cytoplasm);GO:0005815(microtubule organizing center);GO:0005886(plasma membrane);GO:0007163(establishment or maintenance of cell polarity);GO:0007264(small GTPase mediated signal transduction);GO:0009653(anatomical structure morphogenesis);GO:0016020(membrane);GO:0030496(mi…	NA
chr1	22025734	22025825	92	+	1.76129	0.000169824	0.00158489	intronic	ENST00000695855	protein_coding	ENSG00000289694	chr1	22025142	22092943	ENSG00000289694	novel protein	GO:0000166(nucleotide binding);GO:0003924(GTPase activity);GO:0003925(G protein activity);GO:0005525(GTP binding);GO:0005737(cytoplasm);GO:0005815(microtubule organizing center);GO:0005886(plasma membrane);GO:0007163(establishment or maintenance of cell polarity);GO:0007264(small GTPase mediated signal transduction);GO:0009653(anatomical structure morphogenesis);GO:0016020(membrane);GO:0030496(mi…	NA
chr1	22030296	22030984	689	+	3.11437	1e-116	1e-114	intronic	ENST00000695855	protein_coding	ENSG00000289694	chr1	22025142	22092943	ENSG00000289694	novel protein	GO:0000166(nucleotide binding);GO:0003924(GTPase activity);GO:0003925(G protein activity);GO:0005525(GTP binding);GO:0005737(cytoplasm);GO:0005815(microtubule organizing center);GO:0005886(plasma membrane);GO:0007163(establishment or maintenance of cell polarity);GO:0007264(small GTPase mediated signal transduction);GO:0009653(anatomical structure morphogenesis);GO:0016020(membrane);GO:0030496(mi…	NA
chr1	22030526	22030748	223	+	2.1375	5.01187e-25	1.25893e-23	intronic	ENST00000695855	protein_coding	ENSG00000289694	chr1	22025142	22092943	ENSG00000289694	novel protein	GO:0000166(nucleotide binding);GO:0003924(GTPase activity);GO:0003925(G protein activity);GO:0005525(GTP binding);GO:0005737(cytoplasm);GO:0005815(microtubule organizing center);GO:0005886(plasma membrane);GO:0007163(establishment or maintenance of cell polarity);GO:0007264(small GTPase mediated signal transduction);GO:0009653(anatomical structure morphogenesis);GO:0016020(membrane);GO:0030496(mi…	NA
chr1	22066641	22066911	271	+	2.29866	1.8197e-08	2.51189e-07	5'UTR	ENST00000695800	protein_coding	ENSG00000070831	chr1	22052627	22101360	CDC42	cell division cycle 42 [Source:HGNC Symbol;Acc:HGNC:1736]	GO:0000139(Golgi membrane);GO:0000166(nucleotide binding);GO:0000322(storage vacuole);GO:0003161(cardiac conduction system development);GO:0003253(cardiac neural crest cell migration involved in outflow tract morphogenesis);GO:0003924(GTPase activity);GO:0003925(G protein activity);GO:0005515(protein binding);GO:0005525(GTP binding);GO:0005737(cytoplasm);GO:0005789(endoplasmic reticulum membrane)…	04010(MAPK signaling pathway);04014(Ras signaling pathway);04015(Rap1 signaling pathway);04062(Chemokine signaling pathway);04144(Endocytosis);04360(Axon guidance);04370(VEGF signaling pathway);04510(Focal adhesion);04520(Adherens junction);04530(Tight junction);04660(T cell receptor signaling pathway);04666(Fc gamma R-mediated phagocytosis);04670(Leukocyte transendothelial migration);04722(Neuro…
chr1	22074059	22076353	2295	+	2.73335	4.16869e-07	5.12861e-06	5'UTR	ENST00000344548	protein_coding	ENSG00000070831	chr1	22052627	22101360	CDC42	cell division cycle 42 [Source:HGNC Symbol;Acc:HGNC:1736]	GO:0000139(Golgi membrane);GO:0000166(nucleotide binding);GO:0000322(storage vacuole);GO:0003161(cardiac conduction system development);GO:0003253(cardiac neural crest cell migration involved in outflow tract morphogenesis);GO:0003924(GTPase activity);GO:0003925(G protein activity);GO:0005515(protein binding);GO:0005525(GTP binding);GO:0005737(cytoplasm);GO:0005789(endoplasmic reticulum membrane)…	04010(MAPK signaling pathway);04014(Ras signaling pathway);04015(Rap1 signaling pathway);04062(Chemokine signaling pathway);04144(Endocytosis);04360(Axon guidance);04370(VEGF signaling pathway);04510(Focal adhesion);04520(Adherens junction);04530(Tight junction);04660(T cell receptor signaling pathway);04666(Fc gamma R-mediated phagocytosis);04670(Leukocyte transendothelial migration);04722(Neuro…
chr1	22059570	22059658	89	+	4.75489	2.0893e-08	2.81838e-07	intronic	ENST00000315554	protein_coding	ENSG00000070831	chr1	22052627	22101360	CDC42	cell division cycle 42 [Source:HGNC Symbol;Acc:HGNC:1736]	GO:0000139(Golgi membrane);GO:0000166(nucleotide binding);GO:0000322(storage vacuole);GO:0003161(cardiac conduction system development);GO:0003253(cardiac neural crest cell migration involved in outflow tract morphogenesis);GO:0003924(GTPase activity);GO:0003925(G protein activity);GO:0005515(protein binding);GO:0005525(GTP binding);GO:0005737(cytoplasm);GO:0005789(endoplasmic reticulum membrane)…	04010(MAPK signaling pathway);04014(Ras signaling pathway);04015(Rap1 signaling pathway);04062(Chemokine signaling pathway);04144(Endocytosis);04360(Axon guidance);04370(VEGF signaling pathway);04510(Focal adhesion);04520(Adherens junction);04530(Tight junction);04660(T cell receptor signaling pathway);04666(Fc gamma R-mediated phagocytosis);04670(Leukocyte transendothelial migration);04722(Neuro…
chr1	22490099	22490519	421	+	2.07724	1.58489e-43	6.30957e-42	exonic	ENST00000374651	protein_coding	ENSG00000184677	chr1	22428838	22531157	ZBTB40	zinc finger and BTB domain containing 40 [Source:HGNC Symbol;Acc:HGNC:29045]	GO:0000978(RNA polymerase II cis-regulatory region sequence-specific DNA binding);GO:0000981(DNA-binding transcription factor activity, RNA polymerase II-specific);GO:0003674(molecular_function);GO:0003677(DNA binding);GO:0005515(protein binding);GO:0005634(nucleus);GO:0006357(regulation of transcription by RNA polymerase II);GO:0006974(cellular response to DNA damage stimulus);GO:0030282(bone mi…	NA
chr1	22511741	22512012	272	+	1.31615	1.99526e-11	2.95121e-10	exonic	ENST00000374651	protein_coding	ENSG00000184677	chr1	22428838	22531157	ZBTB40	zinc finger and BTB domain containing 40 [Source:HGNC Symbol;Acc:HGNC:29045]	GO:0000978(RNA polymerase II cis-regulatory region sequence-specific DNA binding);GO:0000981(DNA-binding transcription factor activity, RNA polymerase II-specific);GO:0003674(molecular_function);GO:0003677(DNA binding);GO:0005515(protein binding);GO:0005634(nucleus);GO:0006357(regulation of transcription by RNA polymerase II);GO:0006974(cellular response to DNA damage stimulus);GO:0030282(bone mi…	NA
chr1	22524426	22526513	2088	+	2.79286	3.16228e-73	1.99526e-71	stop_codon	ENST00000374651	protein_coding	ENSG00000184677	chr1	22428838	22531157	ZBTB40	zinc finger and BTB domain containing 40 [Source:HGNC Symbol;Acc:HGNC:29045]	GO:0000978(RNA polymerase II cis-regulatory region sequence-specific DNA binding);GO:0000981(DNA-binding transcription factor activity, RNA polymerase II-specific);GO:0003674(molecular_function);GO:0003677(DNA binding);GO:0005515(protein binding);GO:0005634(nucleus);GO:0006357(regulation of transcription by RNA polymerase II);GO:0006974(cellular response to DNA damage stimulus);GO:0030282(bone mi…	NA
chr1	22526572	22527352	781	+	1.81147	1.25893e-26	3.98107e-25	3'UTR	ENST00000374651	protein_coding	ENSG00000184677	chr1	22428838	22531157	ZBTB40	zinc finger and BTB domain containing 40 [Source:HGNC Symbol;Acc:HGNC:29045]	GO:0000978(RNA polymerase II cis-regulatory region sequence-specific DNA binding);GO:0000981(DNA-binding transcription factor activity, RNA polymerase II-specific);GO:0003674(molecular_function);GO:0003677(DNA binding);GO:0005515(protein binding);GO:0005634(nucleus);GO:0006357(regulation of transcription by RNA polymerase II);GO:0006974(cellular response to DNA damage stimulus);GO:0030282(bone mi…	NA
chr1	22527651	22528281	631	+	3.31034	1e-117	1e-115	3'UTR	ENST00000374651	protein_coding	ENSG00000184677	chr1	22428838	22531157	ZBTB40	zinc finger and BTB domain containing 40 [Source:HGNC Symbol;Acc:HGNC:29045]	GO:0000978(RNA polymerase II cis-regulatory region sequence-specific DNA binding);GO:0000981(DNA-binding transcription factor activity, RNA polymerase II-specific);GO:0003674(molecular_function);GO:0003677(DNA binding);GO:0005515(protein binding);GO:0005634(nucleus);GO:0006357(regulation of transcription by RNA polymerase II);GO:0006974(cellular response to DNA damage stimulus);GO:0030282(bone mi…	NA
chr1	22528819	22529329	511	+	2.46728	6.30957e-53	3.16228e-51	3'UTR	ENST00000374651	protein_coding	ENSG00000184677	chr1	22428838	22531157	ZBTB40	zinc finger and BTB domain containing 40 [Source:HGNC Symbol;Acc:HGNC:29045]	GO:0000978(RNA polymerase II cis-regulatory region sequence-specific DNA binding);GO:0000981(DNA-binding transcription factor activity, RNA polymerase II-specific);GO:0003674(molecular_function);GO:0003677(DNA binding);GO:0005515(protein binding);GO:0005634(nucleus);GO:0006357(regulation of transcription by RNA polymerase II);GO:0006974(cellular response to DNA damage stimulus);GO:0030282(bone mi…	NA
chr1	22530257	22530648	392	+	2.12763	6.30957e-44	2.51189e-42	3'UTR	ENST00000374651	protein_coding	ENSG00000184677	chr1	22428838	22531157	ZBTB40	zinc finger and BTB domain containing 40 [Source:HGNC Symbol;Acc:HGNC:29045]	GO:0000978(RNA polymerase II cis-regulatory region sequence-specific DNA binding);GO:0000981(DNA-binding transcription factor activity, RNA polymerase II-specific);GO:0003674(molecular_function);GO:0003677(DNA binding);GO:0005515(protein binding);GO:0005634(nucleus);GO:0006357(regulation of transcription by RNA polymerase II);GO:0006974(cellular response to DNA damage stimulus);GO:0030282(bone mi…	NA
chr1	22636511	22636840	330	+	2.70487	1e-203	1e-201	5'UTR	ENST00000374642	protein_coding	ENSG00000173372	chr1	22635077	22639678	C1QA	complement C1q A chain [Source:HGNC Symbol;Acc:HGNC:1241]	GO:0001540(amyloid-beta binding);GO:0001774(microglial cell activation);GO:0002376(immune system process);GO:0005515(protein binding);GO:0005576(extracellular region);GO:0005581(collagen trimer);GO:0005602(complement component C1 complex);GO:0006956(complement activation);GO:0006958(complement activation, classical pathway);GO:0007267(cell-cell signaling);GO:0007568(aging);GO:0016322(neuron remod…	04610(Complement and coagulation cascades);05020(Prion disease);05133(Pertussis);05142(Chagas disease);05150(Staphylococcus aureus infection);05171(Coronavirus disease - COVID-19);05322(Systemic lupus erythematosus)
chr1	22637585	22638119	535	+	1.79494	1.58489e-70	7.94328e-69	start_codon	ENST00000374642	protein_coding	ENSG00000173372	chr1	22635077	22639678	C1QA	complement C1q A chain [Source:HGNC Symbol;Acc:HGNC:1241]	GO:0001540(amyloid-beta binding);GO:0001774(microglial cell activation);GO:0002376(immune system process);GO:0005515(protein binding);GO:0005576(extracellular region);GO:0005581(collagen trimer);GO:0005602(complement component C1 complex);GO:0006956(complement activation);GO:0006958(complement activation, classical pathway);GO:0007267(cell-cell signaling);GO:0007568(aging);GO:0016322(neuron remod…	04610(Complement and coagulation cascades);05020(Prion disease);05133(Pertussis);05142(Chagas disease);05150(Staphylococcus aureus infection);05171(Coronavirus disease - COVID-19);05322(Systemic lupus erythematosus)
chr1	22639407	22639618	212	+	1.49057	5.01187e-23	1.25893e-21	3'UTR	ENST00000695739	protein_coding	ENSG00000173372	chr1	22635077	22639678	C1QA	complement C1q A chain [Source:HGNC Symbol;Acc:HGNC:1241]	GO:0001540(amyloid-beta binding);GO:0001774(microglial cell activation);GO:0002376(immune system process);GO:0005515(protein binding);GO:0005576(extracellular region);GO:0005581(collagen trimer);GO:0005602(complement component C1 complex);GO:0006956(complement activation);GO:0006958(complement activation, classical pathway);GO:0007267(cell-cell signaling);GO:0007568(aging);GO:0016322(neuron remod…	04610(Complement and coagulation cascades);05020(Prion disease);05133(Pertussis);05142(Chagas disease);05150(Staphylococcus aureus infection);05171(Coronavirus disease - COVID-19);05322(Systemic lupus erythematosus)
chr1	22636594	22637740	1147	+	2.60644	1e-301	1e-298	5'UTR	ENST00000695745	protein_coding	ENSG00000173372	chr1	22635077	22639678	C1QA	complement C1q A chain [Source:HGNC Symbol;Acc:HGNC:1241]	GO:0001540(amyloid-beta binding);GO:0001774(microglial cell activation);GO:0002376(immune system process);GO:0005515(protein binding);GO:0005576(extracellular region);GO:0005581(collagen trimer);GO:0005602(complement component C1 complex);GO:0006956(complement activation);GO:0006958(complement activation, classical pathway);GO:0007267(cell-cell signaling);GO:0007568(aging);GO:0016322(neuron remod…	04610(Complement and coagulation cascades);05020(Prion disease);05133(Pertussis);05142(Chagas disease);05150(Staphylococcus aureus infection);05171(Coronavirus disease - COVID-19);05322(Systemic lupus erythematosus)
chr1	22639148	22644067	4920	+	1.08406	1.25893e-18	2.51189e-17	3'UTR	ENST00000695739	protein_coding	ENSG00000173372	chr1	22635077	22639678	C1QA	complement C1q A chain [Source:HGNC Symbol;Acc:HGNC:1241]	GO:0001540(amyloid-beta binding);GO:0001774(microglial cell activation);GO:0002376(immune system process);GO:0005515(protein binding);GO:0005576(extracellular region);GO:0005581(collagen trimer);GO:0005602(complement component C1 complex);GO:0006956(complement activation);GO:0006958(complement activation, classical pathway);GO:0007267(cell-cell signaling);GO:0007568(aging);GO:0016322(neuron remod…	04610(Complement and coagulation cascades);05020(Prion disease);05133(Pertussis);05142(Chagas disease);05150(Staphylococcus aureus infection);05171(Coronavirus disease - COVID-19);05322(Systemic lupus erythematosus)
chr1	22643103	22643816	714	+	1.71809	1.99526e-28	6.30957e-27	5'UTR	ENST00000374637	protein_coding	ENSG00000159189	chr1	22643014	22648110	C1QC	complement C1q C chain [Source:HGNC Symbol;Acc:HGNC:1245]	GO:0002376(immune system process);GO:0005515(protein binding);GO:0005576(extracellular region);GO:0005581(collagen trimer);GO:0005602(complement component C1 complex);GO:0005615(extracellular space);GO:0006955(immune response);GO:0006958(complement activation, classical pathway);GO:0030853(negative regulation of granulocyte differentiation);GO:0045087(innate immune response);GO:0045202(synapse);G…	04610(Complement and coagulation cascades);05020(Prion disease);05133(Pertussis);05142(Chagas disease);05150(Staphylococcus aureus infection);05171(Coronavirus disease - COVID-19);05322(Systemic lupus erythematosus)
chr1	22647481	22648110	630	+	2.71589	0	0	3'UTR	ENST00000695750	protein_coding	ENSG00000159189	chr1	22643014	22648110	C1QC	complement C1q C chain [Source:HGNC Symbol;Acc:HGNC:1245]	GO:0002376(immune system process);GO:0005515(protein binding);GO:0005576(extracellular region);GO:0005581(collagen trimer);GO:0005602(complement component C1 complex);GO:0005615(extracellular space);GO:0006955(immune response);GO:0006958(complement activation, classical pathway);GO:0030853(negative regulation of granulocyte differentiation);GO:0045087(innate immune response);GO:0045202(synapse);G…	04610(Complement and coagulation cascades);05020(Prion disease);05133(Pertussis);05142(Chagas disease);05150(Staphylococcus aureus infection);05171(Coronavirus disease - COVID-19);05322(Systemic lupus erythematosus)
chr1	22660831	22661309	479	+	1.52607	1e-128	1e-126	3'UTR	ENST00000695763	protein_coding	ENSG00000173369	chr1	22652762	22661637	C1QB	complement C1q B chain [Source:HGNC Symbol;Acc:HGNC:1242]	GO:0005515(protein binding);GO:0005576(extracellular region);GO:0006958(complement activation, classical pathway);GO:0042802(identical protein binding);GO:0045202(synapse);GO:0048839(inner ear development);GO:0098794(postsynapse);GO:0098883(synapse pruning)	04610(Complement and coagulation cascades);05020(Prion disease);05133(Pertussis);05142(Chagas disease);05150(Staphylococcus aureus infection);05171(Coronavirus disease - COVID-19);05322(Systemic lupus erythematosus)
chr1	22661517	22661607	91	+	1.73552	4.46684e-07	5.49541e-06	3'UTR	ENST00000509305	protein_coding	ENSG00000173369	chr1	22652762	22661637	C1QB	complement C1q B chain [Source:HGNC Symbol;Acc:HGNC:1242]	GO:0005515(protein binding);GO:0005576(extracellular region);GO:0006958(complement activation, classical pathway);GO:0042802(identical protein binding);GO:0045202(synapse);GO:0048839(inner ear development);GO:0098794(postsynapse);GO:0098883(synapse pruning)	04610(Complement and coagulation cascades);05020(Prion disease);05133(Pertussis);05142(Chagas disease);05150(Staphylococcus aureus infection);05171(Coronavirus disease - COVID-19);05322(Systemic lupus erythematosus)
chr1	22781447	22784654	3208	+	2.75489	2.51189e-20	5.01187e-19	exonic	ENST00000374627	protein_coding	ENSG00000133216	chr1	22710839	22921500	EPHB2	EPH receptor B2 [Source:HGNC Symbol;Acc:HGNC:3393]	GO:0000166(nucleotide binding);GO:0000902(cell morphogenesis);GO:0001525(angiogenesis);GO:0001540(amyloid-beta binding);GO:0001655(urogenital system development);GO:0001933(negative regulation of protein phosphorylation);GO:0002639(positive regulation of immunoglobulin production);GO:0004672(protein kinase activity);GO:0004712(protein serine/threonine/tyrosine kinase activity);GO:0004713(protein …	04360(Axon guidance)
chr1	22913744	22914494	751	+	3.848	1e-103	1e-101	3'UTR	ENST00000374627	protein_coding	ENSG00000133216	chr1	22710839	22921500	EPHB2	EPH receptor B2 [Source:HGNC Symbol;Acc:HGNC:3393]	GO:0000166(nucleotide binding);GO:0000902(cell morphogenesis);GO:0001525(angiogenesis);GO:0001540(amyloid-beta binding);GO:0001655(urogenital system development);GO:0001933(negative regulation of protein phosphorylation);GO:0002639(positive regulation of immunoglobulin production);GO:0004672(protein kinase activity);GO:0004712(protein serine/threonine/tyrosine kinase activity);GO:0004713(protein …	04360(Axon guidance)
chr1	23083448	23083659	212	+	1.43829	3.98107e-13	6.30957e-12	3'UTR	ENST00000356634	protein_coding	ENSG00000004487	chr1	23019443	23083689	KDM1A	lysine demethylase 1A [Source:HGNC Symbol;Acc:HGNC:29079]	GO:0000122(negative regulation of transcription by RNA polymerase II);GO:0000380(alternative mRNA splicing, via spliceosome);GO:0000781(chromosome, telomeric region);GO:0000785(chromatin);GO:0002039(p53 binding);GO:0002052(positive regulation of neuroblast proliferation);GO:0003682(chromatin binding);GO:0005515(protein binding);GO:0005634(nucleus);GO:0005654(nucleoplasm);GO:0005667(transcription …	04714(Thermogenesis)
chr1	23751268	23752451	1184	+	2.25701	3.16228e-27	7.94328e-26	exonic	ENST00000418390	nonsense_mediated_decay	ENSG00000011007	chr1	23743448	23762059	ELOA	elongin A [Source:HGNC Symbol;Acc:HGNC:11620]	GO:0003746(translation elongation factor activity);GO:0005515(protein binding);GO:0005615(extracellular space);GO:0005634(nucleus);GO:0005654(nucleoplasm);GO:0006357(regulation of transcription by RNA polymerase II);GO:0006366(transcription by RNA polymerase II);GO:0006367(transcription initiation at RNA polymerase II promoter);GO:0006368(transcription elongation by RNA polymerase II promoter);GO…	NA
chr1	23757103	23759759	2657	+	3.72247	1e-131	1e-129	3'UTR	ENST00000418390	nonsense_mediated_decay	ENSG00000011007	chr1	23743448	23762059	ELOA	elongin A [Source:HGNC Symbol;Acc:HGNC:11620]	GO:0003746(translation elongation factor activity);GO:0005515(protein binding);GO:0005615(extracellular space);GO:0005634(nucleus);GO:0005654(nucleoplasm);GO:0006357(regulation of transcription by RNA polymerase II);GO:0006366(transcription by RNA polymerase II);GO:0006367(transcription initiation at RNA polymerase II promoter);GO:0006368(transcription elongation by RNA polymerase II promoter);GO…	NA
chr1	23907110	23907825	716	+	2.99458	2.23872e-07	2.88403e-06	ncRNA_exonic	ENST00000411815	lncRNA	ENSG00000232557	chr1	23907111	23907885	ENSG00000232557	novel transcript, antisense to CNR2	NA	NA
chr1	23961501	23961739	239	+	1.66903	3.16228e-49	1.25893e-47	exonic	ENST00000334351	protein_coding	ENSG00000189266	chr1	23956839	23963462	PNRC2	proline rich nuclear receptor coactivator 2 [Source:HGNC Symbol;Acc:HGNC:23158]	GO:0000184(nuclear-transcribed mRNA catabolic process, nonsense-mediated decay);GO:0000932(P-body);GO:0005515(protein binding);GO:0005634(nucleus);GO:0005654(nucleoplasm);GO:0005737(cytoplasm);GO:0005794(Golgi apparatus);GO:0005829(cytosol);GO:0031087(deadenylation-independent decapping of nuclear-transcribed mRNA)	NA
chr1	24354571	24355109	539	+	4.05311	1.99526e-20	5.01187e-19	3'UTR	ENST00000356046	protein_coding	ENSG00000158055	chr1	24199558	24364482	GRHL3	grainyhead like transcription factor 3 [Source:HGNC Symbol;Acc:HGNC:25839]	GO:0000785(chromatin);GO:0000978(RNA polymerase II cis-regulatory region sequence-specific DNA binding);GO:0000981(DNA-binding transcription factor activity, RNA polymerase II-specific);GO:0001228(DNA-binding transcription activator activity, RNA polymerase II-specific);GO:0001736(establishment of planar polarity);GO:0001843(neural tube closure);GO:0003677(DNA binding);GO:0005515(protein binding)…	NA
chr1	24421829	24433153	11325	+	2.38681	3.98107e-17	7.94328e-16	5'UTR	ENST00000003912	protein_coding	ENSG00000001461	chr1	24415802	24472976	NIPAL3	NIPA like domain containing 3 [Source:HGNC Symbol;Acc:HGNC:25233]	GO:0005515(protein binding);GO:0015095(magnesium ion transmembrane transporter activity);GO:0015693(magnesium ion transport);GO:0016020(membrane);GO:0016021(integral component of membrane);GO:1903830(magnesium ion transmembrane transport)	NA
chr1	24466359	24469445	3087	+	2.37851	3.98107e-42	1.58489e-40	3'UTR	ENST00000432012	protein_coding	ENSG00000001461	chr1	24415802	24472976	NIPAL3	NIPA like domain containing 3 [Source:HGNC Symbol;Acc:HGNC:25233]	GO:0005515(protein binding);GO:0015095(magnesium ion transmembrane transporter activity);GO:0015693(magnesium ion transport);GO:0016020(membrane);GO:0016021(integral component of membrane);GO:1903830(magnesium ion transmembrane transport)	NA
chr1	24606047	24606197	151	+	2.96162	3.54813e-07	4.46684e-06	3'UTR	ENST00000374392	protein_coding	ENSG00000184454	chr1	24556087	24609328	NCMAP	non-compact myelin associated protein [Source:HGNC Symbol;Acc:HGNC:29332]	GO:0005886(plasma membrane);GO:0005887(integral component of plasma membrane);GO:0016020(membrane);GO:0016021(integral component of membrane);GO:0019911(structural constituent of myelin sheath);GO:0031641(regulation of myelination);GO:0031643(positive regulation of myelination);GO:0032290(peripheral nervous system myelin formation);GO:0033270(paranode region of axon);GO:0043220(Schmidt-Lanterman …	NA
chr1	24648985	24650047	1063	+	1.02857	4.67735e-06	5.24807e-05	exonic	ENST00000323848	protein_coding	ENSG00000133226	chr1	24631716	24673281	SRRM1	serine and arginine repetitive matrix 1 [Source:HGNC Symbol;Acc:HGNC:16638]	GO:0000375(RNA splicing, via transesterification reactions);GO:0000398(mRNA splicing, via spliceosome);GO:0003677(DNA binding);GO:0003723(RNA binding);GO:0005515(protein binding);GO:0005634(nucleus);GO:0005654(nucleoplasm);GO:0005681(spliceosomal complex);GO:0005829(cytosol);GO:0006397(mRNA processing);GO:0008380(RNA splicing);GO:0016363(nuclear matrix);GO:0016607(nuclear speck);GO:0048024(regula…	03013(RNA transport);03015(mRNA surveillance pathway)
chr1	24666916	24669383	2468	+	0.970854	1.99526e-17	3.98107e-16	exonic	ENST00000323848	protein_coding	ENSG00000133226	chr1	24631716	24673281	SRRM1	serine and arginine repetitive matrix 1 [Source:HGNC Symbol;Acc:HGNC:16638]	GO:0000375(RNA splicing, via transesterification reactions);GO:0000398(mRNA splicing, via spliceosome);GO:0003677(DNA binding);GO:0003723(RNA binding);GO:0005515(protein binding);GO:0005634(nucleus);GO:0005654(nucleoplasm);GO:0005681(spliceosomal complex);GO:0005829(cytosol);GO:0006397(mRNA processing);GO:0008380(RNA splicing);GO:0016363(nuclear matrix);GO:0016607(nuclear speck);GO:0048024(regula…	03013(RNA transport);03015(mRNA surveillance pathway)
chr1	24670249	24671559	1311	+	1.47508	5.01187e-21	1e-19	exonic	ENST00000323848	protein_coding	ENSG00000133226	chr1	24631716	24673281	SRRM1	serine and arginine repetitive matrix 1 [Source:HGNC Symbol;Acc:HGNC:16638]	GO:0000375(RNA splicing, via transesterification reactions);GO:0000398(mRNA splicing, via spliceosome);GO:0003677(DNA binding);GO:0003723(RNA binding);GO:0005515(protein binding);GO:0005634(nucleus);GO:0005654(nucleoplasm);GO:0005681(spliceosomal complex);GO:0005829(cytosol);GO:0006397(mRNA processing);GO:0008380(RNA splicing);GO:0016363(nuclear matrix);GO:0016607(nuclear speck);GO:0048024(regula…	03013(RNA transport);03015(mRNA surveillance pathway)
chr1	25233694	25233845	152	+	4.89724	2.75423e-09	3.98107e-08	ncRNA_exonic	ENST00000641729	lncRNA	ENSG00000284602	chr1	25232586	25234775	ENSG00000284602	novel transcript	NA	NA
chr1	25234354	25234475	122	+	4.63807	3.31131e-10	5.01187e-09	ncRNA_exonic	ENST00000641729	lncRNA	ENSG00000284602	chr1	25232586	25234775	ENSG00000284602	novel transcript	NA	NA
chr1	25329817	25329908	92	+	2.86196	0.000776247	0.00660693	3'UTR	ENST00000328664	protein_coding	ENSG00000187010	chr1	25272393	25330445	RHD	Rh blood group D antigen [Source:HGNC Symbol;Acc:HGNC:10009]	GO:0005515(protein binding);GO:0005886(plasma membrane);GO:0005887(integral component of plasma membrane);GO:0008519(ammonium transmembrane transporter activity);GO:0016020(membrane);GO:0016021(integral component of membrane);GO:0072488(ammonium transmembrane transport);GO:0097272(ammonium homeostasis)	NA
chr1	25361407	25362123	717	+	1.60881	7.94328e-98	7.94328e-96	3'UTR	ENST00000374358	protein_coding	ENSG00000183726	chr1	25338317	25362361	TMEM50A	transmembrane protein 50A [Source:HGNC Symbol;Acc:HGNC:30590]	GO:0005515(protein binding);GO:0005737(cytoplasm);GO:0005783(endoplasmic reticulum);GO:0016020(membrane);GO:0016021(integral component of membrane);GO:0032511(late endosome to vacuole transport via multivesicular body sorting pathway);GO:0043025(neuronal cell body);GO:0097386(glial cell projection)	NA
chr1	25458454	25484187	25734	+	4.59096	0	0	exonic	ENST00000374343	protein_coding	ENSG00000204178	chr1	25430858	25500209	MACO1	macoilin 1 [Source:HGNC Symbol;Acc:HGNC:25572]	GO:0003674(molecular_function);GO:0005515(protein binding);GO:0005634(nucleus);GO:0005783(endoplasmic reticulum);GO:0005789(endoplasmic reticulum membrane);GO:0006935(chemotaxis);GO:0007420(brain development);GO:0008017(microtubule binding);GO:0016020(membrane);GO:0016021(integral component of membrane);GO:0023041(neuronal signal transduction);GO:0030424(axon);GO:0030867(rough endoplasmic reticul…	NA
chr1	25498264	25498714	451	+	1.83996	5.01187e-38	1.99526e-36	3'UTR	ENST00000647928	nonsense_mediated_decay	ENSG00000204178	chr1	25430858	25500209	MACO1	macoilin 1 [Source:HGNC Symbol;Acc:HGNC:25572]	GO:0003674(molecular_function);GO:0005515(protein binding);GO:0005634(nucleus);GO:0005783(endoplasmic reticulum);GO:0005789(endoplasmic reticulum membrane);GO:0006935(chemotaxis);GO:0007420(brain development);GO:0008017(microtubule binding);GO:0016020(membrane);GO:0016021(integral component of membrane);GO:0023041(neuronal signal transduction);GO:0030424(axon);GO:0030867(rough endoplasmic reticul…	NA
chr1	25499012	25499222	211	+	1.54597	3.16228e-15	6.30957e-14	3'UTR	ENST00000374343	protein_coding	ENSG00000204178	chr1	25430858	25500209	MACO1	macoilin 1 [Source:HGNC Symbol;Acc:HGNC:25572]	GO:0003674(molecular_function);GO:0005515(protein binding);GO:0005634(nucleus);GO:0005783(endoplasmic reticulum);GO:0005789(endoplasmic reticulum membrane);GO:0006935(chemotaxis);GO:0007420(brain development);GO:0008017(microtubule binding);GO:0016020(membrane);GO:0016021(integral component of membrane);GO:0023041(neuronal signal transduction);GO:0030424(axon);GO:0030867(rough endoplasmic reticul…	NA
chr1	25566916	25567693	778	+	3.39232	1e-138	1e-136	stop_codon	ENST00000374338	protein_coding	ENSG00000157978	chr1	25543606	25568886	LDLRAP1	low density lipoprotein receptor adaptor protein 1 [Source:HGNC Symbol;Acc:HGNC:18640]	GO:0001540(amyloid-beta binding);GO:0001784(phosphotyrosine residue binding);GO:0005515(protein binding);GO:0005546(phosphatidylinositol-4,5-bisphosphate binding);GO:0005737(cytoplasm);GO:0005769(early endosome);GO:0005829(cytosol);GO:0005883(neurofilament);GO:0005886(plasma membrane);GO:0006629(lipid metabolic process);GO:0006897(endocytosis);GO:0006898(receptor-mediated endocytosis);GO:0008202(…	04144(Endocytosis);04979(Cholesterol metabolism)
chr1	25617539	25617869	331	+	4.45286	5.01187e-30	1.58489e-28	5'UTR	ENST00000263979	protein_coding	ENSG00000117643	chr1	25616791	25786206	MAN1C1	mannosidase alpha class 1C member 1 [Source:HGNC Symbol;Acc:HGNC:19080]	GO:0000139(Golgi membrane);GO:0004571(mannosyl-oligosaccharide 1,2-alpha-mannosidase activity);GO:0005509(calcium ion binding);GO:0005515(protein binding);GO:0005783(endoplasmic reticulum);GO:0005794(Golgi apparatus);GO:0005975(carbohydrate metabolic process);GO:0006486(protein glycosylation);GO:0006487(protein N-linked glycosylation);GO:0006491(N-glycan processing);GO:0008152(metabolic process);…	00510(N-Glycan biosynthesis);00513(Various types of N-glycan biosynthesis);01100(Metabolic pathways);04141(Protein processing in endoplasmic reticulum)
chr1	25782668	25783930	1263	+	1.38405	6.45654e-09	9.12011e-08	3'UTR	ENST00000611903	protein_coding	ENSG00000117643	chr1	25616791	25786206	MAN1C1	mannosidase alpha class 1C member 1 [Source:HGNC Symbol;Acc:HGNC:19080]	GO:0000139(Golgi membrane);GO:0004571(mannosyl-oligosaccharide 1,2-alpha-mannosidase activity);GO:0005509(calcium ion binding);GO:0005515(protein binding);GO:0005783(endoplasmic reticulum);GO:0005794(Golgi apparatus);GO:0005975(carbohydrate metabolic process);GO:0006486(protein glycosylation);GO:0006487(protein N-linked glycosylation);GO:0006491(N-glycan processing);GO:0008152(metabolic process);…	00510(N-Glycan biosynthesis);00513(Various types of N-glycan biosynthesis);01100(Metabolic pathways);04141(Protein processing in endoplasmic reticulum)
chr1	25815794	25816095	302	+	2.18587	1.99526e-51	7.94328e-50	3'UTR	ENST00000361547	protein_coding	ENSG00000162430	chr1	25800193	25818221	SELENON	selenoprotein N [Source:HGNC Symbol;Acc:HGNC:15999]	GO:0003016(respiratory system process);GO:0005509(calcium ion binding);GO:0005515(protein binding);GO:0005783(endoplasmic reticulum);GO:0005789(endoplasmic reticulum membrane);GO:0007005(mitochondrion organization);GO:0014816(skeletal muscle satellite cell differentiation);GO:0014834(skeletal muscle satellite cell maintenance involved in skeletal muscle regeneration);GO:0014858(positive regulatio…	NA
chr1	25820868	25820959	92	+	2.22651	6.60693e-06	7.4131e-05	5'UTR	ENST00000374300	protein_coding	ENSG00000117640	chr1	25818640	25832942	MTFR1L	mitochondrial fission regulator 1 like [Source:HGNC Symbol;Acc:HGNC:28836]	GO:0000266(mitochondrial fission);GO:0005515(protein binding);GO:0005739(mitochondrion);GO:0009060(aerobic respiration)	NA
chr1	25831955	25832464	510	+	3.37851	1e-122	1e-120	3'UTR	ENST00000466284	protein_coding	ENSG00000117640	chr1	25818640	25832942	MTFR1L	mitochondrial fission regulator 1 like [Source:HGNC Symbol;Acc:HGNC:28836]	GO:0000266(mitochondrial fission);GO:0005515(protein binding);GO:0005739(mitochondrion);GO:0009060(aerobic respiration)	NA
chr1	25862860	25863037	178	+	4.37851	1.23027e-06	1.44544e-05	ncRNA_exonic	ENST00000455431	lncRNA	ENSG00000236528	chr1	25859580	25863420	ENSG00000236528	novel transcript	NA	NA
chr1	25863213	25863420	208	+	1.69153	3.89045e-06	4.46684e-05	ncRNA_exonic	ENST00000455431	lncRNA	ENSG00000236528	chr1	25859580	25863420	ENSG00000236528	novel transcript	NA	NA
chr1	26114532	26122676	8145	+	3.98185	0	0	stop_codon	ENST00000374269	protein_coding	ENSG00000175087	chr1	26111165	26125555	PDIK1L	PDLIM1 interacting kinase 1 like [Source:HGNC Symbol;Acc:HGNC:18981]	GO:0000166(nucleotide binding);GO:0004672(protein kinase activity);GO:0004674(protein serine/threonine kinase activity);GO:0004712(protein serine/threonine/tyrosine kinase activity);GO:0005515(protein binding);GO:0005524(ATP binding);GO:0005634(nucleus);GO:0005654(nucleoplasm);GO:0006468(protein phosphorylation);GO:0016301(kinase activity);GO:0016310(phosphorylation);GO:0016740(transferase activi…	NA
chr1	26123245	26123545	301	+	1.61353	6.30957e-19	1.25893e-17	3'UTR	ENST00000374269	protein_coding	ENSG00000175087	chr1	26111165	26125555	PDIK1L	PDLIM1 interacting kinase 1 like [Source:HGNC Symbol;Acc:HGNC:18981]	GO:0000166(nucleotide binding);GO:0004672(protein kinase activity);GO:0004674(protein serine/threonine kinase activity);GO:0004712(protein serine/threonine/tyrosine kinase activity);GO:0005515(protein binding);GO:0005524(ATP binding);GO:0005634(nucleus);GO:0005654(nucleoplasm);GO:0006468(protein phosphorylation);GO:0016301(kinase activity);GO:0016310(phosphorylation);GO:0016740(transferase activi…	NA
chr1	26162354	26162533	180	+	2.97269	2.04174e-06	2.39883e-05	3'UTR	ENST00000374268	protein_coding	ENSG00000197245	chr1	26159079	26163962	FAM110D	family with sequence similarity 110 member D [Source:HGNC Symbol;Acc:HGNC:25860]	NA	NA
chr1	26169936	26169996	61	+	1.25096	0.0263027	0.160325	start_codon	ENST00000270812	protein_coding	ENSG00000142684	chr1	26169908	26170873	ZNF593	zinc finger protein 593 [Source:HGNC Symbol;Acc:HGNC:30943]	GO:0003676(nucleic acid binding);GO:0003677(DNA binding);GO:0005515(protein binding);GO:0005634(nucleus);GO:0005654(nucleoplasm);GO:0005730(nucleolus);GO:0008270(zinc ion binding);GO:0045944(positive regulation of transcription by RNA polymerase II);GO:0046872(metal ion binding);GO:1903026(negative regulation of RNA polymerase II regulatory region sequence-specific DNA binding)	NA
chr1	26170492	26170873	382	+	3.58496	6.30957e-53	2.51189e-51	stop_codon	ENST00000270812	protein_coding	ENSG00000142684	chr1	26169908	26170873	ZNF593	zinc finger protein 593 [Source:HGNC Symbol;Acc:HGNC:30943]	GO:0003676(nucleic acid binding);GO:0003677(DNA binding);GO:0005515(protein binding);GO:0005634(nucleus);GO:0005654(nucleoplasm);GO:0005730(nucleolus);GO:0008270(zinc ion binding);GO:0045944(positive regulation of transcription by RNA polymerase II);GO:0046872(metal ion binding);GO:1903026(negative regulation of RNA polymerase II regulatory region sequence-specific DNA binding)	NA
chr1	26255172	26255442	271	+	1.62293	4.2658e-08	5.7544e-07	exonic	ENST00000252992	protein_coding	ENSG00000130695	chr1	26234200	26278808	CEP85	centrosomal protein 85 [Source:HGNC Symbol;Acc:HGNC:25309]	GO:0000242(pericentriolar material);GO:0000922(spindle pole);GO:0005515(protein binding);GO:0005634(nucleus);GO:0005730(nucleolus);GO:0005737(cytoplasm);GO:0005794(Golgi apparatus);GO:0005813(centrosome);GO:0005815(microtubule organizing center);GO:0005829(cytosol);GO:0005856(cytoskeleton);GO:0006469(negative regulation of protein kinase activity);GO:0007059(chromosome segregation);GO:0046602(reg…	NA
chr1	26255501	26255801	301	+	2.59216	1e-32	3.16228e-31	exonic	ENST00000252992	protein_coding	ENSG00000130695	chr1	26234200	26278808	CEP85	centrosomal protein 85 [Source:HGNC Symbol;Acc:HGNC:25309]	GO:0000242(pericentriolar material);GO:0000922(spindle pole);GO:0005515(protein binding);GO:0005634(nucleus);GO:0005730(nucleolus);GO:0005737(cytoplasm);GO:0005794(Golgi apparatus);GO:0005813(centrosome);GO:0005815(microtubule organizing center);GO:0005829(cytosol);GO:0005856(cytoskeleton);GO:0006469(negative regulation of protein kinase activity);GO:0007059(chromosome segregation);GO:0046602(reg…	NA
chr1	26277162	26277402	241	+	2.0072	3.98107e-27	1.25893e-25	stop_codon	ENST00000252992	protein_coding	ENSG00000130695	chr1	26234200	26278808	CEP85	centrosomal protein 85 [Source:HGNC Symbol;Acc:HGNC:25309]	GO:0000242(pericentriolar material);GO:0000922(spindle pole);GO:0005515(protein binding);GO:0005634(nucleus);GO:0005730(nucleolus);GO:0005737(cytoplasm);GO:0005794(Golgi apparatus);GO:0005813(centrosome);GO:0005815(microtubule organizing center);GO:0005829(cytosol);GO:0005856(cytoskeleton);GO:0006469(negative regulation of protein kinase activity);GO:0007059(chromosome segregation);GO:0046602(reg…	NA
chr1	26281083	26281289	207	+	0.933573	3.98107e-66	2.51189e-64	3'UTR	ENST00000319041	protein_coding	ENSG00000142669	chr1	26280086	26281522	SH3BGRL3	SH3 domain binding glutamate rich protein like 3 [Source:HGNC Symbol;Acc:HGNC:15568]	GO:0005515(protein binding);GO:0005634(nucleus);GO:0005737(cytoplasm);GO:0016604(nuclear body);GO:0070062(extracellular exosome)	NA
chr1	26317957	26318016	60	+	0.678072	1.58489e-45	6.30957e-44	5'UTR	ENST00000374213	protein_coding	ENSG00000169442	chr1	26317958	26320523	CD52	CD52 molecule [Source:HGNC Symbol;Acc:HGNC:1804]	GO:0005576(extracellular region);GO:0005886(plasma membrane);GO:0007204(positive regulation of cytosolic calcium ion concentration);GO:0016020(membrane);GO:0016021(integral component of membrane);GO:0031225(anchored component of membrane);GO:0031226(intrinsic component of plasma membrane);GO:0045730(respiratory burst);GO:0097225(sperm midpiece)	NA
chr1	26318675	26318939	265	+	2.48543	1e-105	1e-103	intronic	ENST00000374213	protein_coding	ENSG00000169442	chr1	26317958	26320523	CD52	CD52 molecule [Source:HGNC Symbol;Acc:HGNC:1804]	GO:0005576(extracellular region);GO:0005886(plasma membrane);GO:0007204(positive regulation of cytosolic calcium ion concentration);GO:0016020(membrane);GO:0016021(integral component of membrane);GO:0031225(anchored component of membrane);GO:0031226(intrinsic component of plasma membrane);GO:0045730(respiratory burst);GO:0097225(sperm midpiece)	NA
chr1	26432371	26432611	241	+	1.8953	1.44544e-08	1.99526e-07	5'UTR	ENST00000236342	protein_coding	ENSG00000117682	chr1	26432282	26471306	DHDDS	dehydrodolichyl diphosphate synthase subunit [Source:HGNC Symbol;Acc:HGNC:20603]	GO:0002094(polyprenyltransferase activity);GO:0005515(protein binding);GO:0005783(endoplasmic reticulum);GO:0005789(endoplasmic reticulum membrane);GO:0006486(protein glycosylation);GO:0006489(dolichyl diphosphate biosynthetic process);GO:0006629(lipid metabolic process);GO:0016020(membrane);GO:0016094(polyprenol biosynthetic process);GO:0016740(transferase activity);GO:0016765(transferase activi…	00900(Terpenoid backbone biosynthesis)
chr1	26467366	26469210	1845	+	4.36457	1e-212	1e-209	3'UTR	ENST00000434391	nonsense_mediated_decay	ENSG00000117682	chr1	26432282	26471306	DHDDS	dehydrodolichyl diphosphate synthase subunit [Source:HGNC Symbol;Acc:HGNC:20603]	GO:0002094(polyprenyltransferase activity);GO:0005515(protein binding);GO:0005783(endoplasmic reticulum);GO:0005789(endoplasmic reticulum membrane);GO:0006486(protein glycosylation);GO:0006489(dolichyl diphosphate biosynthetic process);GO:0006629(lipid metabolic process);GO:0016020(membrane);GO:0016094(polyprenol biosynthetic process);GO:0016740(transferase activity);GO:0016765(transferase activi…	00900(Terpenoid backbone biosynthesis)
chr1	26469688	26469839	152	+	0.807355	4.67735e-07	5.7544e-06	3'UTR	ENST00000236342	protein_coding	ENSG00000117682	chr1	26432282	26471306	DHDDS	dehydrodolichyl diphosphate synthase subunit [Source:HGNC Symbol;Acc:HGNC:20603]	GO:0002094(polyprenyltransferase activity);GO:0005515(protein binding);GO:0005783(endoplasmic reticulum);GO:0005789(endoplasmic reticulum membrane);GO:0006486(protein glycosylation);GO:0006489(dolichyl diphosphate biosynthetic process);GO:0006629(lipid metabolic process);GO:0016020(membrane);GO:0016094(polyprenol biosynthetic process);GO:0016740(transferase activity);GO:0016765(transferase activi…	00900(Terpenoid backbone biosynthesis)
chr1	26472469	26472619	151	+	1.73552	1.94984e-06	2.34423e-05	start_codon	ENST00000361427	protein_coding	ENSG00000198830	chr1	26472440	26476642	HMGN2	high mobility group nucleosomal binding domain 2 [Source:HGNC Symbol;Acc:HGNC:4986]	GO:0000785(chromatin);GO:0003677(DNA binding);GO:0003682(chromatin binding);GO:0003723(RNA binding);GO:0005515(protein binding);GO:0005615(extracellular space);GO:0005634(nucleus);GO:0005737(cytoplasm);GO:0006325(chromatin organization);GO:0031492(nucleosomal DNA binding);GO:0031640(killing of cells of another organism);GO:0061844(antimicrobial humoral immune response mediated by antimicrobial pe…	NA
chr1	26475390	26475569	180	+	1.05658	3.98107e-34	1.58489e-32	3'UTR	ENST00000361427	protein_coding	ENSG00000198830	chr1	26472440	26476642	HMGN2	high mobility group nucleosomal binding domain 2 [Source:HGNC Symbol;Acc:HGNC:4986]	GO:0000785(chromatin);GO:0003677(DNA binding);GO:0003682(chromatin binding);GO:0003723(RNA binding);GO:0005515(protein binding);GO:0005615(extracellular space);GO:0005634(nucleus);GO:0005737(cytoplasm);GO:0006325(chromatin organization);GO:0031492(nucleosomal DNA binding);GO:0031640(killing of cells of another organism);GO:0061844(antimicrobial humoral immune response mediated by antimicrobial pe…	NA
chr1	26574133	26574672	540	+	3.21723	0	0	3'UTR	ENST00000374163	nonsense_mediated_decay	ENSG00000117676	chr1	26529761	26575030	RPS6KA1	ribosomal protein S6 kinase A1 [Source:HGNC Symbol;Acc:HGNC:10430]	GO:0000166(nucleotide binding);GO:0000287(magnesium ion binding);GO:0004672(protein kinase activity);GO:0004674(protein serine/threonine kinase activity);GO:0004711(ribosomal protein S6 kinase activity);GO:0004712(protein serine/threonine/tyrosine kinase activity);GO:0005515(protein binding);GO:0005524(ATP binding);GO:0005634(nucleus);GO:0005654(nucleoplasm);GO:0005737(cytoplasm);GO:0005829(cytos…	04010(MAPK signaling pathway);04114(Oocyte meiosis);04150(mTOR signaling pathway);04714(Thermogenesis);04720(Long-term potentiation);04722(Neurotrophin signaling pathway);04914(Progesterone-mediated oocyte maturation);04931(Insulin resistance);05135(Yersinia infection)
chr1	26574910	26574970	61	+	1.54102	0.011749	0.0776247	3'UTR	ENST00000374163	nonsense_mediated_decay	ENSG00000117676	chr1	26529761	26575030	RPS6KA1	ribosomal protein S6 kinase A1 [Source:HGNC Symbol;Acc:HGNC:10430]	GO:0000166(nucleotide binding);GO:0000287(magnesium ion binding);GO:0004672(protein kinase activity);GO:0004674(protein serine/threonine kinase activity);GO:0004711(ribosomal protein S6 kinase activity);GO:0004712(protein serine/threonine/tyrosine kinase activity);GO:0005515(protein binding);GO:0005524(ATP binding);GO:0005634(nucleus);GO:0005654(nucleoplasm);GO:0005737(cytoplasm);GO:0005829(cytos…	04010(MAPK signaling pathway);04114(Oocyte meiosis);04150(mTOR signaling pathway);04714(Thermogenesis);04720(Long-term potentiation);04722(Neurotrophin signaling pathway);04914(Progesterone-mediated oocyte maturation);04931(Insulin resistance);05135(Yersinia infection)
chr1	26696081	26696202	122	+	2.05658	0.000263027	0.00245471	5'UTR	ENST00000324856	protein_coding	ENSG00000117713	chr1	26693236	26782104	ARID1A	AT-rich interaction domain 1A [Source:HGNC Symbol;Acc:HGNC:11110]	GO:0000785(chromatin);GO:0003677(DNA binding);GO:0003713(transcription coactivator activity);GO:0005515(protein binding);GO:0005634(nucleus);GO:0005654(nucleoplasm);GO:0006325(chromatin organization);GO:0006337(nucleosome disassembly);GO:0006338(chromatin remodeling);GO:0006357(regulation of transcription by RNA polymerase II);GO:0007399(nervous system development);GO:0016514(SWI/SNF complex);GO:…	04714(Thermogenesis);05225(Hepatocellular carcinoma)
chr1	26696531	26697101	571	+	2.852	1e-46	3.98107e-45	exonic	ENST00000324856	protein_coding	ENSG00000117713	chr1	26693236	26782104	ARID1A	AT-rich interaction domain 1A [Source:HGNC Symbol;Acc:HGNC:11110]	GO:0000785(chromatin);GO:0003677(DNA binding);GO:0003713(transcription coactivator activity);GO:0005515(protein binding);GO:0005634(nucleus);GO:0005654(nucleoplasm);GO:0006325(chromatin organization);GO:0006337(nucleosome disassembly);GO:0006338(chromatin remodeling);GO:0006357(regulation of transcription by RNA polymerase II);GO:0007399(nervous system development);GO:0016514(SWI/SNF complex);GO:…	04714(Thermogenesis);05225(Hepatocellular carcinoma)
chr1	26731151	26731541	391	+	1.53605	1e-109	1e-107	exonic	ENST00000324856	protein_coding	ENSG00000117713	chr1	26693236	26782104	ARID1A	AT-rich interaction domain 1A [Source:HGNC Symbol;Acc:HGNC:11110]	GO:0000785(chromatin);GO:0003677(DNA binding);GO:0003713(transcription coactivator activity);GO:0005515(protein binding);GO:0005634(nucleus);GO:0005654(nucleoplasm);GO:0006325(chromatin organization);GO:0006337(nucleosome disassembly);GO:0006338(chromatin remodeling);GO:0006357(regulation of transcription by RNA polymerase II);GO:0007399(nervous system development);GO:0016514(SWI/SNF complex);GO:…	04714(Thermogenesis);05225(Hepatocellular carcinoma)
chr1	26771672	26771733	62	+	1.36177	0.0144544	0.0954993	intronic	ENST00000324856	protein_coding	ENSG00000117713	chr1	26693236	26782104	ARID1A	AT-rich interaction domain 1A [Source:HGNC Symbol;Acc:HGNC:11110]	GO:0000785(chromatin);GO:0003677(DNA binding);GO:0003713(transcription coactivator activity);GO:0005515(protein binding);GO:0005634(nucleus);GO:0005654(nucleoplasm);GO:0006325(chromatin organization);GO:0006337(nucleosome disassembly);GO:0006338(chromatin remodeling);GO:0006357(regulation of transcription by RNA polymerase II);GO:0007399(nervous system development);GO:0016514(SWI/SNF complex);GO:…	04714(Thermogenesis);05225(Hepatocellular carcinoma)
chr1	26774703	26774943	241	+	1.01436	4.57088e-07	5.62341e-06	exonic	ENST00000324856	protein_coding	ENSG00000117713	chr1	26693236	26782104	ARID1A	AT-rich interaction domain 1A [Source:HGNC Symbol;Acc:HGNC:11110]	GO:0000785(chromatin);GO:0003677(DNA binding);GO:0003713(transcription coactivator activity);GO:0005515(protein binding);GO:0005634(nucleus);GO:0005654(nucleoplasm);GO:0006325(chromatin organization);GO:0006337(nucleosome disassembly);GO:0006338(chromatin remodeling);GO:0006357(regulation of transcription by RNA polymerase II);GO:0007399(nervous system development);GO:0016514(SWI/SNF complex);GO:…	04714(Thermogenesis);05225(Hepatocellular carcinoma)
chr1	26778718	26778809	92	+	1.20789	0.000724436	0.00630957	intronic	ENST00000324856	protein_coding	ENSG00000117713	chr1	26693236	26782104	ARID1A	AT-rich interaction domain 1A [Source:HGNC Symbol;Acc:HGNC:11110]	GO:0000785(chromatin);GO:0003677(DNA binding);GO:0003713(transcription coactivator activity);GO:0005515(protein binding);GO:0005634(nucleus);GO:0005654(nucleoplasm);GO:0006325(chromatin organization);GO:0006337(nucleosome disassembly);GO:0006338(chromatin remodeling);GO:0006357(regulation of transcription by RNA polymerase II);GO:0007399(nervous system development);GO:0016514(SWI/SNF complex);GO:…	04714(Thermogenesis);05225(Hepatocellular carcinoma)
chr1	26779047	26781025	1979	+	4.64386	0	0	3'UTR	ENST00000466382	nonsense_mediated_decay	ENSG00000117713	chr1	26693236	26782104	ARID1A	AT-rich interaction domain 1A [Source:HGNC Symbol;Acc:HGNC:11110]	GO:0000785(chromatin);GO:0003677(DNA binding);GO:0003713(transcription coactivator activity);GO:0005515(protein binding);GO:0005634(nucleus);GO:0005654(nucleoplasm);GO:0006325(chromatin organization);GO:0006337(nucleosome disassembly);GO:0006338(chromatin remodeling);GO:0006357(regulation of transcription by RNA polymerase II);GO:0007399(nervous system development);GO:0016514(SWI/SNF complex);GO:…	04714(Thermogenesis);05225(Hepatocellular carcinoma)
chr1	26794996	26795057	62	+	0.678072	0.0107152	0.0724436	3'UTR	ENST00000472757	nonsense_mediated_decay	ENSG00000060642	chr1	26787054	26800659	PIGV	phosphatidylinositol glycan anchor biosynthesis class V [Source:HGNC Symbol;Acc:HGNC:26031]	GO:0000009(alpha-1,6-mannosyltransferase activity);GO:0000030(mannosyltransferase activity);GO:0004376(glycolipid mannosyltransferase activity);GO:0005515(protein binding);GO:0005783(endoplasmic reticulum);GO:0005789(endoplasmic reticulum membrane);GO:0006506(GPI anchor biosynthetic process);GO:0016020(membrane);GO:0016021(integral component of membrane);GO:0016254(preassembly of GPI anchor in ER…	00563(Glycosylphosphatidylinositol (GPI)-anchor biosynthesis);01100(Metabolic pathways)
chr1	26795146	26795356	211	+	1.25701	0.000489779	0.00436516	3'UTR	ENST00000472757	nonsense_mediated_decay	ENSG00000060642	chr1	26787054	26800659	PIGV	phosphatidylinositol glycan anchor biosynthesis class V [Source:HGNC Symbol;Acc:HGNC:26031]	GO:0000009(alpha-1,6-mannosyltransferase activity);GO:0000030(mannosyltransferase activity);GO:0004376(glycolipid mannosyltransferase activity);GO:0005515(protein binding);GO:0005783(endoplasmic reticulum);GO:0005789(endoplasmic reticulum membrane);GO:0006506(GPI anchor biosynthetic process);GO:0016020(membrane);GO:0016021(integral component of membrane);GO:0016254(preassembly of GPI anchor in ER…	00563(Glycosylphosphatidylinositol (GPI)-anchor biosynthesis);01100(Metabolic pathways)
chr1	26797574	26797935	362	+	2.59455	3.16228e-33	1e-31	3'UTR	ENST00000472757	nonsense_mediated_decay	ENSG00000060642	chr1	26787054	26800659	PIGV	phosphatidylinositol glycan anchor biosynthesis class V [Source:HGNC Symbol;Acc:HGNC:26031]	GO:0000009(alpha-1,6-mannosyltransferase activity);GO:0000030(mannosyltransferase activity);GO:0004376(glycolipid mannosyltransferase activity);GO:0005515(protein binding);GO:0005783(endoplasmic reticulum);GO:0005789(endoplasmic reticulum membrane);GO:0006506(GPI anchor biosynthetic process);GO:0016020(membrane);GO:0016021(integral component of membrane);GO:0016254(preassembly of GPI anchor in ER…	00563(Glycosylphosphatidylinositol (GPI)-anchor biosynthesis);01100(Metabolic pathways)
chr1	26853824	26854095	272	+	2.07724	1.58489e-26	3.98107e-25	stop_codon	ENST00000374141	protein_coding	ENSG00000204160	chr1	26826688	26857604	ZDHHC18	zinc finger DHHC-type palmitoyltransferase 18 [Source:HGNC Symbol;Acc:HGNC:20712]	GO:0000139(Golgi membrane);GO:0005783(endoplasmic reticulum);GO:0005794(Golgi apparatus);GO:0006612(protein targeting to membrane);GO:0008104(protein localization);GO:0016020(membrane);GO:0016021(integral component of membrane);GO:0016409(palmitoyltransferase activity);GO:0016740(transferase activity);GO:0016746(acyltransferase activity);GO:0018230(peptidyl-L-cysteine S-palmitoylation);GO:0018345…	NA
chr1	26863148	26864218	1071	+	3.51096	0	0	stop_codon	ENST00000339276	protein_coding	ENSG00000175793	chr1	26863149	26864456	SFN	stratifin [Source:HGNC Symbol;Acc:HGNC:10773]	GO:0000079(regulation of cyclin-dependent protein serine/threonine kinase activity);GO:0001836(release of cytochrome c from mitochondria);GO:0003334(keratinocyte development);GO:0005515(protein binding);GO:0005576(extracellular region);GO:0005615(extracellular space);GO:0005634(nucleus);GO:0005737(cytoplasm);GO:0005829(cytosol);GO:0006469(negative regulation of protein kinase activity);GO:0007165…	04110(Cell cycle);04115(p53 signaling pathway);04960(Aldosterone-regulated sodium reabsorption)
chr1	26941563	26941654	92	+	1	7.58578e-06	8.31764e-05	exonic	ENST00000321265	protein_coding	ENSG00000090273	chr1	26900238	26946871	NUDC	nuclear distribution C, dynein complex regulator [Source:HGNC Symbol;Acc:HGNC:8045]	GO:0005515(protein binding);GO:0005634(nucleus);GO:0005654(nucleoplasm);GO:0005737(cytoplasm);GO:0005794(Golgi apparatus);GO:0005819(spindle);GO:0005829(cytosol);GO:0005856(cytoskeleton);GO:0005874(microtubule);GO:0006457(protein folding);GO:0007049(cell cycle);GO:0007052(mitotic spindle organization);GO:0007080(mitotic metaphase plate congression);GO:0007097(nuclear migration);GO:0016020(membran…	NA
chr1	27306217	27306338	122	+	1.31034	7.94328e-12	1.28825e-10	exonic	ENST00000319394	protein_coding	ENSG00000142784	chr1	27234632	27308636	WDTC1	WD and tetratricopeptide repeats 1 [Source:HGNC Symbol;Acc:HGNC:29175]	GO:0000122(negative regulation of transcription by RNA polymerase II);GO:0001701(in utero embryonic development);GO:0004857(enzyme inhibitor activity);GO:0005515(protein binding);GO:0005634(nucleus);GO:0005654(nucleoplasm);GO:0005737(cytoplasm);GO:0005829(cytosol);GO:0006006(glucose metabolic process);GO:0008361(regulation of cell size);GO:0016567(protein ubiquitination);GO:0032869(cellular respo…	NA
chr1	27335444	27335714	271	+	1.83996	6.30957e-29	1.58489e-27	3'UTR	ENST00000464720	nonsense_mediated_decay	ENSG00000186501	chr1	27322145	27336400	TMEM222	transmembrane protein 222 [Source:HGNC Symbol;Acc:HGNC:25363]	GO:0005515(protein binding);GO:0016020(membrane);GO:0016021(integral component of membrane);GO:0030425(dendrite)	NA
chr1	27325707	27325796	90	+	2.27798	5.88844e-05	0.00060256	intronic	ENST00000374076	protein_coding	ENSG00000186501	chr1	27322145	27336400	TMEM222	transmembrane protein 222 [Source:HGNC Symbol;Acc:HGNC:25363]	GO:0005515(protein binding);GO:0016020(membrane);GO:0016021(integral component of membrane);GO:0030425(dendrite)	NA
chr1	27352249	27352340	92	+	1.76129	0.00017378	0.00165959	intronic	ENST00000318074	protein_coding	ENSG00000142765	chr1	27342020	27353937	SYTL1	synaptotagmin like 1 [Source:HGNC Symbol;Acc:HGNC:15584]	GO:0005515(protein binding);GO:0005886(plasma membrane);GO:0006886(intracellular protein transport);GO:0006887(exocytosis);GO:0016020(membrane);GO:0019897(extrinsic component of plasma membrane);GO:0031267(small GTPase binding);GO:0031528(microvillus membrane);GO:0042043(neurexin family protein binding);GO:0042470(melanosome);GO:0070062(extracellular exosome);GO:0070382(exocytic vesicle)	NA
chr1	27457225	27459383	2159	+	4.05311	1e-21	2.51189e-20	ncRNA_exonic	ENST00000492975	lncRNA	ENSG00000241169	chr1	27457198	27459582	ENSG00000241169	novel transcript	NA	NA
chr1	27843272	27850568	7297	+	4.14568	1e-175	1e-172	stop_codon	ENST00000236412	protein_coding	ENSG00000117751	chr1	27830782	27851676	PPP1R8	protein phosphatase 1 regulatory subunit 8 [Source:HGNC Symbol;Acc:HGNC:9296]	GO:0003677(DNA binding);GO:0003723(RNA binding);GO:0003729(mRNA binding);GO:0004518(nuclease activity);GO:0004519(endonuclease activity);GO:0004864(protein phosphatase inhibitor activity);GO:0004865(protein serine/threonine phosphatase inhibitor activity);GO:0005515(protein binding);GO:0005634(nucleus);GO:0005654(nucleoplasm);GO:0005681(spliceosomal complex);GO:0005737(cytoplasm);GO:0006397(mRNA …	NA
chr1	27882249	27882995	747	+	4.43962	0	0	exonic	ENST00000328928	protein_coding	ENSG00000130775	chr1	27872543	27886685	THEMIS2	thymocyte selection associated family member 2 [Source:HGNC Symbol;Acc:HGNC:16839]	GO:0002376(immune system process);GO:0005515(protein binding);GO:0005634(nucleus);GO:0005737(cytoplasm);GO:0006954(inflammatory response);GO:0007155(cell adhesion);GO:0050852(T cell receptor signaling pathway);GO:0050864(regulation of B cell activation)	NA
chr1	27885345	27886596	1252	+	4.29278	0	0	stop_codon	ENST00000328928	protein_coding	ENSG00000130775	chr1	27872543	27886685	THEMIS2	thymocyte selection associated family member 2 [Source:HGNC Symbol;Acc:HGNC:16839]	GO:0002376(immune system process);GO:0005515(protein binding);GO:0005634(nucleus);GO:0005737(cytoplasm);GO:0006954(inflammatory response);GO:0007155(cell adhesion);GO:0050852(T cell receptor signaling pathway);GO:0050864(regulation of B cell activation)	NA
chr1	27966565	27967015	451	+	4.16993	1.31826e-06	1.58489e-05	3'UTR	ENST00000675282	nonsense_mediated_decay	ENSG00000158156	chr1	27959588	27968093	XKR8	XK related 8 [Source:HGNC Symbol;Acc:HGNC:25508]	GO:0002513(tolerance induction to self antigen);GO:0005737(cytoplasm);GO:0005886(plasma membrane);GO:0006915(apoptotic process);GO:0016020(membrane);GO:0016021(integral component of membrane);GO:0017128(phospholipid scramblase activity);GO:0043652(engulfment of apoptotic cell);GO:0045663(positive regulation of myoblast differentiation);GO:0048471(perinuclear region of cytoplasm);GO:0051649(establ…	NA
chr1	27967164	27967614	451	+	2.58015	6.30957e-53	2.51189e-51	3'UTR	ENST00000675282	nonsense_mediated_decay	ENSG00000158156	chr1	27959588	27968093	XKR8	XK related 8 [Source:HGNC Symbol;Acc:HGNC:25508]	GO:0002513(tolerance induction to self antigen);GO:0005737(cytoplasm);GO:0005886(plasma membrane);GO:0006915(apoptotic process);GO:0016020(membrane);GO:0016021(integral component of membrane);GO:0017128(phospholipid scramblase activity);GO:0043652(engulfment of apoptotic cell);GO:0045663(positive regulation of myoblast differentiation);GO:0048471(perinuclear region of cytoplasm);GO:0051649(establ…	NA
chr1	28280849	28281238	390	+	2.59216	3.98107e-28	1e-26	3'UTR	ENST00000253063	protein_coding	ENSG00000130766	chr1	28259518	28282491	SESN2	sestrin 2 [Source:HGNC Symbol;Acc:HGNC:20746]	GO:0001932(regulation of protein phosphorylation);GO:0005092(GDP-dissociation inhibitor activity);GO:0005515(protein binding);GO:0005634(nucleus);GO:0005737(cytoplasm);GO:0005739(mitochondrion);GO:0005829(cytosol);GO:0006111(regulation of gluconeogenesis);GO:0006635(fatty acid beta-oxidation);GO:0007005(mitochondrion organization);GO:0009749(response to glucose);GO:0016239(positive regulation of …	04115(p53 signaling pathway);04150(mTOR signaling pathway);04211(Longevity regulating pathway)
chr1	28334452	28334927	476	+	3.88753	1e-107	1e-105	exonic	ENST00000373842	protein_coding	ENSG00000130772	chr1	28329002	28335965	MED18	mediator complex subunit 18 [Source:HGNC Symbol;Acc:HGNC:25944]	GO:0003712(transcription coregulator activity);GO:0005515(protein binding);GO:0005634(nucleus);GO:0006357(regulation of transcription by RNA polymerase II);GO:0006369(termination of RNA polymerase II transcription);GO:0016592(mediator complex);GO:0032968(positive regulation of transcription elongation by RNA polymerase II);GO:0051123(RNA polymerase II preinitiation complex assembly);GO:0060261(po…	NA
chr1	28335015	28335283	269	+	2.68032	1.47911e-06	1.77828e-05	3'UTR	ENST00000373842	protein_coding	ENSG00000130772	chr1	28329002	28335965	MED18	mediator complex subunit 18 [Source:HGNC Symbol;Acc:HGNC:25944]	GO:0003712(transcription coregulator activity);GO:0005515(protein binding);GO:0005634(nucleus);GO:0006357(regulation of transcription by RNA polymerase II);GO:0006369(termination of RNA polymerase II transcription);GO:0016592(mediator complex);GO:0032968(positive regulation of transcription elongation by RNA polymerase II);GO:0051123(RNA polymerase II preinitiation complex assembly);GO:0060261(po…	NA
chr1	28335579	28335639	61	+	2.05658	4.57088e-06	5.12861e-05	3'UTR	ENST00000373842	protein_coding	ENSG00000130772	chr1	28329002	28335965	MED18	mediator complex subunit 18 [Source:HGNC Symbol;Acc:HGNC:25944]	GO:0003712(transcription coregulator activity);GO:0005515(protein binding);GO:0005634(nucleus);GO:0006357(regulation of transcription by RNA polymerase II);GO:0006369(termination of RNA polymerase II transcription);GO:0016592(mediator complex);GO:0032968(positive regulation of transcription elongation by RNA polymerase II);GO:0051123(RNA polymerase II preinitiation complex assembly);GO:0060261(po…	NA
chr1	28465846	28466769	924	+	2.48285	1e-118	1e-116	3'UTR	ENST00000493669	nonsense_mediated_decay	ENSG00000204138	chr1	28369582	28500364	PHACTR4	phosphatase and actin regulator 4 [Source:HGNC Symbol;Acc:HGNC:25793]	GO:0001755(neural crest cell migration);GO:0001843(neural tube closure);GO:0003779(actin binding);GO:0005737(cytoplasm);GO:0007266(Rho protein signal transduction);GO:0007399(nervous system development);GO:0008157(protein phosphatase 1 binding);GO:0019888(protein phosphatase regulator activity);GO:0030027(lamellipodium);GO:0030036(actin cytoskeleton organization);GO:0042995(cell projection);GO:00…	NA
chr1	28473590	28474041	452	+	1.774	2.51189e-36	7.94328e-35	3'UTR	ENST00000493669	nonsense_mediated_decay	ENSG00000204138	chr1	28369582	28500364	PHACTR4	phosphatase and actin regulator 4 [Source:HGNC Symbol;Acc:HGNC:25793]	GO:0001755(neural crest cell migration);GO:0001843(neural tube closure);GO:0003779(actin binding);GO:0005737(cytoplasm);GO:0007266(Rho protein signal transduction);GO:0007399(nervous system development);GO:0008157(protein phosphatase 1 binding);GO:0019888(protein phosphatase regulator activity);GO:0030027(lamellipodium);GO:0030036(actin cytoskeleton organization);GO:0042995(cell projection);GO:00…	NA
chr1	28496585	28496856	272	+	0.823749	4.7863e-07	6.0256e-06	3'UTR	ENST00000373836	protein_coding	ENSG00000204138	chr1	28369582	28500364	PHACTR4	phosphatase and actin regulator 4 [Source:HGNC Symbol;Acc:HGNC:25793]	GO:0001755(neural crest cell migration);GO:0001843(neural tube closure);GO:0003779(actin binding);GO:0005737(cytoplasm);GO:0007266(Rho protein signal transduction);GO:0007399(nervous system development);GO:0008157(protein phosphatase 1 binding);GO:0019888(protein phosphatase regulator activity);GO:0030027(lamellipodium);GO:0030036(actin cytoskeleton organization);GO:0042995(cell projection);GO:00…	NA
chr1	28537953	28538194	242	+	1.31034	7.94328e-11	1.31826e-09	stop_codon	ENST00000373831	protein_coding	ENSG00000180198	chr1	28505943	28539300	RCC1	regulator of chromosome condensation 1 [Source:HGNC Symbol;Acc:HGNC:1913]	GO:0000082(G1/S transition of mitotic cell cycle);GO:0000785(chromatin);GO:0000794(condensed nuclear chromosome);GO:0003677(DNA binding);GO:0003682(chromatin binding);GO:0005085(guanyl-nucleotide exchange factor activity);GO:0005515(protein binding);GO:0005634(nucleus);GO:0005654(nucleoplasm);GO:0005694(chromosome);GO:0005737(cytoplasm);GO:0007049(cell cycle);GO:0007052(mitotic spindle organizati…	NA
chr1	28538432	28538881	450	+	2.58015	3.16228e-20	7.94328e-19	3'UTR	ENST00000373832	protein_coding	ENSG00000180198	chr1	28505943	28539300	RCC1	regulator of chromosome condensation 1 [Source:HGNC Symbol;Acc:HGNC:1913]	GO:0000082(G1/S transition of mitotic cell cycle);GO:0000785(chromatin);GO:0000794(condensed nuclear chromosome);GO:0003677(DNA binding);GO:0003682(chromatin binding);GO:0005085(guanyl-nucleotide exchange factor activity);GO:0005515(protein binding);GO:0005634(nucleus);GO:0005654(nucleoplasm);GO:0005694(chromosome);GO:0005737(cytoplasm);GO:0007049(cell cycle);GO:0007052(mitotic spindle organizati…	NA
chr1	28507647	28507738	92	+	3.6893	3.16228e-17	6.30957e-16	intronic	ENST00000373833	protein_coding	ENSG00000180198	chr1	28505943	28539300	RCC1	regulator of chromosome condensation 1 [Source:HGNC Symbol;Acc:HGNC:1913]	GO:0000082(G1/S transition of mitotic cell cycle);GO:0000785(chromatin);GO:0000794(condensed nuclear chromosome);GO:0003677(DNA binding);GO:0003682(chromatin binding);GO:0005085(guanyl-nucleotide exchange factor activity);GO:0005515(protein binding);GO:0005634(nucleus);GO:0005654(nucleoplasm);GO:0005694(chromosome);GO:0005737(cytoplasm);GO:0007049(cell cycle);GO:0007052(mitotic spindle organizati…	NA
chr1	28577646	28577767	122	+	1.35614	4.57088e-05	0.000467735	3'UTR	ENST00000373830	protein_coding	ENSG00000180098	chr1	28553085	28578545	TRNAU1AP	tRNA selenocysteine 1 associated protein 1 [Source:HGNC Symbol;Acc:HGNC:30813]	GO:0000049(tRNA binding);GO:0001514(selenocysteine incorporation);GO:0003676(nucleic acid binding);GO:0003723(RNA binding);GO:0005515(protein binding);GO:0005634(nucleus);GO:0005737(cytoplasm);GO:0006412(translation)	NA
chr1	28593775	28594374	600	+	3.65535	1e-13	1.99526e-12	stop_codon	ENST00000373826	protein_coding	ENSG00000188060	chr1	28592200	28595449	RAB42	RAB42, member RAS oncogene family [Source:HGNC Symbol;Acc:HGNC:28702]	GO:0000166(nucleotide binding);GO:0003924(GTPase activity);GO:0005515(protein binding);GO:0005525(GTP binding);GO:0005886(plasma membrane);GO:0007265(Ras protein signal transduction);GO:0016020(membrane);GO:0019003(GDP binding)	NA
chr1	28594701	28595031	331	+	2.32769	8.51138e-08	1.12202e-06	3'UTR	ENST00000373826	protein_coding	ENSG00000188060	chr1	28592200	28595449	RAB42	RAB42, member RAS oncogene family [Source:HGNC Symbol;Acc:HGNC:28702]	GO:0000166(nucleotide binding);GO:0003924(GTPase activity);GO:0005515(protein binding);GO:0005525(GTP binding);GO:0005886(plasma membrane);GO:0007265(Ras protein signal transduction);GO:0016020(membrane);GO:0019003(GDP binding)	NA
chr1	28595090	28595389	300	+	1.96347	1.34896e-06	1.62181e-05	3'UTR	ENST00000373826	protein_coding	ENSG00000188060	chr1	28592200	28595449	RAB42	RAB42, member RAS oncogene family [Source:HGNC Symbol;Acc:HGNC:28702]	GO:0000166(nucleotide binding);GO:0003924(GTPase activity);GO:0005515(protein binding);GO:0005525(GTP binding);GO:0005886(plasma membrane);GO:0007265(Ras protein signal transduction);GO:0016020(membrane);GO:0019003(GDP binding)	NA
chr1	28710529	28714978	4450	+	3.36457	3.98107e-90	3.16228e-88	stop_codon	ENST00000294409	protein_coding	ENSG00000162419	chr1	28668778	28719353	GMEB1	glucocorticoid modulatory element binding protein 1 [Source:HGNC Symbol;Acc:HGNC:4370]	GO:0000785(chromatin);GO:0000978(RNA polymerase II cis-regulatory region sequence-specific DNA binding);GO:0000981(DNA-binding transcription factor activity, RNA polymerase II-specific);GO:0001228(DNA-binding transcription activator activity, RNA polymerase II-specific);GO:0003677(DNA binding);GO:0003700(DNA-binding transcription factor activity);GO:0005515(protein binding);GO:0005634(nucleus);GO…	NA
chr1	28715037	28715308	272	+	3.70044	5.01187e-30	1.58489e-28	3'UTR	ENST00000373816	protein_coding	ENSG00000162419	chr1	28668778	28719353	GMEB1	glucocorticoid modulatory element binding protein 1 [Source:HGNC Symbol;Acc:HGNC:4370]	GO:0000785(chromatin);GO:0000978(RNA polymerase II cis-regulatory region sequence-specific DNA binding);GO:0000981(DNA-binding transcription factor activity, RNA polymerase II-specific);GO:0001228(DNA-binding transcription activator activity, RNA polymerase II-specific);GO:0003677(DNA binding);GO:0003700(DNA-binding transcription factor activity);GO:0005515(protein binding);GO:0005634(nucleus);GO…	NA
chr1	28742446	28769119	26674	+	3.45943	1e-159	1e-157	stop_codon	ENST00000373812	protein_coding	ENSG00000198492	chr1	28736621	28769775	YTHDF2	YTH N6-methyladenosine RNA binding protein 2 [Source:HGNC Symbol;Acc:HGNC:31675]	GO:0000932(P-body);GO:0001556(oocyte maturation);GO:0002376(immune system process);GO:0003723(RNA binding);GO:0003729(mRNA binding);GO:0005515(protein binding);GO:0005634(nucleus);GO:0005737(cytoplasm);GO:0005829(cytosol);GO:0006402(mRNA catabolic process);GO:0006959(humoral immune response);GO:0007049(cell cycle);GO:0007276(gamete generation);GO:0007283(spermatogenesis);GO:0007284(spermatogonial…	NA
chr1	28914765	28987843	73079	+	3.60881	0	0	5'UTR	ENST00000373800	protein_coding	ENSG00000159023	chr1	28887091	29120046	EPB41	erythrocyte membrane protein band 4.1 [Source:HGNC Symbol;Acc:HGNC:3377]	GO:0003779(actin binding);GO:0005198(structural molecule activity);GO:0005200(structural constituent of cytoskeleton);GO:0005515(protein binding);GO:0005516(calmodulin binding);GO:0005545(1-phosphatidylinositol binding);GO:0005634(nucleus);GO:0005737(cytoplasm);GO:0005829(cytosol);GO:0005856(cytoskeleton);GO:0005886(plasma membrane);GO:0005938(cell cortex);GO:0007049(cell cycle);GO:0008022(protei…	NA
chr1	29118187	29118368	182	+	1.98914	1e-11	1.69824e-10	3'UTR	ENST00000343067	protein_coding	ENSG00000159023	chr1	28887091	29120046	EPB41	erythrocyte membrane protein band 4.1 [Source:HGNC Symbol;Acc:HGNC:3377]	GO:0003779(actin binding);GO:0005198(structural molecule activity);GO:0005200(structural constituent of cytoskeleton);GO:0005515(protein binding);GO:0005516(calmodulin binding);GO:0005545(1-phosphatidylinositol binding);GO:0005634(nucleus);GO:0005737(cytoplasm);GO:0005829(cytosol);GO:0005856(cytoskeleton);GO:0005886(plasma membrane);GO:0005938(cell cortex);GO:0007049(cell cycle);GO:0008022(protei…	NA
chr1	29119326	29119566	241	+	1.17632	7.94328e-19	1.58489e-17	3'UTR	ENST00000343067	protein_coding	ENSG00000159023	chr1	28887091	29120046	EPB41	erythrocyte membrane protein band 4.1 [Source:HGNC Symbol;Acc:HGNC:3377]	GO:0003779(actin binding);GO:0005198(structural molecule activity);GO:0005200(structural constituent of cytoskeleton);GO:0005515(protein binding);GO:0005516(calmodulin binding);GO:0005545(1-phosphatidylinositol binding);GO:0005634(nucleus);GO:0005737(cytoplasm);GO:0005829(cytosol);GO:0005856(cytoskeleton);GO:0005886(plasma membrane);GO:0005938(cell cortex);GO:0007049(cell cycle);GO:0008022(protei…	NA
chr1	30718890	30719160	271	+	2.27798	4.46684e-07	5.62341e-06	ncRNA_exonic	ENST00000414532	lncRNA	ENSG00000186056	chr1	30718504	30726827	MATN1-AS1	MATN1 antisense RNA 1 [Source:HGNC Symbol;Acc:HGNC:40364]	NA	NA
chr1	31364095	31364480	386	+	2.47508	1e-111	1e-109	3'UTR	ENST00000618216	protein_coding	ENSG00000121766	chr1	31296982	31364953	ZCCHC17	zinc finger CCHC-type containing 17 [Source:HGNC Symbol;Acc:HGNC:30246]	GO:0003676(nucleic acid binding);GO:0003723(RNA binding);GO:0005515(protein binding);GO:0005634(nucleus);GO:0005730(nucleolus);GO:0008270(zinc ion binding);GO:0022625(cytosolic large ribosomal subunit);GO:0042802(identical protein binding);GO:0043489(RNA stabilization);GO:0046872(metal ion binding)	NA
chr1	31522955	31523076	122	+	3.41954	7.94328e-06	8.91251e-05	ncRNA_exonic	ENST00000640623	lncRNA	ENSG00000284543	chr1	31506226	31583306	LINC01226	long intergenic non-protein coding RNA 1226 [Source:HGNC Symbol;Acc:HGNC:49678]	NA	NA
chr1	31541044	31541165	122	+	2.92979	0.000489779	0.00436516	ncRNA_exonic	ENST00000639047	lncRNA	ENSG00000284543	chr1	31506226	31583306	LINC01226	long intergenic non-protein coding RNA 1226 [Source:HGNC Symbol;Acc:HGNC:49678]	NA	NA
chr1	31587357	31587507	151	+	1.70929	5.88844e-05	0.000588844	3'UTR	ENST00000271064	protein_coding	ENSG00000142910	chr1	31576485	31587686	TINAGL1	tubulointerstitial nephritis antigen like 1 [Source:HGNC Symbol;Acc:HGNC:19168]	GO:0005201(extracellular matrix structural constituent);GO:0005515(protein binding);GO:0005576(extracellular region);GO:0005615(extracellular space);GO:0005737(cytoplasm);GO:0005764(lysosome);GO:0006508(proteolysis);GO:0008234(cysteine-type peptidase activity);GO:0016197(endosomal transport);GO:0043236(laminin binding);GO:0062023(collagen-containing extracellular matrix);GO:0070062(extracellular …	NA
chr1	32102565	32102746	182	+	1.32193	7.24436e-05	0.000724436	3'UTR	ENST00000441402	nonsense_mediated_decay	ENSG00000121775	chr1	32072031	32102866	TMEM39B	transmembrane protein 39B [Source:HGNC Symbol;Acc:HGNC:25510]	GO:0008150(biological_process);GO:0016020(membrane);GO:0016021(integral component of membrane)	NA
chr1	32108055	32143024	34970	+	2.17951	1.90546e-09	2.75423e-08	start_codon	ENST00000373625	protein_coding	ENSG00000025800	chr1	32108056	32176563	KPNA6	karyopherin subunit alpha 6 [Source:HGNC Symbol;Acc:HGNC:6399]	GO:0005515(protein binding);GO:0005634(nucleus);GO:0005654(nucleoplasm);GO:0005737(cytoplasm);GO:0005829(cytosol);GO:0006366(transcription by RNA polymerase II);GO:0006606(protein import into nucleus);GO:0006607(NLS-bearing protein import into nucleus);GO:0008139(nuclear localization sequence binding);GO:0015031(protein transport);GO:0016020(membrane);GO:0019079(viral genome replication);GO:00425…	05164(Influenza A)
chr1	32170903	32171323	421	+	2.75061	3.98107e-83	3.16228e-81	3'UTR	ENST00000373625	protein_coding	ENSG00000025800	chr1	32108056	32176563	KPNA6	karyopherin subunit alpha 6 [Source:HGNC Symbol;Acc:HGNC:6399]	GO:0005515(protein binding);GO:0005634(nucleus);GO:0005654(nucleoplasm);GO:0005737(cytoplasm);GO:0005829(cytosol);GO:0006366(transcription by RNA polymerase II);GO:0006606(protein import into nucleus);GO:0006607(NLS-bearing protein import into nucleus);GO:0008139(nuclear localization sequence binding);GO:0015031(protein transport);GO:0016020(membrane);GO:0019079(viral genome replication);GO:00425…	05164(Influenza A)
chr1	32176053	32176353	301	+	1.45943	5.01187e-19	1e-17	3'UTR	ENST00000373625	protein_coding	ENSG00000025800	chr1	32108056	32176563	KPNA6	karyopherin subunit alpha 6 [Source:HGNC Symbol;Acc:HGNC:6399]	GO:0005515(protein binding);GO:0005634(nucleus);GO:0005654(nucleoplasm);GO:0005737(cytoplasm);GO:0005829(cytosol);GO:0006366(transcription by RNA polymerase II);GO:0006606(protein import into nucleus);GO:0006607(NLS-bearing protein import into nucleus);GO:0008139(nuclear localization sequence binding);GO:0015031(protein transport);GO:0016020(membrane);GO:0019079(viral genome replication);GO:00425…	05164(Influenza A)
chr1	32170877	32176423	5547	+	2.74846	3.98107e-83	3.16228e-81	3'UTR	ENST00000471599	nonsense_mediated_decay	ENSG00000025800	chr1	32108056	32176563	KPNA6	karyopherin subunit alpha 6 [Source:HGNC Symbol;Acc:HGNC:6399]	GO:0005515(protein binding);GO:0005634(nucleus);GO:0005654(nucleoplasm);GO:0005737(cytoplasm);GO:0005829(cytosol);GO:0006366(transcription by RNA polymerase II);GO:0006606(protein import into nucleus);GO:0006607(NLS-bearing protein import into nucleus);GO:0008139(nuclear localization sequence binding);GO:0015031(protein transport);GO:0016020(membrane);GO:0019079(viral genome replication);GO:00425…	05164(Influenza A)
chr1	32181257	32181378	122	+	0.731183	0.00042658	0.00380189	exonic	ENST00000373609	protein_coding	ENSG00000084652	chr1	32179675	32198285	TXLNA	taxilin alpha [Source:HGNC Symbol;Acc:HGNC:30685]	GO:0005515(protein binding);GO:0005576(extracellular region);GO:0005737(cytoplasm);GO:0005829(cytosol);GO:0006887(exocytosis);GO:0016020(membrane);GO:0019905(syntaxin binding);GO:0042113(B cell activation)	NA
chr1	32193281	32195385	2105	+	3.76553	1e-228	1e-226	stop_codon	ENST00000373609	protein_coding	ENSG00000084652	chr1	32179675	32198285	TXLNA	taxilin alpha [Source:HGNC Symbol;Acc:HGNC:30685]	GO:0005515(protein binding);GO:0005576(extracellular region);GO:0005737(cytoplasm);GO:0005829(cytosol);GO:0006887(exocytosis);GO:0016020(membrane);GO:0019905(syntaxin binding);GO:0042113(B cell activation)	NA
chr1	32204112	32204172	61	+	0.815575	0.0138038	0.0912011	intronic	ENST00000373602	protein_coding	ENSG00000160050	chr1	32200595	32205453	CCDC28B	coiled-coil domain containing 28B [Source:HGNC Symbol;Acc:HGNC:28163]	GO:0005515(protein binding);GO:0005737(cytoplasm);GO:0005813(centrosome);GO:0005815(microtubule organizing center);GO:0005856(cytoskeleton);GO:0030030(cell projection organization);GO:0060271(cilium assembly)	NA
chr1	32207554	32208059	506	+	2.71809	1.99526e-28	5.01187e-27	exonic	ENST00000291358	protein_coding	ENSG00000160051	chr1	32205671	32208682	IQCC	IQ motif containing C [Source:HGNC Symbol;Acc:HGNC:25545]	GO:0005515(protein binding)	NA
chr1	32224740	32224830	91	+	2.10434	0.000457088	0.0040738	intronic	ENST00000355082	protein_coding	ENSG00000084623	chr1	32221077	32245397	EIF3I	eukaryotic translation initiation factor 3 subunit I [Source:HGNC Symbol;Acc:HGNC:3272]	GO:0001732(formation of cytoplasmic translation initiation complex);GO:0002183(cytoplasmic translational initiation);GO:0003723(RNA binding);GO:0003743(translation initiation factor activity);GO:0005515(protein binding);GO:0005737(cytoplasm);GO:0005829(cytosol);GO:0005852(eukaryotic translation initiation factor 3 complex);GO:0006412(translation);GO:0006413(translational initiation);GO:0016282(eu…	03013(RNA transport)
chr1	32225428	32225609	182	+	4.89724	2.75423e-09	3.98107e-08	intronic	ENST00000355082	protein_coding	ENSG00000084623	chr1	32221077	32245397	EIF3I	eukaryotic translation initiation factor 3 subunit I [Source:HGNC Symbol;Acc:HGNC:3272]	GO:0001732(formation of cytoplasmic translation initiation complex);GO:0002183(cytoplasmic translational initiation);GO:0003723(RNA binding);GO:0003743(translation initiation factor activity);GO:0005515(protein binding);GO:0005737(cytoplasm);GO:0005829(cytosol);GO:0005852(eukaryotic translation initiation factor 3 complex);GO:0006412(translation);GO:0006413(translational initiation);GO:0016282(eu…	03013(RNA transport)
chr1	32230519	32230610	92	+	2.20789	0.0040738	0.0301995	3'UTR	ENST00000679270	nonsense_mediated_decay	ENSG00000084623	chr1	32221077	32245397	EIF3I	eukaryotic translation initiation factor 3 subunit I [Source:HGNC Symbol;Acc:HGNC:3272]	GO:0001732(formation of cytoplasmic translation initiation complex);GO:0002183(cytoplasmic translational initiation);GO:0003723(RNA binding);GO:0003743(translation initiation factor activity);GO:0005515(protein binding);GO:0005737(cytoplasm);GO:0005829(cytosol);GO:0005852(eukaryotic translation initiation factor 3 complex);GO:0006412(translation);GO:0006413(translational initiation);GO:0016282(eu…	03013(RNA transport)
chr1	32240855	32241065	211	+	1.07724	0.000501187	0.00446684	intronic	ENST00000677198	protein_coding	ENSG00000084623	chr1	32221077	32245397	EIF3I	eukaryotic translation initiation factor 3 subunit I [Source:HGNC Symbol;Acc:HGNC:3272]	GO:0001732(formation of cytoplasmic translation initiation complex);GO:0002183(cytoplasmic translational initiation);GO:0003723(RNA binding);GO:0003743(translation initiation factor activity);GO:0005515(protein binding);GO:0005737(cytoplasm);GO:0005829(cytosol);GO:0005852(eukaryotic translation initiation factor 3 complex);GO:0006412(translation);GO:0006413(translational initiation);GO:0016282(eu…	03013(RNA transport)
chr1	32241573	32241694	122	+	2.64155	0.000218776	0.00204174	intronic	ENST00000677198	protein_coding	ENSG00000084623	chr1	32221077	32245397	EIF3I	eukaryotic translation initiation factor 3 subunit I [Source:HGNC Symbol;Acc:HGNC:3272]	GO:0001732(formation of cytoplasmic translation initiation complex);GO:0002183(cytoplasmic translational initiation);GO:0003723(RNA binding);GO:0003743(translation initiation factor activity);GO:0005515(protein binding);GO:0005737(cytoplasm);GO:0005829(cytosol);GO:0005852(eukaryotic translation initiation factor 3 complex);GO:0006412(translation);GO:0006413(translational initiation);GO:0016282(eu…	03013(RNA transport)
chr1	32247251	32247636	386	+	2.02148	7.94328e-05	0.000776247	start_codon	ENST00000373582	protein_coding	ENSG00000183615	chr1	32247222	32248856	FAM167B	family with sequence similarity 167 member B [Source:HGNC Symbol;Acc:HGNC:28133]	NA	NA
chr1	32280207	32285838	5632	+	2.852	1e-170	1e-167	3'UTR	ENST00000696991	nonsense_mediated_decay	ENSG00000182866	chr1	32251244	32286165	LCK	LCK proto-oncogene, Src family tyrosine kinase [Source:HGNC Symbol;Acc:HGNC:6524]	GO:0000166(nucleotide binding);GO:0000242(pericentriolar material);GO:0001772(immunological synapse);GO:0001784(phosphotyrosine residue binding);GO:0004672(protein kinase activity);GO:0004712(protein serine/threonine/tyrosine kinase activity);GO:0004713(protein tyrosine kinase activity);GO:0004715(non-membrane spanning protein tyrosine kinase activity);GO:0004722(protein serine/threonine phosphat…	04064(NF-kappa B signaling pathway);04380(Osteoclast differentiation);04650(Natural killer cell mediated cytotoxicity);04658(Th1 and Th2 cell differentiation);04659(Th17 cell differentiation);04660(T cell receptor signaling pathway);05135(Yersinia infection);05166(Human T-cell leukemia virus 1 infection);05235(PD-L1 expression and PD-1 checkpoint pathway in cancer);05340(Primary immunodeficiency)
chr1	32592981	32593222	242	+	1.92979	6.91831e-05	0.000691831	3'UTR	ENST00000480336	nonsense_mediated_decay	ENSG00000254553	chr1	32465057	32600792	ENSG00000254553	novel transcript	NA	NA
chr1	32600162	32600552	391	+	2.83996	1.47911e-06	1.77828e-05	3'UTR	ENST00000480336	nonsense_mediated_decay	ENSG00000254553	chr1	32465057	32600792	ENSG00000254553	novel transcript	NA	NA
chr1	32593002	32593243	242	+	2.05658	5.37032e-05	0.000549541	3'UTR	ENST00000480336	nonsense_mediated_decay	ENSG00000254553	chr1	32465057	32600792	ENSG00000254553	novel transcript	NA	NA
chr1	32600153	32600544	392	+	3.05485	6.30957e-07	7.76247e-06	3'UTR	ENST00000480336	nonsense_mediated_decay	ENSG00000254553	chr1	32465057	32600792	ENSG00000254553	novel transcript	NA	NA
chr1	32604171	32604292	122	+	1.91073	1.38038e-09	1.99526e-08	3'UTR	ENST00000373510	protein_coding	ENSG00000160062	chr1	32539427	32605941	ZBTB8A	zinc finger and BTB domain containing 8A [Source:HGNC Symbol;Acc:HGNC:24172]	GO:0000122(negative regulation of transcription by RNA polymerase II);GO:0000976(transcription cis-regulatory region binding);GO:0000977(RNA polymerase II transcription regulatory region sequence-specific DNA binding);GO:0001223(transcription coactivator binding);GO:0001227(DNA-binding transcription repressor activity, RNA polymerase II-specific);GO:0003677(DNA binding);GO:0005515(protein binding…	NA
chr1	32682524	32682615	92	+	1.51096	0.00134896	0.0112202	3'UTR	ENST00000373493	protein_coding	ENSG00000162521	chr1	32651142	32686211	RBBP4	RB binding protein 4, chromatin remodeling factor [Source:HGNC Symbol;Acc:HGNC:9887]	GO:0000118(histone deacetylase complex);GO:0000122(negative regulation of transcription by RNA polymerase II);GO:0000781(chromosome, telomeric region);GO:0000785(chromatin);GO:0000978(RNA polymerase II cis-regulatory region sequence-specific DNA binding);GO:0005515(protein binding);GO:0005634(nucleus);GO:0005654(nucleoplasm);GO:0005694(chromosome);GO:0005829(cytosol);GO:0006260(DNA replication);G…	04218(Cellular senescence)
chr1	32682974	32683155	182	+	2.46989	1.8197e-07	2.34423e-06	3'UTR	ENST00000373493	protein_coding	ENSG00000162521	chr1	32651142	32686211	RBBP4	RB binding protein 4, chromatin remodeling factor [Source:HGNC Symbol;Acc:HGNC:9887]	GO:0000118(histone deacetylase complex);GO:0000122(negative regulation of transcription by RNA polymerase II);GO:0000781(chromosome, telomeric region);GO:0000785(chromatin);GO:0000978(RNA polymerase II cis-regulatory region sequence-specific DNA binding);GO:0005515(protein binding);GO:0005634(nucleus);GO:0005654(nucleoplasm);GO:0005694(chromosome);GO:0005829(cytosol);GO:0006260(DNA replication);G…	04218(Cellular senescence)
chr1	32683633	32683844	212	+	3.44626	1.99526e-22	3.98107e-21	3'UTR	ENST00000373493	protein_coding	ENSG00000162521	chr1	32651142	32686211	RBBP4	RB binding protein 4, chromatin remodeling factor [Source:HGNC Symbol;Acc:HGNC:9887]	GO:0000118(histone deacetylase complex);GO:0000122(negative regulation of transcription by RNA polymerase II);GO:0000781(chromosome, telomeric region);GO:0000785(chromatin);GO:0000978(RNA polymerase II cis-regulatory region sequence-specific DNA binding);GO:0005515(protein binding);GO:0005634(nucleus);GO:0005654(nucleoplasm);GO:0005694(chromosome);GO:0005829(cytosol);GO:0006260(DNA replication);G…	04218(Cellular senescence)
chr1	32685850	32686031	182	+	0.748461	4.2658e-09	6.16595e-08	3'UTR	ENST00000373493	protein_coding	ENSG00000162521	chr1	32651142	32686211	RBBP4	RB binding protein 4, chromatin remodeling factor [Source:HGNC Symbol;Acc:HGNC:9887]	GO:0000118(histone deacetylase complex);GO:0000122(negative regulation of transcription by RNA polymerase II);GO:0000781(chromosome, telomeric region);GO:0000785(chromatin);GO:0000978(RNA polymerase II cis-regulatory region sequence-specific DNA binding);GO:0005515(protein binding);GO:0005634(nucleus);GO:0005654(nucleoplasm);GO:0005694(chromosome);GO:0005829(cytosol);GO:0006260(DNA replication);G…	04218(Cellular senescence)
chr1	32771941	32772994	1054	+	2.926	1e-115	1e-113	stop_codon	ENST00000294521	protein_coding	ENSG00000162522	chr1	32741830	32774970	KIAA1522	KIAA1522 [Source:HGNC Symbol;Acc:HGNC:29301]	GO:0030154(cell differentiation)	NA
chr1	32773262	32773323	62	+	0.516015	0.00165959	0.0134896	3'UTR	ENST00000373480	protein_coding	ENSG00000162522	chr1	32741830	32774970	KIAA1522	KIAA1522 [Source:HGNC Symbol;Acc:HGNC:29301]	GO:0030154(cell differentiation)	NA
chr1	32826328	32826898	571	+	3.7761	1e-245	1e-243	exonic	ENST00000373475	protein_coding	ENSG00000116497	chr1	32816767	32858875	S100PBP	S100P binding protein [Source:HGNC Symbol;Acc:HGNC:25768]	GO:0005515(protein binding);GO:0005634(nucleus);GO:0005829(cytosol);GO:0016607(nuclear speck);GO:0048306(calcium-dependent protein binding)	NA
chr1	32836226	32836287	62	+	1.70929	0.00144544	0.011749	intronic	ENST00000373475	protein_coding	ENSG00000116497	chr1	32816767	32858875	S100PBP	S100P binding protein [Source:HGNC Symbol;Acc:HGNC:25768]	GO:0005515(protein binding);GO:0005634(nucleus);GO:0005829(cytosol);GO:0016607(nuclear speck);GO:0048306(calcium-dependent protein binding)	NA
chr1	32836914	32837035	122	+	3.67807	2.23872e-07	2.88403e-06	intronic	ENST00000373475	protein_coding	ENSG00000116497	chr1	32816767	32858875	S100PBP	S100P binding protein [Source:HGNC Symbol;Acc:HGNC:25768]	GO:0005515(protein binding);GO:0005634(nucleus);GO:0005829(cytosol);GO:0016607(nuclear speck);GO:0048306(calcium-dependent protein binding)	NA
chr1	32857347	32857408	62	+	1.79077	0.000707946	0.00616595	3'UTR	ENST00000373475	protein_coding	ENSG00000116497	chr1	32816767	32858875	S100PBP	S100P binding protein [Source:HGNC Symbol;Acc:HGNC:25768]	GO:0005515(protein binding);GO:0005634(nucleus);GO:0005829(cytosol);GO:0016607(nuclear speck);GO:0048306(calcium-dependent protein binding)	NA
chr1	33299161	33299701	541	+	3.25701	0	0	3'UTR	ENST00000373428	protein_coding	ENSG00000160094	chr1	33256492	33300719	ZNF362	zinc finger protein 362 [Source:HGNC Symbol;Acc:HGNC:18079]	GO:0000978(RNA polymerase II cis-regulatory region sequence-specific DNA binding);GO:0003677(DNA binding);GO:0003700(DNA-binding transcription factor activity);GO:0005634(nucleus);GO:0006357(regulation of transcription by RNA polymerase II);GO:0046872(metal ion binding)	NA
chr1	33479221	33479551	331	+	3.40599	2.39883e-10	3.71535e-09	start_codon	ENST00000361328	protein_coding	ENSG00000121903	chr1	33472645	33501643	ZSCAN20	zinc finger and SCAN domain containing 20 [Source:HGNC Symbol;Acc:HGNC:13093]	GO:0000978(RNA polymerase II cis-regulatory region sequence-specific DNA binding);GO:0000981(DNA-binding transcription factor activity, RNA polymerase II-specific);GO:0003677(DNA binding);GO:0005515(protein binding);GO:0005634(nucleus);GO:0006357(regulation of transcription by RNA polymerase II);GO:0046872(metal ion binding)	NA
chr1	33491214	33491544	331	+	2.02148	1.20226e-06	1.44544e-05	exonic	ENST00000361328	protein_coding	ENSG00000121903	chr1	33472645	33501643	ZSCAN20	zinc finger and SCAN domain containing 20 [Source:HGNC Symbol;Acc:HGNC:13093]	GO:0000978(RNA polymerase II cis-regulatory region sequence-specific DNA binding);GO:0000981(DNA-binding transcription factor activity, RNA polymerase II-specific);GO:0003677(DNA binding);GO:0005515(protein binding);GO:0005634(nucleus);GO:0006357(regulation of transcription by RNA polymerase II);GO:0046872(metal ion binding)	NA
chr1	33491603	33491754	152	+	1.46989	0.00346737	0.0263027	exonic	ENST00000361328	protein_coding	ENSG00000121903	chr1	33472645	33501643	ZSCAN20	zinc finger and SCAN domain containing 20 [Source:HGNC Symbol;Acc:HGNC:13093]	GO:0000978(RNA polymerase II cis-regulatory region sequence-specific DNA binding);GO:0000981(DNA-binding transcription factor activity, RNA polymerase II-specific);GO:0003677(DNA binding);GO:0005515(protein binding);GO:0005634(nucleus);GO:0006357(regulation of transcription by RNA polymerase II);GO:0046872(metal ion binding)	NA
chr1	33493230	33493560	331	+	3.37851	7.94328e-20	1.58489e-18	exonic	ENST00000361328	protein_coding	ENSG00000121903	chr1	33472645	33501643	ZSCAN20	zinc finger and SCAN domain containing 20 [Source:HGNC Symbol;Acc:HGNC:13093]	GO:0000978(RNA polymerase II cis-regulatory region sequence-specific DNA binding);GO:0000981(DNA-binding transcription factor activity, RNA polymerase II-specific);GO:0003677(DNA binding);GO:0005515(protein binding);GO:0005634(nucleus);GO:0006357(regulation of transcription by RNA polymerase II);GO:0046872(metal ion binding)	NA
chr1	33494311	33494551	241	+	2.09085	5.7544e-09	8.12831e-08	exonic	ENST00000361328	protein_coding	ENSG00000121903	chr1	33472645	33501643	ZSCAN20	zinc finger and SCAN domain containing 20 [Source:HGNC Symbol;Acc:HGNC:13093]	GO:0000978(RNA polymerase II cis-regulatory region sequence-specific DNA binding);GO:0000981(DNA-binding transcription factor activity, RNA polymerase II-specific);GO:0003677(DNA binding);GO:0005515(protein binding);GO:0005634(nucleus);GO:0006357(regulation of transcription by RNA polymerase II);GO:0046872(metal ion binding)	NA
chr1	33494610	33495060	451	+	2.68032	6.30957e-11	1.07152e-09	exonic	ENST00000361328	protein_coding	ENSG00000121903	chr1	33472645	33501643	ZSCAN20	zinc finger and SCAN domain containing 20 [Source:HGNC Symbol;Acc:HGNC:13093]	GO:0000978(RNA polymerase II cis-regulatory region sequence-specific DNA binding);GO:0000981(DNA-binding transcription factor activity, RNA polymerase II-specific);GO:0003677(DNA binding);GO:0005515(protein binding);GO:0005634(nucleus);GO:0006357(regulation of transcription by RNA polymerase II);GO:0046872(metal ion binding)	NA
chr1	33495179	33495599	421	+	2.85599	2.51189e-13	5.01187e-12	stop_codon	ENST00000361328	protein_coding	ENSG00000121903	chr1	33472645	33501643	ZSCAN20	zinc finger and SCAN domain containing 20 [Source:HGNC Symbol;Acc:HGNC:13093]	GO:0000978(RNA polymerase II cis-regulatory region sequence-specific DNA binding);GO:0000981(DNA-binding transcription factor activity, RNA polymerase II-specific);GO:0003677(DNA binding);GO:0005515(protein binding);GO:0005634(nucleus);GO:0006357(regulation of transcription by RNA polymerase II);GO:0046872(metal ion binding)	NA
chr1	33497393	33497484	92	+	1.67356	0.00489779	0.0363078	3'UTR	ENST00000684572	protein_coding	ENSG00000121903	chr1	33472645	33501643	ZSCAN20	zinc finger and SCAN domain containing 20 [Source:HGNC Symbol;Acc:HGNC:13093]	GO:0000978(RNA polymerase II cis-regulatory region sequence-specific DNA binding);GO:0000981(DNA-binding transcription factor activity, RNA polymerase II-specific);GO:0003677(DNA binding);GO:0005515(protein binding);GO:0005634(nucleus);GO:0006357(regulation of transcription by RNA polymerase II);GO:0046872(metal ion binding)	NA
chr1	34757599	34757923	325	+	3.36457	1.25893e-49	5.01187e-48	exonic	ENST00000338513	protein_coding	ENSG00000189280	chr1	34755047	34758512	GJB5	gap junction protein beta 5 [Source:HGNC Symbol;Acc:HGNC:4287]	GO:0005243(gap junction channel activity);GO:0005515(protein binding);GO:0005886(plasma membrane);GO:0005921(gap junction);GO:0005922(connexin complex);GO:0007154(cell communication);GO:0007267(cell-cell signaling);GO:0008544(epidermis development);GO:0016020(membrane);GO:0016021(integral component of membrane);GO:0030054(cell junction);GO:0055085(transmembrane transport);GO:0060707(trophoblast g…	NA
chr1	34757981	34758277	297	+	1.926	6.30957e-17	1.25893e-15	stop_codon	ENST00000338513	protein_coding	ENSG00000189280	chr1	34755047	34758512	GJB5	gap junction protein beta 5 [Source:HGNC Symbol;Acc:HGNC:4287]	GO:0005243(gap junction channel activity);GO:0005515(protein binding);GO:0005886(plasma membrane);GO:0005921(gap junction);GO:0005922(connexin complex);GO:0007154(cell communication);GO:0007267(cell-cell signaling);GO:0008544(epidermis development);GO:0016020(membrane);GO:0016021(integral component of membrane);GO:0030054(cell junction);GO:0055085(transmembrane transport);GO:0060707(trophoblast g…	NA
chr1	34759739	34761385	1647	+	3.41954	3.16228e-26	7.94328e-25	start_codon	ENST00000339480	protein_coding	ENSG00000189433	chr1	34759740	34762327	GJB4	gap junction protein beta 4 [Source:HGNC Symbol;Acc:HGNC:4286]	GO:0005243(gap junction channel activity);GO:0005515(protein binding);GO:0005654(nucleoplasm);GO:0005730(nucleolus);GO:0005886(plasma membrane);GO:0005887(integral component of plasma membrane);GO:0005921(gap junction);GO:0005922(connexin complex);GO:0007154(cell communication);GO:0007267(cell-cell signaling);GO:0007608(sensory perception of smell);GO:0016020(membrane);GO:0016021(integral compone…	NA
chr1	34761590	34761944	355	+	3.79701	2.69153e-08	3.63078e-07	exonic	ENST00000339480	protein_coding	ENSG00000189433	chr1	34759740	34762327	GJB4	gap junction protein beta 4 [Source:HGNC Symbol;Acc:HGNC:4286]	GO:0005243(gap junction channel activity);GO:0005515(protein binding);GO:0005654(nucleoplasm);GO:0005730(nucleolus);GO:0005886(plasma membrane);GO:0005887(integral component of plasma membrane);GO:0005921(gap junction);GO:0005922(connexin complex);GO:0007154(cell communication);GO:0007267(cell-cell signaling);GO:0007608(sensory perception of smell);GO:0016020(membrane);GO:0016021(integral compone…	NA
chr1	34784993	34785472	480	+	2.63459	5.01187e-60	2.51189e-58	exonic	ENST00000373362	protein_coding	ENSG00000188910	chr1	34781214	34786369	GJB3	gap junction protein beta 3 [Source:HGNC Symbol;Acc:HGNC:4285]	GO:0001701(in utero embryonic development);GO:0001890(placenta development);GO:0005243(gap junction channel activity);GO:0005515(protein binding);GO:0005737(cytoplasm);GO:0005886(plasma membrane);GO:0005911(cell-cell junction);GO:0005921(gap junction);GO:0005922(connexin complex);GO:0007154(cell communication);GO:0007267(cell-cell signaling);GO:0007283(spermatogenesis);GO:0016020(membrane);GO:001…	NA
chr1	34785531	34785951	421	+	3.56071	1.25893e-98	1e-96	stop_codon	ENST00000373362	protein_coding	ENSG00000188910	chr1	34781214	34786369	GJB3	gap junction protein beta 3 [Source:HGNC Symbol;Acc:HGNC:4285]	GO:0001701(in utero embryonic development);GO:0001890(placenta development);GO:0005243(gap junction channel activity);GO:0005515(protein binding);GO:0005737(cytoplasm);GO:0005886(plasma membrane);GO:0005911(cell-cell junction);GO:0005921(gap junction);GO:0005922(connexin complex);GO:0007154(cell communication);GO:0007267(cell-cell signaling);GO:0007283(spermatogenesis);GO:0016020(membrane);GO:001…	NA
chr1	34794534	34795688	1155	+	3.29866	6.30957e-25	1.58489e-23	stop_codon	ENST00000342280	protein_coding	ENSG00000187513	chr1	34792999	34795747	GJA4	gap junction protein alpha 4 [Source:HGNC Symbol;Acc:HGNC:4278]	GO:0001568(blood vessel development);GO:0003158(endothelium development);GO:0005243(gap junction channel activity);GO:0005515(protein binding);GO:0005886(plasma membrane);GO:0005887(integral component of plasma membrane);GO:0005921(gap junction);GO:0005922(connexin complex);GO:0006816(calcium ion transport);GO:0007043(cell-cell junction assembly);GO:0007154(cell communication);GO:0007267(cell-cel…	NA
chr1	35113077	35113436	360	+	2.27798	1.25893e-16	2.51189e-15	exonic	ENST00000359858	protein_coding	ENSG00000197056	chr1	35032172	35115859	ZMYM1	zinc finger MYM-type containing 1 [Source:HGNC Symbol;Acc:HGNC:26253]	GO:0005634(nucleus);GO:0008270(zinc ion binding);GO:0046872(metal ion binding);GO:0046983(protein dimerization activity)	NA
chr1	35113585	35114394	810	+	2.88753	1.25893e-36	3.98107e-35	exonic	ENST00000359858	protein_coding	ENSG00000197056	chr1	35032172	35115859	ZMYM1	zinc finger MYM-type containing 1 [Source:HGNC Symbol;Acc:HGNC:26253]	GO:0005634(nucleus);GO:0008270(zinc ion binding);GO:0046872(metal ion binding);GO:0046983(protein dimerization activity)	NA
chr1	35114602	35115440	839	+	4.0268	1e-145	1e-143	stop_codon	ENST00000359858	protein_coding	ENSG00000197056	chr1	35032172	35115859	ZMYM1	zinc finger MYM-type containing 1 [Source:HGNC Symbol;Acc:HGNC:26253]	GO:0005634(nucleus);GO:0008270(zinc ion binding);GO:0046872(metal ion binding);GO:0046983(protein dimerization activity)	NA
chr1	35359008	35359368	361	+	2.83592	2.51189e-58	1.25893e-56	exonic	ENST00000314607	protein_coding	ENSG00000146463	chr1	35268709	35422058	ZMYM4	zinc finger MYM-type containing 4 [Source:HGNC Symbol;Acc:HGNC:13055]	GO:0003677(DNA binding);GO:0005515(protein binding);GO:0007010(cytoskeleton organization);GO:0008270(zinc ion binding);GO:0022604(regulation of cell morphogenesis);GO:0046872(metal ion binding)	NA
chr1	35381337	35381720	384	+	1.18903	2.51189e-17	5.01187e-16	exonic	ENST00000314607	protein_coding	ENSG00000146463	chr1	35268709	35422058	ZMYM4	zinc finger MYM-type containing 4 [Source:HGNC Symbol;Acc:HGNC:13055]	GO:0003677(DNA binding);GO:0005515(protein binding);GO:0007010(cytoskeleton organization);GO:0008270(zinc ion binding);GO:0022604(regulation of cell morphogenesis);GO:0046872(metal ion binding)	NA
chr1	35419512	35420142	631	+	3.73335	1.58489e-73	1e-71	stop_codon	ENST00000314607	protein_coding	ENSG00000146463	chr1	35268709	35422058	ZMYM4	zinc finger MYM-type containing 4 [Source:HGNC Symbol;Acc:HGNC:13055]	GO:0003677(DNA binding);GO:0005515(protein binding);GO:0007010(cytoskeleton organization);GO:0008270(zinc ion binding);GO:0022604(regulation of cell morphogenesis);GO:0046872(metal ion binding)	NA
chr1	35559233	35560642	1410	+	2.32769	1.25893e-57	6.30957e-56	exonic	ENST00000356090	protein_coding	ENSG00000020129	chr1	35557473	35567274	NCDN	neurochondrin [Source:HGNC Symbol;Acc:HGNC:17597]	GO:0005515(protein binding);GO:0005737(cytoplasm);GO:0005768(endosome);GO:0005829(cytosol);GO:0010008(endosome membrane);GO:0016020(membrane);GO:0030054(cell junction);GO:0030425(dendrite);GO:0031175(neuron projection development);GO:0042995(cell projection);GO:0043005(neuron projection);GO:0043025(neuronal cell body);GO:0043204(perikaryon);GO:0045202(synapse);GO:0045453(bone resorption);GO:00481…	NA
chr1	35853609	35853940	332	+	2.68032	3.98107e-36	1.25893e-34	3'UTR	ENST00000373210	protein_coding	ENSG00000134698	chr1	35808016	35857890	AGO4	argonaute RISC component 4 [Source:HGNC Symbol;Acc:HGNC:18424]	GO:0000932(P-body);GO:0003676(nucleic acid binding);GO:0003723(RNA binding);GO:0003725(double-stranded RNA binding);GO:0003727(single-stranded RNA binding);GO:0005515(protein binding);GO:0005634(nucleus);GO:0005737(cytoplasm);GO:0005829(cytosol);GO:0006402(mRNA catabolic process);GO:0006417(regulation of translation);GO:0007130(synaptonemal complex assembly);GO:0007140(male meiotic nuclear divisi…	NA
chr1	35855225	35855346	122	+	1.12433	3.89045e-07	4.89779e-06	3'UTR	ENST00000373210	protein_coding	ENSG00000134698	chr1	35808016	35857890	AGO4	argonaute RISC component 4 [Source:HGNC Symbol;Acc:HGNC:18424]	GO:0000932(P-body);GO:0003676(nucleic acid binding);GO:0003723(RNA binding);GO:0003725(double-stranded RNA binding);GO:0003727(single-stranded RNA binding);GO:0005515(protein binding);GO:0005634(nucleus);GO:0005737(cytoplasm);GO:0005829(cytosol);GO:0006402(mRNA catabolic process);GO:0006417(regulation of translation);GO:0007130(synaptonemal complex assembly);GO:0007140(male meiotic nuclear divisi…	NA
chr1	35855704	35856005	302	+	3.0321	1.58489e-95	1.25893e-93	3'UTR	ENST00000373210	protein_coding	ENSG00000134698	chr1	35808016	35857890	AGO4	argonaute RISC component 4 [Source:HGNC Symbol;Acc:HGNC:18424]	GO:0000932(P-body);GO:0003676(nucleic acid binding);GO:0003723(RNA binding);GO:0003725(double-stranded RNA binding);GO:0003727(single-stranded RNA binding);GO:0005515(protein binding);GO:0005634(nucleus);GO:0005737(cytoplasm);GO:0005829(cytosol);GO:0006402(mRNA catabolic process);GO:0006417(regulation of translation);GO:0007130(synaptonemal complex assembly);GO:0007140(male meiotic nuclear divisi…	NA
chr1	35856542	35856693	152	+	1.73985	1.54882e-05	0.000165959	3'UTR	ENST00000373210	protein_coding	ENSG00000134698	chr1	35808016	35857890	AGO4	argonaute RISC component 4 [Source:HGNC Symbol;Acc:HGNC:18424]	GO:0000932(P-body);GO:0003676(nucleic acid binding);GO:0003723(RNA binding);GO:0003725(double-stranded RNA binding);GO:0003727(single-stranded RNA binding);GO:0005515(protein binding);GO:0005634(nucleus);GO:0005737(cytoplasm);GO:0005829(cytosol);GO:0006402(mRNA catabolic process);GO:0006417(regulation of translation);GO:0007130(synaptonemal complex assembly);GO:0007140(male meiotic nuclear divisi…	NA
chr1	35919573	35919873	301	+	1.1177	7.94328e-27	1.99526e-25	3'UTR	ENST00000635259	nonsense_mediated_decay	ENSG00000092847	chr1	35869808	35930532	AGO1	argonaute RISC component 1 [Source:HGNC Symbol;Acc:HGNC:3262]	GO:0000932(P-body);GO:0000956(nuclear-transcribed mRNA catabolic process);GO:0000993(RNA polymerase II complex binding);GO:0001046(core promoter sequence-specific DNA binding);GO:0003676(nucleic acid binding);GO:0003723(RNA binding);GO:0003725(double-stranded RNA binding);GO:0003727(single-stranded RNA binding);GO:0005515(protein binding);GO:0005634(nucleus);GO:0005654(nucleoplasm);GO:0005737(cyt…	NA
chr1	35924573	35924783	211	+	1.05658	0.00040738	0.00363078	3'UTR	ENST00000373204	protein_coding	ENSG00000092847	chr1	35869808	35930532	AGO1	argonaute RISC component 1 [Source:HGNC Symbol;Acc:HGNC:3262]	GO:0000932(P-body);GO:0000956(nuclear-transcribed mRNA catabolic process);GO:0000993(RNA polymerase II complex binding);GO:0001046(core promoter sequence-specific DNA binding);GO:0003676(nucleic acid binding);GO:0003723(RNA binding);GO:0003725(double-stranded RNA binding);GO:0003727(single-stranded RNA binding);GO:0005515(protein binding);GO:0005634(nucleus);GO:0005654(nucleoplasm);GO:0005737(cyt…	NA
chr1	35929603	35929664	62	+	1.41684	0.0104713	0.0724436	3'UTR	ENST00000373204	protein_coding	ENSG00000092847	chr1	35869808	35930532	AGO1	argonaute RISC component 1 [Source:HGNC Symbol;Acc:HGNC:3262]	GO:0000932(P-body);GO:0000956(nuclear-transcribed mRNA catabolic process);GO:0000993(RNA polymerase II complex binding);GO:0001046(core promoter sequence-specific DNA binding);GO:0003676(nucleic acid binding);GO:0003723(RNA binding);GO:0003725(double-stranded RNA binding);GO:0003727(single-stranded RNA binding);GO:0005515(protein binding);GO:0005634(nucleus);GO:0005654(nucleoplasm);GO:0005737(cyt…	NA
chr1	36055227	36055902	676	+	1.79909	7.94328e-33	2.51189e-31	3'UTR	ENST00000634486	nonsense_mediated_decay	ENSG00000126070	chr1	35930718	36072500	AGO3	argonaute RISC catalytic component 3 [Source:HGNC Symbol;Acc:HGNC:18421]	GO:0000794(condensed nuclear chromosome);GO:0000932(P-body);GO:0003676(nucleic acid binding);GO:0003723(RNA binding);GO:0003725(double-stranded RNA binding);GO:0003727(single-stranded RNA binding);GO:0003743(translation initiation factor activity);GO:0004518(nuclease activity);GO:0004519(endonuclease activity);GO:0004521(endoribonuclease activity);GO:0005515(protein binding);GO:0005654(nucleoplas…	NA
chr1	36088096	36088216	121	+	1.88362	0.00870964	0.060256	3'UTR	ENST00000469024	nonsense_mediated_decay	ENSG00000092850	chr1	36084094	36088275	TEKT2	tektin 2 [Source:HGNC Symbol;Acc:HGNC:11725]	GO:0005634(nucleus);GO:0005737(cytoplasm);GO:0005815(microtubule organizing center);GO:0005856(cytoskeleton);GO:0005874(microtubule);GO:0005929(cilium);GO:0015630(microtubule cytoskeleton);GO:0030030(cell projection organization);GO:0030317(flagellated sperm motility);GO:0031514(motile cilium);GO:0036159(inner dynein arm assembly);GO:0042995(cell projection);GO:0060271(cilium assembly);GO:0060294…	NA
chr1	36092444	36093696	1253	+	2.64616	3.16228e-61	1.99526e-59	stop_codon	ENST00000373178	protein_coding	ENSG00000116863	chr1	36088892	36093932	ADPRS	ADP-ribosylserine hydrolase [Source:HGNC Symbol;Acc:HGNC:21304]	GO:0000287(magnesium ion binding);GO:0004553(hydrolase activity, hydrolyzing O-glycosyl compounds);GO:0004649(poly(ADP-ribose) glycohydrolase activity);GO:0005515(protein binding);GO:0005634(nucleus);GO:0005654(nucleoplasm);GO:0005694(chromosome);GO:0005737(cytoplasm);GO:0005739(mitochondrion);GO:0005759(mitochondrial matrix);GO:0006281(DNA repair);GO:0006287(base-excision repair, gap-filling);GO…	NA
chr1	36171078	36171696	619	+	2.33342	5.01187e-24	1e-22	exonic	ENST00000316156	protein_coding	ENSG00000116871	chr1	36155579	36180849	MAP7D1	MAP7 domain containing 1 [Source:HGNC Symbol;Acc:HGNC:25514]	GO:0000226(microtubule cytoskeleton organization);GO:0005737(cytoplasm);GO:0005819(spindle);GO:0005856(cytoskeleton);GO:0015630(microtubule cytoskeleton)	NA
chr1	36172437	36172618	182	+	1.12433	8.12831e-07	1e-05	exonic	ENST00000316156	protein_coding	ENSG00000116871	chr1	36155579	36180849	MAP7D1	MAP7 domain containing 1 [Source:HGNC Symbol;Acc:HGNC:25514]	GO:0000226(microtubule cytoskeleton organization);GO:0005737(cytoplasm);GO:0005819(spindle);GO:0005856(cytoskeleton);GO:0015630(microtubule cytoskeleton)	NA
chr1	36178527	36178947	421	+	1.53605	6.30957e-20	1.25893e-18	exonic	ENST00000316156	protein_coding	ENSG00000116871	chr1	36155579	36180849	MAP7D1	MAP7 domain containing 1 [Source:HGNC Symbol;Acc:HGNC:25514]	GO:0000226(microtubule cytoskeleton organization);GO:0005737(cytoplasm);GO:0005819(spindle);GO:0005856(cytoskeleton);GO:0015630(microtubule cytoskeleton)	NA
chr1	36286495	36286825	331	+	1.72247	1e-180	1e-178	exonic	ENST00000354618	protein_coding	ENSG00000054118	chr1	36224432	36305357	THRAP3	thyroid hormone receptor associated protein 3 [Source:HGNC Symbol;Acc:HGNC:22964]	GO:0000166(nucleotide binding);GO:0000381(regulation of alternative mRNA splicing, via spliceosome);GO:0000956(nuclear-transcribed mRNA catabolic process);GO:0000978(RNA polymerase II cis-regulatory region sequence-specific DNA binding);GO:0003677(DNA binding);GO:0003712(transcription coregulator activity);GO:0003713(transcription coactivator activity);GO:0003723(RNA binding);GO:0005515(protein b…	NA
chr1	36289061	36289569	509	+	2.17632	1e-178	1e-176	exonic	ENST00000354618	protein_coding	ENSG00000054118	chr1	36224432	36305357	THRAP3	thyroid hormone receptor associated protein 3 [Source:HGNC Symbol;Acc:HGNC:22964]	GO:0000166(nucleotide binding);GO:0000381(regulation of alternative mRNA splicing, via spliceosome);GO:0000956(nuclear-transcribed mRNA catabolic process);GO:0000978(RNA polymerase II cis-regulatory region sequence-specific DNA binding);GO:0003677(DNA binding);GO:0003712(transcription coregulator activity);GO:0003713(transcription coactivator activity);GO:0003723(RNA binding);GO:0005515(protein b…	NA
chr1	36296763	36301028	4266	+	0.847997	2.29087e-09	3.31131e-08	exonic	ENST00000354618	protein_coding	ENSG00000054118	chr1	36224432	36305357	THRAP3	thyroid hormone receptor associated protein 3 [Source:HGNC Symbol;Acc:HGNC:22964]	GO:0000166(nucleotide binding);GO:0000381(regulation of alternative mRNA splicing, via spliceosome);GO:0000956(nuclear-transcribed mRNA catabolic process);GO:0000978(RNA polymerase II cis-regulatory region sequence-specific DNA binding);GO:0003677(DNA binding);GO:0003712(transcription coregulator activity);GO:0003713(transcription coactivator activity);GO:0003723(RNA binding);GO:0005515(protein b…	NA
chr1	36301555	36304252	2698	+	2.488	3.16228e-69	1.58489e-67	stop_codon	ENST00000354618	protein_coding	ENSG00000054118	chr1	36224432	36305357	THRAP3	thyroid hormone receptor associated protein 3 [Source:HGNC Symbol;Acc:HGNC:22964]	GO:0000166(nucleotide binding);GO:0000381(regulation of alternative mRNA splicing, via spliceosome);GO:0000956(nuclear-transcribed mRNA catabolic process);GO:0000978(RNA polymerase II cis-regulatory region sequence-specific DNA binding);GO:0003677(DNA binding);GO:0003712(transcription coregulator activity);GO:0003713(transcription coactivator activity);GO:0003723(RNA binding);GO:0005515(protein b…	NA
chr1	36319711	36319922	212	+	0.956057	0.00104713	0.00870964	3'UTR	ENST00000480549	nonsense_mediated_decay	ENSG00000214193	chr1	36306368	36329340	SH3D21	SH3 domain containing 21 [Source:HGNC Symbol;Acc:HGNC:26236]	GO:0005515(protein binding);GO:0005654(nucleoplasm);GO:0005886(plasma membrane);GO:0007015(actin filament organization);GO:0016477(cell migration)	NA
chr1	36320340	36320520	181	+	1.34483	0.000398107	0.00363078	3'UTR	ENST00000480549	nonsense_mediated_decay	ENSG00000214193	chr1	36306368	36329340	SH3D21	SH3 domain containing 21 [Source:HGNC Symbol;Acc:HGNC:26236]	GO:0005515(protein binding);GO:0005654(nucleoplasm);GO:0005886(plasma membrane);GO:0007015(actin filament organization);GO:0016477(cell migration)	NA
chr1	36320789	36321252	464	+	3.44626	2.69153e-08	3.63078e-07	3'UTR	ENST00000480549	nonsense_mediated_decay	ENSG00000214193	chr1	36306368	36329340	SH3D21	SH3 domain containing 21 [Source:HGNC Symbol;Acc:HGNC:26236]	GO:0005515(protein binding);GO:0005654(nucleoplasm);GO:0005886(plasma membrane);GO:0007015(actin filament organization);GO:0016477(cell migration)	NA
chr1	36321910	36321970	61	+	1.97453	0.000398107	0.00363078	3'UTR	ENST00000505871	protein_coding	ENSG00000214193	chr1	36306368	36329340	SH3D21	SH3 domain containing 21 [Source:HGNC Symbol;Acc:HGNC:26236]	GO:0005515(protein binding);GO:0005654(nucleoplasm);GO:0005886(plasma membrane);GO:0007015(actin filament organization);GO:0016477(cell migration)	NA
chr1	36322089	36322449	361	+	2.75061	2.51189e-13	5.01187e-12	3'UTR	ENST00000474766	nonsense_mediated_decay	ENSG00000214193	chr1	36306368	36329340	SH3D21	SH3 domain containing 21 [Source:HGNC Symbol;Acc:HGNC:26236]	GO:0005515(protein binding);GO:0005654(nucleoplasm);GO:0005886(plasma membrane);GO:0007015(actin filament organization);GO:0016477(cell migration)	NA
chr1	36323795	36324095	301	+	2.37851	5.62341e-08	7.4131e-07	3'UTR	ENST00000474766	nonsense_mediated_decay	ENSG00000214193	chr1	36306368	36329340	SH3D21	SH3 domain containing 21 [Source:HGNC Symbol;Acc:HGNC:26236]	GO:0005515(protein binding);GO:0005654(nucleoplasm);GO:0005886(plasma membrane);GO:0007015(actin filament organization);GO:0016477(cell migration)	NA
chr1	36328471	36328652	182	+	4.99548	6.16595e-10	9.12011e-09	3'UTR	ENST00000672976	nonsense_mediated_decay	ENSG00000214193	chr1	36306368	36329340	SH3D21	SH3 domain containing 21 [Source:HGNC Symbol;Acc:HGNC:26236]	GO:0005515(protein binding);GO:0005654(nucleoplasm);GO:0005886(plasma membrane);GO:0007015(actin filament organization);GO:0016477(cell migration)	NA
chr1	37475497	37475795	299	+	1.46467	1.99526e-20	3.98107e-19	exonic	ENST00000373087	protein_coding	ENSG00000163874	chr1	37474580	37484377	ZC3H12A	zinc finger CCCH-type containing 12A [Source:HGNC Symbol;Acc:HGNC:26259]	GO:0000294(nuclear-transcribed mRNA catabolic process, endonucleolytic cleavage-dependent decay);GO:0000932(P-body);GO:0001525(angiogenesis);GO:0001933(negative regulation of protein phosphorylation);GO:0002230(positive regulation of defense response to virus by host);GO:0002376(immune system process);GO:0002757(immune response-activating signal transduction);GO:0003677(DNA binding);GO:0003682(ch…	NA
chr1	37482920	37483248	329	+	3.54844	1e-105	1e-103	3'UTR	ENST00000640233	nonsense_mediated_decay	ENSG00000163874	chr1	37474580	37484377	ZC3H12A	zinc finger CCCH-type containing 12A [Source:HGNC Symbol;Acc:HGNC:26259]	GO:0000294(nuclear-transcribed mRNA catabolic process, endonucleolytic cleavage-dependent decay);GO:0000932(P-body);GO:0001525(angiogenesis);GO:0001933(negative regulation of protein phosphorylation);GO:0002230(positive regulation of defense response to virus by host);GO:0002376(immune system process);GO:0002757(immune response-activating signal transduction);GO:0003677(DNA binding);GO:0003682(ch…	NA
chr1	37707006	37708472	1467	+	1.74416	2.51189e-13	5.01187e-12	stop_codon	ENST00000327331	protein_coding	ENSG00000134690	chr1	37692481	37709719	CDCA8	cell division cycle associated 8 [Source:HGNC Symbol;Acc:HGNC:14629]	GO:0000070(mitotic sister chromatid segregation);GO:0000278(mitotic cell cycle);GO:0000281(mitotic cytokinesis);GO:0000775(chromosome, centromeric region);GO:0001934(positive regulation of protein phosphorylation);GO:0005515(protein binding);GO:0005634(nucleus);GO:0005654(nucleoplasm);GO:0005694(chromosome);GO:0005730(nucleolus);GO:0005737(cytoplasm);GO:0005819(spindle);GO:0005829(cytosol);GO:000…	NA
chr1	37799650	37800156	507	+	3.15056	2.51189e-48	1.25893e-46	3'UTR	ENST00000532512	protein_coding	ENSG00000185090	chr1	37793847	37801137	MANEAL	mannosidase endo-alpha like [Source:HGNC Symbol;Acc:HGNC:26452]	GO:0000139(Golgi membrane);GO:0004559(alpha-mannosidase activity);GO:0005794(Golgi apparatus);GO:0016020(membrane);GO:0016021(integral component of membrane);GO:0016787(hydrolase activity);GO:0016798(hydrolase activity, acting on glycosyl bonds)	NA
chr1	37800393	37800572	180	+	0.879706	0.0042658	0.0316228	3'UTR	ENST00000329006	protein_coding	ENSG00000185090	chr1	37793847	37801137	MANEAL	mannosidase endo-alpha like [Source:HGNC Symbol;Acc:HGNC:26452]	GO:0000139(Golgi membrane);GO:0004559(alpha-mannosidase activity);GO:0005794(Golgi apparatus);GO:0016020(membrane);GO:0016021(integral component of membrane);GO:0016787(hydrolase activity);GO:0016798(hydrolase activity, acting on glycosyl bonds)	NA
chr1	39004714	39004865	152	+	0.632268	4.7863e-10	7.24436e-09	3'UTR	ENST00000372984	protein_coding	ENSG00000174574	chr1	38991276	39006059	AKIRIN1	akirin 1 [Source:HGNC Symbol;Acc:HGNC:25744]	GO:0000785(chromatin);GO:0003712(transcription coregulator activity);GO:0005515(protein binding);GO:0005634(nucleus);GO:0005654(nucleoplasm);GO:0010592(positive regulation of lamellipodium assembly);GO:0010759(positive regulation of macrophage chemotaxis);GO:0014839(myoblast migration involved in skeletal muscle regeneration);GO:0031965(nuclear membrane);GO:0045663(positive regulation of myoblast…	NA
chr1	39005073	39005163	91	+	1.29278	0.0018197	0.0144544	3'UTR	ENST00000432648	protein_coding	ENSG00000174574	chr1	38991276	39006059	AKIRIN1	akirin 1 [Source:HGNC Symbol;Acc:HGNC:25744]	GO:0000785(chromatin);GO:0003712(transcription coregulator activity);GO:0005515(protein binding);GO:0005634(nucleus);GO:0005654(nucleoplasm);GO:0010592(positive regulation of lamellipodium assembly);GO:0010759(positive regulation of macrophage chemotaxis);GO:0014839(myoblast migration involved in skeletal muscle regeneration);GO:0031965(nuclear membrane);GO:0045663(positive regulation of myoblast…	NA
chr1	39269044	39269405	362	+	1.774	9.77237e-07	1.20226e-05	exonic	ENST00000496804	nonsense_mediated_decay	ENSG00000127603	chr1	39081316	39487177	MACF1	microtubule actin crosslinking factor 1 [Source:HGNC Symbol;Acc:HGNC:13664]	GO:0003723(RNA binding);GO:0003779(actin binding);GO:0005198(structural molecule activity);GO:0005509(calcium ion binding);GO:0005515(protein binding);GO:0005737(cytoplasm);GO:0005794(Golgi apparatus);GO:0005856(cytoskeleton);GO:0005874(microtubule);GO:0005882(intermediate filament);GO:0005886(plasma membrane);GO:0008017(microtubule binding);GO:0008092(cytoskeletal protein binding);GO:0010632(reg…	NA
chr1	39285083	39285320	238	+	1.02148	6.30957e-17	1.25893e-15	exonic	ENST00000361689	protein_coding	ENSG00000127603	chr1	39081316	39487177	MACF1	microtubule actin crosslinking factor 1 [Source:HGNC Symbol;Acc:HGNC:13664]	GO:0003723(RNA binding);GO:0003779(actin binding);GO:0005198(structural molecule activity);GO:0005509(calcium ion binding);GO:0005515(protein binding);GO:0005737(cytoplasm);GO:0005794(Golgi apparatus);GO:0005856(cytoskeleton);GO:0005874(microtubule);GO:0005882(intermediate filament);GO:0005886(plasma membrane);GO:0008017(microtubule binding);GO:0008092(cytoskeletal protein binding);GO:0010632(reg…	NA
chr1	39321919	39321980	62	+	0.641546	0.0213796	0.133352	intronic	ENST00000361689	protein_coding	ENSG00000127603	chr1	39081316	39487177	MACF1	microtubule actin crosslinking factor 1 [Source:HGNC Symbol;Acc:HGNC:13664]	GO:0003723(RNA binding);GO:0003779(actin binding);GO:0005198(structural molecule activity);GO:0005509(calcium ion binding);GO:0005515(protein binding);GO:0005737(cytoplasm);GO:0005794(Golgi apparatus);GO:0005856(cytoskeleton);GO:0005874(microtubule);GO:0005882(intermediate filament);GO:0005886(plasma membrane);GO:0008017(microtubule binding);GO:0008092(cytoskeletal protein binding);GO:0010632(reg…	NA
chr1	39331503	39331684	182	+	1.75702	2.51189e-31	7.94328e-30	3'UTR	ENST00000673926	nonsense_mediated_decay	ENSG00000127603	chr1	39081316	39487177	MACF1	microtubule actin crosslinking factor 1 [Source:HGNC Symbol;Acc:HGNC:13664]	GO:0003723(RNA binding);GO:0003779(actin binding);GO:0005198(structural molecule activity);GO:0005509(calcium ion binding);GO:0005515(protein binding);GO:0005737(cytoplasm);GO:0005794(Golgi apparatus);GO:0005856(cytoskeleton);GO:0005874(microtubule);GO:0005882(intermediate filament);GO:0005886(plasma membrane);GO:0008017(microtubule binding);GO:0008092(cytoskeletal protein binding);GO:0010632(reg…	NA
chr1	39332283	39333393	1111	+	2.72683	1e-266	1e-264	3'UTR	ENST00000673926	nonsense_mediated_decay	ENSG00000127603	chr1	39081316	39487177	MACF1	microtubule actin crosslinking factor 1 [Source:HGNC Symbol;Acc:HGNC:13664]	GO:0003723(RNA binding);GO:0003779(actin binding);GO:0005198(structural molecule activity);GO:0005509(calcium ion binding);GO:0005515(protein binding);GO:0005737(cytoplasm);GO:0005794(Golgi apparatus);GO:0005856(cytoskeleton);GO:0005874(microtubule);GO:0005882(intermediate filament);GO:0005886(plasma membrane);GO:0008017(microtubule binding);GO:0008092(cytoskeletal protein binding);GO:0010632(reg…	NA
chr1	39333782	39334983	1202	+	2.53605	1e-128	1e-126	3'UTR	ENST00000673926	nonsense_mediated_decay	ENSG00000127603	chr1	39081316	39487177	MACF1	microtubule actin crosslinking factor 1 [Source:HGNC Symbol;Acc:HGNC:13664]	GO:0003723(RNA binding);GO:0003779(actin binding);GO:0005198(structural molecule activity);GO:0005509(calcium ion binding);GO:0005515(protein binding);GO:0005737(cytoplasm);GO:0005794(Golgi apparatus);GO:0005856(cytoskeleton);GO:0005874(microtubule);GO:0005882(intermediate filament);GO:0005886(plasma membrane);GO:0008017(microtubule binding);GO:0008092(cytoskeletal protein binding);GO:0010632(reg…	NA
chr1	39335432	39335493	62	+	1.14405	2.34423e-07	2.95121e-06	3'UTR	ENST00000673926	nonsense_mediated_decay	ENSG00000127603	chr1	39081316	39487177	MACF1	microtubule actin crosslinking factor 1 [Source:HGNC Symbol;Acc:HGNC:13664]	GO:0003723(RNA binding);GO:0003779(actin binding);GO:0005198(structural molecule activity);GO:0005509(calcium ion binding);GO:0005515(protein binding);GO:0005737(cytoplasm);GO:0005794(Golgi apparatus);GO:0005856(cytoskeleton);GO:0005874(microtubule);GO:0005882(intermediate filament);GO:0005886(plasma membrane);GO:0008017(microtubule binding);GO:0008092(cytoskeletal protein binding);GO:0010632(reg…	NA
chr1	39336062	39336513	452	+	2.75489	2.51189e-88	1.99526e-86	3'UTR	ENST00000673926	nonsense_mediated_decay	ENSG00000127603	chr1	39081316	39487177	MACF1	microtubule actin crosslinking factor 1 [Source:HGNC Symbol;Acc:HGNC:13664]	GO:0003723(RNA binding);GO:0003779(actin binding);GO:0005198(structural molecule activity);GO:0005509(calcium ion binding);GO:0005515(protein binding);GO:0005737(cytoplasm);GO:0005794(Golgi apparatus);GO:0005856(cytoskeleton);GO:0005874(microtubule);GO:0005882(intermediate filament);GO:0005886(plasma membrane);GO:0008017(microtubule binding);GO:0008092(cytoskeletal protein binding);GO:0010632(reg…	NA
chr1	39357551	39357822	272	+	1.33342	3.98107e-26	1e-24	exonic	ENST00000361689	protein_coding	ENSG00000127603	chr1	39081316	39487177	MACF1	microtubule actin crosslinking factor 1 [Source:HGNC Symbol;Acc:HGNC:13664]	GO:0003723(RNA binding);GO:0003779(actin binding);GO:0005198(structural molecule activity);GO:0005509(calcium ion binding);GO:0005515(protein binding);GO:0005737(cytoplasm);GO:0005794(Golgi apparatus);GO:0005856(cytoskeleton);GO:0005874(microtubule);GO:0005882(intermediate filament);GO:0005886(plasma membrane);GO:0008017(microtubule binding);GO:0008092(cytoskeletal protein binding);GO:0010632(reg…	NA
chr1	39370046	39370137	92	+	0.807355	1.25893e-11	2.23872e-10	exonic	ENST00000361689	protein_coding	ENSG00000127603	chr1	39081316	39487177	MACF1	microtubule actin crosslinking factor 1 [Source:HGNC Symbol;Acc:HGNC:13664]	GO:0003723(RNA binding);GO:0003779(actin binding);GO:0005198(structural molecule activity);GO:0005509(calcium ion binding);GO:0005515(protein binding);GO:0005737(cytoplasm);GO:0005794(Golgi apparatus);GO:0005856(cytoskeleton);GO:0005874(microtubule);GO:0005882(intermediate filament);GO:0005886(plasma membrane);GO:0008017(microtubule binding);GO:0008092(cytoskeletal protein binding);GO:0010632(reg…	NA
chr1	39373058	39373269	212	+	4.75489	2.0893e-08	2.81838e-07	intronic	ENST00000361689	protein_coding	ENSG00000127603	chr1	39081316	39487177	MACF1	microtubule actin crosslinking factor 1 [Source:HGNC Symbol;Acc:HGNC:13664]	GO:0003723(RNA binding);GO:0003779(actin binding);GO:0005198(structural molecule activity);GO:0005509(calcium ion binding);GO:0005515(protein binding);GO:0005737(cytoplasm);GO:0005794(Golgi apparatus);GO:0005856(cytoskeleton);GO:0005874(microtubule);GO:0005882(intermediate filament);GO:0005886(plasma membrane);GO:0008017(microtubule binding);GO:0008092(cytoskeletal protein binding);GO:0010632(reg…	NA
chr1	39379204	39379385	182	+	1.08406	6.30957e-19	1.25893e-17	exonic	ENST00000361689	protein_coding	ENSG00000127603	chr1	39081316	39487177	MACF1	microtubule actin crosslinking factor 1 [Source:HGNC Symbol;Acc:HGNC:13664]	GO:0003723(RNA binding);GO:0003779(actin binding);GO:0005198(structural molecule activity);GO:0005509(calcium ion binding);GO:0005515(protein binding);GO:0005737(cytoplasm);GO:0005794(Golgi apparatus);GO:0005856(cytoskeleton);GO:0005874(microtubule);GO:0005882(intermediate filament);GO:0005886(plasma membrane);GO:0008017(microtubule binding);GO:0008092(cytoskeletal protein binding);GO:0010632(reg…	NA
chr1	39385523	39387200	1678	+	1.51096	1e-45	3.98107e-44	exonic	ENST00000361689	protein_coding	ENSG00000127603	chr1	39081316	39487177	MACF1	microtubule actin crosslinking factor 1 [Source:HGNC Symbol;Acc:HGNC:13664]	GO:0003723(RNA binding);GO:0003779(actin binding);GO:0005198(structural molecule activity);GO:0005509(calcium ion binding);GO:0005515(protein binding);GO:0005737(cytoplasm);GO:0005794(Golgi apparatus);GO:0005856(cytoskeleton);GO:0005874(microtubule);GO:0005882(intermediate filament);GO:0005886(plasma membrane);GO:0008017(microtubule binding);GO:0008092(cytoskeletal protein binding);GO:0010632(reg…	NA
chr1	39387319	39387650	332	+	1.83188	1e-124	1e-122	exonic	ENST00000361689	protein_coding	ENSG00000127603	chr1	39081316	39487177	MACF1	microtubule actin crosslinking factor 1 [Source:HGNC Symbol;Acc:HGNC:13664]	GO:0003723(RNA binding);GO:0003779(actin binding);GO:0005198(structural molecule activity);GO:0005509(calcium ion binding);GO:0005515(protein binding);GO:0005737(cytoplasm);GO:0005794(Golgi apparatus);GO:0005856(cytoskeleton);GO:0005874(microtubule);GO:0005882(intermediate filament);GO:0005886(plasma membrane);GO:0008017(microtubule binding);GO:0008092(cytoskeletal protein binding);GO:0010632(reg…	NA
chr1	39387739	39391879	4141	+	2.60881	1e-159	1e-157	exonic	ENST00000361689	protein_coding	ENSG00000127603	chr1	39081316	39487177	MACF1	microtubule actin crosslinking factor 1 [Source:HGNC Symbol;Acc:HGNC:13664]	GO:0003723(RNA binding);GO:0003779(actin binding);GO:0005198(structural molecule activity);GO:0005509(calcium ion binding);GO:0005515(protein binding);GO:0005737(cytoplasm);GO:0005794(Golgi apparatus);GO:0005856(cytoskeleton);GO:0005874(microtubule);GO:0005882(intermediate filament);GO:0005886(plasma membrane);GO:0008017(microtubule binding);GO:0008092(cytoskeletal protein binding);GO:0010632(reg…	NA
chr1	39409755	39410446	692	+	2.7137	3.16228e-59	1.99526e-57	start_codon	ENST00000530275	protein_coding	ENSG00000127603	chr1	39081316	39487177	MACF1	microtubule actin crosslinking factor 1 [Source:HGNC Symbol;Acc:HGNC:13664]	GO:0003723(RNA binding);GO:0003779(actin binding);GO:0005198(structural molecule activity);GO:0005509(calcium ion binding);GO:0005515(protein binding);GO:0005737(cytoplasm);GO:0005794(Golgi apparatus);GO:0005856(cytoskeleton);GO:0005874(microtubule);GO:0005882(intermediate filament);GO:0005886(plasma membrane);GO:0008017(microtubule binding);GO:0008092(cytoskeletal protein binding);GO:0010632(reg…	NA
chr1	39410895	39410956	62	+	1.1375	2.81838e-07	3.54813e-06	exonic	ENST00000530275	protein_coding	ENSG00000127603	chr1	39081316	39487177	MACF1	microtubule actin crosslinking factor 1 [Source:HGNC Symbol;Acc:HGNC:13664]	GO:0003723(RNA binding);GO:0003779(actin binding);GO:0005198(structural molecule activity);GO:0005509(calcium ion binding);GO:0005515(protein binding);GO:0005737(cytoplasm);GO:0005794(Golgi apparatus);GO:0005856(cytoskeleton);GO:0005874(microtubule);GO:0005882(intermediate filament);GO:0005886(plasma membrane);GO:0008017(microtubule binding);GO:0008092(cytoskeletal protein binding);GO:0010632(reg…	NA
chr1	39411195	39411765	571	+	2.91839	6.30957e-64	3.16228e-62	exonic	ENST00000530275	protein_coding	ENSG00000127603	chr1	39081316	39487177	MACF1	microtubule actin crosslinking factor 1 [Source:HGNC Symbol;Acc:HGNC:13664]	GO:0003723(RNA binding);GO:0003779(actin binding);GO:0005198(structural molecule activity);GO:0005509(calcium ion binding);GO:0005515(protein binding);GO:0005737(cytoplasm);GO:0005794(Golgi apparatus);GO:0005856(cytoskeleton);GO:0005874(microtubule);GO:0005882(intermediate filament);GO:0005886(plasma membrane);GO:0008017(microtubule binding);GO:0008092(cytoskeletal protein binding);GO:0010632(reg…	NA
chr1	39411824	39412845	1022	+	2.93357	1.25893e-90	1e-88	exonic	ENST00000530275	protein_coding	ENSG00000127603	chr1	39081316	39487177	MACF1	microtubule actin crosslinking factor 1 [Source:HGNC Symbol;Acc:HGNC:13664]	GO:0003723(RNA binding);GO:0003779(actin binding);GO:0005198(structural molecule activity);GO:0005509(calcium ion binding);GO:0005515(protein binding);GO:0005737(cytoplasm);GO:0005794(Golgi apparatus);GO:0005856(cytoskeleton);GO:0005874(microtubule);GO:0005882(intermediate filament);GO:0005886(plasma membrane);GO:0008017(microtubule binding);GO:0008092(cytoskeletal protein binding);GO:0010632(reg…	NA
chr1	39414104	39414435	332	+	2.17951	6.30957e-18	1.25893e-16	exonic	ENST00000530275	protein_coding	ENSG00000127603	chr1	39081316	39487177	MACF1	microtubule actin crosslinking factor 1 [Source:HGNC Symbol;Acc:HGNC:13664]	GO:0003723(RNA binding);GO:0003779(actin binding);GO:0005198(structural molecule activity);GO:0005509(calcium ion binding);GO:0005515(protein binding);GO:0005737(cytoplasm);GO:0005794(Golgi apparatus);GO:0005856(cytoskeleton);GO:0005874(microtubule);GO:0005882(intermediate filament);GO:0005886(plasma membrane);GO:0008017(microtubule binding);GO:0008092(cytoskeletal protein binding);GO:0010632(reg…	NA
chr1	39479785	39479846	62	+	0.378512	1.09648e-08	1.54882e-07	exonic	ENST00000360115	protein_coding	ENSG00000127603	chr1	39081316	39487177	MACF1	microtubule actin crosslinking factor 1 [Source:HGNC Symbol;Acc:HGNC:13664]	GO:0003723(RNA binding);GO:0003779(actin binding);GO:0005198(structural molecule activity);GO:0005509(calcium ion binding);GO:0005515(protein binding);GO:0005737(cytoplasm);GO:0005794(Golgi apparatus);GO:0005856(cytoskeleton);GO:0005874(microtubule);GO:0005882(intermediate filament);GO:0005886(plasma membrane);GO:0008017(microtubule binding);GO:0008092(cytoskeletal protein binding);GO:0010632(reg…	NA
chr1	39485616	39485887	272	+	1.0635	3.98107e-22	1e-20	stop_codon	ENST00000360115	protein_coding	ENSG00000127603	chr1	39081316	39487177	MACF1	microtubule actin crosslinking factor 1 [Source:HGNC Symbol;Acc:HGNC:13664]	GO:0003723(RNA binding);GO:0003779(actin binding);GO:0005198(structural molecule activity);GO:0005509(calcium ion binding);GO:0005515(protein binding);GO:0005737(cytoplasm);GO:0005794(Golgi apparatus);GO:0005856(cytoskeleton);GO:0005874(microtubule);GO:0005882(intermediate filament);GO:0005886(plasma membrane);GO:0008017(microtubule binding);GO:0008092(cytoskeletal protein binding);GO:0010632(reg…	NA
chr1	39753466	39753617	152	+	1.08406	0.00218776	0.017378	3'UTR	ENST00000324379	protein_coding	ENSG00000084072	chr1	39692182	39763914	PPIE	peptidylprolyl isomerase E [Source:HGNC Symbol;Acc:HGNC:9258]	GO:0000398(mRNA splicing, via spliceosome);GO:0000413(protein peptidyl-prolyl isomerization);GO:0003676(nucleic acid binding);GO:0003723(RNA binding);GO:0003729(mRNA binding);GO:0003755(peptidyl-prolyl cis-trans isomerase activity);GO:0005515(protein binding);GO:0005576(extracellular region);GO:0005634(nucleus);GO:0005654(nucleoplasm);GO:0005681(spliceosomal complex);GO:0005737(cytoplasm);GO:0005…	03040(Spliceosome)
chr1	40235917	40236368	452	+	2.37295	1.99526e-44	7.94328e-43	exonic	ENST00000372771	protein_coding	ENSG00000117000	chr1	40161387	40240921	RLF	RLF zinc finger [Source:HGNC Symbol;Acc:HGNC:10025]	GO:0000981(DNA-binding transcription factor activity, RNA polymerase II-specific);GO:0001228(DNA-binding transcription activator activity, RNA polymerase II-specific);GO:0003677(DNA binding);GO:0005515(protein binding);GO:0005634(nucleus);GO:0006357(regulation of transcription by RNA polymerase II);GO:0044030(regulation of DNA methylation);GO:0045893(positive regulation of DNA-templated transcrip…	NA
chr1	40236426	40238015	1590	+	3.51096	1e-121	1e-119	exonic	ENST00000372771	protein_coding	ENSG00000117000	chr1	40161387	40240921	RLF	RLF zinc finger [Source:HGNC Symbol;Acc:HGNC:10025]	GO:0000981(DNA-binding transcription factor activity, RNA polymerase II-specific);GO:0001228(DNA-binding transcription activator activity, RNA polymerase II-specific);GO:0003677(DNA binding);GO:0005515(protein binding);GO:0005634(nucleus);GO:0006357(regulation of transcription by RNA polymerase II);GO:0044030(regulation of DNA methylation);GO:0045893(positive regulation of DNA-templated transcrip…	NA
chr1	40238284	40239273	990	+	2.82375	2.51189e-61	1.58489e-59	exonic	ENST00000372771	protein_coding	ENSG00000117000	chr1	40161387	40240921	RLF	RLF zinc finger [Source:HGNC Symbol;Acc:HGNC:10025]	GO:0000981(DNA-binding transcription factor activity, RNA polymerase II-specific);GO:0001228(DNA-binding transcription activator activity, RNA polymerase II-specific);GO:0003677(DNA binding);GO:0005515(protein binding);GO:0005634(nucleus);GO:0006357(regulation of transcription by RNA polymerase II);GO:0044030(regulation of DNA methylation);GO:0045893(positive regulation of DNA-templated transcrip…	NA
chr1	40239542	40239962	421	+	1.58015	1.99526e-17	3.98107e-16	exonic	ENST00000372771	protein_coding	ENSG00000117000	chr1	40161387	40240921	RLF	RLF zinc finger [Source:HGNC Symbol;Acc:HGNC:10025]	GO:0000981(DNA-binding transcription factor activity, RNA polymerase II-specific);GO:0001228(DNA-binding transcription activator activity, RNA polymerase II-specific);GO:0003677(DNA binding);GO:0005515(protein binding);GO:0005634(nucleus);GO:0006357(regulation of transcription by RNA polymerase II);GO:0044030(regulation of DNA methylation);GO:0045893(positive regulation of DNA-templated transcrip…	NA
chr1	40240021	40240532	512	+	4.00899	1e-300	1e-298	stop_codon	ENST00000372771	protein_coding	ENSG00000117000	chr1	40161387	40240921	RLF	RLF zinc finger [Source:HGNC Symbol;Acc:HGNC:10025]	GO:0000981(DNA-binding transcription factor activity, RNA polymerase II-specific);GO:0001228(DNA-binding transcription activator activity, RNA polymerase II-specific);GO:0003677(DNA binding);GO:0005515(protein binding);GO:0005634(nucleus);GO:0006357(regulation of transcription by RNA polymerase II);GO:0044030(regulation of DNA methylation);GO:0045893(positive regulation of DNA-templated transcrip…	NA
chr1	40240740	40240801	62	+	1.48543	3.23594e-06	3.71535e-05	3'UTR	ENST00000372771	protein_coding	ENSG00000117000	chr1	40161387	40240921	RLF	RLF zinc finger [Source:HGNC Symbol;Acc:HGNC:10025]	GO:0000981(DNA-binding transcription factor activity, RNA polymerase II-specific);GO:0001228(DNA-binding transcription activator activity, RNA polymerase II-specific);GO:0003677(DNA binding);GO:0005515(protein binding);GO:0005634(nucleus);GO:0006357(regulation of transcription by RNA polymerase II);GO:0044030(regulation of DNA methylation);GO:0045893(positive regulation of DNA-templated transcrip…	NA
chr1	40258070	40258190	121	+	2.71809	0.00120226	0.01	5'UTR	ENST00000674703	nonsense_mediated_decay	ENSG00000084073	chr1	40258041	40294180	ZMPSTE24	zinc metallopeptidase STE24 [Source:HGNC Symbol;Acc:HGNC:12877]	GO:0001889(liver development);GO:0001942(hair follicle development);GO:0003007(heart morphogenesis);GO:0003229(ventricular cardiac muscle tissue development);GO:0003231(cardiac ventricle development);GO:0003417(growth plate cartilage development);GO:0003690(double-stranded DNA binding);GO:0004175(endopeptidase activity);GO:0004222(metalloendopeptidase activity);GO:0005515(protein binding);GO:0005…	00900(Terpenoid backbone biosynthesis)
chr1	40290885	40292810	1926	+	3.24945	1e-265	1e-263	3'UTR	ENST00000674703	nonsense_mediated_decay	ENSG00000084073	chr1	40258041	40294180	ZMPSTE24	zinc metallopeptidase STE24 [Source:HGNC Symbol;Acc:HGNC:12877]	GO:0001889(liver development);GO:0001942(hair follicle development);GO:0003007(heart morphogenesis);GO:0003229(ventricular cardiac muscle tissue development);GO:0003231(cardiac ventricle development);GO:0003417(growth plate cartilage development);GO:0003690(double-stranded DNA binding);GO:0004175(endopeptidase activity);GO:0004222(metalloendopeptidase activity);GO:0005515(protein binding);GO:0005…	00900(Terpenoid backbone biosynthesis)
chr1	40416988	40422017	5030	+	0.970854	3.98107e-25	1e-23	exonic	ENST00000372708	protein_coding	ENSG00000084070	chr1	40344850	40423326	SMAP2	small ArfGAP2 [Source:HGNC Symbol;Acc:HGNC:25082]	GO:0005096(GTPase activator activity);GO:0005515(protein binding);GO:0005654(nucleoplasm);GO:0005737(cytoplasm);GO:0005829(cytosol);GO:0046872(metal ion binding);GO:0050790(regulation of catalytic activity)	04144(Endocytosis)
chr1	40462613	40463420	808	+	4.37851	1e-84	6.30957e-83	3'UTR	ENST00000484445	protein_coding	ENSG00000187801	chr1	40450102	40463718	ZFP69B	ZFP69 zinc finger protein B [Source:HGNC Symbol;Acc:HGNC:28053]	GO:0000122(negative regulation of transcription by RNA polymerase II);GO:0000977(RNA polymerase II transcription regulatory region sequence-specific DNA binding);GO:0000981(DNA-binding transcription factor activity, RNA polymerase II-specific);GO:0001227(DNA-binding transcription repressor activity, RNA polymerase II-specific);GO:0003677(DNA binding);GO:0005515(protein binding);GO:0005634(nucleus…	05168(Herpes simplex virus 1 infection)
chr1	40477858	40479149	1292	+	2.70708	3.01995e-09	4.36516e-08	5'UTR	ENST00000372705	protein_coding	ENSG00000187815	chr1	40477290	40496343	ZFP69	ZFP69 zinc finger protein [Source:HGNC Symbol;Acc:HGNC:24708]	GO:0000122(negative regulation of transcription by RNA polymerase II);GO:0000977(RNA polymerase II transcription regulatory region sequence-specific DNA binding);GO:0000981(DNA-binding transcription factor activity, RNA polymerase II-specific);GO:0001227(DNA-binding transcription repressor activity, RNA polymerase II-specific);GO:0003677(DNA binding);GO:0005634(nucleus);GO:0006355(regulation of D…	05168(Herpes simplex virus 1 infection)
chr1	40495295	40495475	181	+	1.85599	6.0256e-05	0.00060256	exonic	ENST00000372705	protein_coding	ENSG00000187815	chr1	40477290	40496343	ZFP69	ZFP69 zinc finger protein [Source:HGNC Symbol;Acc:HGNC:24708]	GO:0000122(negative regulation of transcription by RNA polymerase II);GO:0000977(RNA polymerase II transcription regulatory region sequence-specific DNA binding);GO:0000981(DNA-binding transcription factor activity, RNA polymerase II-specific);GO:0001227(DNA-binding transcription repressor activity, RNA polymerase II-specific);GO:0003677(DNA binding);GO:0005634(nucleus);GO:0006355(regulation of D…	05168(Herpes simplex virus 1 infection)
chr1	40495714	40496193	480	+	1.67356	4.46684e-09	6.30957e-08	stop_codon	ENST00000372705	protein_coding	ENSG00000187815	chr1	40477290	40496343	ZFP69	ZFP69 zinc finger protein [Source:HGNC Symbol;Acc:HGNC:24708]	GO:0000122(negative regulation of transcription by RNA polymerase II);GO:0000977(RNA polymerase II transcription regulatory region sequence-specific DNA binding);GO:0000981(DNA-binding transcription factor activity, RNA polymerase II-specific);GO:0001227(DNA-binding transcription repressor activity, RNA polymerase II-specific);GO:0003677(DNA binding);GO:0005634(nucleus);GO:0006355(regulation of D…	05168(Herpes simplex virus 1 infection)
chr1	40514721	40515948	1228	+	4.00899	2.51189e-82	1.99526e-80	stop_codon	ENST00000296380	protein_coding	ENSG00000164002	chr1	40508741	40516038	EXO5	exonuclease 5 [Source:HGNC Symbol;Acc:HGNC:26115]	GO:0003677(DNA binding);GO:0004518(nuclease activity);GO:0004527(exonuclease activity);GO:0005634(nucleus);GO:0005654(nucleoplasm);GO:0005737(cytoplasm);GO:0005829(cytosol);GO:0006259(DNA metabolic process);GO:0006281(DNA repair);GO:0006974(cellular response to DNA damage stimulus);GO:0008310(single-stranded DNA 3'-5' exodeoxyribonuclease activity);GO:0016787(hydrolase activity);GO:0036297(inters…	NA
chr1	40546705	40547273	569	+	5.16993	3.16228e-11	4.67735e-10	exonic	ENST00000372699	protein_coding	ENSG00000117010	chr1	40531573	40548167	ZNF684	zinc finger protein 684 [Source:HGNC Symbol;Acc:HGNC:28418]	GO:0000122(negative regulation of transcription by RNA polymerase II);GO:0000977(RNA polymerase II transcription regulatory region sequence-specific DNA binding);GO:0000981(DNA-binding transcription factor activity, RNA polymerase II-specific);GO:0001227(DNA-binding transcription repressor activity, RNA polymerase II-specific);GO:0003677(DNA binding);GO:0005634(nucleus);GO:0006355(regulation of D…	05168(Herpes simplex virus 1 infection)
chr1	41542158	41542308	151	+	2.71809	0.00186209	0.0147911	ncRNA_exonic	ENST00000434240	processed_pseudogene	ENSG00000230638	chr1	41542069	41544310	ENSG00000230638	novel pseudogene	NA	NA
chr1	41543711	41544041	331	+	1.92979	1.47911e-10	2.29087e-09	ncRNA_exonic	ENST00000434240	processed_pseudogene	ENSG00000230638	chr1	41542069	41544310	ENSG00000230638	novel pseudogene	NA	NA
chr1	42459823	42460124	302	+	2.3978	6.30957e-41	1.99526e-39	3'UTR	ENST00000372556	protein_coding	ENSG00000127125	chr1	42456117	42473385	PPCS	phosphopantothenoylcysteine synthetase [Source:HGNC Symbol;Acc:HGNC:25686]	GO:0000166(nucleotide binding);GO:0003015(heart process);GO:0003824(catalytic activity);GO:0004632(phosphopantothenate--cysteine ligase activity);GO:0005524(ATP binding);GO:0005634(nucleus);GO:0005737(cytoplasm);GO:0005829(cytosol);GO:0006085(acetyl-CoA biosynthetic process);GO:0015937(coenzyme A biosynthetic process);GO:0016874(ligase activity);GO:0042802(identical protein binding);GO:0042803(pr…	00770(Pantothenate and CoA biosynthesis);01100(Metabolic pathways);01240(Biosynthesis of cofactors)
chr1	42591058	42591329	272	+	2.05658	1.54882e-06	1.8197e-05	3'UTR	ENST00000514642	protein_coding	ENSG00000186409	chr1	42463221	42657190	CCDC30	coiled-coil domain containing 30 [Source:HGNC Symbol;Acc:HGNC:26103]	NA	NA
chr1	42592048	42592229	182	+	2.05658	0.00239883	0.0190546	3'UTR	ENST00000514642	protein_coding	ENSG00000186409	chr1	42463221	42657190	CCDC30	coiled-coil domain containing 30 [Source:HGNC Symbol;Acc:HGNC:26103]	NA	NA
chr1	42668212	42668453	242	+	1.50589	7.94328e-14	1.58489e-12	3'UTR	ENST00000677219	protein_coding	ENSG00000171960	chr1	42658335	42676758	PPIH	peptidylprolyl isomerase H [Source:HGNC Symbol;Acc:HGNC:14651]	GO:0000398(mRNA splicing, via spliceosome);GO:0000413(protein peptidyl-prolyl isomerization);GO:0003755(peptidyl-prolyl cis-trans isomerase activity);GO:0005515(protein binding);GO:0005634(nucleus);GO:0005654(nucleoplasm);GO:0005681(spliceosomal complex);GO:0005737(cytoplasm);GO:0006397(mRNA processing);GO:0006457(protein folding);GO:0008380(RNA splicing);GO:0016018(cyclosporin A binding);GO:0016…	03040(Spliceosome)
chr1	42682417	42682597	181	+	3.88753	3.98107e-58	1.99526e-56	start_codon	ENST00000321358	protein_coding	ENSG00000065978	chr1	42682418	42703805	YBX1	Y-box binding protein 1 [Source:HGNC Symbol;Acc:HGNC:8014]	GO:0000122(negative regulation of transcription by RNA polymerase II);GO:0001701(in utero embryonic development);GO:0003676(nucleic acid binding);GO:0003677(DNA binding);GO:0003682(chromatin binding);GO:0003690(double-stranded DNA binding);GO:0003697(single-stranded DNA binding);GO:0003723(RNA binding);GO:0003729(mRNA binding);GO:0005515(protein binding);GO:0005576(extracellular region);GO:000563…	NA
chr1	42700846	42700995	150	+	0.545968	1.65959e-08	2.29087e-07	exonic	ENST00000321358	protein_coding	ENSG00000065978	chr1	42682418	42703805	YBX1	Y-box binding protein 1 [Source:HGNC Symbol;Acc:HGNC:8014]	GO:0000122(negative regulation of transcription by RNA polymerase II);GO:0001701(in utero embryonic development);GO:0003676(nucleic acid binding);GO:0003677(DNA binding);GO:0003682(chromatin binding);GO:0003690(double-stranded DNA binding);GO:0003697(single-stranded DNA binding);GO:0003723(RNA binding);GO:0003729(mRNA binding);GO:0005515(protein binding);GO:0005576(extracellular region);GO:000563…	NA
chr1	42773850	42775492	1643	+	3.37851	1e-137	1e-134	3'UTR	ENST00000603943	nonsense_mediated_decay	ENSG00000283580	chr1	42767292	42794493	ENSG00000283580	novel protein	NA	NA
chr1	42778774	42778924	151	+	1.55582	0.000190546	0.0018197	3'UTR	ENST00000372525	protein_coding	ENSG00000164008	chr1	42767245	42779491	C1orf50	chromosome 1 open reading frame 50 [Source:HGNC Symbol;Acc:HGNC:28795]	GO:0005515(protein binding);GO:0005575(cellular_component);GO:0008150(biological_process);GO:0042802(identical protein binding)	NA
chr1	42774807	42775476	670	+	3.36457	1e-136	1e-134	3'UTR	ENST00000464081	nonsense_mediated_decay	ENSG00000283580	chr1	42767292	42794493	ENSG00000283580	novel protein	NA	NA
chr1	42840164	42843344	3181	+	3.33628	1e-159	1e-157	stop_codon	ENST00000372514	protein_coding	ENSG00000164010	chr1	42817122	42844991	ERMAP	erythroblast membrane associated protein (Scianna blood group) [Source:HGNC Symbol;Acc:HGNC:15743]	GO:0001817(regulation of cytokine production);GO:0005102(signaling receptor binding);GO:0005515(protein binding);GO:0005737(cytoplasm);GO:0005794(Golgi apparatus);GO:0005829(cytosol);GO:0005886(plasma membrane);GO:0009897(external side of plasma membrane);GO:0016020(membrane);GO:0016021(integral component of membrane);GO:0050852(T cell receptor signaling pathway)	NA
chr1	42850950	42851190	241	+	2.65992	1.58489e-24	3.98107e-23	exonic	ENST00000372502	protein_coding	ENSG00000164011	chr1	42846573	42852477	ZNF691	zinc finger protein 691 [Source:HGNC Symbol;Acc:HGNC:28028]	GO:0000978(RNA polymerase II cis-regulatory region sequence-specific DNA binding);GO:0003677(DNA binding);GO:0003700(DNA-binding transcription factor activity);GO:0005515(protein binding);GO:0005634(nucleus);GO:0006357(regulation of transcription by RNA polymerase II);GO:0046872(metal ion binding)	NA
chr1	42851548	42851968	421	+	2.32769	3.63078e-09	5.12861e-08	stop_codon	ENST00000372502	protein_coding	ENSG00000164011	chr1	42846573	42852477	ZNF691	zinc finger protein 691 [Source:HGNC Symbol;Acc:HGNC:28028]	GO:0000978(RNA polymerase II cis-regulatory region sequence-specific DNA binding);GO:0003677(DNA binding);GO:0003700(DNA-binding transcription factor activity);GO:0005515(protein binding);GO:0005634(nucleus);GO:0006357(regulation of transcription by RNA polymerase II);GO:0046872(metal ion binding)	NA
chr1	42924961	42925051	91	+	4.05311	2.51189e-05	0.000263027	ncRNA_exonic	ENST00000691915	lncRNA	ENSG00000288955	chr1	42924460	42925849	ENSG00000288955	novel transcript, antisense to SLC2A1	NA	NA
chr1	42925493	42925613	121	+	0.887525	0.0141254	0.0933254	ncRNA_exonic	ENST00000691915	lncRNA	ENSG00000288955	chr1	42924460	42925849	ENSG00000288955	novel transcript, antisense to SLC2A1	NA	NA
chr1	43272636	43272696	61	+	2.12433	4.16869e-07	5.24807e-06	5'UTR	ENST00000432792	protein_coding	ENSG00000179178	chr1	43269983	43274002	TMEM125	transmembrane protein 125 [Source:HGNC Symbol;Acc:HGNC:28275]	GO:0003674(molecular_function);GO:0005575(cellular_component);GO:0008150(biological_process);GO:0016020(membrane);GO:0016021(integral component of membrane)	NA
chr1	43409887	43410367	481	+	3.89724	2.63027e-08	3.63078e-07	3'UTR	ENST00000406439	nonsense_mediated_decay	ENSG00000198198	chr1	43389882	43454247	SZT2	SZT2 subunit of KICSTOR complex [Source:HGNC Symbol;Acc:HGNC:29040]	GO:0003674(molecular_function);GO:0005515(protein binding);GO:0005764(lysosome);GO:0005765(lysosomal membrane);GO:0005777(peroxisome);GO:0007417(central nervous system development);GO:0009791(post-embryonic development);GO:0016020(membrane);GO:0021540(corpus callosum morphogenesis);GO:0031667(response to nutrient levels);GO:0034198(cellular response to amino acid starvation);GO:0042149(cellular r…	NA
chr1	43412649	43412740	92	+	2.87578	4.67735e-08	6.30957e-07	3'UTR	ENST00000406439	nonsense_mediated_decay	ENSG00000198198	chr1	43389882	43454247	SZT2	SZT2 subunit of KICSTOR complex [Source:HGNC Symbol;Acc:HGNC:29040]	GO:0003674(molecular_function);GO:0005515(protein binding);GO:0005764(lysosome);GO:0005765(lysosomal membrane);GO:0005777(peroxisome);GO:0007417(central nervous system development);GO:0009791(post-embryonic development);GO:0016020(membrane);GO:0021540(corpus callosum morphogenesis);GO:0031667(response to nutrient levels);GO:0034198(cellular response to amino acid starvation);GO:0042149(cellular r…	NA
chr1	43448834	43449045	212	+	1.31034	1.1749e-08	1.62181e-07	intronic	ENST00000562955	protein_coding	ENSG00000198198	chr1	43389882	43454247	SZT2	SZT2 subunit of KICSTOR complex [Source:HGNC Symbol;Acc:HGNC:29040]	GO:0003674(molecular_function);GO:0005515(protein binding);GO:0005764(lysosome);GO:0005765(lysosomal membrane);GO:0005777(peroxisome);GO:0007417(central nervous system development);GO:0009791(post-embryonic development);GO:0016020(membrane);GO:0021540(corpus callosum morphogenesis);GO:0031667(response to nutrient levels);GO:0034198(cellular response to amino acid starvation);GO:0042149(cellular r…	NA
chr1	43450349	43451159	811	+	3.19692	1e-120	1e-118	stop_codon	ENST00000562955	protein_coding	ENSG00000198198	chr1	43389882	43454247	SZT2	SZT2 subunit of KICSTOR complex [Source:HGNC Symbol;Acc:HGNC:29040]	GO:0003674(molecular_function);GO:0005515(protein binding);GO:0005764(lysosome);GO:0005765(lysosomal membrane);GO:0005777(peroxisome);GO:0007417(central nervous system development);GO:0009791(post-embryonic development);GO:0016020(membrane);GO:0021540(corpus callosum morphogenesis);GO:0031667(response to nutrient levels);GO:0034198(cellular response to amino acid starvation);GO:0042149(cellular r…	NA
chr1	43452597	43452808	212	+	0.831877	8.70964e-07	1.07152e-05	3'UTR	ENST00000562955	protein_coding	ENSG00000198198	chr1	43389882	43454247	SZT2	SZT2 subunit of KICSTOR complex [Source:HGNC Symbol;Acc:HGNC:29040]	GO:0003674(molecular_function);GO:0005515(protein binding);GO:0005764(lysosome);GO:0005765(lysosomal membrane);GO:0005777(peroxisome);GO:0007417(central nervous system development);GO:0009791(post-embryonic development);GO:0016020(membrane);GO:0021540(corpus callosum morphogenesis);GO:0031667(response to nutrient levels);GO:0034198(cellular response to amino acid starvation);GO:0042149(cellular r…	NA
chr1	43453916	43454037	122	+	1.90304	0.00204174	0.0165959	3'UTR	ENST00000562955	protein_coding	ENSG00000198198	chr1	43389882	43454247	SZT2	SZT2 subunit of KICSTOR complex [Source:HGNC Symbol;Acc:HGNC:29040]	GO:0003674(molecular_function);GO:0005515(protein binding);GO:0005764(lysosome);GO:0005765(lysosomal membrane);GO:0005777(peroxisome);GO:0007417(central nervous system development);GO:0009791(post-embryonic development);GO:0016020(membrane);GO:0021540(corpus callosum morphogenesis);GO:0031667(response to nutrient levels);GO:0034198(cellular response to amino acid starvation);GO:0042149(cellular r…	NA
chr1	43588808	43591169	2362	+	1.80323	1e-33	3.16228e-32	exonic	ENST00000359947	protein_coding	ENSG00000142949	chr1	43525187	43623666	PTPRF	protein tyrosine phosphatase receptor type F [Source:HGNC Symbol;Acc:HGNC:9670]	GO:0004721(phosphoprotein phosphatase activity);GO:0004725(protein tyrosine phosphatase activity);GO:0005001(transmembrane receptor protein tyrosine phosphatase activity);GO:0005515(protein binding);GO:0005886(plasma membrane);GO:0005887(integral component of plasma membrane);GO:0006470(protein dephosphorylation);GO:0007155(cell adhesion);GO:0007185(transmembrane receptor protein tyrosine phospha…	04514(Cell adhesion molecules);04520(Adherens junction);04910(Insulin signaling pathway);04931(Insulin resistance)
chr1	43603716	43604136	421	+	2.50589	1e-137	1e-135	exonic	ENST00000359947	protein_coding	ENSG00000142949	chr1	43525187	43623666	PTPRF	protein tyrosine phosphatase receptor type F [Source:HGNC Symbol;Acc:HGNC:9670]	GO:0004721(phosphoprotein phosphatase activity);GO:0004725(protein tyrosine phosphatase activity);GO:0005001(transmembrane receptor protein tyrosine phosphatase activity);GO:0005515(protein binding);GO:0005886(plasma membrane);GO:0005887(integral component of plasma membrane);GO:0006470(protein dephosphorylation);GO:0007155(cell adhesion);GO:0007185(transmembrane receptor protein tyrosine phospha…	04514(Cell adhesion molecules);04520(Adherens junction);04910(Insulin signaling pathway);04931(Insulin resistance)
chr1	43622169	43622290	122	+	0.9855	3.80189e-08	5.12861e-07	3'UTR	ENST00000359947	protein_coding	ENSG00000142949	chr1	43525187	43623666	PTPRF	protein tyrosine phosphatase receptor type F [Source:HGNC Symbol;Acc:HGNC:9670]	GO:0004721(phosphoprotein phosphatase activity);GO:0004725(protein tyrosine phosphatase activity);GO:0005001(transmembrane receptor protein tyrosine phosphatase activity);GO:0005515(protein binding);GO:0005886(plasma membrane);GO:0005887(integral component of plasma membrane);GO:0006470(protein dephosphorylation);GO:0007155(cell adhesion);GO:0007185(transmembrane receptor protein tyrosine phospha…	04514(Cell adhesion molecules);04520(Adherens junction);04910(Insulin signaling pathway);04931(Insulin resistance)
chr1	43622738	43622858	121	+	0.748461	1.99526e-06	2.34423e-05	3'UTR	ENST00000359947	protein_coding	ENSG00000142949	chr1	43525187	43623666	PTPRF	protein tyrosine phosphatase receptor type F [Source:HGNC Symbol;Acc:HGNC:9670]	GO:0004721(phosphoprotein phosphatase activity);GO:0004725(protein tyrosine phosphatase activity);GO:0005001(transmembrane receptor protein tyrosine phosphatase activity);GO:0005515(protein binding);GO:0005886(plasma membrane);GO:0005887(integral component of plasma membrane);GO:0006470(protein dephosphorylation);GO:0007155(cell adhesion);GO:0007185(transmembrane receptor protein tyrosine phospha…	04514(Cell adhesion molecules);04520(Adherens junction);04910(Insulin signaling pathway);04931(Insulin resistance)
chr1	43704379	43704769	391	+	3.32193	1e-177	1e-174	3'UTR	ENST00000372396	protein_coding	ENSG00000066135	chr1	43650149	43705518	KDM4A	lysine demethylase 4A [Source:HGNC Symbol;Acc:HGNC:22978]	GO:0001650(fibrillar center);GO:0005515(protein binding);GO:0005634(nucleus);GO:0005654(nucleoplasm);GO:0005721(pericentric heterochromatin);GO:0005737(cytoplasm);GO:0005829(cytosol);GO:0006325(chromatin organization);GO:0006338(chromatin remodeling);GO:0008270(zinc ion binding);GO:0010507(negative regulation of autophagy);GO:0010628(positive regulation of gene expression);GO:0010629(negative reg…	NA
chr1	43930236	43930476	241	+	4.37851	1.86209e-06	2.18776e-05	3'UTR	ENST00000262915	protein_coding	ENSG00000126091	chr1	43705824	43931165	ST3GAL3	ST3 beta-galactoside alpha-2,3-sialyltransferase 3 [Source:HGNC Symbol;Acc:HGNC:10866]	GO:0000139(Golgi membrane);GO:0003836(beta-galactoside (CMP) alpha-2,3-sialyltransferase activity);GO:0005515(protein binding);GO:0005576(extracellular region);GO:0005794(Golgi apparatus);GO:0006486(protein glycosylation);GO:0008118(N-acetyllactosaminide alpha-2,3-sialyltransferase activity);GO:0008373(sialyltransferase activity);GO:0009312(oligosaccharide biosynthetic process);GO:0010706(ganglio…	00513(Various types of N-glycan biosynthesis);00514(Other types of O-glycan biosynthesis);00515(Mannose type O-glycan biosynthesis);00533(Glycosaminoglycan biosynthesis - keratan sulfate);00601(Glycosphingolipid biosynthesis - lacto and neolacto series);01100(Metabolic pathways)
chr1	43930714	43931014	301	+	2.08066	9.12011e-07	1.09648e-05	3'UTR	ENST00000262915	protein_coding	ENSG00000126091	chr1	43705824	43931165	ST3GAL3	ST3 beta-galactoside alpha-2,3-sialyltransferase 3 [Source:HGNC Symbol;Acc:HGNC:10866]	GO:0000139(Golgi membrane);GO:0003836(beta-galactoside (CMP) alpha-2,3-sialyltransferase activity);GO:0005515(protein binding);GO:0005576(extracellular region);GO:0005794(Golgi apparatus);GO:0006486(protein glycosylation);GO:0008118(N-acetyllactosaminide alpha-2,3-sialyltransferase activity);GO:0008373(sialyltransferase activity);GO:0009312(oligosaccharide biosynthetic process);GO:0010706(ganglio…	00513(Various types of N-glycan biosynthesis);00514(Other types of O-glycan biosynthesis);00515(Mannose type O-glycan biosynthesis);00533(Glycosaminoglycan biosynthesis - keratan sulfate);00601(Glycosphingolipid biosynthesis - lacto and neolacto series);01100(Metabolic pathways)
chr1	43930235	43930476	242	+	4.37851	1.86209e-06	2.18776e-05	3'UTR	ENST00000262915	protein_coding	ENSG00000126091	chr1	43705824	43931165	ST3GAL3	ST3 beta-galactoside alpha-2,3-sialyltransferase 3 [Source:HGNC Symbol;Acc:HGNC:10866]	GO:0000139(Golgi membrane);GO:0003836(beta-galactoside (CMP) alpha-2,3-sialyltransferase activity);GO:0005515(protein binding);GO:0005576(extracellular region);GO:0005794(Golgi apparatus);GO:0006486(protein glycosylation);GO:0008118(N-acetyllactosaminide alpha-2,3-sialyltransferase activity);GO:0008373(sialyltransferase activity);GO:0009312(oligosaccharide biosynthetic process);GO:0010706(ganglio…	00513(Various types of N-glycan biosynthesis);00514(Other types of O-glycan biosynthesis);00515(Mannose type O-glycan biosynthesis);00533(Glycosaminoglycan biosynthesis - keratan sulfate);00601(Glycosphingolipid biosynthesis - lacto and neolacto series);01100(Metabolic pathways)
chr1	43930715	43931045	331	+	1.96347	1.31826e-06	1.58489e-05	3'UTR	ENST00000262915	protein_coding	ENSG00000126091	chr1	43705824	43931165	ST3GAL3	ST3 beta-galactoside alpha-2,3-sialyltransferase 3 [Source:HGNC Symbol;Acc:HGNC:10866]	GO:0000139(Golgi membrane);GO:0003836(beta-galactoside (CMP) alpha-2,3-sialyltransferase activity);GO:0005515(protein binding);GO:0005576(extracellular region);GO:0005794(Golgi apparatus);GO:0006486(protein glycosylation);GO:0008118(N-acetyllactosaminide alpha-2,3-sialyltransferase activity);GO:0008373(sialyltransferase activity);GO:0009312(oligosaccharide biosynthetic process);GO:0010706(ganglio…	00513(Various types of N-glycan biosynthesis);00514(Other types of O-glycan biosynthesis);00515(Mannose type O-glycan biosynthesis);00533(Glycosaminoglycan biosynthesis - keratan sulfate);00601(Glycosphingolipid biosynthesis - lacto and neolacto series);01100(Metabolic pathways)
chr1	43936851	43936912	62	+	2.80529	1.99526e-16	3.98107e-15	3'UTR	ENST00000372359	protein_coding	ENSG00000117407	chr1	43933320	43937240	ARTN	artemin [Source:HGNC Symbol;Acc:HGNC:727]	GO:0005102(signaling receptor binding);GO:0005515(protein binding);GO:0005576(extracellular region);GO:0005615(extracellular space);GO:0007165(signal transduction);GO:0007405(neuroblast proliferation);GO:0007411(axon guidance);GO:0007422(peripheral nervous system development);GO:0008083(growth factor activity);GO:0030116(glial cell-derived neurotrophic factor receptor binding);GO:0030971(receptor…	NA
chr1	43946949	43947010	62	+	2.16993	7.76247e-05	0.000776247	5'UTR	ENST00000372343	protein_coding	ENSG00000117408	chr1	43946950	43968022	IPO13	importin 13 [Source:HGNC Symbol;Acc:HGNC:16853]	GO:0005515(protein binding);GO:0005634(nucleus);GO:0005737(cytoplasm);GO:0006606(protein import into nucleus);GO:0006886(intracellular protein transport);GO:0006913(nucleocytoplasmic transport);GO:0015031(protein transport);GO:0031267(small GTPase binding);GO:0033036(macromolecule localization);GO:0071702(organic substance transport)	NA
chr1	43947128	43947278	151	+	1.48027	7.58578e-09	1.07152e-07	5'UTR	ENST00000372343	protein_coding	ENSG00000117408	chr1	43946950	43968022	IPO13	importin 13 [Source:HGNC Symbol;Acc:HGNC:16853]	GO:0005515(protein binding);GO:0005634(nucleus);GO:0005737(cytoplasm);GO:0006606(protein import into nucleus);GO:0006886(intracellular protein transport);GO:0006913(nucleocytoplasmic transport);GO:0015031(protein transport);GO:0031267(small GTPase binding);GO:0033036(macromolecule localization);GO:0071702(organic substance transport)	NA
chr1	43949412	43949860	449	+	1.8679	2.51189e-12	3.98107e-11	exonic	ENST00000372343	protein_coding	ENSG00000117408	chr1	43946950	43968022	IPO13	importin 13 [Source:HGNC Symbol;Acc:HGNC:16853]	GO:0005515(protein binding);GO:0005634(nucleus);GO:0005737(cytoplasm);GO:0006606(protein import into nucleus);GO:0006886(intracellular protein transport);GO:0006913(nucleocytoplasmic transport);GO:0015031(protein transport);GO:0031267(small GTPase binding);GO:0033036(macromolecule localization);GO:0071702(organic substance transport)	NA
chr1	43950008	43950099	92	+	1.12433	0.00446684	0.0331131	exonic	ENST00000372343	protein_coding	ENSG00000117408	chr1	43946950	43968022	IPO13	importin 13 [Source:HGNC Symbol;Acc:HGNC:16853]	GO:0005515(protein binding);GO:0005634(nucleus);GO:0005737(cytoplasm);GO:0006606(protein import into nucleus);GO:0006886(intracellular protein transport);GO:0006913(nucleocytoplasmic transport);GO:0015031(protein transport);GO:0031267(small GTPase binding);GO:0033036(macromolecule localization);GO:0071702(organic substance transport)	NA
chr1	43969999	43970179	181	+	2.47768	3.16228e-67	1.99526e-65	start_codon	ENST00000255108	protein_coding	ENSG00000132768	chr1	43970000	43973369	DPH2	diphthamide biosynthesis 2 [Source:HGNC Symbol;Acc:HGNC:3004]	GO:0005515(protein binding);GO:0005829(cytosol);GO:0016740(transferase activity);GO:0017183(peptidyl-diphthamide biosynthetic process from peptidyl-histidine);GO:0032991(protein-containing complex);GO:0051539(4 iron, 4 sulfur cluster binding);GO:0090560(2-(3-amino-3-carboxypropyl)histidine synthase activity)	NA
chr1	43972471	43972622	152	+	1.25701	1.8197e-06	2.13796e-05	3'UTR	ENST00000495421	nonsense_mediated_decay	ENSG00000132768	chr1	43970000	43973369	DPH2	diphthamide biosynthesis 2 [Source:HGNC Symbol;Acc:HGNC:3004]	GO:0005515(protein binding);GO:0005829(cytosol);GO:0016740(transferase activity);GO:0017183(peptidyl-diphthamide biosynthetic process from peptidyl-histidine);GO:0032991(protein-containing complex);GO:0051539(4 iron, 4 sulfur cluster binding);GO:0090560(2-(3-amino-3-carboxypropyl)histidine synthase activity)	NA
chr1	43985651	43985802	152	+	2.55827	2.18776e-06	2.5704e-05	3'UTR	ENST00000481924	protein_coding	ENSG00000117411	chr1	43978943	43991170	B4GALT2	beta-1,4-galactosyltransferase 2 [Source:HGNC Symbol;Acc:HGNC:925]	GO:0000139(Golgi membrane);GO:0003831(beta-N-acetylglucosaminylglycopeptide beta-1,4-galactosyltransferase activity);GO:0003945(N-acetyllactosamine synthase activity);GO:0004461(lactose synthase activity);GO:0005654(nucleoplasm);GO:0005794(Golgi apparatus);GO:0005975(carbohydrate metabolic process);GO:0006486(protein glycosylation);GO:0007420(brain development);GO:0007613(memory);GO:0007626(locom…	00052(Galactose metabolism);00510(N-Glycan biosynthesis);00513(Various types of N-glycan biosynthesis);00514(Other types of O-glycan biosynthesis);00515(Mannose type O-glycan biosynthesis);00533(Glycosaminoglycan biosynthesis - keratan sulfate);00601(Glycosphingolipid biosynthesis - lacto and neolacto series);01100(Metabolic pathways)
chr1	43990302	43990632	331	+	3.45943	2.51189e-99	1.99526e-97	3'UTR	ENST00000485678	nonsense_mediated_decay	ENSG00000117411	chr1	43978943	43991170	B4GALT2	beta-1,4-galactosyltransferase 2 [Source:HGNC Symbol;Acc:HGNC:925]	GO:0000139(Golgi membrane);GO:0003831(beta-N-acetylglucosaminylglycopeptide beta-1,4-galactosyltransferase activity);GO:0003945(N-acetyllactosamine synthase activity);GO:0004461(lactose synthase activity);GO:0005654(nucleoplasm);GO:0005794(Golgi apparatus);GO:0005975(carbohydrate metabolic process);GO:0006486(protein glycosylation);GO:0007420(brain development);GO:0007613(memory);GO:0007626(locom…	00052(Galactose metabolism);00510(N-Glycan biosynthesis);00513(Various types of N-glycan biosynthesis);00514(Other types of O-glycan biosynthesis);00515(Mannose type O-glycan biosynthesis);00533(Glycosaminoglycan biosynthesis - keratan sulfate);00601(Glycosphingolipid biosynthesis - lacto and neolacto series);01100(Metabolic pathways)
chr1	43991673	43991733	61	+	3.27798	0.0042658	0.0316228	5'UTR	ENST00000372318	protein_coding	ENSG00000159214	chr1	43991359	43996528	CCDC24	coiled-coil domain containing 24 [Source:HGNC Symbol;Acc:HGNC:28688]	GO:0001835(blastocyst hatching);GO:0005515(protein binding)	NA
chr1	44650973	44651064	92	+	1.21412	1.09648e-08	1.51356e-07	3'UTR	ENST00000355387	protein_coding	ENSG00000187147	chr1	44405194	44651724	RNF220	ring finger protein 220 [Source:HGNC Symbol;Acc:HGNC:25552]	GO:0003358(noradrenergic neuron development);GO:0004842(ubiquitin-protein transferase activity);GO:0005515(protein binding);GO:0005737(cytoplasm);GO:0006513(protein monoubiquitination);GO:0016567(protein ubiquitination);GO:0016740(transferase activity);GO:0021904(dorsal/ventral neural tube patterning);GO:0032991(protein-containing complex);GO:0046872(metal ion binding);GO:0051091(positive regulat…	NA
chr1	44725321	44725561	241	+	1.5008	3.89045e-10	5.88844e-09	3'UTR	ENST00000648290	nonsense_mediated_decay	ENSG00000198520	chr1	44674692	44725591	ARMH1	armadillo like helical domain containing 1 [Source:HGNC Symbol;Acc:HGNC:34345]	NA	NA
chr1	44805809	44805930	122	+	1.95606	0.00141254	0.011749	3'UTR	ENST00000372201	protein_coding	ENSG00000173846	chr1	44800377	44805990	PLK3	polo like kinase 3 [Source:HGNC Symbol;Acc:HGNC:2154]	GO:0000082(G1/S transition of mitotic cell cycle);GO:0000086(G2/M transition of mitotic cell cycle);GO:0000122(negative regulation of transcription by RNA polymerase II);GO:0000166(nucleotide binding);GO:0000278(mitotic cell cycle);GO:0000302(response to reactive oxygen species);GO:0000922(spindle pole);GO:0002039(p53 binding);GO:0004672(protein kinase activity);GO:0004674(protein serine/threonin…	04068(FoxO signaling pathway);04625(C-type lectin receptor signaling pathway);05152(Tuberculosis)
chr1	44813538	44813786	249	+	2.12763	7.4131e-09	1.04713e-07	stop_codon	ENST00000409335	protein_coding	ENSG00000222009	chr1	44808523	44815585	BTBD19	BTB domain containing 19 [Source:HGNC Symbol;Acc:HGNC:27145]	GO:0005515(protein binding)	NA
chr1	44813905	44813966	62	+	1.69153	0.000346737	0.00316228	3'UTR	ENST00000409335	protein_coding	ENSG00000222009	chr1	44808523	44815585	BTBD19	BTB domain containing 19 [Source:HGNC Symbol;Acc:HGNC:27145]	GO:0005515(protein binding)	NA
chr1	44814025	44814086	62	+	0.85599	0.00870964	0.060256	3'UTR	ENST00000450269	protein_coding	ENSG00000222009	chr1	44808523	44815585	BTBD19	BTB domain containing 19 [Source:HGNC Symbol;Acc:HGNC:27145]	GO:0005515(protein binding)	NA
chr1	44814535	44814865	331	+	5.25172	6.30957e-12	1.04713e-10	3'UTR	ENST00000450269	protein_coding	ENSG00000222009	chr1	44808523	44815585	BTBD19	BTB domain containing 19 [Source:HGNC Symbol;Acc:HGNC:27145]	GO:0005515(protein binding)	NA
chr1	45012248	45012714	467	+	0.925999	0.00933254	0.0645654	5'UTR	ENST00000469548	protein_coding	ENSG00000126088	chr1	45010950	45015575	UROD	uroporphyrinogen decarboxylase [Source:HGNC Symbol;Acc:HGNC:12591]	GO:0004853(uroporphyrinogen decarboxylase activity);GO:0005515(protein binding);GO:0005654(nucleoplasm);GO:0005737(cytoplasm);GO:0005829(cytosol);GO:0006778(porphyrin-containing compound metabolic process);GO:0006779(porphyrin-containing compound biosynthetic process);GO:0006782(protoporphyrinogen IX biosynthetic process);GO:0006783(heme biosynthetic process);GO:0006787(porphyrin-containing compo…	00860(Porphyrin and chlorophyll metabolism);01100(Metabolic pathways);01240(Biosynthesis of cofactors)
chr1	45328114	45328293	180	+	2.31325	1.20226e-05	0.000131826	stop_codon	ENST00000334815	protein_coding	ENSG00000186603	chr1	45326895	45328710	HPDL	4-hydroxyphenylpyruvate dioxygenase like [Source:HGNC Symbol;Acc:HGNC:28242]	GO:0003868(4-hydroxyphenylpyruvate dioxygenase activity);GO:0005739(mitochondrion);GO:0009072(aromatic amino acid family metabolic process);GO:0016491(oxidoreductase activity);GO:0016701(oxidoreductase activity, acting on single donors with incorporation of molecular oxygen);GO:0046872(metal ion binding);GO:0051213(dioxygenase activity)	NA
chr1	45343107	45343466	360	+	2.65992	1e-45	3.98107e-44	exonic	ENST00000372090	protein_coding	ENSG00000132773	chr1	45340052	45343973	TOE1	target of EGR1, exonuclease [Source:HGNC Symbol;Acc:HGNC:15954]	GO:0000175(3'-5'-exoribonuclease activity);GO:0003676(nucleic acid binding);GO:0003723(RNA binding);GO:0004535(poly(A)-specific ribonuclease activity);GO:0005515(protein binding);GO:0005634(nucleus);GO:0005654(nucleoplasm);GO:0005730(nucleolus);GO:0005737(cytoplasm);GO:0015030(Cajal body);GO:0016604(nuclear body);GO:0016607(nuclear speck);GO:0017069(snRNA binding);GO:0034472(snRNA 3'-end processi…	NA
chr1	45508990	45509170	181	+	2.55827	4.89779e-06	5.62341e-05	exonic	ENST00000401061	protein_coding	ENSG00000132763	chr1	45500300	45513382	MMACHC	metabolism of cobalamin associated C [Source:HGNC Symbol;Acc:HGNC:24525]	GO:0005515(protein binding);GO:0005737(cytoplasm);GO:0005829(cytosol);GO:0006749(glutathione metabolic process);GO:0009235(cobalamin metabolic process);GO:0016491(oxidoreductase activity);GO:0016740(transferase activity);GO:0031419(cobalamin binding);GO:0032451(demethylase activity);GO:0033787(cyanocobalamin reductase (cyanide-eliminating) activity);GO:0042803(protein homodimerization activity);G…	04977(Vitamin digestion and absorption)
chr1	45509767	45509947	181	+	2.35896	1.20226e-05	0.000131826	3'UTR	ENST00000401061	protein_coding	ENSG00000132763	chr1	45500300	45513382	MMACHC	metabolism of cobalamin associated C [Source:HGNC Symbol;Acc:HGNC:24525]	GO:0005515(protein binding);GO:0005737(cytoplasm);GO:0005829(cytosol);GO:0006749(glutathione metabolic process);GO:0009235(cobalamin metabolic process);GO:0016491(oxidoreductase activity);GO:0016740(transferase activity);GO:0031419(cobalamin binding);GO:0032451(demethylase activity);GO:0033787(cyanocobalamin reductase (cyanide-eliminating) activity);GO:0042803(protein homodimerization activity);G…	04977(Vitamin digestion and absorption)
chr1	45583875	45584011	137	+	3.47249	0.00165959	0.0134896	5'UTR	ENST00000437362	nonsense_mediated_decay	ENSG00000132780	chr1	45583846	45618904	NASP	nuclear autoantigenic sperm protein [Source:HGNC Symbol;Acc:HGNC:7644]	GO:0000082(G1/S transition of mitotic cell cycle);GO:0000785(chromatin);GO:0001824(blastocyst development);GO:0005515(protein binding);GO:0005634(nucleus);GO:0005654(nucleoplasm);GO:0005737(cytoplasm);GO:0006260(DNA replication);GO:0006334(nucleosome assembly);GO:0006335(DNA replication-dependent chromatin assembly);GO:0007049(cell cycle);GO:0008584(male gonad development);GO:0015031(protein tran…	NA
chr1	45604980	45606566	1587	+	0.757023	4.16869e-05	0.00042658	3'UTR	ENST00000437362	nonsense_mediated_decay	ENSG00000132780	chr1	45583846	45618904	NASP	nuclear autoantigenic sperm protein [Source:HGNC Symbol;Acc:HGNC:7644]	GO:0000082(G1/S transition of mitotic cell cycle);GO:0000785(chromatin);GO:0001824(blastocyst development);GO:0005515(protein binding);GO:0005634(nucleus);GO:0005654(nucleoplasm);GO:0005737(cytoplasm);GO:0006260(DNA replication);GO:0006334(nucleosome assembly);GO:0006335(DNA replication-dependent chromatin assembly);GO:0007049(cell cycle);GO:0008584(male gonad development);GO:0015031(protein tran…	NA
chr1	45607355	45607866	512	+	1.83996	3.98107e-26	1e-24	3'UTR	ENST00000453748	nonsense_mediated_decay	ENSG00000132780	chr1	45583846	45618904	NASP	nuclear autoantigenic sperm protein [Source:HGNC Symbol;Acc:HGNC:7644]	GO:0000082(G1/S transition of mitotic cell cycle);GO:0000785(chromatin);GO:0001824(blastocyst development);GO:0005515(protein binding);GO:0005634(nucleus);GO:0005654(nucleoplasm);GO:0005737(cytoplasm);GO:0006260(DNA replication);GO:0006334(nucleosome assembly);GO:0006335(DNA replication-dependent chromatin assembly);GO:0007049(cell cycle);GO:0008584(male gonad development);GO:0015031(protein tran…	NA
chr1	45608134	45608195	62	+	1.46989	6.0256e-05	0.00060256	3'UTR	ENST00000453748	nonsense_mediated_decay	ENSG00000132780	chr1	45583846	45618904	NASP	nuclear autoantigenic sperm protein [Source:HGNC Symbol;Acc:HGNC:7644]	GO:0000082(G1/S transition of mitotic cell cycle);GO:0000785(chromatin);GO:0001824(blastocyst development);GO:0005515(protein binding);GO:0005634(nucleus);GO:0005654(nucleoplasm);GO:0005737(cytoplasm);GO:0006260(DNA replication);GO:0006334(nucleosome assembly);GO:0006335(DNA replication-dependent chromatin assembly);GO:0007049(cell cycle);GO:0008584(male gonad development);GO:0015031(protein tran…	NA
chr1	45611854	45612005	152	+	2.02857	6.60693e-06	7.4131e-05	intronic	ENST00000350030	protein_coding	ENSG00000132780	chr1	45583846	45618904	NASP	nuclear autoantigenic sperm protein [Source:HGNC Symbol;Acc:HGNC:7644]	GO:0000082(G1/S transition of mitotic cell cycle);GO:0000785(chromatin);GO:0001824(blastocyst development);GO:0005515(protein binding);GO:0005634(nucleus);GO:0005654(nucleoplasm);GO:0005737(cytoplasm);GO:0006260(DNA replication);GO:0006334(nucleosome assembly);GO:0006335(DNA replication-dependent chromatin assembly);GO:0007049(cell cycle);GO:0008584(male gonad development);GO:0015031(protein tran…	NA
chr1	45617445	45618065	621	+	1.20789	2.0893e-06	2.45471e-05	exonic	ENST00000350030	protein_coding	ENSG00000132780	chr1	45583846	45618904	NASP	nuclear autoantigenic sperm protein [Source:HGNC Symbol;Acc:HGNC:7644]	GO:0000082(G1/S transition of mitotic cell cycle);GO:0000785(chromatin);GO:0001824(blastocyst development);GO:0005515(protein binding);GO:0005634(nucleus);GO:0005654(nucleoplasm);GO:0005737(cytoplasm);GO:0006260(DNA replication);GO:0006334(nucleosome assembly);GO:0006335(DNA replication-dependent chromatin assembly);GO:0007049(cell cycle);GO:0008584(male gonad development);GO:0015031(protein tran…	NA
chr1	45618543	45618724	182	+	1.28688	8.70964e-05	0.000870964	3'UTR	ENST00000350030	protein_coding	ENSG00000132780	chr1	45583846	45618904	NASP	nuclear autoantigenic sperm protein [Source:HGNC Symbol;Acc:HGNC:7644]	GO:0000082(G1/S transition of mitotic cell cycle);GO:0000785(chromatin);GO:0001824(blastocyst development);GO:0005515(protein binding);GO:0005634(nucleus);GO:0005654(nucleoplasm);GO:0005737(cytoplasm);GO:0006260(DNA replication);GO:0006334(nucleosome assembly);GO:0006335(DNA replication-dependent chromatin assembly);GO:0007049(cell cycle);GO:0008584(male gonad development);GO:0015031(protein tran…	NA
chr1	45693867	45693958	92	+	0.887525	0.00549541	0.0398107	stop_codon	ENST00000372025	protein_coding	ENSG00000159596	chr1	45688181	45694436	TMEM69	transmembrane protein 69 [Source:HGNC Symbol;Acc:HGNC:28035]	GO:0005515(protein binding);GO:0016020(membrane);GO:0016021(integral component of membrane)	NA
chr1	46034773	46035463	691	+	2.56803	1.99526e-67	1e-65	exonic	ENST00000361297	protein_coding	ENSG00000086015	chr1	45786987	46036122	MAST2	microtubule associated serine/threonine kinase 2 [Source:HGNC Symbol;Acc:HGNC:19035]	GO:0000166(nucleotide binding);GO:0000287(magnesium ion binding);GO:0004672(protein kinase activity);GO:0004674(protein serine/threonine kinase activity);GO:0004712(protein serine/threonine/tyrosine kinase activity);GO:0005515(protein binding);GO:0005524(ATP binding);GO:0005737(cytoplasm);GO:0005856(cytoskeleton);GO:0005886(plasma membrane);GO:0006468(protein phosphorylation);GO:0007010(cytoskele…	NA
chr1	46035552	46035643	92	+	1.23266	0.000186209	0.00177828	exonic	ENST00000361297	protein_coding	ENSG00000086015	chr1	45786987	46036122	MAST2	microtubule associated serine/threonine kinase 2 [Source:HGNC Symbol;Acc:HGNC:19035]	GO:0000166(nucleotide binding);GO:0000287(magnesium ion binding);GO:0004672(protein kinase activity);GO:0004674(protein serine/threonine kinase activity);GO:0004712(protein serine/threonine/tyrosine kinase activity);GO:0005515(protein binding);GO:0005524(ATP binding);GO:0005737(cytoplasm);GO:0005856(cytoskeleton);GO:0005886(plasma membrane);GO:0006468(protein phosphorylation);GO:0007010(cytoskele…	NA
chr1	46035821	46036032	212	+	2.20163	2.63027e-08	3.63078e-07	exonic	ENST00000361297	protein_coding	ENSG00000086015	chr1	45786987	46036122	MAST2	microtubule associated serine/threonine kinase 2 [Source:HGNC Symbol;Acc:HGNC:19035]	GO:0000166(nucleotide binding);GO:0000287(magnesium ion binding);GO:0004672(protein kinase activity);GO:0004674(protein serine/threonine kinase activity);GO:0004712(protein serine/threonine/tyrosine kinase activity);GO:0005515(protein binding);GO:0005524(ATP binding);GO:0005737(cytoplasm);GO:0005856(cytoskeleton);GO:0005886(plasma membrane);GO:0006468(protein phosphorylation);GO:0007010(cytoskele…	NA
chr1	46219884	46220094	211	+	4.82782	7.58578e-09	1.07152e-07	exonic	ENST00000371980	protein_coding	ENSG00000171357	chr1	46203334	46221256	LURAP1	leucine rich adaptor protein 1 [Source:HGNC Symbol;Acc:HGNC:32327]	GO:0001819(positive regulation of cytokine production);GO:0005515(protein binding);GO:0005737(cytoplasm);GO:0005829(cytosol);GO:0009966(regulation of signal transduction);GO:0043123(positive regulation of I-kappaB kinase/NF-kappaB signaling);GO:0043231(intracellular membrane-bounded organelle)	NA
chr1	46360782	46361854	1073	+	2.42223	1.25893e-37	3.98107e-36	3'UTR	ENST00000307089	nonsense_mediated_decay	ENSG00000117481	chr1	46340789	46365152	NSUN4	NOP2/Sun RNA methyltransferase 4 [Source:HGNC Symbol;Acc:HGNC:31802]	GO:0001510(RNA methylation);GO:0003723(RNA binding);GO:0005515(protein binding);GO:0005739(mitochondrion);GO:0005759(mitochondrial matrix);GO:0005762(mitochondrial large ribosomal subunit);GO:0006364(rRNA processing);GO:0008168(methyltransferase activity);GO:0009383(rRNA (cytosine-C5-)-methyltransferase activity);GO:0016740(transferase activity);GO:0019843(rRNA binding);GO:0031167(rRNA methylatio…	NA
chr1	46363982	46364163	182	+	3.47249	5.01187e-06	5.62341e-05	3'UTR	ENST00000307089	nonsense_mediated_decay	ENSG00000117481	chr1	46340789	46365152	NSUN4	NOP2/Sun RNA methyltransferase 4 [Source:HGNC Symbol;Acc:HGNC:31802]	GO:0001510(RNA methylation);GO:0003723(RNA binding);GO:0005515(protein binding);GO:0005739(mitochondrion);GO:0005759(mitochondrial matrix);GO:0005762(mitochondrial large ribosomal subunit);GO:0006364(rRNA processing);GO:0008168(methyltransferase activity);GO:0009383(rRNA (cytosine-C5-)-methyltransferase activity);GO:0016740(transferase activity);GO:0019843(rRNA binding);GO:0031167(rRNA methylatio…	NA
chr1	46364401	46364612	212	+	2.20789	3.98107e-05	0.00040738	3'UTR	ENST00000307089	nonsense_mediated_decay	ENSG00000117481	chr1	46340789	46365152	NSUN4	NOP2/Sun RNA methyltransferase 4 [Source:HGNC Symbol;Acc:HGNC:31802]	GO:0001510(RNA methylation);GO:0003723(RNA binding);GO:0005515(protein binding);GO:0005739(mitochondrion);GO:0005759(mitochondrial matrix);GO:0005762(mitochondrial large ribosomal subunit);GO:0006364(rRNA processing);GO:0008168(methyltransferase activity);GO:0009383(rRNA (cytosine-C5-)-methyltransferase activity);GO:0016740(transferase activity);GO:0019843(rRNA binding);GO:0031167(rRNA methylatio…	NA
chr1	50968772	50969012	241	+	2.27798	1.69824e-08	2.34423e-07	5'UTR	ENST00000262662	protein_coding	ENSG00000123080	chr1	50960745	50974634	CDKN2C	cyclin dependent kinase inhibitor 2C [Source:HGNC Symbol;Acc:HGNC:1789]	GO:0000079(regulation of cyclin-dependent protein serine/threonine kinase activity);GO:0004861(cyclin-dependent protein serine/threonine kinase inhibitor activity);GO:0005515(protein binding);GO:0005634(nucleus);GO:0005737(cytoplasm);GO:0005829(cytosol);GO:0007049(cell cycle);GO:0008283(cell population proliferation);GO:0008285(negative regulation of cell population proliferation);GO:0016301(kina…	01522(Endocrine resistance);04110(Cell cycle);04934(Cushing syndrome);05166(Human T-cell leukemia virus 1 infection);05202(Transcriptional misregulation in cancer)
chr1	50970342	50974216	3875	+	3.26153	1e-102	2.51189e-100	start_codon	ENST00000262662	protein_coding	ENSG00000123080	chr1	50960745	50974634	CDKN2C	cyclin dependent kinase inhibitor 2C [Source:HGNC Symbol;Acc:HGNC:1789]	GO:0000079(regulation of cyclin-dependent protein serine/threonine kinase activity);GO:0004861(cyclin-dependent protein serine/threonine kinase inhibitor activity);GO:0005515(protein binding);GO:0005634(nucleus);GO:0005737(cytoplasm);GO:0005829(cytosol);GO:0007049(cell cycle);GO:0008283(cell population proliferation);GO:0008285(negative regulation of cell population proliferation);GO:0016301(kina…	01522(Endocrine resistance);04110(Cell cycle);04934(Cushing syndrome);05166(Human T-cell leukemia virus 1 infection);05202(Transcriptional misregulation in cancer)
chr1	51269968	51271353	1386	+	2.98003	1e-190	1e-188	stop_codon	ENST00000242719	protein_coding	ENSG00000123091	chr1	51236273	51273447	RNF11	ring finger protein 11 [Source:HGNC Symbol;Acc:HGNC:10056]	GO:0000151(ubiquitin ligase complex);GO:0003677(DNA binding);GO:0005515(protein binding);GO:0005634(nucleus);GO:0005737(cytoplasm);GO:0005768(endosome);GO:0005769(early endosome);GO:0006511(ubiquitin-dependent protein catabolic process);GO:0008270(zinc ion binding);GO:0046872(metal ion binding);GO:0051865(protein autoubiquitination);GO:0055037(recycling endosome);GO:0061630(ubiquitin protein liga…	NA
chr1	51518373	51518432	60	+	1.33342	0.000794328	0.00676083	ncRNA_exonic	ENST00000415031	lncRNA	ENSG00000227070	chr1	51518288	51561651	EPS15-AS1	EPS15 antisense RNA 1 [Source:HGNC Symbol;Acc:HGNC:40219]	NA	NA
chr1	51787429	51787775	347	+	1.21412	1e-20	2.51189e-19	3'UTR	ENST00000435274	nonsense_mediated_decay	ENSG00000117859	chr1	51577179	51798427	OSBPL9	oxysterol binding protein like 9 [Source:HGNC Symbol;Acc:HGNC:16386]	GO:0005515(protein binding);GO:0005768(endosome);GO:0005794(Golgi apparatus);GO:0005829(cytosol);GO:0006699(bile acid biosynthetic process);GO:0006869(lipid transport);GO:0008289(lipid binding);GO:0015248(sterol transporter activity);GO:0015918(sterol transport);GO:0016020(membrane);GO:0031902(late endosome membrane);GO:0032934(sterol binding);GO:0043231(intracellular membrane-bounded organelle)	NA
chr1	52083502	52086282	2781	+	1.82375	6.30957e-22	1.25893e-20	3'UTR	ENST00000477828	nonsense_mediated_decay	ENSG00000134717	chr1	52056199	52090716	BTF3L4	basic transcription factor 3 like 4 [Source:HGNC Symbol;Acc:HGNC:30547]	GO:0005515(protein binding)	NA
chr1	52086609	52086921	313	+	2.28096	7.94328e-50	3.16228e-48	3'UTR	ENST00000477828	nonsense_mediated_decay	ENSG00000134717	chr1	52056199	52090716	BTF3L4	basic transcription factor 3 like 4 [Source:HGNC Symbol;Acc:HGNC:30547]	GO:0005515(protein binding)	NA
chr1	52237769	52238010	242	+	1.51602	6.16595e-07	7.58578e-06	exonic	ENST00000287727	protein_coding	ENSG00000157077	chr1	52142089	52348671	ZFYVE9	zinc finger FYVE-type containing 9 [Source:HGNC Symbol;Acc:HGNC:6775]	GO:0005515(protein binding);GO:0005545(1-phosphatidylinositol binding);GO:0005737(cytoplasm);GO:0005768(endosome);GO:0005769(early endosome);GO:0005829(cytosol);GO:0006897(endocytosis);GO:0007179(transforming growth factor beta receptor signaling pathway);GO:0016020(membrane);GO:0016197(endosomal transport);GO:0019904(protein domain specific binding);GO:0031901(early endosome membrane);GO:0032991…	04144(Endocytosis);04350(TGF-beta signaling pathway)
chr1	52238189	52238850	662	+	2.89336	3.16228e-27	7.94328e-26	exonic	ENST00000287727	protein_coding	ENSG00000157077	chr1	52142089	52348671	ZFYVE9	zinc finger FYVE-type containing 9 [Source:HGNC Symbol;Acc:HGNC:6775]	GO:0005515(protein binding);GO:0005545(1-phosphatidylinositol binding);GO:0005737(cytoplasm);GO:0005768(endosome);GO:0005769(early endosome);GO:0005829(cytosol);GO:0006897(endocytosis);GO:0007179(transforming growth factor beta receptor signaling pathway);GO:0016020(membrane);GO:0016197(endosomal transport);GO:0019904(protein domain specific binding);GO:0031901(early endosome membrane);GO:0032991…	04144(Endocytosis);04350(TGF-beta signaling pathway)
chr1	52238939	52239240	302	+	1.86394	1.51356e-09	2.18776e-08	exonic	ENST00000287727	protein_coding	ENSG00000157077	chr1	52142089	52348671	ZFYVE9	zinc finger FYVE-type containing 9 [Source:HGNC Symbol;Acc:HGNC:6775]	GO:0005515(protein binding);GO:0005545(1-phosphatidylinositol binding);GO:0005737(cytoplasm);GO:0005768(endosome);GO:0005769(early endosome);GO:0005829(cytosol);GO:0006897(endocytosis);GO:0007179(transforming growth factor beta receptor signaling pathway);GO:0016020(membrane);GO:0016197(endosomal transport);GO:0019904(protein domain specific binding);GO:0031901(early endosome membrane);GO:0032991…	04144(Endocytosis);04350(TGF-beta signaling pathway)
chr1	52346240	52346361	122	+	1.22033	0.000977237	0.00831764	3'UTR	ENST00000287727	protein_coding	ENSG00000157077	chr1	52142089	52348671	ZFYVE9	zinc finger FYVE-type containing 9 [Source:HGNC Symbol;Acc:HGNC:6775]	GO:0005515(protein binding);GO:0005545(1-phosphatidylinositol binding);GO:0005737(cytoplasm);GO:0005768(endosome);GO:0005769(early endosome);GO:0005829(cytosol);GO:0006897(endocytosis);GO:0007179(transforming growth factor beta receptor signaling pathway);GO:0016020(membrane);GO:0016197(endosomal transport);GO:0019904(protein domain specific binding);GO:0031901(early endosome membrane);GO:0032991…	04144(Endocytosis);04350(TGF-beta signaling pathway)
chr1	52369004	52369125	122	+	2.71809	0.00186209	0.0147911	ncRNA_exonic	ENST00000497678	processed_pseudogene	ENSG00000224680	chr1	52368677	52369244	PLA2G12AP1	phospholipase A2 group XIIA pseudogene 1 [Source:HGNC Symbol;Acc:HGNC:39248]	NA	NA
chr1	52412588	52413903	1316	+	0.650765	9.77237e-05	0.000954993	exonic	ENST00000257181	protein_coding	ENSG00000134748	chr1	52404602	52420836	PRPF38A	pre-mRNA processing factor 38A [Source:HGNC Symbol;Acc:HGNC:25930]	GO:0000398(mRNA splicing, via spliceosome);GO:0003723(RNA binding);GO:0005515(protein binding);GO:0005634(nucleus);GO:0005654(nucleoplasm);GO:0005681(spliceosomal complex);GO:0006397(mRNA processing);GO:0008380(RNA splicing);GO:0071005(U2-type precatalytic spliceosome);GO:0071011(precatalytic spliceosome)	03040(Spliceosome)
chr1	52417848	52418088	241	+	2.17313	6.30957e-38	2.51189e-36	3'UTR	ENST00000257181	protein_coding	ENSG00000134748	chr1	52404602	52420836	PRPF38A	pre-mRNA processing factor 38A [Source:HGNC Symbol;Acc:HGNC:25930]	GO:0000398(mRNA splicing, via spliceosome);GO:0003723(RNA binding);GO:0005515(protein binding);GO:0005634(nucleus);GO:0005654(nucleoplasm);GO:0005681(spliceosomal complex);GO:0006397(mRNA processing);GO:0008380(RNA splicing);GO:0071005(U2-type precatalytic spliceosome);GO:0071011(precatalytic spliceosome)	03040(Spliceosome)
chr1	52608397	52608458	62	+	1.24489	1.04713e-05	0.000114815	stop_codon	ENST00000361314	protein_coding	ENSG00000116157	chr1	52602371	52609051	GPX7	glutathione peroxidase 7 [Source:HGNC Symbol;Acc:HGNC:4559]	GO:0004096(catalase activity);GO:0004601(peroxidase activity);GO:0004602(glutathione peroxidase activity);GO:0005515(protein binding);GO:0005576(extracellular region);GO:0005783(endoplasmic reticulum);GO:0005788(endoplasmic reticulum lumen);GO:0006979(response to oxidative stress);GO:0016491(oxidoreductase activity);GO:0034599(cellular response to oxidative stress);GO:0098869(cellular oxidant det…	00480(Glutathione metabolism);00590(Arachidonic acid metabolism);01100(Metabolic pathways);04918(Thyroid hormone synthesis);05014(Amyotrophic lateral sclerosis);05016(Huntington disease);05022(Pathways of neurodegeneration - multiple diseases)
chr1	52668579	52668818	240	+	1.58015	1.58489e-16	3.16228e-15	intergenic	ENST00000517870(dist=11514),NONE(dist=NONE)		-	-	-	-	NA	NA	NA	NA
chr1	52756555	52771641	15087	+	3.47249	1e-101	5.01187e-100	exonic	ENST00000294353	protein_coding	ENSG00000162378	chr1	52726453	52827336	ZYG11B	zyg-11 family member B, cell cycle regulator [Source:HGNC Symbol;Acc:HGNC:25820]	GO:0005515(protein binding);GO:0006515(protein quality control for misfolded or incompletely synthesized proteins);GO:0031462(Cul2-RING ubiquitin ligase complex);GO:0032436(positive regulation of proteasomal ubiquitin-dependent protein catabolic process)	NA
chr1	52823831	52823952	122	+	1.9486	0.000165959	0.00158489	3'UTR	ENST00000294353	protein_coding	ENSG00000162378	chr1	52726453	52827336	ZYG11B	zyg-11 family member B, cell cycle regulator [Source:HGNC Symbol;Acc:HGNC:25820]	GO:0005515(protein binding);GO:0006515(protein quality control for misfolded or incompletely synthesized proteins);GO:0031462(Cul2-RING ubiquitin ligase complex);GO:0032436(positive regulation of proteasomal ubiquitin-dependent protein catabolic process)	NA
chr1	52857534	52857684	151	+	2.35896	4.16869e-05	0.00042658	exonic	ENST00000371528	protein_coding	ENSG00000203995	chr1	52842511	52894998	ZYG11A	zyg-11 family member A, cell cycle regulator [Source:HGNC Symbol;Acc:HGNC:32058]	GO:0031462(Cul2-RING ubiquitin ligase complex)	NA
chr1	52893054	52893264	211	+	3.17153	2.18776e-10	3.38844e-09	3'UTR	ENST00000371528	protein_coding	ENSG00000203995	chr1	52842511	52894998	ZYG11A	zyg-11 family member A, cell cycle regulator [Source:HGNC Symbol;Acc:HGNC:32058]	GO:0031462(Cul2-RING ubiquitin ligase complex)	NA
chr1	52994785	52995175	391	+	3.01436	6.60693e-06	7.4131e-05	3'UTR	ENST00000478631	nonsense_mediated_decay	ENSG00000116171	chr1	52927276	53051698	SCP2	sterol carrier protein 2 [Source:HGNC Symbol;Acc:HGNC:10606]	GO:0000062(fatty-acyl-CoA binding);GO:0003988(acetyl-CoA C-acyltransferase activity);GO:0005102(signaling receptor binding);GO:0005515(protein binding);GO:0005654(nucleoplasm);GO:0005737(cytoplasm);GO:0005739(mitochondrion);GO:0005777(peroxisome);GO:0005782(peroxisomal matrix);GO:0005783(endoplasmic reticulum);GO:0005829(cytosol);GO:0006629(lipid metabolic process);GO:0006635(fatty acid beta-oxid…	00120(Primary bile acid biosynthesis);01040(Biosynthesis of unsaturated fatty acids);01100(Metabolic pathways);01212(Fatty acid metabolism);03320(PPAR signaling pathway);04146(Peroxisome)
chr1	52995234	52995654	421	+	1.848	2.04174e-05	0.000218776	3'UTR	ENST00000478631	nonsense_mediated_decay	ENSG00000116171	chr1	52927276	53051698	SCP2	sterol carrier protein 2 [Source:HGNC Symbol;Acc:HGNC:10606]	GO:0000062(fatty-acyl-CoA binding);GO:0003988(acetyl-CoA C-acyltransferase activity);GO:0005102(signaling receptor binding);GO:0005515(protein binding);GO:0005654(nucleoplasm);GO:0005737(cytoplasm);GO:0005739(mitochondrion);GO:0005777(peroxisome);GO:0005782(peroxisomal matrix);GO:0005783(endoplasmic reticulum);GO:0005829(cytosol);GO:0006629(lipid metabolic process);GO:0006635(fatty acid beta-oxid…	00120(Primary bile acid biosynthesis);01040(Biosynthesis of unsaturated fatty acids);01100(Metabolic pathways);01212(Fatty acid metabolism);03320(PPAR signaling pathway);04146(Peroxisome)
chr1	53028035	53039030	10996	+	0.773996	1.99526e-06	2.34423e-05	3'UTR	ENST00000478631	nonsense_mediated_decay	ENSG00000116171	chr1	52927276	53051698	SCP2	sterol carrier protein 2 [Source:HGNC Symbol;Acc:HGNC:10606]	GO:0000062(fatty-acyl-CoA binding);GO:0003988(acetyl-CoA C-acyltransferase activity);GO:0005102(signaling receptor binding);GO:0005515(protein binding);GO:0005654(nucleoplasm);GO:0005737(cytoplasm);GO:0005739(mitochondrion);GO:0005777(peroxisome);GO:0005782(peroxisomal matrix);GO:0005783(endoplasmic reticulum);GO:0005829(cytosol);GO:0006629(lipid metabolic process);GO:0006635(fatty acid beta-oxid…	00120(Primary bile acid biosynthesis);01040(Biosynthesis of unsaturated fatty acids);01100(Metabolic pathways);01212(Fatty acid metabolism);03320(PPAR signaling pathway);04146(Peroxisome)
chr1	52994784	52995169	386	+	3.32193	6.60693e-06	7.4131e-05	3'UTR	ENST00000478631	nonsense_mediated_decay	ENSG00000116171	chr1	52927276	53051698	SCP2	sterol carrier protein 2 [Source:HGNC Symbol;Acc:HGNC:10606]	GO:0000062(fatty-acyl-CoA binding);GO:0003988(acetyl-CoA C-acyltransferase activity);GO:0005102(signaling receptor binding);GO:0005515(protein binding);GO:0005654(nucleoplasm);GO:0005737(cytoplasm);GO:0005739(mitochondrion);GO:0005777(peroxisome);GO:0005782(peroxisomal matrix);GO:0005783(endoplasmic reticulum);GO:0005829(cytosol);GO:0006629(lipid metabolic process);GO:0006635(fatty acid beta-oxid…	00120(Primary bile acid biosynthesis);01040(Biosynthesis of unsaturated fatty acids);01100(Metabolic pathways);01212(Fatty acid metabolism);03320(PPAR signaling pathway);04146(Peroxisome)
chr1	52995227	52995583	357	+	1.84398	1.07152e-05	0.00011749	3'UTR	ENST00000478631	nonsense_mediated_decay	ENSG00000116171	chr1	52927276	53051698	SCP2	sterol carrier protein 2 [Source:HGNC Symbol;Acc:HGNC:10606]	GO:0000062(fatty-acyl-CoA binding);GO:0003988(acetyl-CoA C-acyltransferase activity);GO:0005102(signaling receptor binding);GO:0005515(protein binding);GO:0005654(nucleoplasm);GO:0005737(cytoplasm);GO:0005739(mitochondrion);GO:0005777(peroxisome);GO:0005782(peroxisomal matrix);GO:0005783(endoplasmic reticulum);GO:0005829(cytosol);GO:0006629(lipid metabolic process);GO:0006635(fatty acid beta-oxid…	00120(Primary bile acid biosynthesis);01040(Biosynthesis of unsaturated fatty acids);01100(Metabolic pathways);01212(Fatty acid metabolism);03320(PPAR signaling pathway);04146(Peroxisome)
chr1	53073104	53073434	331	+	2.54102	7.07946e-07	8.51138e-06	intronic	ENST00000312553	protein_coding	ENSG00000174348	chr1	53062052	53085501	PODN	podocan [Source:HGNC Symbol;Acc:HGNC:23174]	GO:0005515(protein binding);GO:0005518(collagen binding);GO:0005576(extracellular region);GO:0005615(extracellular space);GO:0005737(cytoplasm);GO:0008285(negative regulation of cell population proliferation);GO:0030021(extracellular matrix structural constituent conferring compression resistance);GO:0030336(negative regulation of cell migration);GO:0062023(collagen-containing extracellular matri…	NA
chr1	53210179	53210360	182	+	1.36177	2.23872e-09	3.23594e-08	3'UTR	ENST00000635888	nonsense_mediated_decay	ENSG00000157184	chr1	53196792	53214197	CPT2	carnitine palmitoyltransferase 2 [Source:HGNC Symbol;Acc:HGNC:2330]	GO:0001676(long-chain fatty acid metabolic process);GO:0001701(in utero embryonic development);GO:0004095(carnitine O-palmitoyltransferase activity);GO:0005515(protein binding);GO:0005654(nucleoplasm);GO:0005730(nucleolus);GO:0005739(mitochondrion);GO:0005743(mitochondrial inner membrane);GO:0006629(lipid metabolic process);GO:0006631(fatty acid metabolic process);GO:0006635(fatty acid beta-oxida…	00071(Fatty acid degradation);01212(Fatty acid metabolism);03320(PPAR signaling pathway);04714(Thermogenesis)
chr1	53210508	53211018	511	+	1.70487	1.58489e-23	3.98107e-22	3'UTR	ENST00000635888	nonsense_mediated_decay	ENSG00000157184	chr1	53196792	53214197	CPT2	carnitine palmitoyltransferase 2 [Source:HGNC Symbol;Acc:HGNC:2330]	GO:0001676(long-chain fatty acid metabolic process);GO:0001701(in utero embryonic development);GO:0004095(carnitine O-palmitoyltransferase activity);GO:0005515(protein binding);GO:0005654(nucleoplasm);GO:0005730(nucleolus);GO:0005739(mitochondrion);GO:0005743(mitochondrial inner membrane);GO:0006629(lipid metabolic process);GO:0006631(fatty acid metabolic process);GO:0006635(fatty acid beta-oxida…	00071(Fatty acid degradation);01212(Fatty acid metabolism);03320(PPAR signaling pathway);04714(Thermogenesis)
chr1	53213328	53213389	62	+	1.42761	6.60693e-05	0.000660693	3'UTR	ENST00000635888	nonsense_mediated_decay	ENSG00000157184	chr1	53196792	53214197	CPT2	carnitine palmitoyltransferase 2 [Source:HGNC Symbol;Acc:HGNC:2330]	GO:0001676(long-chain fatty acid metabolic process);GO:0001701(in utero embryonic development);GO:0004095(carnitine O-palmitoyltransferase activity);GO:0005515(protein binding);GO:0005654(nucleoplasm);GO:0005730(nucleolus);GO:0005739(mitochondrion);GO:0005743(mitochondrial inner membrane);GO:0006629(lipid metabolic process);GO:0006631(fatty acid metabolic process);GO:0006635(fatty acid beta-oxida…	00071(Fatty acid degradation);01212(Fatty acid metabolism);03320(PPAR signaling pathway);04714(Thermogenesis)
chr1	53213717	53213868	152	+	1.22651	0.0120226	0.0812831	3'UTR	ENST00000371486	protein_coding	ENSG00000157184	chr1	53196792	53214197	CPT2	carnitine palmitoyltransferase 2 [Source:HGNC Symbol;Acc:HGNC:2330]	GO:0001676(long-chain fatty acid metabolic process);GO:0001701(in utero embryonic development);GO:0004095(carnitine O-palmitoyltransferase activity);GO:0005515(protein binding);GO:0005654(nucleoplasm);GO:0005730(nucleolus);GO:0005739(mitochondrion);GO:0005743(mitochondrial inner membrane);GO:0006629(lipid metabolic process);GO:0006631(fatty acid metabolic process);GO:0006635(fatty acid beta-oxida…	00071(Fatty acid degradation);01212(Fatty acid metabolism);03320(PPAR signaling pathway);04714(Thermogenesis)
chr1	53336329	53336420	92	+	2.64155	0.00269153	0.020893	ncRNA_exonic	ENST00000445039	lncRNA	ENSG00000225675	chr1	53328233	53336509	LRP8-DT	LRP8 divergent transcript [Source:HGNC Symbol;Acc:HGNC:52561]	NA	NA
chr1	53952049	53952228	180	+	1.38957	1.28825e-07	1.65959e-06	exonic	ENST00000319223	protein_coding	ENSG00000116212	chr1	53946085	53968168	LRRC42	leucine rich repeat containing 42 [Source:HGNC Symbol;Acc:HGNC:28792]	GO:0005515(protein binding)	NA
chr1	53967723	53968020	298	+	1.67807	1.94984e-06	2.29087e-05	stop_codon	ENST00000319223	protein_coding	ENSG00000116212	chr1	53946085	53968168	LRRC42	leucine rich repeat containing 42 [Source:HGNC Symbol;Acc:HGNC:28792]	GO:0005515(protein binding)	NA
chr1	54068878	54088638	19761	+	1.13093	0.00954993	0.0660693	exonic	ENST00000234827	protein_coding	ENSG00000116205	chr1	54053584	54112519	TCEANC2	transcription elongation factor A N-terminal and central domain containing 2 [Source:HGNC Symbol;Acc:HGNC:26494]	GO:0005515(protein binding);GO:0005634(nucleus);GO:0006351(DNA-templated transcription)	NA
chr1	54088727	54096941	8215	+	3.05137	3.98107e-43	1.58489e-41	stop_codon	ENST00000234827	protein_coding	ENSG00000116205	chr1	54053584	54112519	TCEANC2	transcription elongation factor A N-terminal and central domain containing 2 [Source:HGNC Symbol;Acc:HGNC:26494]	GO:0005515(protein binding);GO:0005634(nucleus);GO:0006351(DNA-templated transcription)	NA
chr1	54098858	54099009	152	+	1.43829	8.12831e-06	9.12011e-05	3'UTR	ENST00000234827	protein_coding	ENSG00000116205	chr1	54053584	54112519	TCEANC2	transcription elongation factor A N-terminal and central domain containing 2 [Source:HGNC Symbol;Acc:HGNC:26494]	GO:0005515(protein binding);GO:0005634(nucleus);GO:0006351(DNA-templated transcription)	NA
chr1	54237303	54237543	241	+	1.90304	0.000446684	0.00398107	ncRNA_exonic	ENST00000361350	lncRNA	ENSG00000198711	chr1	54236440	54239063	SSBP3-AS1	SSBP3 antisense RNA 1 [Source:HGNC Symbol;Acc:HGNC:32328]	NA	NA
chr1	54609053	54609353	301	+	3.66676	1e-11	1.47911e-10	stop_codon	ENST00000343744	protein_coding	ENSG00000162390	chr1	54542257	54639192	ACOT11	acyl-CoA thioesterase 11 [Source:HGNC Symbol;Acc:HGNC:18156]	GO:0005515(protein binding);GO:0005737(cytoplasm);GO:0005739(mitochondrion);GO:0005759(mitochondrial matrix);GO:0005829(cytosol);GO:0006629(lipid metabolic process);GO:0006631(fatty acid metabolic process);GO:0006637(acyl-CoA metabolic process);GO:0008289(lipid binding);GO:0009266(response to temperature stimulus);GO:0009409(response to cold);GO:0016290(palmitoyl-CoA hydrolase activity);GO:001678…	NA
chr1	54609532	54609833	302	+	2.10434	0.000457088	0.0040738	3'UTR	ENST00000343744	protein_coding	ENSG00000162390	chr1	54542257	54639192	ACOT11	acyl-CoA thioesterase 11 [Source:HGNC Symbol;Acc:HGNC:18156]	GO:0005515(protein binding);GO:0005737(cytoplasm);GO:0005739(mitochondrion);GO:0005759(mitochondrial matrix);GO:0005829(cytosol);GO:0006629(lipid metabolic process);GO:0006631(fatty acid metabolic process);GO:0006637(acyl-CoA metabolic process);GO:0008289(lipid binding);GO:0009266(response to temperature stimulus);GO:0009409(response to cold);GO:0016290(palmitoyl-CoA hydrolase activity);GO:001678…	NA
chr1	54634756	54634907	152	+	1.83996	0.00120226	0.01	3'UTR	ENST00000371316	protein_coding	ENSG00000162390	chr1	54542257	54639192	ACOT11	acyl-CoA thioesterase 11 [Source:HGNC Symbol;Acc:HGNC:18156]	GO:0005515(protein binding);GO:0005737(cytoplasm);GO:0005739(mitochondrion);GO:0005759(mitochondrial matrix);GO:0005829(cytosol);GO:0006629(lipid metabolic process);GO:0006631(fatty acid metabolic process);GO:0006637(acyl-CoA metabolic process);GO:0008289(lipid binding);GO:0009266(response to temperature stimulus);GO:0009409(response to cold);GO:0016290(palmitoyl-CoA hydrolase activity);GO:001678…	NA
chr1	54653330	54653570	241	+	2.49313	1.77828e-08	2.45471e-07	exonic	ENST00000339553	protein_coding	ENSG00000184313	chr1	54641754	54710266	MROH7	maestro heat like repeat family member 7 [Source:HGNC Symbol;Acc:HGNC:24802]	GO:0005615(extracellular space);GO:0005737(cytoplasm);GO:0016020(membrane);GO:0016021(integral component of membrane)	NA
chr1	54653719	54653900	182	+	1.02148	0.00588844	0.042658	exonic	ENST00000339553	protein_coding	ENSG00000184313	chr1	54641754	54710266	MROH7	maestro heat like repeat family member 7 [Source:HGNC Symbol;Acc:HGNC:24802]	GO:0005615(extracellular space);GO:0005737(cytoplasm);GO:0016020(membrane);GO:0016021(integral component of membrane)	NA
chr1	54653337	54653607	271	+	2.21412	3.89045e-08	5.24807e-07	exonic	ENST00000339553	protein_coding	ENSG00000184313	chr1	54641754	54710266	MROH7	maestro heat like repeat family member 7 [Source:HGNC Symbol;Acc:HGNC:24802]	GO:0005615(extracellular space);GO:0005737(cytoplasm);GO:0016020(membrane);GO:0016021(integral component of membrane)	NA
chr1	54653696	54653876	181	+	0.948601	0.0074131	0.0524807	exonic	ENST00000339553	protein_coding	ENSG00000184313	chr1	54641754	54710266	MROH7	maestro heat like repeat family member 7 [Source:HGNC Symbol;Acc:HGNC:24802]	GO:0005615(extracellular space);GO:0005737(cytoplasm);GO:0016020(membrane);GO:0016021(integral component of membrane)	NA
chr1	54741619	54742308	690	+	4.05311	1e-185	1e-182	3'UTR	ENST00000371281	protein_coding	ENSG00000243725	chr1	54715861	54742657	TTC4	tetratricopeptide repeat domain 4 [Source:HGNC Symbol;Acc:HGNC:12394]	GO:0002376(immune system process);GO:0005515(protein binding);GO:0005634(nucleus);GO:0005654(nucleoplasm);GO:0005737(cytoplasm);GO:0045087(innate immune response);GO:0051607(defense response to virus);GO:0051879(Hsp90 protein binding)	NA
chr1	54741613	54742359	747	+	4.01792	1e-181	1e-179	3'UTR	ENST00000371281	protein_coding	ENSG00000243725	chr1	54715861	54742657	TTC4	tetratricopeptide repeat domain 4 [Source:HGNC Symbol;Acc:HGNC:12394]	GO:0002376(immune system process);GO:0005515(protein binding);GO:0005634(nucleus);GO:0005654(nucleoplasm);GO:0005737(cytoplasm);GO:0045087(innate immune response);GO:0051607(defense response to virus);GO:0051879(Hsp90 protein binding)	NA
chr1	58899344	58899674	331	+	4.63807	6.91831e-08	9.12011e-07	ncRNA_exonic	ENST00000419531	lncRNA	ENSG00000234807	chr1	58784384	58901109	LINC01135	long intergenic non-protein coding RNA 1135 [Source:HGNC Symbol;Acc:HGNC:49450]	NA	NA
chr1	59762517	59762668	152	+	2.64155	0.000218776	0.00204174	3'UTR	ENST00000634399	nonsense_mediated_decay	ENSG00000172456	chr1	59296638	59810647	FGGY	FGGY carbohydrate kinase domain containing [Source:HGNC Symbol;Acc:HGNC:25610]	GO:0005575(cellular_component);GO:0005975(carbohydrate metabolic process);GO:0016301(kinase activity);GO:0016310(phosphorylation);GO:0016740(transferase activity);GO:0016773(phosphotransferase activity, alcohol group as acceptor);GO:0019150(D-ribulokinase activity);GO:0019321(pentose metabolic process);GO:0046835(carbohydrate phosphorylation);GO:0070050(neuron cellular homeostasis)	NA
chr1	61088186	61088637	452	+	3.51096	1e-303	1e-300	3'UTR	ENST00000664495	nonsense_mediated_decay	ENSG00000162599	chr1	60865259	61462788	NFIA	nuclear factor I A [Source:HGNC Symbol;Acc:HGNC:7784]	GO:0000785(chromatin);GO:0000978(RNA polymerase II cis-regulatory region sequence-specific DNA binding);GO:0000981(DNA-binding transcription factor activity, RNA polymerase II-specific);GO:0001228(DNA-binding transcription activator activity, RNA polymerase II-specific);GO:0003677(DNA binding);GO:0003682(chromatin binding);GO:0003700(DNA-binding transcription factor activity);GO:0005515(protein b…	NA
chr1	61113685	61113776	92	+	1.07724	0.00102329	0.00870964	intronic	ENST00000371184	protein_coding	ENSG00000162599	chr1	60865259	61462788	NFIA	nuclear factor I A [Source:HGNC Symbol;Acc:HGNC:7784]	GO:0000785(chromatin);GO:0000978(RNA polymerase II cis-regulatory region sequence-specific DNA binding);GO:0000981(DNA-binding transcription factor activity, RNA polymerase II-specific);GO:0001228(DNA-binding transcription activator activity, RNA polymerase II-specific);GO:0003677(DNA binding);GO:0003682(chromatin binding);GO:0003700(DNA-binding transcription factor activity);GO:0005515(protein b…	NA
chr1	61455377	61455708	332	+	1.29866	6.30957e-11	9.12011e-10	3'UTR	ENST00000357977	protein_coding	ENSG00000162599	chr1	60865259	61462788	NFIA	nuclear factor I A [Source:HGNC Symbol;Acc:HGNC:7784]	GO:0000785(chromatin);GO:0000978(RNA polymerase II cis-regulatory region sequence-specific DNA binding);GO:0000981(DNA-binding transcription factor activity, RNA polymerase II-specific);GO:0001228(DNA-binding transcription activator activity, RNA polymerase II-specific);GO:0003677(DNA binding);GO:0003682(chromatin binding);GO:0003700(DNA-binding transcription factor activity);GO:0005515(protein b…	NA
chr1	61461107	61461168	62	+	0.722466	0.0011749	0.00977237	3'UTR	ENST00000403491	protein_coding	ENSG00000162599	chr1	60865259	61462788	NFIA	nuclear factor I A [Source:HGNC Symbol;Acc:HGNC:7784]	GO:0000785(chromatin);GO:0000978(RNA polymerase II cis-regulatory region sequence-specific DNA binding);GO:0000981(DNA-binding transcription factor activity, RNA polymerase II-specific);GO:0001228(DNA-binding transcription activator activity, RNA polymerase II-specific);GO:0003677(DNA binding);GO:0003682(chromatin binding);GO:0003700(DNA-binding transcription factor activity);GO:0005515(protein b…	NA
chr1	62161354	62161505	152	+	2.40871	0.00120226	0.01	3'UTR	ENST00000371158	protein_coding	ENSG00000132849	chr1	61742477	62178675	PATJ	PATJ crumbs cell polarity complex component [Source:HGNC Symbol;Acc:HGNC:28881]	GO:0005515(protein binding);GO:0005737(cytoplasm);GO:0005829(cytosol);GO:0005886(plasma membrane);GO:0005923(bicellular tight junction);GO:0016020(membrane);GO:0016324(apical plasma membrane);GO:0030054(cell junction);GO:0034451(centriolar satellite);GO:0035089(establishment of apical/basal cell polarity);GO:0035556(intracellular signal transduction);GO:0043296(apical junction complex);GO:0045197…	04390(Hippo signaling pathway);04530(Tight junction);05165(Human papillomavirus infection)
chr1	62439810	62439961	152	+	1.58976	2.51189e-14	3.98107e-13	start_codon	ENST00000339950	protein_coding	ENSG00000162607	chr1	62436297	62451804	USP1	ubiquitin specific peptidase 1 [Source:HGNC Symbol;Acc:HGNC:12607]	GO:0001501(skeletal system development);GO:0004197(cysteine-type endopeptidase activity);GO:0004843(cysteine-type deubiquitinase activity);GO:0005515(protein binding);GO:0005634(nucleus);GO:0005654(nucleoplasm);GO:0005829(cytosol);GO:0006281(DNA repair);GO:0006282(regulation of DNA repair);GO:0006508(proteolysis);GO:0006511(ubiquitin-dependent protein catabolic process);GO:0006974(cellular respon…	03460(Fanconi anemia pathway)
chr1	62444811	62447353	2543	+	2.59694	1e-37	3.16228e-36	exonic	ENST00000339950	protein_coding	ENSG00000162607	chr1	62436297	62451804	USP1	ubiquitin specific peptidase 1 [Source:HGNC Symbol;Acc:HGNC:12607]	GO:0001501(skeletal system development);GO:0004197(cysteine-type endopeptidase activity);GO:0004843(cysteine-type deubiquitinase activity);GO:0005515(protein binding);GO:0005634(nucleus);GO:0005654(nucleoplasm);GO:0005829(cytosol);GO:0006281(DNA repair);GO:0006282(regulation of DNA repair);GO:0006508(proteolysis);GO:0006511(ubiquitin-dependent protein catabolic process);GO:0006974(cellular respon…	03460(Fanconi anemia pathway)
chr1	62450364	62450785	422	+	2.37573	1e-117	1e-115	exonic	ENST00000339950	protein_coding	ENSG00000162607	chr1	62436297	62451804	USP1	ubiquitin specific peptidase 1 [Source:HGNC Symbol;Acc:HGNC:12607]	GO:0001501(skeletal system development);GO:0004197(cysteine-type endopeptidase activity);GO:0004843(cysteine-type deubiquitinase activity);GO:0005515(protein binding);GO:0005634(nucleus);GO:0005654(nucleoplasm);GO:0005829(cytosol);GO:0006281(DNA repair);GO:0006282(regulation of DNA repair);GO:0006508(proteolysis);GO:0006511(ubiquitin-dependent protein catabolic process);GO:0006974(cellular respon…	03460(Fanconi anemia pathway)
chr1	62805246	62819062	13817	+	2.22651	3.16228e-47	1.25893e-45	exonic	ENST00000317868	protein_coding	ENSG00000125703	chr1	62784132	62865516	ATG4C	autophagy related 4C cysteine peptidase [Source:HGNC Symbol;Acc:HGNC:16040]	GO:0004197(cysteine-type endopeptidase activity);GO:0005515(protein binding);GO:0005575(cellular_component);GO:0005737(cytoplasm);GO:0006508(proteolysis);GO:0006914(autophagy);GO:0008233(peptidase activity);GO:0008234(cysteine-type peptidase activity);GO:0015031(protein transport);GO:0016787(hydrolase activity);GO:0051697(protein delipidation)	04136(Autophagy - other);04140(Autophagy - animal)
chr1	63370892	63371103	212	+	1.32193	1.90546e-10	2.95121e-09	start_codon	ENST00000263440	protein_coding	ENSG00000088035	chr1	63367575	63438553	ALG6	ALG6 alpha-1,3-glucosyltransferase [Source:HGNC Symbol;Acc:HGNC:23157]	GO:0004583(dolichyl-phosphate-glucose-glycolipid alpha-glucosyltransferase activity);GO:0005783(endoplasmic reticulum);GO:0005789(endoplasmic reticulum membrane);GO:0006486(protein glycosylation);GO:0006487(protein N-linked glycosylation);GO:0006488(dolichol-linked oligosaccharide biosynthetic process);GO:0006490(oligosaccharide-lipid intermediate biosynthetic process);GO:0016020(membrane);GO:001…	00510(N-Glycan biosynthesis);01100(Metabolic pathways)
chr1	63659645	63659825	181	+	1.59932	5.01187e-11	8.70964e-10	3'UTR	ENST00000650546	protein_coding	ENSG00000079739	chr1	63593411	63660245	PGM1	phosphoglucomutase 1 [Source:HGNC Symbol;Acc:HGNC:8905]	GO:0000287(magnesium ion binding);GO:0004614(phosphoglucomutase activity);GO:0005515(protein binding);GO:0005576(extracellular region);GO:0005737(cytoplasm);GO:0005829(cytosol);GO:0005975(carbohydrate metabolic process);GO:0006006(glucose metabolic process);GO:0006094(gluconeogenesis);GO:0006096(glycolytic process);GO:0016853(isomerase activity);GO:0016868(intramolecular transferase activity, pho…	00010(Glycolysis / Gluconeogenesis);00030(Pentose phosphate pathway);00052(Galactose metabolism);00230(Purine metabolism);00500(Starch and sucrose metabolism);00520(Amino sugar and nucleotide sugar metabolism);01100(Metabolic pathways)
chr1	63774106	63774167	62	+	3.47249	0.00165959	0.0134896	5'UTR	ENST00000371079	protein_coding	ENSG00000185483	chr1	63774017	64181498	ROR1	receptor tyrosine kinase like orphan receptor 1 [Source:HGNC Symbol;Acc:HGNC:10256]	GO:0000166(nucleotide binding);GO:0001725(stress fiber);GO:0004672(protein kinase activity);GO:0004714(transmembrane receptor protein tyrosine kinase activity);GO:0005515(protein binding);GO:0005524(ATP binding);GO:0005737(cytoplasm);GO:0005886(plasma membrane);GO:0005887(integral component of plasma membrane);GO:0006468(protein phosphorylation);GO:0007169(transmembrane receptor protein tyrosine …	04310(Wnt signaling pathway)
chr1	64142779	64142840	62	+	2.46989	0.00676083	0.047863	3'UTR	ENST00000371080	protein_coding	ENSG00000185483	chr1	63774017	64181498	ROR1	receptor tyrosine kinase like orphan receptor 1 [Source:HGNC Symbol;Acc:HGNC:10256]	GO:0000166(nucleotide binding);GO:0001725(stress fiber);GO:0004672(protein kinase activity);GO:0004714(transmembrane receptor protein tyrosine kinase activity);GO:0005515(protein binding);GO:0005524(ATP binding);GO:0005737(cytoplasm);GO:0005886(plasma membrane);GO:0005887(integral component of plasma membrane);GO:0006468(protein phosphorylation);GO:0007169(transmembrane receptor protein tyrosine …	04310(Wnt signaling pathway)
chr1	64159154	64177930	18777	+	2.82782	5.01187e-12	7.94328e-11	exonic	ENST00000371079	protein_coding	ENSG00000185483	chr1	63774017	64181498	ROR1	receptor tyrosine kinase like orphan receptor 1 [Source:HGNC Symbol;Acc:HGNC:10256]	GO:0000166(nucleotide binding);GO:0001725(stress fiber);GO:0004672(protein kinase activity);GO:0004714(transmembrane receptor protein tyrosine kinase activity);GO:0005515(protein binding);GO:0005524(ATP binding);GO:0005737(cytoplasm);GO:0005886(plasma membrane);GO:0005887(integral component of plasma membrane);GO:0006468(protein phosphorylation);GO:0007169(transmembrane receptor protein tyrosine …	04310(Wnt signaling pathway)
chr1	64178678	64178889	212	+	2.54102	5.37032e-06	6.0256e-05	stop_codon	ENST00000371079	protein_coding	ENSG00000185483	chr1	63774017	64181498	ROR1	receptor tyrosine kinase like orphan receptor 1 [Source:HGNC Symbol;Acc:HGNC:10256]	GO:0000166(nucleotide binding);GO:0001725(stress fiber);GO:0004672(protein kinase activity);GO:0004714(transmembrane receptor protein tyrosine kinase activity);GO:0005515(protein binding);GO:0005524(ATP binding);GO:0005737(cytoplasm);GO:0005886(plasma membrane);GO:0005887(integral component of plasma membrane);GO:0006468(protein phosphorylation);GO:0007169(transmembrane receptor protein tyrosine …	04310(Wnt signaling pathway)
chr1	64179098	64179279	182	+	1.90689	1.51356e-06	1.8197e-05	3'UTR	ENST00000371079	protein_coding	ENSG00000185483	chr1	63774017	64181498	ROR1	receptor tyrosine kinase like orphan receptor 1 [Source:HGNC Symbol;Acc:HGNC:10256]	GO:0000166(nucleotide binding);GO:0001725(stress fiber);GO:0004672(protein kinase activity);GO:0004714(transmembrane receptor protein tyrosine kinase activity);GO:0005515(protein binding);GO:0005524(ATP binding);GO:0005737(cytoplasm);GO:0005886(plasma membrane);GO:0005887(integral component of plasma membrane);GO:0006468(protein phosphorylation);GO:0007169(transmembrane receptor protein tyrosine …	04310(Wnt signaling pathway)
chr1	64691474	64692281	808	+	3.87774	1.99526e-48	7.94328e-47	stop_codon	ENST00000290039	protein_coding	ENSG00000158966	chr1	64470129	64693058	CACHD1	cache domain containing 1 [Source:HGNC Symbol;Acc:HGNC:29314]	GO:0005245(voltage-gated calcium channel activity);GO:0005891(voltage-gated calcium channel complex);GO:0006811(ion transport);GO:0006816(calcium ion transport);GO:0016020(membrane);GO:0016021(integral component of membrane);GO:0070588(calcium ion transmembrane transport)	NA
chr1	64777688	64777989	302	+	2.46989	1.25893e-25	3.16228e-24	exonic	ENST00000294428	protein_coding	ENSG00000162437	chr1	64745075	64833232	RAVER2	ribonucleoprotein, PTB binding 2 [Source:HGNC Symbol;Acc:HGNC:25577]	GO:0000381(regulation of alternative mRNA splicing, via spliceosome);GO:0003676(nucleic acid binding);GO:0003723(RNA binding);GO:0003729(mRNA binding);GO:0005634(nucleus);GO:0005737(cytoplasm)	NA
chr1	65224813	65226155	1343	+	1.57046	0.000549541	0.0047863	exonic	ENST00000327299	protein_coding	ENSG00000162433	chr1	65147549	65232145	AK4	adenylate kinase 4 [Source:HGNC Symbol;Acc:HGNC:363]	GO:0000166(nucleotide binding);GO:0002082(regulation of oxidative phosphorylation);GO:0004017(adenylate kinase activity);GO:0004550(nucleoside diphosphate kinase activity);GO:0005515(protein binding);GO:0005524(ATP binding);GO:0005525(GTP binding);GO:0005737(cytoplasm);GO:0005739(mitochondrion);GO:0005759(mitochondrial matrix);GO:0006139(nucleobase-containing compound metabolic process);GO:000616…	00230(Purine metabolism);00730(Thiamine metabolism);01100(Metabolic pathways);01240(Biosynthesis of cofactors)
chr1	65420676	65421354	679	+	1.30451	0.00549541	0.0398107	5'UTR	ENST00000349533	protein_coding	ENSG00000116678	chr1	65420652	65641559	LEPR	leptin receptor [Source:HGNC Symbol;Acc:HGNC:6554]	GO:0001525(angiogenesis);GO:0001934(positive regulation of protein phosphorylation);GO:0004888(transmembrane signaling receptor activity);GO:0004896(cytokine receptor activity);GO:0005515(protein binding);GO:0005576(extracellular region);GO:0005886(plasma membrane);GO:0005977(glycogen metabolic process);GO:0006094(gluconeogenesis);GO:0006112(energy reserve metabolic process);GO:0006909(phagocytos…	04060(Cytokine-cytokine receptor interaction);04080(Neuroactive ligand-receptor interaction);04152(AMPK signaling pathway);04630(JAK-STAT signaling pathway);04920(Adipocytokine signaling pathway);04932(Non-alcoholic fatty liver disease)
chr1	65636908	65636969	62	+	3.64386	0.000645654	0.00562341	exonic	ENST00000349533	protein_coding	ENSG00000116678	chr1	65420652	65641559	LEPR	leptin receptor [Source:HGNC Symbol;Acc:HGNC:6554]	GO:0001525(angiogenesis);GO:0001934(positive regulation of protein phosphorylation);GO:0004888(transmembrane signaling receptor activity);GO:0004896(cytokine receptor activity);GO:0005515(protein binding);GO:0005576(extracellular region);GO:0005886(plasma membrane);GO:0005977(glycogen metabolic process);GO:0006094(gluconeogenesis);GO:0006112(energy reserve metabolic process);GO:0006909(phagocytos…	04060(Cytokine-cytokine receptor interaction);04080(Neuroactive ligand-receptor interaction);04152(AMPK signaling pathway);04630(JAK-STAT signaling pathway);04920(Adipocytokine signaling pathway);04932(Non-alcoholic fatty liver disease)
chr1	65992798	65993008	211	+	3.59694	2.75423e-07	3.46737e-06	start_codon	ENST00000423207	protein_coding	ENSG00000184588	chr1	65792514	66374579	PDE4B	phosphodiesterase 4B [Source:HGNC Symbol;Acc:HGNC:8781]	GO:0000930(gamma-tubulin complex);GO:0001780(neutrophil homeostasis);GO:0004114(3',5'-cyclic-nucleotide phosphodiesterase activity);GO:0004115(3',5'-cyclic-AMP phosphodiesterase activity);GO:0005634(nucleus);GO:0005813(centrosome);GO:0005829(cytosol);GO:0005891(voltage-gated calcium channel complex);GO:0006198(cAMP catabolic process);GO:0007165(signal transduction);GO:0008021(synaptic vesicle);GO…	00230(Purine metabolism);01100(Metabolic pathways);04024(cAMP signaling pathway);04928(Parathyroid hormone synthesis, secretion and action);05032(Morphine addiction)
chr1	66332251	66332551	301	+	1.47508	1.58489e-15	3.16228e-14	exonic	ENST00000329654	protein_coding	ENSG00000184588	chr1	65792514	66374579	PDE4B	phosphodiesterase 4B [Source:HGNC Symbol;Acc:HGNC:8781]	GO:0000930(gamma-tubulin complex);GO:0001780(neutrophil homeostasis);GO:0004114(3',5'-cyclic-nucleotide phosphodiesterase activity);GO:0004115(3',5'-cyclic-AMP phosphodiesterase activity);GO:0005634(nucleus);GO:0005813(centrosome);GO:0005829(cytosol);GO:0005891(voltage-gated calcium channel complex);GO:0006198(cAMP catabolic process);GO:0007165(signal transduction);GO:0008021(synaptic vesicle);GO…	00230(Purine metabolism);01100(Metabolic pathways);04024(cAMP signaling pathway);04928(Parathyroid hormone synthesis, secretion and action);05032(Morphine addiction)
chr1	66368838	66373111	4274	+	4.80735	0	0	stop_codon	ENST00000329654	protein_coding	ENSG00000184588	chr1	65792514	66374579	PDE4B	phosphodiesterase 4B [Source:HGNC Symbol;Acc:HGNC:8781]	GO:0000930(gamma-tubulin complex);GO:0001780(neutrophil homeostasis);GO:0004114(3',5'-cyclic-nucleotide phosphodiesterase activity);GO:0004115(3',5'-cyclic-AMP phosphodiesterase activity);GO:0005634(nucleus);GO:0005813(centrosome);GO:0005829(cytosol);GO:0005891(voltage-gated calcium channel complex);GO:0006198(cAMP catabolic process);GO:0007165(signal transduction);GO:0008021(synaptic vesicle);GO…	00230(Purine metabolism);01100(Metabolic pathways);04024(cAMP signaling pathway);04928(Parathyroid hormone synthesis, secretion and action);05032(Morphine addiction)
chr1	66984572	66984873	302	+	2.88753	1e-110	1e-108	exonic	ENST00000355356	protein_coding	ENSG00000198160	chr1	66924895	66988619	MIER1	MIER1 transcriptional regulator [Source:HGNC Symbol;Acc:HGNC:29657]	GO:0000122(negative regulation of transcription by RNA polymerase II);GO:0003714(transcription corepressor activity);GO:0004407(histone deacetylase activity);GO:0005515(protein binding);GO:0005634(nucleus);GO:0005654(nucleoplasm);GO:0005737(cytoplasm);GO:0006338(chromatin remodeling);GO:0006355(regulation of DNA-templated transcription);GO:0016575(histone deacetylation);GO:0017053(transcription r…	NA
chr1	67169435	67169705	271	+	3.64386	7.58578e-07	9.33254e-06	exonic	ENST00000347310	protein_coding	ENSG00000162594	chr1	67138907	67259979	IL23R	interleukin 23 receptor [Source:HGNC Symbol;Acc:HGNC:19100]	GO:0001916(positive regulation of T cell mediated cytotoxicity);GO:0002230(positive regulation of defense response to virus by host);GO:0002376(immune system process);GO:0002827(positive regulation of T-helper 1 type immune response);GO:0004896(cytokine receptor activity);GO:0005143(interleukin-12 receptor binding);GO:0005515(protein binding);GO:0005886(plasma membrane);GO:0006954(inflammatory re…	04060(Cytokine-cytokine receptor interaction);04630(JAK-STAT signaling pathway);04659(Th17 cell differentiation);05200(Pathways in cancer);05321(Inflammatory bowel disease)
chr1	67258696	67258906	211	+	3.05485	9.33254e-08	1.20226e-06	3'UTR	ENST00000473881	nonsense_mediated_decay	ENSG00000162594	chr1	67138907	67259979	IL23R	interleukin 23 receptor [Source:HGNC Symbol;Acc:HGNC:19100]	GO:0001916(positive regulation of T cell mediated cytotoxicity);GO:0002230(positive regulation of defense response to virus by host);GO:0002376(immune system process);GO:0002827(positive regulation of T-helper 1 type immune response);GO:0004896(cytokine receptor activity);GO:0005143(interleukin-12 receptor binding);GO:0005515(protein binding);GO:0005886(plasma membrane);GO:0006954(inflammatory re…	04060(Cytokine-cytokine receptor interaction);04630(JAK-STAT signaling pathway);04659(Th17 cell differentiation);05200(Pathways in cancer);05321(Inflammatory bowel disease)
chr1	67259084	67259264	181	+	2.55827	4.46684e-07	5.62341e-06	3'UTR	ENST00000473881	nonsense_mediated_decay	ENSG00000162594	chr1	67138907	67259979	IL23R	interleukin 23 receptor [Source:HGNC Symbol;Acc:HGNC:19100]	GO:0001916(positive regulation of T cell mediated cytotoxicity);GO:0002230(positive regulation of defense response to virus by host);GO:0002376(immune system process);GO:0002827(positive regulation of T-helper 1 type immune response);GO:0004896(cytokine receptor activity);GO:0005143(interleukin-12 receptor binding);GO:0005515(protein binding);GO:0005886(plasma membrane);GO:0006954(inflammatory re…	04060(Cytokine-cytokine receptor interaction);04630(JAK-STAT signaling pathway);04659(Th17 cell differentiation);05200(Pathways in cancer);05321(Inflammatory bowel disease)
chr1	67307663	67307724	62	+	3.64386	0.000645654	0.00562341	5'UTR	ENST00000262345	protein_coding	ENSG00000081985	chr1	67307364	67398724	IL12RB2	interleukin 12 receptor subunit beta 2 [Source:HGNC Symbol;Acc:HGNC:5972]	GO:0004896(cytokine receptor activity);GO:0005515(protein binding);GO:0005886(plasma membrane);GO:0005887(integral component of plasma membrane);GO:0007166(cell surface receptor signaling pathway);GO:0008284(positive regulation of cell population proliferation);GO:0009897(external side of plasma membrane);GO:0016020(membrane);GO:0016021(integral component of membrane);GO:0018108(peptidyl-tyrosine…	04060(Cytokine-cytokine receptor interaction);04630(JAK-STAT signaling pathway);04658(Th1 and Th2 cell differentiation);05200(Pathways in cancer);05321(Inflammatory bowel disease)
chr1	67395635	67396026	392	+	2.37851	1.58489e-18	3.98107e-17	3'UTR	ENST00000371000	protein_coding	ENSG00000081985	chr1	67307364	67398724	IL12RB2	interleukin 12 receptor subunit beta 2 [Source:HGNC Symbol;Acc:HGNC:5972]	GO:0004896(cytokine receptor activity);GO:0005515(protein binding);GO:0005886(plasma membrane);GO:0005887(integral component of plasma membrane);GO:0007166(cell surface receptor signaling pathway);GO:0008284(positive regulation of cell population proliferation);GO:0009897(external side of plasma membrane);GO:0016020(membrane);GO:0016021(integral component of membrane);GO:0018108(peptidyl-tyrosine…	04060(Cytokine-cytokine receptor interaction);04630(JAK-STAT signaling pathway);04658(Th1 and Th2 cell differentiation);05200(Pathways in cancer);05321(Inflammatory bowel disease)
chr1	67396325	67396386	62	+	1.5509	0.00131826	0.0109648	3'UTR	ENST00000262345	protein_coding	ENSG00000081985	chr1	67307364	67398724	IL12RB2	interleukin 12 receptor subunit beta 2 [Source:HGNC Symbol;Acc:HGNC:5972]	GO:0004896(cytokine receptor activity);GO:0005515(protein binding);GO:0005886(plasma membrane);GO:0005887(integral component of plasma membrane);GO:0007166(cell surface receptor signaling pathway);GO:0008284(positive regulation of cell population proliferation);GO:0009897(external side of plasma membrane);GO:0016020(membrane);GO:0016021(integral component of membrane);GO:0018108(peptidyl-tyrosine…	04060(Cytokine-cytokine receptor interaction);04630(JAK-STAT signaling pathway);04658(Th1 and Th2 cell differentiation);05200(Pathways in cancer);05321(Inflammatory bowel disease)
chr1	67685200	67685349	150	+	3.41954	7.94328e-06	8.91251e-05	5'UTR	ENST00000370985	protein_coding	ENSG00000116717	chr1	67685201	67688334	GADD45A	growth arrest and DNA damage inducible alpha [Source:HGNC Symbol;Acc:HGNC:4095]	GO:0000079(regulation of cyclin-dependent protein serine/threonine kinase activity);GO:0000122(negative regulation of transcription by RNA polymerase II);GO:0005515(protein binding);GO:0005634(nucleus);GO:0005654(nucleoplasm);GO:0005737(cytoplasm);GO:0006281(DNA repair);GO:0006469(negative regulation of protein kinase activity);GO:0006915(apoptotic process);GO:0006974(cellular response to DNA dam…	04010(MAPK signaling pathway);04064(NF-kappa B signaling pathway);04068(FoxO signaling pathway);04110(Cell cycle);04115(p53 signaling pathway);04210(Apoptosis);04218(Cellular senescence);05169(Epstein-Barr virus infection);05200(Pathways in cancer);05202(Transcriptional misregulation in cancer);05210(Colorectal cancer);05212(Pancreatic cancer);05213(Endometrial cancer);05214(Glioma);05216(Thyroid…
chr1	67687682	67688038	357	+	2.34483	3.16228e-60	1.58489e-58	stop_codon	ENST00000370985	protein_coding	ENSG00000116717	chr1	67685201	67688334	GADD45A	growth arrest and DNA damage inducible alpha [Source:HGNC Symbol;Acc:HGNC:4095]	GO:0000079(regulation of cyclin-dependent protein serine/threonine kinase activity);GO:0000122(negative regulation of transcription by RNA polymerase II);GO:0005515(protein binding);GO:0005634(nucleus);GO:0005654(nucleoplasm);GO:0005737(cytoplasm);GO:0006281(DNA repair);GO:0006469(negative regulation of protein kinase activity);GO:0006915(apoptotic process);GO:0006974(cellular response to DNA dam…	04010(MAPK signaling pathway);04064(NF-kappa B signaling pathway);04068(FoxO signaling pathway);04110(Cell cycle);04115(p53 signaling pathway);04210(Apoptosis);04218(Cellular senescence);05169(Epstein-Barr virus infection);05200(Pathways in cancer);05202(Transcriptional misregulation in cancer);05210(Colorectal cancer);05212(Pancreatic cancer);05213(Endometrial cancer);05214(Glioma);05216(Thyroid…
chr1	70250343	70250837	495	+	2.63459	1e-128	1e-126	3'UTR	ENST00000687381	nonsense_mediated_decay	ENSG00000116754	chr1	70205682	70253052	SRSF11	serine and arginine rich splicing factor 11 [Source:HGNC Symbol;Acc:HGNC:10782]	GO:0003676(nucleic acid binding);GO:0003723(RNA binding);GO:0005515(protein binding);GO:0005634(nucleus);GO:0005654(nucleoplasm);GO:0006397(mRNA processing);GO:0008380(RNA splicing);GO:0016607(nuclear speck);GO:0042802(identical protein binding)	NA
chr1	71237254	71237315	62	+	1.1177	0.0354813	0.206063	ncRNA_exonic	ENST00000455406	lncRNA	ENSG00000229956	chr1	71081324	71489976	ZRANB2-DT	ZRANB2 divergent transcript [Source:HGNC Symbol;Acc:HGNC:43595]	NA	NA
chr1	74204816	74205116	301	+	2.11437	6.60693e-08	8.70964e-07	exonic	ENST00000370898	protein_coding	ENSG00000254685	chr1	74198238	74234086	FPGT	fucose-1-phosphate guanylyltransferase [Source:HGNC Symbol;Acc:HGNC:3825]	GO:0000166(nucleotide binding);GO:0003824(catalytic activity);GO:0005525(GTP binding);GO:0005737(cytoplasm);GO:0005829(cytosol);GO:0006004(fucose metabolic process);GO:0016740(transferase activity);GO:0016772(transferase activity, transferring phosphorus-containing groups);GO:0016779(nucleotidyltransferase activity);GO:0042354(L-fucose metabolic process);GO:0047341(fucose-1-phosphate guanylyltran…	00051(Fructose and mannose metabolism);00520(Amino sugar and nucleotide sugar metabolism);01100(Metabolic pathways)
chr1	74205503	74205594	92	+	0.941106	2.34423e-06	2.75423e-05	3'UTR	ENST00000370894	protein_coding	ENSG00000254685	chr1	74198238	74234086	FPGT	fucose-1-phosphate guanylyltransferase [Source:HGNC Symbol;Acc:HGNC:3825]	GO:0000166(nucleotide binding);GO:0003824(catalytic activity);GO:0005525(GTP binding);GO:0005737(cytoplasm);GO:0005829(cytosol);GO:0006004(fucose metabolic process);GO:0016740(transferase activity);GO:0016772(transferase activity, transferring phosphorus-containing groups);GO:0016779(nucleotidyltransferase activity);GO:0042354(L-fucose metabolic process);GO:0047341(fucose-1-phosphate guanylyltran…	00051(Fructose and mannose metabolism);00520(Amino sugar and nucleotide sugar metabolism);01100(Metabolic pathways)
chr1	75130646	75134511	3866	+	2.94673	6.30957e-13	1e-11	5'UTR	ENST00000356261	protein_coding	ENSG00000162624	chr1	75128434	75161533	LHX8	LIM homeobox 8 [Source:HGNC Symbol;Acc:HGNC:28838]	GO:0000785(chromatin);GO:0000977(RNA polymerase II transcription regulatory region sequence-specific DNA binding);GO:0000981(DNA-binding transcription factor activity, RNA polymerase II-specific);GO:0001674(female germ cell nucleus);GO:0003677(DNA binding);GO:0005515(protein binding);GO:0005634(nucleus);GO:0006355(regulation of DNA-templated transcription);GO:0006357(regulation of transcription b…	NA
chr1	75724759	75726858	2100	+	0.895303	0.01	0.0691831	5'UTR	ENST00000681790	protein_coding	ENSG00000117054	chr1	75724431	75787575	ACADM	acyl-CoA dehydrogenase medium chain [Source:HGNC Symbol;Acc:HGNC:89]	GO:0001889(liver development);GO:0003995(acyl-CoA dehydrogenase activity);GO:0005634(nucleus);GO:0005739(mitochondrion);GO:0005759(mitochondrial matrix);GO:0005978(glycogen biosynthetic process);GO:0006082(organic acid metabolic process);GO:0006111(regulation of gluconeogenesis);GO:0006629(lipid metabolic process);GO:0006631(fatty acid metabolic process);GO:0006635(fatty acid beta-oxidation);GO:0…	00071(Fatty acid degradation);00280(Valine, leucine and isoleucine degradation);01100(Metabolic pathways);01212(Fatty acid metabolism);03320(PPAR signaling pathway)
chr1	75734139	75734320	182	+	4.05311	2.04174e-06	2.39883e-05	intronic	ENST00000370834	protein_coding	ENSG00000117054	chr1	75724431	75787575	ACADM	acyl-CoA dehydrogenase medium chain [Source:HGNC Symbol;Acc:HGNC:89]	GO:0001889(liver development);GO:0003995(acyl-CoA dehydrogenase activity);GO:0005634(nucleus);GO:0005739(mitochondrion);GO:0005759(mitochondrial matrix);GO:0005978(glycogen biosynthetic process);GO:0006082(organic acid metabolic process);GO:0006111(regulation of gluconeogenesis);GO:0006629(lipid metabolic process);GO:0006631(fatty acid metabolic process);GO:0006635(fatty acid beta-oxidation);GO:0…	00071(Fatty acid degradation);00280(Valine, leucine and isoleucine degradation);01100(Metabolic pathways);01212(Fatty acid metabolism);03320(PPAR signaling pathway)
chr1	75745220	75745341	122	+	1.37851	0.00125893	0.0104713	intronic	ENST00000370834	protein_coding	ENSG00000117054	chr1	75724431	75787575	ACADM	acyl-CoA dehydrogenase medium chain [Source:HGNC Symbol;Acc:HGNC:89]	GO:0001889(liver development);GO:0003995(acyl-CoA dehydrogenase activity);GO:0005634(nucleus);GO:0005739(mitochondrion);GO:0005759(mitochondrial matrix);GO:0005978(glycogen biosynthetic process);GO:0006082(organic acid metabolic process);GO:0006111(regulation of gluconeogenesis);GO:0006629(lipid metabolic process);GO:0006631(fatty acid metabolic process);GO:0006635(fatty acid beta-oxidation);GO:0…	00071(Fatty acid degradation);00280(Valine, leucine and isoleucine degradation);01100(Metabolic pathways);01212(Fatty acid metabolism);03320(PPAR signaling pathway)
chr1	76412207	76412327	121	+	3.27798	2.75423e-07	3.46737e-06	exonic	ENST00000328299	protein_coding	ENSG00000184005	chr1	76074746	76634603	ST6GALNAC3	ST6 N-acetylgalactosaminide alpha-2,6-sialyltransferase 3 [Source:HGNC Symbol;Acc:HGNC:19343]	GO:0000139(Golgi membrane);GO:0001574(ganglioside biosynthetic process);GO:0001665(alpha-N-acetylgalactosaminide alpha-2,6-sialyltransferase activity);GO:0005515(protein binding);GO:0005654(nucleoplasm);GO:0005794(Golgi apparatus);GO:0006486(protein glycosylation);GO:0006629(lipid metabolic process);GO:0006677(glycosylceramide metabolic process);GO:0006687(glycosphingolipid metabolic process);GO:…	00604(Glycosphingolipid biosynthesis - ganglio series);01100(Metabolic pathways)
chr1	76628648	76629546	899	+	4.86295	4.57088e-09	6.60693e-08	stop_codon	ENST00000328299	protein_coding	ENSG00000184005	chr1	76074746	76634603	ST6GALNAC3	ST6 N-acetylgalactosaminide alpha-2,6-sialyltransferase 3 [Source:HGNC Symbol;Acc:HGNC:19343]	GO:0000139(Golgi membrane);GO:0001574(ganglioside biosynthetic process);GO:0001665(alpha-N-acetylgalactosaminide alpha-2,6-sialyltransferase activity);GO:0005515(protein binding);GO:0005654(nucleoplasm);GO:0005794(Golgi apparatus);GO:0006486(protein glycosylation);GO:0006629(lipid metabolic process);GO:0006677(glycosylceramide metabolic process);GO:0006687(glycosphingolipid metabolic process);GO:…	00604(Glycosphingolipid biosynthesis - ganglio series);01100(Metabolic pathways)
chr1	77062987	77063677	691	+	2.94673	5.01187e-15	7.94328e-14	3'UTR	ENST00000318803	nonsense_mediated_decay	ENSG00000117069	chr1	76867480	77067546	ST6GALNAC5	ST6 N-acetylgalactosaminide alpha-2,6-sialyltransferase 5 [Source:HGNC Symbol;Acc:HGNC:19342]	GO:0000139(Golgi membrane);GO:0001574(ganglioside biosynthetic process);GO:0001665(alpha-N-acetylgalactosaminide alpha-2,6-sialyltransferase activity);GO:0005794(Golgi apparatus);GO:0006486(protein glycosylation);GO:0006629(lipid metabolic process);GO:0006688(glycosphingolipid biosynthetic process);GO:0008373(sialyltransferase activity);GO:0009311(oligosaccharide metabolic process);GO:0009312(oli…	00604(Glycosphingolipid biosynthesis - ganglio series);01100(Metabolic pathways)
chr1	77875823	77875914	92	+	1.46989	0.00251189	0.0199526	3'UTR	ENST00000370791	protein_coding	ENSG00000180488	chr1	77779624	77879540	MIGA1	mitoguardin 1 [Source:HGNC Symbol;Acc:HGNC:24741]	GO:0005515(protein binding);GO:0005739(mitochondrion);GO:0005741(mitochondrial outer membrane);GO:0005887(integral component of plasma membrane);GO:0008053(mitochondrial fusion);GO:0016020(membrane);GO:0016021(integral component of membrane);GO:0042803(protein homodimerization activity);GO:0046982(protein heterodimerization activity)	NA
chr1	77847317	77847437	121	+	2.18587	1.14815e-05	0.000125893	intronic	ENST00000370791	protein_coding	ENSG00000180488	chr1	77779624	77879540	MIGA1	mitoguardin 1 [Source:HGNC Symbol;Acc:HGNC:24741]	GO:0005515(protein binding);GO:0005739(mitochondrion);GO:0005741(mitochondrial outer membrane);GO:0005887(integral component of plasma membrane);GO:0008053(mitochondrial fusion);GO:0016020(membrane);GO:0016021(integral component of membrane);GO:0042803(protein homodimerization activity);GO:0046982(protein heterodimerization activity)	NA
chr1	77942755	77942876	122	+	1.12433	1.47911e-05	0.000158489	stop_codon	ENST00000330010	protein_coding	ENSG00000162614	chr1	77888513	77943895	NEXN	nexilin F-actin binding protein [Source:HGNC Symbol;Acc:HGNC:29557]	GO:0003779(actin binding);GO:0005515(protein binding);GO:0005737(cytoplasm);GO:0005856(cytoskeleton);GO:0005886(plasma membrane);GO:0005912(adherens junction);GO:0005925(focal adhesion);GO:0007155(cell adhesion);GO:0007156(homophilic cell adhesion via plasma membrane adhesion molecules);GO:0007411(axon guidance);GO:0008307(structural constituent of muscle);GO:0015629(actin cytoskeleton);GO:003001…	NA
chr1	77992847	78005125	12279	+	1.90689	2.51189e-24	6.30957e-23	start_codon	ENST00000370763	protein_coding	ENSG00000162616	chr1	77979175	78017964	DNAJB4	DnaJ heat shock protein family (Hsp40) member B4 [Source:HGNC Symbol;Acc:HGNC:14886]	GO:0001671(ATPase activator activity);GO:0005515(protein binding);GO:0005654(nucleoplasm);GO:0005737(cytoplasm);GO:0005829(cytosol);GO:0005886(plasma membrane);GO:0006457(protein folding);GO:0006986(response to unfolded protein);GO:0009408(response to heat);GO:0016020(membrane);GO:0051082(unfolded protein binding);GO:0051085(chaperone cofactor-dependent protein refolding);GO:0051087(chaperone bin…	NA
chr1	78005273	78013570	8298	+	2.82375	3.16228e-91	2.51189e-89	exonic	ENST00000370763	protein_coding	ENSG00000162616	chr1	77979175	78017964	DNAJB4	DnaJ heat shock protein family (Hsp40) member B4 [Source:HGNC Symbol;Acc:HGNC:14886]	GO:0001671(ATPase activator activity);GO:0005515(protein binding);GO:0005654(nucleoplasm);GO:0005737(cytoplasm);GO:0005829(cytosol);GO:0005886(plasma membrane);GO:0006457(protein folding);GO:0006986(response to unfolded protein);GO:0009408(response to heat);GO:0016020(membrane);GO:0051082(unfolded protein binding);GO:0051085(chaperone cofactor-dependent protein refolding);GO:0051087(chaperone bin…	NA
chr1	78016142	78016412	271	+	1.04264	4.57088e-08	6.0256e-07	stop_codon	ENST00000370763	protein_coding	ENSG00000162616	chr1	77979175	78017964	DNAJB4	DnaJ heat shock protein family (Hsp40) member B4 [Source:HGNC Symbol;Acc:HGNC:14886]	GO:0001671(ATPase activator activity);GO:0005515(protein binding);GO:0005654(nucleoplasm);GO:0005737(cytoplasm);GO:0005829(cytosol);GO:0005886(plasma membrane);GO:0006457(protein folding);GO:0006986(response to unfolded protein);GO:0009408(response to heat);GO:0016020(membrane);GO:0051082(unfolded protein binding);GO:0051085(chaperone cofactor-dependent protein refolding);GO:0051087(chaperone bin…	NA
chr1	78493211	78493391	181	+	1.43829	0.000524807	0.00457088	exonic	ENST00000370756	protein_coding	ENSG00000122420	chr1	78303884	78540701	PTGFR	prostaglandin F receptor [Source:HGNC Symbol;Acc:HGNC:9600]	GO:0004930(G protein-coupled receptor activity);GO:0004958(prostaglandin F receptor activity);GO:0005576(extracellular region);GO:0005737(cytoplasm);GO:0005886(plasma membrane);GO:0005887(integral component of plasma membrane);GO:0006954(inflammatory response);GO:0007165(signal transduction);GO:0007186(G protein-coupled receptor signaling pathway);GO:0007189(adenylate cyclase-activating G protein…	04020(Calcium signaling pathway);04072(Phospholipase D signaling pathway);04080(Neuroactive ligand-receptor interaction)
chr1	78627922	78628313	392	+	1.74416	1e-67	6.30957e-66	exonic	ENST00000370751	protein_coding	ENSG00000137959	chr1	78619902	78646145	IFI44L	interferon induced protein 44 like [Source:HGNC Symbol;Acc:HGNC:17817]	GO:0003674(molecular_function);GO:0005525(GTP binding);GO:0005575(cellular_component);GO:0005737(cytoplasm);GO:0006955(immune response);GO:0051607(defense response to virus)	NA
chr1	78642454	78642635	182	+	1.08406	4.67735e-07	5.7544e-06	3'UTR	ENST00000370751	protein_coding	ENSG00000137959	chr1	78619902	78646145	IFI44L	interferon induced protein 44 like [Source:HGNC Symbol;Acc:HGNC:17817]	GO:0003674(molecular_function);GO:0005525(GTP binding);GO:0005575(cellular_component);GO:0005737(cytoplasm);GO:0006955(immune response);GO:0051607(defense response to virus)	NA
chr1	78649885	78650615	731	+	1.37295	2.51189e-40	1e-38	start_codon	ENST00000370747	protein_coding	ENSG00000137965	chr1	78649796	78664078	IFI44	interferon induced protein 44 [Source:HGNC Symbol;Acc:HGNC:16938]	GO:0005515(protein binding);GO:0005737(cytoplasm);GO:0006955(immune response);GO:0009615(response to virus);GO:0009617(response to bacterium)	NA
chr1	81943015	81943676	662	+	3.54844	1e-84	6.30957e-83	3'UTR	ENST00000674373	nonsense_mediated_decay	ENSG00000117114	chr1	81306147	81993932	ADGRL2	adhesion G protein-coupled receptor L2 [Source:HGNC Symbol;Acc:HGNC:18582]	GO:0004888(transmembrane signaling receptor activity);GO:0004930(G protein-coupled receptor activity);GO:0005887(integral component of plasma membrane);GO:0007165(signal transduction);GO:0007166(cell surface receptor signaling pathway);GO:0007186(G protein-coupled receptor signaling pathway);GO:0007189(adenylate cyclase-activating G protein-coupled receptor signaling pathway);GO:0007420(brain dev…	NA
chr1	81990361	81991592	1232	+	3.71149	1e-158	1e-155	3'UTR	ENST00000370715	protein_coding	ENSG00000117114	chr1	81306147	81993932	ADGRL2	adhesion G protein-coupled receptor L2 [Source:HGNC Symbol;Acc:HGNC:18582]	GO:0004888(transmembrane signaling receptor activity);GO:0004930(G protein-coupled receptor activity);GO:0005887(integral component of plasma membrane);GO:0007165(signal transduction);GO:0007166(cell surface receptor signaling pathway);GO:0007186(G protein-coupled receptor signaling pathway);GO:0007189(adenylate cyclase-activating G protein-coupled receptor signaling pathway);GO:0007420(brain dev…	NA
chr1	84479258	84479318	61	+	1.58496	0.000954993	0.00812831	start_codon	ENST00000370654	protein_coding	ENSG00000117133	chr1	84479259	84498352	RPF1	ribosome production factor 1 homolog [Source:HGNC Symbol;Acc:HGNC:30350]	GO:0000460(maturation of 5.8S rRNA);GO:0000470(maturation of LSU-rRNA);GO:0003723(RNA binding);GO:0005515(protein binding);GO:0005634(nucleus);GO:0005730(nucleolus);GO:0006364(rRNA processing);GO:0019843(rRNA binding);GO:0030687(preribosome, large subunit precursor);GO:0042134(rRNA primary transcript binding);GO:0042254(ribosome biogenesis)	NA
chr1	85583067	85583337	271	+	3.40599	1e-37	3.16228e-36	3'UTR	ENST00000451137	protein_coding	ENSG00000142871	chr1	85580761	85584589	CCN1	cellular communication network factor 1 [Source:HGNC Symbol;Acc:HGNC:2654]	GO:0000166(nucleotide binding);GO:0001649(osteoblast differentiation);GO:0001934(positive regulation of protein phosphorylation);GO:0002041(intussusceptive angiogenesis);GO:0003181(atrioventricular valve morphogenesis);GO:0003278(apoptotic process involved in heart morphogenesis);GO:0003281(ventricular septum development);GO:0005178(integrin binding);GO:0005201(extracellular matrix structural con…	NA
chr1	86455174	86455264	91	+	1.09761	2.51189e-11	4.0738e-10	exonic	ENST00000370565	protein_coding	ENSG00000137975	chr1	86424171	86456553	CLCA2	chloride channel accessory 2 [Source:HGNC Symbol;Acc:HGNC:2016]	GO:0004222(metalloendopeptidase activity);GO:0005229(intracellular calcium activated chloride channel activity);GO:0005254(chloride channel activity);GO:0005576(extracellular region);GO:0005654(nucleoplasm);GO:0005829(cytosol);GO:0005886(plasma membrane);GO:0005887(integral component of plasma membrane);GO:0006508(proteolysis);GO:0006811(ion transport);GO:0006821(chloride transport);GO:0007155(ce…	04924(Renin secretion);04972(Pancreatic secretion)
chr1	86579560	86580185	626	+	1.79909	1.58489e-16	3.16228e-15	exonic	ENST00000370563	protein_coding	ENSG00000016602	chr1	86547078	86580754	CLCA4	chloride channel accessory 4 [Source:HGNC Symbol;Acc:HGNC:2018]	GO:0004222(metalloendopeptidase activity);GO:0005229(intracellular calcium activated chloride channel activity);GO:0005254(chloride channel activity);GO:0005576(extracellular region);GO:0005886(plasma membrane);GO:0005887(integral component of plasma membrane);GO:0006508(proteolysis);GO:0006821(chloride transport);GO:0008233(peptidase activity);GO:0008237(metallopeptidase activity);GO:0016020(mem…	04924(Renin secretion);04972(Pancreatic secretion)
chr1	86743188	86743278	91	+	0.632268	0.000389045	0.00354813	stop_codon	ENST00000370558	protein_coding	ENSG00000097033	chr1	86704570	86748184	SH3GLB1	SH3 domain containing GRB2 like, endophilin B1 [Source:HGNC Symbol;Acc:HGNC:10833]	GO:0000139(Golgi membrane);GO:0000421(autophagosome membrane);GO:0005515(protein binding);GO:0005737(cytoplasm);GO:0005739(mitochondrion);GO:0005741(mitochondrial outer membrane);GO:0005794(Golgi apparatus);GO:0005829(cytosol);GO:0006914(autophagy);GO:0006915(apoptotic process);GO:0008289(lipid binding);GO:0010508(positive regulation of autophagy);GO:0016020(membrane);GO:0016241(regulation of mac…	04140(Autophagy - animal);04144(Endocytosis)
chr1	86914664	86914844	181	+	5.16993	1.99526e-14	3.98107e-13	5'UTR	ENST00000370550	protein_coding	ENSG00000153936	chr1	86914635	87109982	HS2ST1	heparan sulfate 2-O-sulfotransferase 1 [Source:HGNC Symbol;Acc:HGNC:5193]	GO:0000139(Golgi membrane);GO:0004394(heparan sulfate 2-O-sulfotransferase activity);GO:0005515(protein binding);GO:0005794(Golgi apparatus);GO:0006024(glycosaminoglycan biosynthetic process);GO:0008146(sulfotransferase activity);GO:0010467(gene expression);GO:0015014(heparan sulfate proteoglycan biosynthetic process, polysaccharide chain biosynthetic process);GO:0015015(heparan sulfate proteogly…	00534(Glycosaminoglycan biosynthesis - heparan sulfate / heparin)
chr1	87104475	87104835	361	+	2.36457	7.94328e-68	3.98107e-66	3'UTR	ENST00000689904	nonsense_mediated_decay	ENSG00000153936	chr1	86914635	87109982	HS2ST1	heparan sulfate 2-O-sulfotransferase 1 [Source:HGNC Symbol;Acc:HGNC:5193]	GO:0000139(Golgi membrane);GO:0004394(heparan sulfate 2-O-sulfotransferase activity);GO:0005515(protein binding);GO:0005794(Golgi apparatus);GO:0006024(glycosaminoglycan biosynthetic process);GO:0008146(sulfotransferase activity);GO:0010467(gene expression);GO:0015014(heparan sulfate proteoglycan biosynthetic process, polysaccharide chain biosynthetic process);GO:0015015(heparan sulfate proteogly…	00534(Glycosaminoglycan biosynthesis - heparan sulfate / heparin)
chr1	87103460	87103550	91	+	0.970854	1.47911e-06	1.77828e-05	3'UTR	ENST00000693745	nonsense_mediated_decay	ENSG00000153936	chr1	86914635	87109982	HS2ST1	heparan sulfate 2-O-sulfotransferase 1 [Source:HGNC Symbol;Acc:HGNC:5193]	GO:0000139(Golgi membrane);GO:0004394(heparan sulfate 2-O-sulfotransferase activity);GO:0005515(protein binding);GO:0005794(Golgi apparatus);GO:0006024(glycosaminoglycan biosynthetic process);GO:0008146(sulfotransferase activity);GO:0010467(gene expression);GO:0015014(heparan sulfate proteoglycan biosynthetic process, polysaccharide chain biosynthetic process);GO:0015015(heparan sulfate proteogly…	00534(Glycosaminoglycan biosynthesis - heparan sulfate / heparin)
chr1	87134003	87134273	271	+	3.47249	3.16228e-12	5.01187e-11	intronic	ENST00000370548	protein_coding	ENSG00000267561	chr1	86993009	87169204	ENSG00000267561	novel protein	GO:0008146(sulfotransferase activity);GO:0016021(integral component of membrane)	NA
chr1	87329029	87329209	181	+	1.49057	1.99526e-14	3.16228e-13	5'UTR	ENST00000370544	protein_coding	ENSG00000143013	chr1	87328880	87348923	LMO4	LIM domain only 4 [Source:HGNC Symbol;Acc:HGNC:6644]	GO:0001843(neural tube closure);GO:0003281(ventricular septum development);GO:0005515(protein binding);GO:0005634(nucleus);GO:0005667(transcription regulator complex);GO:0006357(regulation of transcription by RNA polymerase II);GO:0021514(ventral spinal cord interneuron differentiation);GO:0021522(spinal cord motor neuron differentiation);GO:0021527(spinal cord association neuron differentiation)…	NA
chr1	87344820	87345210	391	+	3.20163	1e-292	1e-289	3'UTR	ENST00000370542	protein_coding	ENSG00000143013	chr1	87328880	87348923	LMO4	LIM domain only 4 [Source:HGNC Symbol;Acc:HGNC:6644]	GO:0001843(neural tube closure);GO:0003281(ventricular septum development);GO:0005515(protein binding);GO:0005634(nucleus);GO:0005667(transcription regulator complex);GO:0006357(regulation of transcription by RNA polymerase II);GO:0021514(ventral spinal cord interneuron differentiation);GO:0021522(spinal cord motor neuron differentiation);GO:0021527(spinal cord association neuron differentiation)…	NA
chr1	88741030	88741271	242	+	2.03562	3.16228e-31	1e-29	exonic	ENST00000316005	protein_coding	ENSG00000065243	chr1	88684222	88836255	PKN2	protein kinase N2 [Source:HGNC Symbol;Acc:HGNC:9406]	GO:0000166(nucleotide binding);GO:0003723(RNA binding);GO:0004672(protein kinase activity);GO:0004674(protein serine/threonine kinase activity);GO:0004697(protein kinase C activity);GO:0004698(calcium-dependent protein kinase C activity);GO:0004712(protein serine/threonine/tyrosine kinase activity);GO:0005515(protein binding);GO:0005524(ATP binding);GO:0005634(nucleus);GO:0005654(nucleoplasm);GO:…	04151(PI3K-Akt signaling pathway);04621(NOD-like receptor signaling pathway);05135(Yersinia infection)
chr1	88833286	88833647	362	+	3.45943	3.98107e-68	1.99526e-66	stop_codon	ENST00000370513	protein_coding	ENSG00000065243	chr1	88684222	88836255	PKN2	protein kinase N2 [Source:HGNC Symbol;Acc:HGNC:9406]	GO:0000166(nucleotide binding);GO:0003723(RNA binding);GO:0004672(protein kinase activity);GO:0004674(protein serine/threonine kinase activity);GO:0004697(protein kinase C activity);GO:0004698(calcium-dependent protein kinase C activity);GO:0004712(protein serine/threonine/tyrosine kinase activity);GO:0005515(protein binding);GO:0005524(ATP binding);GO:0005634(nucleus);GO:0005654(nucleoplasm);GO:…	04151(PI3K-Akt signaling pathway);04621(NOD-like receptor signaling pathway);05135(Yersinia infection)
chr1	89198743	89205913	7171	+	2.81967	5.01187e-28	1.25893e-26	ncRNA_exonic	ENST00000641099	lncRNA	ENSG00000284734	chr1	89198714	89207040	ENSG00000284734	novel transcript, antisense to GBP4	NA	NA
chr1	89260581	89269725	9145	+	2.40327	1.58489e-58	7.94328e-57	ncRNA_exonic	ENST00000437128	lncRNA	ENSG00000237568	chr1	89260582	89269754	ENSG00000237568	novel transcript	NA	NA
chr1	89385325	89385535	211	+	1.40599	1.31826e-09	1.90546e-08	stop_codon	ENST00000370456	protein_coding	ENSG00000183347	chr1	89364059	89388160	GBP6	guanylate binding protein family member 6 [Source:HGNC Symbol;Acc:HGNC:25395]	GO:0000166(nucleotide binding);GO:0002376(immune system process);GO:0003924(GTPase activity);GO:0005525(GTP binding);GO:0006955(immune response);GO:0016787(hydrolase activity);GO:0031410(cytoplasmic vesicle);GO:0042742(defense response to bacterium);GO:0042832(defense response to protozoan);GO:0050830(defense response to Gram-positive bacterium);GO:0050896(response to stimulus);GO:0070062(extrace…	NA
chr1	89387741	89387802	62	+	2.11437	0.00162181	0.0131826	3'UTR	ENST00000370456	protein_coding	ENSG00000183347	chr1	89364059	89388160	GBP6	guanylate binding protein family member 6 [Source:HGNC Symbol;Acc:HGNC:25395]	GO:0000166(nucleotide binding);GO:0002376(immune system process);GO:0003924(GTPase activity);GO:0005525(GTP binding);GO:0006955(immune response);GO:0016787(hydrolase activity);GO:0031410(cytoplasmic vesicle);GO:0042742(defense response to bacterium);GO:0042832(defense response to protozoan);GO:0050830(defense response to Gram-positive bacterium);GO:0050896(response to stimulus);GO:0070062(extrace…	NA
chr1	89421462	89421801	340	+	3.05485	3.54813e-08	4.7863e-07	ncRNA_exonic	ENST00000394662	transcribed_unprocessed_pseudogene	ENSG00000225492	chr1	89407679	89426243	GBP1P1	guanylate binding protein 1 pseudogene 1 [Source:HGNC Symbol;Acc:HGNC:39561]	NA	NA
chr1	89422068	89422128	61	+	1.08406	0.00354813	0.0269153	ncRNA_exonic	ENST00000394662	transcribed_unprocessed_pseudogene	ENSG00000225492	chr1	89407679	89426243	GBP1P1	guanylate binding protein 1 pseudogene 1 [Source:HGNC Symbol;Acc:HGNC:39561]	NA	NA
chr1	89423984	89424483	500	+	1.73552	1.94984e-06	2.34423e-05	ncRNA_exonic	ENST00000394662	transcribed_unprocessed_pseudogene	ENSG00000225492	chr1	89407679	89426243	GBP1P1	guanylate binding protein 1 pseudogene 1 [Source:HGNC Symbol;Acc:HGNC:39561]	NA	NA
chr1	89582657	89582958	302	+	1.08406	4.16869e-09	6.0256e-08	exonic	ENST00000330947	protein_coding	ENSG00000197147	chr1	89524829	89597861	LRRC8B	leucine rich repeat containing 8 VRAC subunit B [Source:HGNC Symbol;Acc:HGNC:30692]	GO:0005225(volume-sensitive anion channel activity);GO:0005515(protein binding);GO:0005737(cytoplasm);GO:0005783(endoplasmic reticulum);GO:0005789(endoplasmic reticulum membrane);GO:0005886(plasma membrane);GO:0005887(integral component of plasma membrane);GO:0006811(ion transport);GO:0015698(inorganic anion transport);GO:0016020(membrane);GO:0016021(integral component of membrane);GO:0034702(ion…	NA
chr1	89583346	89584755	1410	+	4.07039	0	0	exonic	ENST00000330947	protein_coding	ENSG00000197147	chr1	89524829	89597861	LRRC8B	leucine rich repeat containing 8 VRAC subunit B [Source:HGNC Symbol;Acc:HGNC:30692]	GO:0005225(volume-sensitive anion channel activity);GO:0005515(protein binding);GO:0005737(cytoplasm);GO:0005783(endoplasmic reticulum);GO:0005789(endoplasmic reticulum membrane);GO:0005886(plasma membrane);GO:0005887(integral component of plasma membrane);GO:0006811(ion transport);GO:0015698(inorganic anion transport);GO:0016020(membrane);GO:0016021(integral component of membrane);GO:0034702(ion…	NA
chr1	89588367	89593249	4883	+	2.90689	1e-55	5.01187e-54	stop_codon	ENST00000330947	protein_coding	ENSG00000197147	chr1	89524829	89597861	LRRC8B	leucine rich repeat containing 8 VRAC subunit B [Source:HGNC Symbol;Acc:HGNC:30692]	GO:0005225(volume-sensitive anion channel activity);GO:0005515(protein binding);GO:0005737(cytoplasm);GO:0005783(endoplasmic reticulum);GO:0005789(endoplasmic reticulum membrane);GO:0005886(plasma membrane);GO:0005887(integral component of plasma membrane);GO:0006811(ion transport);GO:0015698(inorganic anion transport);GO:0016020(membrane);GO:0016021(integral component of membrane);GO:0034702(ion…	NA
chr1	89593338	89593399	62	+	2.13422	0.0060256	0.0436516	3'UTR	ENST00000330947	protein_coding	ENSG00000197147	chr1	89524829	89597861	LRRC8B	leucine rich repeat containing 8 VRAC subunit B [Source:HGNC Symbol;Acc:HGNC:30692]	GO:0005225(volume-sensitive anion channel activity);GO:0005515(protein binding);GO:0005737(cytoplasm);GO:0005783(endoplasmic reticulum);GO:0005789(endoplasmic reticulum membrane);GO:0005886(plasma membrane);GO:0005887(integral component of plasma membrane);GO:0006811(ion transport);GO:0015698(inorganic anion transport);GO:0016020(membrane);GO:0016021(integral component of membrane);GO:0034702(ion…	NA
chr1	89712785	89713985	1201	+	4.94017	0	0	exonic	ENST00000370454	protein_coding	ENSG00000171488	chr1	89633072	89769903	LRRC8C	leucine rich repeat containing 8 VRAC subunit C [Source:HGNC Symbol;Acc:HGNC:25075]	GO:0005225(volume-sensitive anion channel activity);GO:0005515(protein binding);GO:0005730(nucleolus);GO:0005737(cytoplasm);GO:0005783(endoplasmic reticulum);GO:0005789(endoplasmic reticulum membrane);GO:0005886(plasma membrane);GO:0005887(integral component of plasma membrane);GO:0006396(RNA processing);GO:0006811(ion transport);GO:0015698(inorganic anion transport);GO:0015734(taurine transport)…	NA
chr1	89714314	89715094	781	+	4.09592	0	0	stop_codon	ENST00000370454	protein_coding	ENSG00000171488	chr1	89633072	89769903	LRRC8C	leucine rich repeat containing 8 VRAC subunit C [Source:HGNC Symbol;Acc:HGNC:25075]	GO:0005225(volume-sensitive anion channel activity);GO:0005515(protein binding);GO:0005730(nucleolus);GO:0005737(cytoplasm);GO:0005783(endoplasmic reticulum);GO:0005789(endoplasmic reticulum membrane);GO:0005886(plasma membrane);GO:0005887(integral component of plasma membrane);GO:0006396(RNA processing);GO:0006811(ion transport);GO:0015698(inorganic anion transport);GO:0015734(taurine transport)…	NA
chr1	89762006	89762096	91	+	1.43829	0.0011749	0.00977237	intronic	ENST00000370453	nonsense_mediated_decay	ENSG00000271949	chr1	89633140	89933250	ENSG00000271949	novel transcript, LRRC8C-LRRC8D readthrough	NA	NA
chr1	89843757	89933250	89494	+	0.887525	5.37032e-09	7.58578e-08	3'UTR	ENST00000370453	nonsense_mediated_decay	ENSG00000271949	chr1	89633140	89933250	ENSG00000271949	novel transcript, LRRC8C-LRRC8D readthrough	NA	NA
chr1	89933077	89933257	181	+	0.695994	5.88844e-06	6.76083e-05	3'UTR	ENST00000370453	nonsense_mediated_decay	ENSG00000271949	chr1	89633140	89933250	ENSG00000271949	novel transcript, LRRC8C-LRRC8D readthrough	NA	NA
chr1	89933436	89934126	691	+	2.46989	7.94328e-83	6.30957e-81	exonic	ENST00000337338	protein_coding	ENSG00000171492	chr1	89821014	89936611	LRRC8D	leucine rich repeat containing 8 VRAC subunit D [Source:HGNC Symbol;Acc:HGNC:16992]	GO:0001678(cellular glucose homeostasis);GO:0005225(volume-sensitive anion channel activity);GO:0005515(protein binding);GO:0005737(cytoplasm);GO:0005783(endoplasmic reticulum);GO:0005789(endoplasmic reticulum membrane);GO:0005886(plasma membrane);GO:0005887(integral component of plasma membrane);GO:0006811(ion transport);GO:0015698(inorganic anion transport);GO:0015734(taurine transport);GO:0015…	NA
chr1	89934274	89935803	1530	+	3.71149	0	0	stop_codon	ENST00000337338	protein_coding	ENSG00000171492	chr1	89821014	89936611	LRRC8D	leucine rich repeat containing 8 VRAC subunit D [Source:HGNC Symbol;Acc:HGNC:16992]	GO:0001678(cellular glucose homeostasis);GO:0005225(volume-sensitive anion channel activity);GO:0005515(protein binding);GO:0005737(cytoplasm);GO:0005783(endoplasmic reticulum);GO:0005789(endoplasmic reticulum membrane);GO:0005886(plasma membrane);GO:0005887(integral component of plasma membrane);GO:0006811(ion transport);GO:0015698(inorganic anion transport);GO:0015734(taurine transport);GO:0015…	NA
chr1	90027359	90027659	301	+	3.24641	2.51189e-40	7.94328e-39	3'UTR	ENST00000394583	nonsense_mediated_decay	ENSG00000162664	chr1	89995110	90035533	ZNF326	zinc finger protein 326 [Source:HGNC Symbol;Acc:HGNC:14104]	GO:0000993(RNA polymerase II complex binding);GO:0003677(DNA binding);GO:0003723(RNA binding);GO:0005515(protein binding);GO:0005634(nucleus);GO:0005654(nucleoplasm);GO:0006397(mRNA processing);GO:0008380(RNA splicing);GO:0016363(nuclear matrix);GO:0032784(regulation of DNA-templated transcription elongation);GO:0043229(intracellular organelle);GO:0043231(intracellular membrane-bounded organelle)…	NA
chr1	91520144	91524295	4152	+	2.94111	1.58489e-84	1.25893e-82	exonic	ENST00000234626	protein_coding	ENSG00000097046	chr1	91500851	91525764	CDC7	cell division cycle 7 [Source:HGNC Symbol;Acc:HGNC:1745]	GO:0000082(G1/S transition of mitotic cell cycle);GO:0000166(nucleotide binding);GO:0000727(double-strand break repair via break-induced replication);GO:0004672(protein kinase activity);GO:0004674(protein serine/threonine kinase activity);GO:0004712(protein serine/threonine/tyrosine kinase activity);GO:0005515(protein binding);GO:0005524(ATP binding);GO:0005634(nucleus);GO:0005654(nucleoplasm);GO…	04110(Cell cycle)
chr1	92177391	92177452	62	+	2.13422	0.0060256	0.0436516	3'UTR	ENST00000635934	nonsense_mediated_decay	ENSG00000189195	chr1	92080305	92184725	BTBD8	BTB domain containing 8 [Source:HGNC Symbol;Acc:HGNC:21019]	GO:0005515(protein binding);GO:0005634(nucleus);GO:0005654(nucleoplasm);GO:0006897(endocytosis);GO:0008021(synaptic vesicle);GO:0030054(cell junction);GO:0030122(AP-2 adaptor complex);GO:0030136(clathrin-coated vesicle);GO:0030424(axon);GO:0031175(neuron projection development);GO:0031410(cytoplasmic vesicle);GO:0036466(synaptic vesicle recycling via endosome);GO:0042995(cell projection);GO:00442…	NA
chr1	92180449	92180809	361	+	2.89724	2.88403e-07	3.63078e-06	3'UTR	ENST00000635934	nonsense_mediated_decay	ENSG00000189195	chr1	92080305	92184725	BTBD8	BTB domain containing 8 [Source:HGNC Symbol;Acc:HGNC:21019]	GO:0005515(protein binding);GO:0005634(nucleus);GO:0005654(nucleoplasm);GO:0006897(endocytosis);GO:0008021(synaptic vesicle);GO:0030054(cell junction);GO:0030122(AP-2 adaptor complex);GO:0030136(clathrin-coated vesicle);GO:0030424(axon);GO:0031175(neuron projection development);GO:0031410(cytoplasmic vesicle);GO:0036466(synaptic vesicle recycling via endosome);GO:0042995(cell projection);GO:00442…	NA
chr1	92183977	92184336	360	+	2.38405	1.25893e-11	2.18776e-10	3'UTR	ENST00000635934	nonsense_mediated_decay	ENSG00000189195	chr1	92080305	92184725	BTBD8	BTB domain containing 8 [Source:HGNC Symbol;Acc:HGNC:21019]	GO:0005515(protein binding);GO:0005634(nucleus);GO:0005654(nucleoplasm);GO:0006897(endocytosis);GO:0008021(synaptic vesicle);GO:0030054(cell junction);GO:0030122(AP-2 adaptor complex);GO:0030136(clathrin-coated vesicle);GO:0030424(axon);GO:0031175(neuron projection development);GO:0031410(cytoplasmic vesicle);GO:0036466(synaptic vesicle recycling via endosome);GO:0042995(cell projection);GO:00442…	NA
chr1	92324283	92333330	9048	+	1.0635	9.12011e-10	1.34896e-08	exonic	ENST00000610020	protein_coding	ENSG00000122484	chr1	92299059	92402056	RPAP2	RNA polymerase II associated protein 2 [Source:HGNC Symbol;Acc:HGNC:25791]	GO:0004721(phosphoprotein phosphatase activity);GO:0004722(protein serine/threonine phosphatase activity);GO:0005515(protein binding);GO:0005634(nucleus);GO:0005654(nucleoplasm);GO:0005730(nucleolus);GO:0005737(cytoplasm);GO:0005829(cytosol);GO:0008420(RNA polymerase II CTD heptapeptide repeat phosphatase activity);GO:0009301(snRNA transcription);GO:0016591(RNA polymerase II, holoenzyme);GO:00167…	NA
chr1	92380848	92387166	6319	+	0.790772	3.98107e-05	0.00040738	stop_codon	ENST00000610020	protein_coding	ENSG00000122484	chr1	92299059	92402056	RPAP2	RNA polymerase II associated protein 2 [Source:HGNC Symbol;Acc:HGNC:25791]	GO:0004721(phosphoprotein phosphatase activity);GO:0004722(protein serine/threonine phosphatase activity);GO:0005515(protein binding);GO:0005634(nucleus);GO:0005654(nucleoplasm);GO:0005730(nucleolus);GO:0005737(cytoplasm);GO:0005829(cytosol);GO:0008420(RNA polymerase II CTD heptapeptide repeat phosphatase activity);GO:0009301(snRNA transcription);GO:0016591(RNA polymerase II, holoenzyme);GO:00167…	NA
chr1	92387495	92387795	301	+	2.27798	1.12202e-05	0.000123027	3'UTR	ENST00000610020	protein_coding	ENSG00000122484	chr1	92299059	92402056	RPAP2	RNA polymerase II associated protein 2 [Source:HGNC Symbol;Acc:HGNC:25791]	GO:0004721(phosphoprotein phosphatase activity);GO:0004722(protein serine/threonine phosphatase activity);GO:0005515(protein binding);GO:0005634(nucleus);GO:0005654(nucleoplasm);GO:0005730(nucleolus);GO:0005737(cytoplasm);GO:0005829(cytosol);GO:0008420(RNA polymerase II CTD heptapeptide repeat phosphatase activity);GO:0009301(snRNA transcription);GO:0016591(RNA polymerase II, holoenzyme);GO:00167…	NA
chr1	92388154	92388394	241	+	4.59694	1.54882e-07	1.99526e-06	3'UTR	ENST00000610020	protein_coding	ENSG00000122484	chr1	92299059	92402056	RPAP2	RNA polymerase II associated protein 2 [Source:HGNC Symbol;Acc:HGNC:25791]	GO:0004721(phosphoprotein phosphatase activity);GO:0004722(protein serine/threonine phosphatase activity);GO:0005515(protein binding);GO:0005634(nucleus);GO:0005654(nucleoplasm);GO:0005730(nucleolus);GO:0005737(cytoplasm);GO:0005829(cytosol);GO:0008420(RNA polymerase II CTD heptapeptide repeat phosphatase activity);GO:0009301(snRNA transcription);GO:0016591(RNA polymerase II, holoenzyme);GO:00167…	NA
chr1	92388453	92388694	242	+	2.36737	6.60693e-10	9.77237e-09	3'UTR	ENST00000610020	protein_coding	ENSG00000122484	chr1	92299059	92402056	RPAP2	RNA polymerase II associated protein 2 [Source:HGNC Symbol;Acc:HGNC:25791]	GO:0004721(phosphoprotein phosphatase activity);GO:0004722(protein serine/threonine phosphatase activity);GO:0005515(protein binding);GO:0005634(nucleus);GO:0005654(nucleoplasm);GO:0005730(nucleolus);GO:0005737(cytoplasm);GO:0005829(cytosol);GO:0008420(RNA polymerase II CTD heptapeptide repeat phosphatase activity);GO:0009301(snRNA transcription);GO:0016591(RNA polymerase II, holoenzyme);GO:00167…	NA
chr1	92388873	92389203	331	+	1.51602	1.25893e-11	2.04174e-10	3'UTR	ENST00000610020	protein_coding	ENSG00000122484	chr1	92299059	92402056	RPAP2	RNA polymerase II associated protein 2 [Source:HGNC Symbol;Acc:HGNC:25791]	GO:0004721(phosphoprotein phosphatase activity);GO:0004722(protein serine/threonine phosphatase activity);GO:0005515(protein binding);GO:0005634(nucleus);GO:0005654(nucleoplasm);GO:0005730(nucleolus);GO:0005737(cytoplasm);GO:0005829(cytosol);GO:0008420(RNA polymerase II CTD heptapeptide repeat phosphatase activity);GO:0009301(snRNA transcription);GO:0016591(RNA polymerase II, holoenzyme);GO:00167…	NA
[truncated: 29,986 more rows]
