# Supplementary material for: m6A methylation profiling as a prognostic marker in nasopharyngeal carcinoma: insights from MeRIP-Seq and RNA-Seq
Source: Front Immunol. 2024 Dec 12;15:1492648. doi: 10.3389/fimmu.2024.1492648 (PMC11669702; doi:10.3389/fimmu.2024.1492648)
Supplement: Supplementary file 4 [file DataSheet4.xlsx]

## Sheet: Sheet1
chr	chromStart	chromEnd	peak_length	strand	log2FoldChange	pvalue	padj	Annotation	transcriptID	transcript_biotype	geneID	gene_chr	gene_start	gene_end	geneName	Description	GO	KEGG
chr1	629204	629262	59	+	3.54844	0.000524807	0.00446684	ncRNA_exonic	ENST00000416931	unprocessed_pseudogene	ENSG00000225972	chr1	629062	629433	MTND1P23	MT-ND1 pseudogene 23 [Source:HGNC Symbol;Acc:HGNC:42092]	NA	NA
chr1	629639	630057	419	+	2.26003	1e-113	1e-111	ncRNA_exonic	ENST00000457540	unprocessed_pseudogene	ENSG00000225630	chr1	629640	630683	MTND2P28	MT-ND2 pseudogene 28 [Source:HGNC Symbol;Acc:HGNC:42129]	NA	NA
chr1	630414	630504	91	+	4.32193	3.31131e-06	3.54813e-05	ncRNA_exonic	ENST00000457540	unprocessed_pseudogene	ENSG00000225630	chr1	629640	630683	MTND2P28	MT-ND2 pseudogene 28 [Source:HGNC Symbol;Acc:HGNC:42129]	NA	NA
chr1	633843	634080	238	+	1.80735	0	0	ncRNA_exonic	ENST00000514057	unprocessed_pseudogene	ENSG00000248527	chr1	633696	634376	MTATP6P1	MT-ATP6 pseudogene 1 [Source:HGNC Symbol;Acc:HGNC:44575]	NA	NA
chr1	841636	841697	62	+	2.51854	0.000549541	0.00467735	ncRNA_exonic	ENST00000415295	lncRNA	ENSG00000228794	chr1	825138	859446	LINC01128	long intergenic non-protein coding RNA 1128 [Source:HGNC Symbol;Acc:HGNC:49377]	NA	NA
chr1	842265	842686	422	+	3.37851	1.58489e-23	3.98107e-22	ncRNA_exonic	ENST00000669922	lncRNA	ENSG00000228794	chr1	825138	859446	LINC01128	long intergenic non-protein coding RNA 1128 [Source:HGNC Symbol;Acc:HGNC:49377]	NA	NA
chr1	843494	843555	62	+	3.54844	0.00109648	0.00891251	ncRNA_exonic	ENST00000669922	lncRNA	ENSG00000228794	chr1	825138	859446	LINC01128	long intergenic non-protein coding RNA 1128 [Source:HGNC Symbol;Acc:HGNC:49377]	NA	NA
chr1	843614	843825	212	+	3.91648	1.34896e-05	0.000138038	ncRNA_exonic	ENST00000669922	lncRNA	ENSG00000228794	chr1	825138	859446	LINC01128	long intergenic non-protein coding RNA 1128 [Source:HGNC Symbol;Acc:HGNC:49377]	NA	NA
chr1	853899	854110	212	+	2.31904	0.000323594	0.00281838	ncRNA_exonic	ENST00000416570	lncRNA	ENSG00000228794	chr1	825138	859446	LINC01128	long intergenic non-protein coding RNA 1128 [Source:HGNC Symbol;Acc:HGNC:49377]	NA	NA
chr1	856027	856988	962	+	4.41954	3.16228e-40	1e-38	ncRNA_exonic	ENST00000445118	lncRNA	ENSG00000228794	chr1	825138	859446	LINC01128	long intergenic non-protein coding RNA 1128 [Source:HGNC Symbol;Acc:HGNC:49377]	NA	NA
chr1	944365	944486	122	+	1.66448	5.01187e-11	6.91831e-10	3'UTR	ENST00000341065	protein_coding	ENSG00000187634	chr1	923923	944575	SAMD11	sterile alpha motif domain containing 11 [Source:HGNC Symbol;Acc:HGNC:28706]	GO:0003677(DNA binding);GO:0003682(chromatin binding);GO:0005515(protein binding);GO:0005634(nucleus);GO:0042393(histone binding);GO:0045892(negative regulation of DNA-templated transcription)	NA
chr1	974793	974943	151	+	1.99639	3.23594e-06	3.46737e-05	3'UTR	ENST00000379407	protein_coding	ENSG00000187583	chr1	966482	975865	PLEKHN1	pleckstrin homology domain containing N1 [Source:HGNC Symbol;Acc:HGNC:25284]	GO:0001666(response to hypoxia);GO:0001786(phosphatidylserine binding);GO:0005515(protein binding);GO:0005739(mitochondrion);GO:0005856(cytoskeleton);GO:0005886(plasma membrane);GO:0016020(membrane);GO:0031966(mitochondrial membrane);GO:0043065(positive regulation of apoptotic process);GO:0061158(3'-UTR-mediated mRNA destabilization);GO:0070300(phosphatidic acid binding);GO:1901612(cardiolipin bi…	NA
chr1	1054858	1055728	871	+	2.60644	1e-196	1e-194	stop_codon	ENST00000379370	protein_coding	ENSG00000188157	chr1	1020120	1056118	AGRN	agrin [Source:HGNC Symbol;Acc:HGNC:329]	GO:0002162(dystroglycan binding);GO:0005200(structural constituent of cytoskeleton);GO:0005201(extracellular matrix structural constituent);GO:0005509(calcium ion binding);GO:0005515(protein binding);GO:0005576(extracellular region);GO:0005604(basement membrane);GO:0005796(Golgi lumen);GO:0005886(plasma membrane);GO:0007010(cytoskeleton organization);GO:0007165(signal transduction);GO:0007213(G p…	04512(ECM-receptor interaction)
chr1	1055032	1055973	942	+	2.28096	1e-143	1e-141	3'UTR	ENST00000379370	protein_coding	ENSG00000188157	chr1	1020120	1056118	AGRN	agrin [Source:HGNC Symbol;Acc:HGNC:329]	GO:0002162(dystroglycan binding);GO:0005200(structural constituent of cytoskeleton);GO:0005201(extracellular matrix structural constituent);GO:0005509(calcium ion binding);GO:0005515(protein binding);GO:0005576(extracellular region);GO:0005604(basement membrane);GO:0005796(Golgi lumen);GO:0005886(plasma membrane);GO:0007010(cytoskeleton organization);GO:0007165(signal transduction);GO:0007213(G p…	04512(ECM-receptor interaction)
chr1	1063139	1063537	399	+	2.70929	8.51138e-06	8.70964e-05	ncRNA_exonic	ENST00000394517	processed_transcript	ENSG00000217801	chr1	1059687	1069355	ENSG00000217801	protein tyrosine phosphatase family pseudogene	NA	NA
chr1	1065857	1066246	390	+	3.04264	2.51189e-100	1.99526e-98	ncRNA_exonic	ENST00000394517	processed_transcript	ENSG00000217801	chr1	1059687	1069355	ENSG00000217801	protein tyrosine phosphatase family pseudogene	NA	NA
chr1	1169804	1170253	450	+	2.14078	1.99526e-17	3.98107e-16	ncRNA_exonic	ENST00000606993	lncRNA	ENSG00000272141	chr1	1169357	1170343	ENSG00000272141	novel transcript	NA	NA
chr1	1232892	1233251	360	+	1.926	7.94328e-15	1.25893e-13	exonic	ENST00000379198	protein_coding	ENSG00000176022	chr1	1232237	1235041	B3GALT6	beta-1,3-galactosyltransferase 6 [Source:HGNC Symbol;Acc:HGNC:17978]	GO:0000139(Golgi membrane);GO:0005794(Golgi apparatus);GO:0005797(Golgi medial cisterna);GO:0006024(glycosaminoglycan biosynthetic process);GO:0006486(protein glycosylation);GO:0008194(UDP-glycosyltransferase activity);GO:0008499(UDP-galactose:beta-N-acetylglucosamine beta-1,3-galactosyltransferase activity);GO:0015012(heparan sulfate proteoglycan biosynthetic process);GO:0016020(membrane);GO:001…	00532(Glycosaminoglycan biosynthesis - chondroitin sulfate / dermatan sulfate);00534(Glycosaminoglycan biosynthesis - heparan sulfate / heparin);01100(Metabolic pathways)
chr1	1233459	1234146	688	+	2.89142	1e-187	1e-185	3'UTR	ENST00000379198	protein_coding	ENSG00000176022	chr1	1232237	1235041	B3GALT6	beta-1,3-galactosyltransferase 6 [Source:HGNC Symbol;Acc:HGNC:17978]	GO:0000139(Golgi membrane);GO:0005794(Golgi apparatus);GO:0005797(Golgi medial cisterna);GO:0006024(glycosaminoglycan biosynthetic process);GO:0006486(protein glycosylation);GO:0008194(UDP-glycosyltransferase activity);GO:0008499(UDP-galactose:beta-N-acetylglucosamine beta-1,3-galactosyltransferase activity);GO:0015012(heparan sulfate proteoglycan biosynthetic process);GO:0016020(membrane);GO:001…	00532(Glycosaminoglycan biosynthesis - chondroitin sulfate / dermatan sulfate);00534(Glycosaminoglycan biosynthesis - heparan sulfate / heparin);01100(Metabolic pathways)
chr1	1234384	1234981	598	+	2.77189	1.99526e-55	7.94328e-54	3'UTR	ENST00000379198	protein_coding	ENSG00000176022	chr1	1232237	1235041	B3GALT6	beta-1,3-galactosyltransferase 6 [Source:HGNC Symbol;Acc:HGNC:17978]	GO:0000139(Golgi membrane);GO:0005794(Golgi apparatus);GO:0005797(Golgi medial cisterna);GO:0006024(glycosaminoglycan biosynthetic process);GO:0006486(protein glycosylation);GO:0008194(UDP-glycosyltransferase activity);GO:0008499(UDP-galactose:beta-N-acetylglucosamine beta-1,3-galactosyltransferase activity);GO:0015012(heparan sulfate proteoglycan biosynthetic process);GO:0016020(membrane);GO:001…	00532(Glycosaminoglycan biosynthesis - chondroitin sulfate / dermatan sulfate);00534(Glycosaminoglycan biosynthesis - heparan sulfate / heparin);01100(Metabolic pathways)
chr1	1327499	1327975	477	+	2.852	6.30957e-29	1.58489e-27	stop_codon	ENST00000343938	protein_coding	ENSG00000224051	chr1	1324756	1328896	CPTP	ceramide-1-phosphate transfer protein [Source:HGNC Symbol;Acc:HGNC:28116]	GO:0005543(phospholipid binding);GO:0005634(nucleus);GO:0005640(nuclear outer membrane);GO:0005737(cytoplasm);GO:0005768(endosome);GO:0005794(Golgi apparatus);GO:0005829(cytosol);GO:0005886(plasma membrane);GO:0006687(glycosphingolipid metabolic process);GO:0006869(lipid transport);GO:0008289(lipid binding);GO:0010008(endosome membrane);GO:0010507(negative regulation of autophagy);GO:0016020(memb…	NA
chr1	1328153	1328629	477	+	3.16832	6.30957e-41	1.99526e-39	3'UTR	ENST00000343938	protein_coding	ENSG00000224051	chr1	1324756	1328896	CPTP	ceramide-1-phosphate transfer protein [Source:HGNC Symbol;Acc:HGNC:28116]	GO:0005543(phospholipid binding);GO:0005634(nucleus);GO:0005640(nuclear outer membrane);GO:0005737(cytoplasm);GO:0005768(endosome);GO:0005794(Golgi apparatus);GO:0005829(cytosol);GO:0005886(plasma membrane);GO:0006687(glycosphingolipid metabolic process);GO:0006869(lipid transport);GO:0008289(lipid binding);GO:0010008(endosome membrane);GO:0010507(negative regulation of autophagy);GO:0016020(memb…	NA
chr1	1333875	1334026	152	+	2.3978	0.00125893	0.0102329	exonic	ENST00000339381	protein_coding	ENSG00000169962	chr1	1331280	1335314	TAS1R3	taste 1 receptor member 3 [Source:HGNC Symbol;Acc:HGNC:15661]	GO:0001582(detection of chemical stimulus involved in sensory perception of sweet taste);GO:0004930(G protein-coupled receptor activity);GO:0005886(plasma membrane);GO:0005887(integral component of plasma membrane);GO:0007165(signal transduction);GO:0007186(G protein-coupled receptor signaling pathway);GO:0008527(taste receptor activity);GO:0016020(membrane);GO:0016021(integral component of membr…	04742(Taste transduction);04973(Carbohydrate digestion and absorption)
chr1	1400169	1400498	330	+	2.25399	1e-46	3.98107e-45	ncRNA_exonic	ENST00000418833	retained_intron	ENSG00000224870	chr1	1399515	1402046	MRPL20-AS1	MRPL20 antisense RNA 1 [Source:HGNC Symbol;Acc:HGNC:27125]	NA	NA
chr1	1400765	1400825	61	+	1.16993	3.46737e-07	4.0738e-06	ncRNA_exonic	ENST00000418833	retained_intron	ENSG00000224870	chr1	1399515	1402046	MRPL20-AS1	MRPL20 antisense RNA 1 [Source:HGNC Symbol;Acc:HGNC:27125]	NA	NA
chr1	1400943	1401182	240	+	2.34199	7.94328e-29	1.99526e-27	ncRNA_exonic	ENST00000418833	retained_intron	ENSG00000224870	chr1	1399515	1402046	MRPL20-AS1	MRPL20 antisense RNA 1 [Source:HGNC Symbol;Acc:HGNC:27125]	NA	NA
chr1	1401717	1401838	122	+	1.36737	3.98107e-05	0.000389045	ncRNA_exonic	ENST00000418833	retained_intron	ENSG00000224870	chr1	1399515	1402046	MRPL20-AS1	MRPL20 antisense RNA 1 [Source:HGNC Symbol;Acc:HGNC:27125]	NA	NA
chr1	1422519	1422662	144	+	4.92125	1.94984e-09	2.5704e-08	ncRNA_exonic	ENST00000428932	lncRNA	ENSG00000225905	chr1	1420245	1422691	ANKRD65-AS1	ANKRD65 antisense RNA 1 [Source:HGNC Symbol;Acc:HGNC:55844]	NA	NA
chr1	1439165	1439286	122	+	2.95233	3.0903e-09	4.0738e-08	3'UTR	ENST00000338660	protein_coding	ENSG00000179403	chr1	1434861	1442882	VWA1	von Willebrand factor A domain containing 1 [Source:HGNC Symbol;Acc:HGNC:30910]	GO:0005201(extracellular matrix structural constituent);GO:0005515(protein binding);GO:0005576(extracellular region);GO:0005604(basement membrane);GO:0005614(interstitial matrix);GO:0005615(extracellular space);GO:0005788(endoplasmic reticulum lumen);GO:0030198(extracellular matrix organization);GO:0031012(extracellular matrix);GO:0042802(identical protein binding);GO:0048266(behavioral response …	NA
chr1	1440034	1440395	362	+	1.40054	7.94328e-15	1.25893e-13	3'UTR	ENST00000338660	protein_coding	ENSG00000179403	chr1	1434861	1442882	VWA1	von Willebrand factor A domain containing 1 [Source:HGNC Symbol;Acc:HGNC:30910]	GO:0005201(extracellular matrix structural constituent);GO:0005515(protein binding);GO:0005576(extracellular region);GO:0005604(basement membrane);GO:0005614(interstitial matrix);GO:0005615(extracellular space);GO:0005788(endoplasmic reticulum lumen);GO:0030198(extracellular matrix organization);GO:0031012(extracellular matrix);GO:0042802(identical protein binding);GO:0048266(behavioral response …	NA
chr1	1441383	1441564	182	+	3.36457	0.000213796	0.00194984	3'UTR	ENST00000476993	protein_coding	ENSG00000179403	chr1	1434861	1442882	VWA1	von Willebrand factor A domain containing 1 [Source:HGNC Symbol;Acc:HGNC:30910]	GO:0005201(extracellular matrix structural constituent);GO:0005515(protein binding);GO:0005576(extracellular region);GO:0005604(basement membrane);GO:0005614(interstitial matrix);GO:0005615(extracellular space);GO:0005788(endoplasmic reticulum lumen);GO:0030198(extracellular matrix organization);GO:0031012(extracellular matrix);GO:0042802(identical protein binding);GO:0048266(behavioral response …	NA
chr1	1441682	1441833	152	+	2.12433	6.0256e-07	6.76083e-06	3'UTR	ENST00000476993	protein_coding	ENSG00000179403	chr1	1434861	1442882	VWA1	von Willebrand factor A domain containing 1 [Source:HGNC Symbol;Acc:HGNC:30910]	GO:0005201(extracellular matrix structural constituent);GO:0005515(protein binding);GO:0005576(extracellular region);GO:0005604(basement membrane);GO:0005614(interstitial matrix);GO:0005615(extracellular space);GO:0005788(endoplasmic reticulum lumen);GO:0030198(extracellular matrix organization);GO:0031012(extracellular matrix);GO:0042802(identical protein binding);GO:0048266(behavioral response …	NA
chr1	1442162	1442582	421	+	2.62994	1.20226e-06	1.34896e-05	3'UTR	ENST00000476993	protein_coding	ENSG00000179403	chr1	1434861	1442882	VWA1	von Willebrand factor A domain containing 1 [Source:HGNC Symbol;Acc:HGNC:30910]	GO:0005201(extracellular matrix structural constituent);GO:0005515(protein binding);GO:0005576(extracellular region);GO:0005604(basement membrane);GO:0005614(interstitial matrix);GO:0005615(extracellular space);GO:0005788(endoplasmic reticulum lumen);GO:0030198(extracellular matrix organization);GO:0031012(extracellular matrix);GO:0042802(identical protein binding);GO:0048266(behavioral response …	NA
chr1	1625558	1625619	62	+	2.48543	1.58489e-07	1.86209e-06	3'UTR	ENST00000489635	nonsense_mediated_decay	ENSG00000197530	chr1	1615454	1630605	MIB2	MIB E3 ubiquitin protein ligase 2 [Source:HGNC Symbol;Acc:HGNC:30577]	GO:0000151(ubiquitin ligase complex);GO:0003779(actin binding);GO:0004842(ubiquitin-protein transferase activity);GO:0005515(protein binding);GO:0005737(cytoplasm);GO:0005768(endosome);GO:0005769(early endosome);GO:0005829(cytosol);GO:0007219(Notch signaling pathway);GO:0008270(zinc ion binding);GO:0016567(protein ubiquitination);GO:0016740(transferase activity);GO:0043123(positive regulation of …	NA
chr1	1662401	1662602	202	+	1.54597	5.01187e-14	7.94328e-13	ncRNA_exonic	ENST00000607013	lncRNA	ENSG00000272004	chr1	1659325	1662602	ENSG00000272004	novel transcript, antisense to SLC35E2B	NA	NA
chr1	1672585	1673063	479	+	2.82375	1.25893e-62	5.01187e-61	ncRNA_exonic	ENST00000596308	processed_transcript	ENSG00000269737	chr1	1671990	1674397	ENSG00000269737	ribosomal protein S7 (RPS7) pseudogene	NA	NA
chr1	2184602	2185215	614	+	2.5509	2.51189e-39	7.94328e-38	3'UTR	ENST00000478770	nonsense_mediated_decay	ENSG00000067606	chr1	2050411	2185395	PRKCZ	protein kinase C zeta [Source:HGNC Symbol;Acc:HGNC:9412]	GO:0000166(nucleotide binding);GO:0000226(microtubule cytoskeleton organization);GO:0001725(stress fiber);GO:0001954(positive regulation of cell-matrix adhesion);GO:0004672(protein kinase activity);GO:0004674(protein serine/threonine kinase activity);GO:0004697(protein kinase C activity);GO:0004698(calcium-dependent protein kinase C activity);GO:0004712(protein serine/threonine/tyrosine kinase ac…	04015(Rap1 signaling pathway);04062(Chemokine signaling pathway);04071(Sphingolipid signaling pathway);04144(Endocytosis);04360(Axon guidance);04390(Hippo signaling pathway);04530(Tight junction);04611(Platelet activation);04910(Insulin signaling pathway);04926(Relaxin signaling pathway);04930(Type II diabetes mellitus);04931(Insulin resistance);04933(AGE-RAGE signaling pathway in diabetic compli…
chr1	2229275	2229724	450	+	2.85798	7.94328e-53	3.16228e-51	exonic	ENST00000378536	protein_coding	ENSG00000157933	chr1	2228319	2310213	SKI	SKI proto-oncogene [Source:HGNC Symbol;Acc:HGNC:10896]	GO:0000122(negative regulation of transcription by RNA polymerase II);GO:0000978(RNA polymerase II cis-regulatory region sequence-specific DNA binding);GO:0000981(DNA-binding transcription factor activity, RNA polymerase II-specific);GO:0001227(DNA-binding transcription repressor activity, RNA polymerase II-specific);GO:0001843(neural tube closure);GO:0002089(lens morphogenesis in camera-type eye…	NA
chr1	2306863	2308419	1557	+	3.7761	0	0	3'UTR	ENST00000378536	protein_coding	ENSG00000157933	chr1	2228319	2310213	SKI	SKI proto-oncogene [Source:HGNC Symbol;Acc:HGNC:10896]	GO:0000122(negative regulation of transcription by RNA polymerase II);GO:0000978(RNA polymerase II cis-regulatory region sequence-specific DNA binding);GO:0000981(DNA-binding transcription factor activity, RNA polymerase II-specific);GO:0001227(DNA-binding transcription repressor activity, RNA polymerase II-specific);GO:0001843(neural tube closure);GO:0002089(lens morphogenesis in camera-type eye…	NA
chr1	2319799	2319890	92	+	1.91839	0.00128825	0.0104713	ncRNA_exonic	ENST00000659232	lncRNA	ENSG00000287356	chr1	2315040	2323085	ENSG00000287356	novel transcript, antisense to MORN1	NA	NA
chr1	2319949	2320129	181	+	4.63227	1.04713e-07	1.25893e-06	ncRNA_exonic	ENST00000659232	lncRNA	ENSG00000287356	chr1	2315040	2323085	ENSG00000287356	novel transcript, antisense to MORN1	NA	NA
chr1	2321591	2321652	62	+	1.56071	0.0042658	0.0316228	ncRNA_exonic	ENST00000661319	lncRNA	ENSG00000287356	chr1	2315040	2323085	ENSG00000287356	novel transcript, antisense to MORN1	NA	NA
chr1	2402264	2403406	1143	+	1.97085	7.94328e-45	3.16228e-43	exonic	ENST00000306256	protein_coding	ENSG00000157916	chr1	2391775	2405442	RER1	retention in endoplasmic reticulum sorting receptor 1 [Source:HGNC Symbol;Acc:HGNC:30309]	GO:0000139(Golgi membrane);GO:0003674(molecular_function);GO:0005515(protein binding);GO:0005737(cytoplasm);GO:0005783(endoplasmic reticulum);GO:0005793(endoplasmic reticulum-Golgi intermediate compartment);GO:0005794(Golgi apparatus);GO:0005886(plasma membrane);GO:0006621(protein retention in ER lumen);GO:0006890(retrograde vesicle-mediated transport, Golgi to endoplasmic reticulum);GO:0007528(n…	NA
chr1	2405202	2405442	241	+	2.02503	1e-16	1.58489e-15	3'UTR	ENST00000378513	protein_coding	ENSG00000157916	chr1	2391775	2405442	RER1	retention in endoplasmic reticulum sorting receptor 1 [Source:HGNC Symbol;Acc:HGNC:30309]	GO:0000139(Golgi membrane);GO:0003674(molecular_function);GO:0005515(protein binding);GO:0005737(cytoplasm);GO:0005783(endoplasmic reticulum);GO:0005793(endoplasmic reticulum-Golgi intermediate compartment);GO:0005794(Golgi apparatus);GO:0005886(plasma membrane);GO:0006621(protein retention in ER lumen);GO:0006890(retrograde vesicle-mediated transport, Golgi to endoplasmic reticulum);GO:0007528(n…	NA
chr1	2504034	2505292	1259	+	4.54226	1e-141	1e-139	3'UTR	ENST00000449969	protein_coding	ENSG00000149527	chr1	2425980	2505532	PLCH2	phospholipase C eta 2 [Source:HGNC Symbol;Acc:HGNC:29037]	GO:0004435(phosphatidylinositol phospholipase C activity);GO:0004629(phospholipase C activity);GO:0005509(calcium ion binding);GO:0005575(cellular_component);GO:0005737(cytoplasm);GO:0005886(plasma membrane);GO:0006629(lipid metabolic process);GO:0007165(signal transduction);GO:0008081(phosphoric diester hydrolase activity);GO:0016020(membrane);GO:0016042(lipid catabolic process);GO:0016787(hydro…	00562(Inositol phosphate metabolism);01100(Metabolic pathways)
chr1	2563113	2563412	300	+	1.42223	7.94328e-28	1.99526e-26	stop_codon	ENST00000355716	protein_coding	ENSG00000157873	chr1	2555639	2565382	TNFRSF14	TNF receptor superfamily member 14 [Source:HGNC Symbol;Acc:HGNC:11912]	GO:0001618(virus receptor activity);GO:0002250(adaptive immune response);GO:0002376(immune system process);GO:0002720(positive regulation of cytokine production involved in immune response);GO:0005031(tumor necrosis factor receptor activity);GO:0005515(protein binding);GO:0005886(plasma membrane);GO:0006955(immune response);GO:0007166(cell surface receptor signaling pathway);GO:0009897(external s…	04060(Cytokine-cytokine receptor interaction);04061(Viral protein interaction with cytokine and cytokine receptor);05168(Herpes simplex virus 1 infection)
chr1	2563590	2563771	182	+	2.01078	3.16228e-22	6.30957e-21	3'UTR	ENST00000355716	protein_coding	ENSG00000157873	chr1	2555639	2565382	TNFRSF14	TNF receptor superfamily member 14 [Source:HGNC Symbol;Acc:HGNC:11912]	GO:0001618(virus receptor activity);GO:0002250(adaptive immune response);GO:0002376(immune system process);GO:0002720(positive regulation of cytokine production involved in immune response);GO:0005031(tumor necrosis factor receptor activity);GO:0005515(protein binding);GO:0005886(plasma membrane);GO:0006955(immune response);GO:0007166(cell surface receptor signaling pathway);GO:0009897(external s…	04060(Cytokine-cytokine receptor interaction);04061(Viral protein interaction with cytokine and cytokine receptor);05168(Herpes simplex virus 1 infection)
chr1	2569298	2569446	149	+	3.63227	0.000676083	0.0057544	ncRNA_exonic	ENST00000456687	TEC	ENSG00000225931	chr1	2566410	2569888	ENSG00000225931	novel transcript	NA	NA
chr1	2591229	2591320	92	+	0.757023	0.000114815	0.00107152	3'UTR	ENST00000378424	protein_coding	ENSG00000157870	chr1	2586491	2591469	PRXL2B	peroxiredoxin like 2B [Source:HGNC Symbol;Acc:HGNC:28390]	GO:0001516(prostaglandin biosynthetic process);GO:0005515(protein binding);GO:0005737(cytoplasm);GO:0005783(endoplasmic reticulum);GO:0005829(cytosol);GO:0006629(lipid metabolic process);GO:0006631(fatty acid metabolic process);GO:0006633(fatty acid biosynthetic process);GO:0006693(prostaglandin metabolic process);GO:0016209(antioxidant activity);GO:0016491(oxidoreductase activity);GO:0016616(oxi…	00590(Arachidonic acid metabolism);01100(Metabolic pathways)
chr1	3463157	3463487	331	+	3.19692	1.28825e-07	1.54882e-06	exonic	ENST00000378378	protein_coding	ENSG00000130762	chr1	3454665	3481113	ARHGEF16	Rho guanine nucleotide exchange factor 16 [Source:HGNC Symbol;Acc:HGNC:15515]	GO:0005085(guanyl-nucleotide exchange factor activity);GO:0005515(protein binding);GO:0005737(cytoplasm);GO:0005829(cytosol);GO:0030165(PDZ domain binding);GO:0030971(receptor tyrosine kinase binding);GO:0031267(small GTPase binding);GO:0045296(cadherin binding);GO:0050790(regulation of catalytic activity);GO:0060326(cell chemotaxis);GO:0090630(activation of GTPase activity);GO:0110165(cellular a…	NA
chr1	3628645	3628883	239	+	2.64386	3.98107e-30	1.25893e-28	3'UTR	ENST00000344579	protein_coding	ENSG00000158109	chr1	3625015	3630127	TPRG1L	tumor protein p63 regulated 1 like [Source:HGNC Symbol;Acc:HGNC:27007]	GO:0003674(molecular_function);GO:0005737(cytoplasm);GO:0008021(synaptic vesicle);GO:0008150(biological_process);GO:0016020(membrane);GO:0030054(cell junction);GO:0030672(synaptic vesicle membrane);GO:0031410(cytoplasmic vesicle);GO:0042995(cell projection);GO:0044305(calyx of Held);GO:0045202(synapse);GO:0048786(presynaptic active zone);GO:0051966(regulation of synaptic transmission, glutamaterg…	NA
chr1	3733086	3733746	661	+	3.72247	0	0	3'UTR	ENST00000346387	protein_coding	ENSG00000078900	chr1	3652516	3736201	TP73	tumor protein p73 [Source:HGNC Symbol;Acc:HGNC:12003]	GO:0000785(chromatin);GO:0000976(transcription cis-regulatory region binding);GO:0000978(RNA polymerase II cis-regulatory region sequence-specific DNA binding);GO:0000981(DNA-binding transcription factor activity, RNA polymerase II-specific);GO:0001222(transcription corepressor binding);GO:0001228(DNA-binding transcription activator activity, RNA polymerase II-specific);GO:0001822(kidney developm…	04115(p53 signaling pathway);04390(Hippo signaling pathway);04722(Neurotrophin signaling pathway);05162(Measles)
chr1	3746549	3747880	1332	+	3.56071	1.25893e-17	1.99526e-16	upstream	ENST00000648526	processed_transcript	-	-	-	-	NA	NA	NA	NA
chr1	3775864	3775924	61	+	2.26903	0.000102329	0.000954993	stop_codon	ENST00000444870	protein_coding	ENSG00000235169	chr1	3772749	3775982	SMIM1	small integral membrane protein 1 (Vel blood group) [Source:HGNC Symbol;Acc:HGNC:44204]	GO:0005515(protein binding);GO:0005886(plasma membrane);GO:0009986(cell surface);GO:0016020(membrane);GO:0016021(integral component of membrane);GO:0042803(protein homodimerization activity)	NA
chr1	3785066	3785332	267	+	1.63227	4.36516e-08	5.24807e-07	ncRNA_exonic	ENST00000607459	lncRNA	ENSG00000272153	chr1	3785008	3785538	ENSG00000272153	novel transcript, antisense to LRRC47	NA	NA
chr1	3883508	3883689	182	+	2.99639	6.0256e-09	7.76247e-08	3'UTR	ENST00000339350	nonsense_mediated_decay	ENSG00000169598	chr1	3857267	3885429	DFFB	DNA fragmentation factor subunit beta [Source:HGNC Symbol;Acc:HGNC:2773]	GO:0000785(chromatin);GO:0003677(DNA binding);GO:0004518(nuclease activity);GO:0004520(endodeoxyribonuclease activity);GO:0004536(deoxyribonuclease activity);GO:0005515(protein binding);GO:0005634(nucleus);GO:0005654(nucleoplasm);GO:0005730(nucleolus);GO:0005737(cytoplasm);GO:0005829(cytosol);GO:0006308(DNA catabolic process);GO:0006309(apoptotic DNA fragmentation);GO:0006915(apoptotic process);G…	04210(Apoptosis)
chr1	6096752	6097475	724	+	1.42761	1e-10	1.41254e-09	3'UTR	ENST00000662815	nonsense_mediated_decay	ENSG00000069424	chr1	5990927	6101193	KCNAB2	potassium voltage-gated channel subfamily A regulatory beta subunit 2 [Source:HGNC Symbol;Acc:HGNC:6229]	GO:0004033(aldo-keto reductase (NADP) activity);GO:0005244(voltage-gated ion channel activity);GO:0005249(voltage-gated potassium channel activity);GO:0005515(protein binding);GO:0005737(cytoplasm);GO:0005829(cytosol);GO:0005856(cytoskeleton);GO:0005874(microtubule);GO:0005886(plasma membrane);GO:0006811(ion transport);GO:0006813(potassium ion transport);GO:0008076(voltage-gated potassium channel…	NA
chr1	6098463	6098884	422	+	2.9855	1e-117	1e-115	3'UTR	ENST00000602612	protein_coding	ENSG00000069424	chr1	5990927	6101193	KCNAB2	potassium voltage-gated channel subfamily A regulatory beta subunit 2 [Source:HGNC Symbol;Acc:HGNC:6229]	GO:0004033(aldo-keto reductase (NADP) activity);GO:0005244(voltage-gated ion channel activity);GO:0005249(voltage-gated potassium channel activity);GO:0005515(protein binding);GO:0005737(cytoplasm);GO:0005829(cytosol);GO:0005856(cytoskeleton);GO:0005874(microtubule);GO:0005886(plasma membrane);GO:0006811(ion transport);GO:0006813(potassium ion transport);GO:0008076(voltage-gated potassium channel…	NA
chr1	6098943	6099034	92	+	1.10434	2.81838e-07	3.23594e-06	3'UTR	ENST00000164247	protein_coding	ENSG00000069424	chr1	5990927	6101193	KCNAB2	potassium voltage-gated channel subfamily A regulatory beta subunit 2 [Source:HGNC Symbol;Acc:HGNC:6229]	GO:0004033(aldo-keto reductase (NADP) activity);GO:0005244(voltage-gated ion channel activity);GO:0005249(voltage-gated potassium channel activity);GO:0005515(protein binding);GO:0005737(cytoplasm);GO:0005829(cytosol);GO:0005856(cytoskeleton);GO:0005874(microtubule);GO:0005886(plasma membrane);GO:0006811(ion transport);GO:0006813(potassium ion transport);GO:0008076(voltage-gated potassium channel…	NA
chr1	6210583	6210704	122	+	1.73552	7.94328e-16	1.25893e-14	intronic	ENST00000377939	protein_coding	ENSG00000158286	chr1	6205475	6221299	RNF207	ring finger protein 207 [Source:HGNC Symbol;Acc:HGNC:32947]	GO:0005515(protein binding);GO:0005737(cytoplasm);GO:0008270(zinc ion binding);GO:0010628(positive regulation of gene expression);GO:0030544(Hsp70 protein binding);GO:0044325(transmembrane transporter binding);GO:0046872(metal ion binding);GO:0048471(perinuclear region of cytoplasm);GO:0051087(chaperone binding);GO:0055117(regulation of cardiac muscle contraction);GO:0086019(cell-cell signaling i…	NA
chr1	6456048	6456138	91	+	1.852	0.00104713	0.00851138	exonic	ENST00000636330	protein_coding	ENSG00000187017	chr1	6424776	6461367	ESPN	espin [Source:HGNC Symbol;Acc:HGNC:13281]	GO:0003779(actin binding);GO:0005515(protein binding);GO:0005737(cytoplasm);GO:0005856(cytoskeleton);GO:0005902(microvillus);GO:0005903(brush border);GO:0007605(sensory perception of sound);GO:0017124(SH3 domain binding);GO:0030034(microvillar actin bundle assembly);GO:0031941(filamentous actin);GO:0032420(stereocilium);GO:0032426(stereocilium tip);GO:0042995(cell projection);GO:0051015(actin fil…	NA
chr1	6461246	6461367	122	+	0.823749	0.00338844	0.025704	3'UTR	ENST00000434576	protein_coding	ENSG00000187017	chr1	6424776	6461367	ESPN	espin [Source:HGNC Symbol;Acc:HGNC:13281]	GO:0003779(actin binding);GO:0005515(protein binding);GO:0005737(cytoplasm);GO:0005856(cytoskeleton);GO:0005902(microvillus);GO:0005903(brush border);GO:0007605(sensory perception of sound);GO:0017124(SH3 domain binding);GO:0030034(microvillar actin bundle assembly);GO:0031941(filamentous actin);GO:0032420(stereocilium);GO:0032426(stereocilium tip);GO:0042995(cell projection);GO:0051015(actin fil…	NA
chr1	6580785	6581204	420	+	2.8953	5.01187e-75	3.16228e-73	exonic	ENST00000319084	protein_coding	ENSG00000204859	chr1	6579994	6589280	ZBTB48	zinc finger and BTB domain containing 48 [Source:HGNC Symbol;Acc:HGNC:4930]	GO:0000781(chromosome, telomeric region);GO:0000976(transcription cis-regulatory region binding);GO:0000978(RNA polymerase II cis-regulatory region sequence-specific DNA binding);GO:0003677(DNA binding);GO:0003691(double-stranded telomeric DNA binding);GO:0003700(DNA-binding transcription factor activity);GO:0005515(protein binding);GO:0005634(nucleus);GO:0005694(chromosome);GO:0006357(regulation…	NA
chr1	6588951	6589280	330	+	2.58496	5.01187e-35	1.25893e-33	3'UTR	ENST00000466813	nonsense_mediated_decay	ENSG00000204859	chr1	6579994	6589280	ZBTB48	zinc finger and BTB domain containing 48 [Source:HGNC Symbol;Acc:HGNC:4930]	GO:0000781(chromosome, telomeric region);GO:0000976(transcription cis-regulatory region binding);GO:0000978(RNA polymerase II cis-regulatory region sequence-specific DNA binding);GO:0003677(DNA binding);GO:0003691(double-stranded telomeric DNA binding);GO:0003700(DNA-binding transcription factor activity);GO:0005515(protein binding);GO:0005634(nucleus);GO:0005694(chromosome);GO:0006357(regulation…	NA
chr1	6619980	6621947	1968	+	3.90689	1e-119	1e-117	stop_codon	ENST00000377648	protein_coding	ENSG00000116273	chr1	6613731	6624030	PHF13	PHD finger protein 13 [Source:HGNC Symbol;Acc:HGNC:22983]	GO:0000278(mitotic cell cycle);GO:0003682(chromatin binding);GO:0005634(nucleus);GO:0005654(nucleoplasm);GO:0006325(chromatin organization);GO:0007049(cell cycle);GO:0007059(chromosome segregation);GO:0007076(mitotic chromosome condensation);GO:0030261(chromosome condensation);GO:0035064(methylated histone binding);GO:0046872(metal ion binding);GO:0051301(cell division)	NA
chr1	6632886	6633245	360	+	3	5.01187e-39	1.58489e-37	3'UTR	ENST00000472925	protein_coding	ENSG00000041988	chr1	6624868	6635586	THAP3	THAP domain containing 3 [Source:HGNC Symbol;Acc:HGNC:20855]	GO:0003677(DNA binding);GO:0005515(protein binding);GO:0045944(positive regulation of transcription by RNA polymerase II);GO:0046872(metal ion binding)	NA
chr1	6634509	6634629	121	+	1.21412	0.000489779	0.00416869	3'UTR	ENST00000377627	protein_coding	ENSG00000041988	chr1	6624868	6635586	THAP3	THAP domain containing 3 [Source:HGNC Symbol;Acc:HGNC:20855]	GO:0003677(DNA binding);GO:0005515(protein binding);GO:0045944(positive regulation of transcription by RNA polymerase II);GO:0046872(metal ion binding)	NA
chr1	6634748	6635108	361	+	1.58976	1.58489e-26	3.98107e-25	3'UTR	ENST00000377627	protein_coding	ENSG00000041988	chr1	6624868	6635586	THAP3	THAP domain containing 3 [Source:HGNC Symbol;Acc:HGNC:20855]	GO:0003677(DNA binding);GO:0005515(protein binding);GO:0045944(positive regulation of transcription by RNA polymerase II);GO:0046872(metal ion binding)	NA
chr1	6887744	6887835	92	+	2.63691	1.99526e-25	5.01187e-24	3'UTR	ENST00000461311	nonsense_mediated_decay	ENSG00000171735	chr1	6785454	7769706	CAMTA1	calmodulin binding transcription activator 1 [Source:HGNC Symbol;Acc:HGNC:18806]	GO:0003677(DNA binding);GO:0003690(double-stranded DNA binding);GO:0003712(transcription coregulator activity);GO:0005515(protein binding);GO:0005634(nucleus);GO:0005730(nucleolus);GO:0005737(cytoplasm);GO:0005829(cytosol);GO:0006357(regulation of transcription by RNA polymerase II);GO:0035307(positive regulation of protein dephosphorylation);GO:0043565(sequence-specific DNA binding);GO:0045944(p…	NA
chr1	7766466	7766737	272	+	1.99639	1.44544e-08	1.8197e-07	3'UTR	ENST00000495233	nonsense_mediated_decay	ENSG00000171735	chr1	6785454	7769706	CAMTA1	calmodulin binding transcription activator 1 [Source:HGNC Symbol;Acc:HGNC:18806]	GO:0003677(DNA binding);GO:0003690(double-stranded DNA binding);GO:0003712(transcription coregulator activity);GO:0005515(protein binding);GO:0005634(nucleus);GO:0005730(nucleolus);GO:0005737(cytoplasm);GO:0005829(cytosol);GO:0006357(regulation of transcription by RNA polymerase II);GO:0035307(positive regulation of protein dephosphorylation);GO:0043565(sequence-specific DNA binding);GO:0045944(p…	NA
chr1	7772764	7773454	691	+	2.67807	1e-43	3.98107e-42	5'UTR	ENST00000470357	protein_coding	ENSG00000049245	chr1	7771296	7781432	VAMP3	vesicle associated membrane protein 3 [Source:HGNC Symbol;Acc:HGNC:12644]	GO:0001921(positive regulation of receptor recycling);GO:0005484(SNAP receptor activity);GO:0005515(protein binding);GO:0005769(early endosome);GO:0005829(cytosol);GO:0005886(plasma membrane);GO:0006887(exocytosis);GO:0006904(vesicle docking involved in exocytosis);GO:0006906(vesicle fusion);GO:0009986(cell surface);GO:0015031(protein transport);GO:0016020(membrane);GO:0016021(integral component …	04130(SNARE interactions in vesicular transport);04145(Phagosome)
chr1	7780986	7781105	120	+	0.790772	7.94328e-11	1.1749e-09	3'UTR	ENST00000054666	protein_coding	ENSG00000049245	chr1	7771296	7781432	VAMP3	vesicle associated membrane protein 3 [Source:HGNC Symbol;Acc:HGNC:12644]	GO:0001921(positive regulation of receptor recycling);GO:0005484(SNAP receptor activity);GO:0005515(protein binding);GO:0005769(early endosome);GO:0005829(cytosol);GO:0005886(plasma membrane);GO:0006887(exocytosis);GO:0006904(vesicle docking involved in exocytosis);GO:0006906(vesicle fusion);GO:0009986(cell surface);GO:0015031(protein transport);GO:0016020(membrane);GO:0016021(integral component …	04130(SNARE interactions in vesicular transport);04145(Phagosome)
chr1	7827335	7827516	182	+	3.56071	3.16228e-43	1e-41	exonic	ENST00000361923	protein_coding	ENSG00000049246	chr1	7784291	7845177	PER3	period circadian regulator 3 [Source:HGNC Symbol;Acc:HGNC:8847]	GO:0000122(negative regulation of transcription by RNA polymerase II);GO:0000976(transcription cis-regulatory region binding);GO:0001222(transcription corepressor binding);GO:0005515(protein binding);GO:0005634(nucleus);GO:0005737(cytoplasm);GO:0007623(circadian rhythm);GO:0019900(kinase binding);GO:0031625(ubiquitin protein ligase binding);GO:0032922(circadian regulation of gene expression);GO:0…	04710(Circadian rhythm);04713(Circadian entrainment)
chr1	8004059	8004239	181	+	3.21568	3.01995e-05	0.000295121	ncRNA_exonic	ENST00000641354	lncRNA	ENSG00000284747	chr1	7991134	8005312	ENSG00000284747	novel transcript, antisense to ERRFI1	NA	NA
chr1	8004595	8004835	241	+	2.43029	1.58489e-11	2.5704e-10	ncRNA_exonic	ENST00000641354	lncRNA	ENSG00000284747	chr1	7991134	8005312	ENSG00000284747	novel transcript, antisense to ERRFI1	NA	NA
chr1	9191544	9191754	211	+	1.73552	1.47911e-05	0.000151356	ncRNA_exonic	ENST00000412639	lncRNA	ENSG00000234546	chr1	9182004	9196284	LNCTAM34A	long non coding transcriptional activator of miR34a [Source:HGNC Symbol;Acc:HGNC:52548]	NA	NA
chr1	9196015	9196105	91	+	3.01436	1.65959e-07	1.94984e-06	ncRNA_exonic	ENST00000635271	lncRNA	ENSG00000234546	chr1	9182004	9196284	LNCTAM34A	long non coding transcriptional activator of miR34a [Source:HGNC Symbol;Acc:HGNC:52548]	NA	NA
chr1	9235013	9245446	10434	+	2.91265	1e-268	1e-266	start_codon	ENST00000377403	protein_coding	ENSG00000049239	chr1	9234774	9271337	H6PD	hexose-6-phosphate dehydrogenase/glucose 1-dehydrogenase [Source:HGNC Symbol;Acc:HGNC:4795]	GO:0003824(catalytic activity);GO:0004345(glucose-6-phosphate dehydrogenase activity);GO:0005737(cytoplasm);GO:0005739(mitochondrion);GO:0005783(endoplasmic reticulum);GO:0005788(endoplasmic reticulum lumen);GO:0005975(carbohydrate metabolic process);GO:0006006(glucose metabolic process);GO:0006098(pentose-phosphate shunt);GO:0006739(NADP metabolic process);GO:0006796(phosphate-containing compoun…	00030(Pentose phosphate pathway);01100(Metabolic pathways);01200(Carbon metabolism)
chr1	9263544	9264324	781	+	3.2854	1e-136	1e-134	exonic	ENST00000377403	protein_coding	ENSG00000049239	chr1	9234774	9271337	H6PD	hexose-6-phosphate dehydrogenase/glucose 1-dehydrogenase [Source:HGNC Symbol;Acc:HGNC:4795]	GO:0003824(catalytic activity);GO:0004345(glucose-6-phosphate dehydrogenase activity);GO:0005737(cytoplasm);GO:0005739(mitochondrion);GO:0005783(endoplasmic reticulum);GO:0005788(endoplasmic reticulum lumen);GO:0005975(carbohydrate metabolic process);GO:0006006(glucose metabolic process);GO:0006098(pentose-phosphate shunt);GO:0006739(NADP metabolic process);GO:0006796(phosphate-containing compoun…	00030(Pentose phosphate pathway);01100(Metabolic pathways);01200(Carbon metabolism)
chr1	9264652	9265493	842	+	2.61589	1e-122	1e-120	stop_codon	ENST00000377403	protein_coding	ENSG00000049239	chr1	9234774	9271337	H6PD	hexose-6-phosphate dehydrogenase/glucose 1-dehydrogenase [Source:HGNC Symbol;Acc:HGNC:4795]	GO:0003824(catalytic activity);GO:0004345(glucose-6-phosphate dehydrogenase activity);GO:0005737(cytoplasm);GO:0005739(mitochondrion);GO:0005783(endoplasmic reticulum);GO:0005788(endoplasmic reticulum lumen);GO:0005975(carbohydrate metabolic process);GO:0006006(glucose metabolic process);GO:0006098(pentose-phosphate shunt);GO:0006739(NADP metabolic process);GO:0006796(phosphate-containing compoun…	00030(Pentose phosphate pathway);01100(Metabolic pathways);01200(Carbon metabolism)
chr1	9267470	9267740	271	+	2.488	1e-121	1e-119	3'UTR	ENST00000377403	protein_coding	ENSG00000049239	chr1	9234774	9271337	H6PD	hexose-6-phosphate dehydrogenase/glucose 1-dehydrogenase [Source:HGNC Symbol;Acc:HGNC:4795]	GO:0003824(catalytic activity);GO:0004345(glucose-6-phosphate dehydrogenase activity);GO:0005737(cytoplasm);GO:0005739(mitochondrion);GO:0005783(endoplasmic reticulum);GO:0005788(endoplasmic reticulum lumen);GO:0005975(carbohydrate metabolic process);GO:0006006(glucose metabolic process);GO:0006098(pentose-phosphate shunt);GO:0006739(NADP metabolic process);GO:0006796(phosphate-containing compoun…	00030(Pentose phosphate pathway);01100(Metabolic pathways);01200(Carbon metabolism)
chr1	9268788	9269479	692	+	3.08406	1e-181	1e-179	3'UTR	ENST00000377403	protein_coding	ENSG00000049239	chr1	9234774	9271337	H6PD	hexose-6-phosphate dehydrogenase/glucose 1-dehydrogenase [Source:HGNC Symbol;Acc:HGNC:4795]	GO:0003824(catalytic activity);GO:0004345(glucose-6-phosphate dehydrogenase activity);GO:0005737(cytoplasm);GO:0005739(mitochondrion);GO:0005783(endoplasmic reticulum);GO:0005788(endoplasmic reticulum lumen);GO:0005975(carbohydrate metabolic process);GO:0006006(glucose metabolic process);GO:0006098(pentose-phosphate shunt);GO:0006739(NADP metabolic process);GO:0006796(phosphate-containing compoun…	00030(Pentose phosphate pathway);01100(Metabolic pathways);01200(Carbon metabolism)
chr1	9269688	9270288	601	+	2.62293	1e-107	1e-105	3'UTR	ENST00000377403	protein_coding	ENSG00000049239	chr1	9234774	9271337	H6PD	hexose-6-phosphate dehydrogenase/glucose 1-dehydrogenase [Source:HGNC Symbol;Acc:HGNC:4795]	GO:0003824(catalytic activity);GO:0004345(glucose-6-phosphate dehydrogenase activity);GO:0005737(cytoplasm);GO:0005739(mitochondrion);GO:0005783(endoplasmic reticulum);GO:0005788(endoplasmic reticulum lumen);GO:0005975(carbohydrate metabolic process);GO:0006006(glucose metabolic process);GO:0006098(pentose-phosphate shunt);GO:0006739(NADP metabolic process);GO:0006796(phosphate-containing compoun…	00030(Pentose phosphate pathway);01100(Metabolic pathways);01200(Carbon metabolism)
chr1	9270437	9270887	451	+	2.28096	1.25893e-69	7.94328e-68	3'UTR	ENST00000377403	protein_coding	ENSG00000049239	chr1	9234774	9271337	H6PD	hexose-6-phosphate dehydrogenase/glucose 1-dehydrogenase [Source:HGNC Symbol;Acc:HGNC:4795]	GO:0003824(catalytic activity);GO:0004345(glucose-6-phosphate dehydrogenase activity);GO:0005737(cytoplasm);GO:0005739(mitochondrion);GO:0005783(endoplasmic reticulum);GO:0005788(endoplasmic reticulum lumen);GO:0005975(carbohydrate metabolic process);GO:0006006(glucose metabolic process);GO:0006098(pentose-phosphate shunt);GO:0006739(NADP metabolic process);GO:0006796(phosphate-containing compoun…	00030(Pentose phosphate pathway);01100(Metabolic pathways);01200(Carbon metabolism)
chr1	9355731	9368213	12483	+	3.51096	0	0	stop_codon	ENST00000328089	protein_coding	ENSG00000171621	chr1	9292894	9369532	SPSB1	splA/ryanodine receptor domain and SOCS box containing 1 [Source:HGNC Symbol;Acc:HGNC:30628]	GO:0005515(protein binding);GO:0005737(cytoplasm);GO:0005829(cytosol);GO:0006511(ubiquitin-dependent protein catabolic process);GO:0016567(protein ubiquitination);GO:0019005(SCF ubiquitin ligase complex);GO:0043161(proteasome-mediated ubiquitin-dependent protein catabolic process);GO:1990756(ubiquitin ligase-substrate adaptor activity)	NA
chr1	9580113	9580233	121	+	1.82375	0.000416869	0.00363078	exonic	ENST00000302692	protein_coding	ENSG00000171612	chr1	9539465	9585173	SLC25A33	solute carrier family 25 member 33 [Source:HGNC Symbol;Acc:HGNC:29681]	GO:0000002(mitochondrial genome maintenance);GO:0002082(regulation of oxidative phosphorylation);GO:0005739(mitochondrion);GO:0005743(mitochondrial inner membrane);GO:0006390(mitochondrial transcription);GO:0006864(pyrimidine nucleotide transport);GO:0007005(mitochondrion organization);GO:0008284(positive regulation of cell population proliferation);GO:0015218(pyrimidine nucleotide transmembrane …	NA
chr1	9582386	9582657	272	+	1.73985	3.80189e-06	4.0738e-05	stop_codon	ENST00000302692	protein_coding	ENSG00000171612	chr1	9539465	9585173	SLC25A33	solute carrier family 25 member 33 [Source:HGNC Symbol;Acc:HGNC:29681]	GO:0000002(mitochondrial genome maintenance);GO:0002082(regulation of oxidative phosphorylation);GO:0005739(mitochondrion);GO:0005743(mitochondrial inner membrane);GO:0006390(mitochondrial transcription);GO:0006864(pyrimidine nucleotide transport);GO:0007005(mitochondrion organization);GO:0008284(positive regulation of cell population proliferation);GO:0015218(pyrimidine nucleotide transmembrane …	NA
chr1	9613049	9613379	331	+	2.51854	7.76247e-07	8.91251e-06	3'UTR	ENST00000508400	nonsense_mediated_decay	ENSG00000188807	chr1	9588911	9614877	TMEM201	transmembrane protein 201 [Source:HGNC Symbol;Acc:HGNC:33719]	GO:0000922(spindle pole);GO:0005515(protein binding);GO:0005521(lamin binding);GO:0005634(nucleus);GO:0005635(nuclear envelope);GO:0005637(nuclear inner membrane);GO:0005639(integral component of nuclear inner membrane);GO:0005737(cytoplasm);GO:0005856(cytoskeleton);GO:0006998(nuclear envelope organization);GO:0007097(nuclear migration);GO:0010761(fibroblast migration);GO:0016020(membrane);GO:001…	NA
chr1	9724922	9727375	2454	+	3.18428	1e-145	1e-143	3'UTR	ENST00000481137	nonsense_mediated_decay	ENSG00000171608	chr1	9629889	9729114	PIK3CD	phosphatidylinositol-4,5-bisphosphate 3-kinase catalytic subunit delta [Source:HGNC Symbol;Acc:HGNC:8977]	GO:0000166(nucleotide binding);GO:0001779(natural killer cell differentiation);GO:0001819(positive regulation of cytokine production);GO:0001938(positive regulation of endothelial cell proliferation);GO:0002250(adaptive immune response);GO:0002376(immune system process);GO:0002551(mast cell chemotaxis);GO:0002679(respiratory burst involved in defense response);GO:0005515(protein binding);GO:00055…	00562(Inositol phosphate metabolism);01100(Metabolic pathways);01521(EGFR tyrosine kinase inhibitor resistance);01522(Endocrine resistance);01524(Platinum drug resistance);04012(ErbB signaling pathway);04014(Ras signaling pathway);04015(Rap1 signaling pathway);04024(cAMP signaling pathway);04062(Chemokine signaling pathway);04066(HIF-1 signaling pathway);04068(FoxO signaling pathway);04070(Phosph…
chr1	9982447	9982748	302	+	2.32769	1.25893e-16	1.99526e-15	stop_codon	ENST00000377205	protein_coding	ENSG00000173614	chr1	9943428	9985501	NMNAT1	nicotinamide nucleotide adenylyltransferase 1 [Source:HGNC Symbol;Acc:HGNC:17877]	GO:0000166(nucleotide binding);GO:0000309(nicotinamide-nucleotide adenylyltransferase activity);GO:0003824(catalytic activity);GO:0004515(nicotinate-nucleotide adenylyltransferase activity);GO:0005515(protein binding);GO:0005524(ATP binding);GO:0005634(nucleus);GO:0005654(nucleoplasm);GO:0009058(biosynthetic process);GO:0009165(nucleotide biosynthetic process);GO:0009435(NAD biosynthetic process)…	00760(Nicotinate and nicotinamide metabolism);01100(Metabolic pathways);01240(Biosynthesis of cofactors)
chr1	10032981	10033072	92	+	2.36737	0.000239883	0.00213796	5'UTR	ENST00000253251	protein_coding	ENSG00000130939	chr1	10032832	10181239	UBE4B	ubiquitination factor E4B [Source:HGNC Symbol;Acc:HGNC:12500]	GO:0000151(ubiquitin ligase complex);GO:0000209(protein polyubiquitination);GO:0004842(ubiquitin-protein transferase activity);GO:0005515(protein binding);GO:0005634(nucleus);GO:0005737(cytoplasm);GO:0006511(ubiquitin-dependent protein catabolic process);GO:0008626(granzyme-mediated apoptotic signaling pathway);GO:0009411(response to UV);GO:0016567(protein ubiquitination);GO:0016740(transferase a…	04120(Ubiquitin mediated proteolysis);04141(Protein processing in endoplasmic reticulum)
chr1	10033311	10033432	122	+	1.27501	5.01187e-12	6.30957e-11	5'UTR	ENST00000253251	protein_coding	ENSG00000130939	chr1	10032832	10181239	UBE4B	ubiquitination factor E4B [Source:HGNC Symbol;Acc:HGNC:12500]	GO:0000151(ubiquitin ligase complex);GO:0000209(protein polyubiquitination);GO:0004842(ubiquitin-protein transferase activity);GO:0005515(protein binding);GO:0005634(nucleus);GO:0005737(cytoplasm);GO:0006511(ubiquitin-dependent protein catabolic process);GO:0008626(granzyme-mediated apoptotic signaling pathway);GO:0009411(response to UV);GO:0016567(protein ubiquitination);GO:0016740(transferase a…	04120(Ubiquitin mediated proteolysis);04141(Protein processing in endoplasmic reticulum)
chr1	10303318	10304908	1591	+	4.99095	1e-177	1e-175	3'UTR	ENST00000696500	nonsense_mediated_decay	ENSG00000054523	chr1	10210570	10381603	KIF1B	kinesin family member 1B [Source:HGNC Symbol;Acc:HGNC:16636]	GO:0000166(nucleotide binding);GO:0003777(microtubule motor activity);GO:0005515(protein binding);GO:0005524(ATP binding);GO:0005737(cytoplasm);GO:0005739(mitochondrion);GO:0005856(cytoskeleton);GO:0005871(kinesin complex);GO:0005874(microtubule);GO:0005875(microtubule associated complex);GO:0006915(apoptotic process);GO:0007018(microtubule-based movement);GO:0007270(neuron-neuron synaptic transm…	NA
chr1	10305446	10305597	152	+	1.18269	6.16595e-06	6.45654e-05	3'UTR	ENST00000377083	protein_coding	ENSG00000054523	chr1	10210570	10381603	KIF1B	kinesin family member 1B [Source:HGNC Symbol;Acc:HGNC:16636]	GO:0000166(nucleotide binding);GO:0003777(microtubule motor activity);GO:0005515(protein binding);GO:0005524(ATP binding);GO:0005737(cytoplasm);GO:0005739(mitochondrion);GO:0005856(cytoskeleton);GO:0005871(kinesin complex);GO:0005874(microtubule);GO:0005875(microtubule associated complex);GO:0006915(apoptotic process);GO:0007018(microtubule-based movement);GO:0007270(neuron-neuron synaptic transm…	NA
chr1	10378035	10378576	542	+	3	1e-62	5.01187e-61	3'UTR	ENST00000377086	protein_coding	ENSG00000054523	chr1	10210570	10381603	KIF1B	kinesin family member 1B [Source:HGNC Symbol;Acc:HGNC:16636]	GO:0000166(nucleotide binding);GO:0003777(microtubule motor activity);GO:0005515(protein binding);GO:0005524(ATP binding);GO:0005737(cytoplasm);GO:0005739(mitochondrion);GO:0005856(cytoskeleton);GO:0005871(kinesin complex);GO:0005874(microtubule);GO:0005875(microtubule associated complex);GO:0006915(apoptotic process);GO:0007018(microtubule-based movement);GO:0007270(neuron-neuron synaptic transm…	NA
chr1	10378784	10379205	422	+	2.94673	7.94328e-33	1.99526e-31	3'UTR	ENST00000377081	protein_coding	ENSG00000054523	chr1	10210570	10381603	KIF1B	kinesin family member 1B [Source:HGNC Symbol;Acc:HGNC:16636]	GO:0000166(nucleotide binding);GO:0003777(microtubule motor activity);GO:0005515(protein binding);GO:0005524(ATP binding);GO:0005737(cytoplasm);GO:0005739(mitochondrion);GO:0005856(cytoskeleton);GO:0005871(kinesin complex);GO:0005874(microtubule);GO:0005875(microtubule associated complex);GO:0006915(apoptotic process);GO:0007018(microtubule-based movement);GO:0007270(neuron-neuron synaptic transm…	NA
chr1	10380613	10380704	92	+	1.78241	0.000162181	0.00147911	3'UTR	ENST00000377081	protein_coding	ENSG00000054523	chr1	10210570	10381603	KIF1B	kinesin family member 1B [Source:HGNC Symbol;Acc:HGNC:16636]	GO:0000166(nucleotide binding);GO:0003777(microtubule motor activity);GO:0005515(protein binding);GO:0005524(ATP binding);GO:0005737(cytoplasm);GO:0005739(mitochondrion);GO:0005856(cytoskeleton);GO:0005871(kinesin complex);GO:0005874(microtubule);GO:0005875(microtubule associated complex);GO:0006915(apoptotic process);GO:0007018(microtubule-based movement);GO:0007270(neuron-neuron synaptic transm…	NA
chr1	10419528	10419827	300	+	1.04264	1.25893e-32	3.98107e-31	stop_codon	ENST00000270776	protein_coding	ENSG00000142657	chr1	10398592	10420511	PGD	phosphogluconate dehydrogenase [Source:HGNC Symbol;Acc:HGNC:8891]	GO:0004616(phosphogluconate dehydrogenase (decarboxylating) activity);GO:0005634(nucleus);GO:0005737(cytoplasm);GO:0005829(cytosol);GO:0006098(pentose-phosphate shunt);GO:0009051(pentose-phosphate shunt, oxidative branch);GO:0016491(oxidoreductase activity);GO:0019322(pentose biosynthetic process);GO:0019521(D-gluconate metabolic process);GO:0046177(D-gluconate catabolic process);GO:0050661(NADP …	00030(Pentose phosphate pathway);00480(Glutathione metabolism);01100(Metabolic pathways);01200(Carbon metabolism)
chr1	10629650	10630040	391	+	3.85798	1e-158	1e-156	stop_codon	ENST00000356607	protein_coding	ENSG00000142655	chr1	10472288	10630758	PEX14	peroxisomal biogenesis factor 14 [Source:HGNC Symbol;Acc:HGNC:8856]	GO:0001650(fibrillar center);GO:0003714(transcription corepressor activity);GO:0005102(signaling receptor binding);GO:0005515(protein binding);GO:0005634(nucleus);GO:0005777(peroxisome);GO:0005778(peroxisomal membrane);GO:0005829(cytosol);GO:0007031(peroxisome organization);GO:0008017(microtubule binding);GO:0015031(protein transport);GO:0016020(membrane);GO:0016021(integral component of membrane…	04146(Peroxisome)
chr1	10639360	10639510	151	+	4.32193	3.31131e-06	3.54813e-05	ncRNA_exonic	ENST00000606802	lncRNA	ENSG00000272078	chr1	10639241	10654333	ENSG00000272078	novel transcript, antisense to CASZ1	NA	NA
chr1	10639629	10640048	420	+	2.67582	2.51189e-38	6.30957e-37	ncRNA_exonic	ENST00000606802	lncRNA	ENSG00000272078	chr1	10639241	10654333	ENSG00000272078	novel transcript, antisense to CASZ1	NA	NA
chr1	10653734	10654064	331	+	3.14568	1.99526e-39	6.30957e-38	ncRNA_exonic	ENST00000606802	lncRNA	ENSG00000272078	chr1	10639241	10654333	ENSG00000272078	novel transcript, antisense to CASZ1	NA	NA
chr1	11022187	11022337	151	+	1.16993	5.01187e-16	7.94328e-15	3'UTR	ENST00000439080	nonsense_mediated_decay	ENSG00000120948	chr1	11012344	11030528	TARDBP	TAR DNA binding protein [Source:HGNC Symbol;Acc:HGNC:11571]	GO:0000978(RNA polymerase II cis-regulatory region sequence-specific DNA binding);GO:0001933(negative regulation of protein phosphorylation);GO:0003676(nucleic acid binding);GO:0003677(DNA binding);GO:0003690(double-stranded DNA binding);GO:0003723(RNA binding);GO:0003730(mRNA 3'-UTR binding);GO:0005515(protein binding);GO:0005634(nucleus);GO:0005654(nucleoplasm);GO:0005737(cytoplasm);GO:0005739(…	03013(RNA transport);03015(mRNA surveillance pathway);05014(Amyotrophic lateral sclerosis);05022(Pathways of neurodegeneration - multiple diseases)
chr1	11023323	11023981	659	+	2.9241	1e-192	1e-190	3'UTR	ENST00000240185	protein_coding	ENSG00000120948	chr1	11012344	11030528	TARDBP	TAR DNA binding protein [Source:HGNC Symbol;Acc:HGNC:11571]	GO:0000978(RNA polymerase II cis-regulatory region sequence-specific DNA binding);GO:0001933(negative regulation of protein phosphorylation);GO:0003676(nucleic acid binding);GO:0003677(DNA binding);GO:0003690(double-stranded DNA binding);GO:0003723(RNA binding);GO:0003730(mRNA 3'-UTR binding);GO:0005515(protein binding);GO:0005634(nucleus);GO:0005654(nucleoplasm);GO:0005737(cytoplasm);GO:0005739(…	03013(RNA transport);03015(mRNA surveillance pathway);05014(Amyotrophic lateral sclerosis);05022(Pathways of neurodegeneration - multiple diseases)
chr1	11071368	11071488	121	+	1.73552	8.91251e-06	9.33254e-05	ncRNA_exonic	ENST00000452378	lncRNA	ENSG00000226849	chr1	11068471	11073097	ENSG00000226849	novel transcript	NA	NA
chr1	11273796	11273946	151	+	1.57046	5.01187e-15	7.94328e-14	exonic	ENST00000376804	protein_coding	ENSG00000120942	chr1	11273198	11296049	UBIAD1	UbiA prenyltransferase domain containing 1 [Source:HGNC Symbol;Acc:HGNC:30791]	GO:0000139(Golgi membrane);GO:0004659(prenyltransferase activity);GO:0005515(protein binding);GO:0005634(nucleus);GO:0005737(cytoplasm);GO:0005739(mitochondrion);GO:0005783(endoplasmic reticulum);GO:0005789(endoplasmic reticulum membrane);GO:0005794(Golgi apparatus);GO:0006744(ubiquinone biosynthetic process);GO:0009234(menaquinone biosynthetic process);GO:0016020(membrane);GO:0016021(integral co…	NA
chr1	11285768	11286098	331	+	2.1375	1e-30	3.16228e-29	exonic	ENST00000376810	protein_coding	ENSG00000120942	chr1	11273198	11296049	UBIAD1	UbiA prenyltransferase domain containing 1 [Source:HGNC Symbol;Acc:HGNC:30791]	GO:0000139(Golgi membrane);GO:0004659(prenyltransferase activity);GO:0005515(protein binding);GO:0005634(nucleus);GO:0005737(cytoplasm);GO:0005739(mitochondrion);GO:0005783(endoplasmic reticulum);GO:0005789(endoplasmic reticulum membrane);GO:0005794(Golgi apparatus);GO:0006744(ubiquinone biosynthetic process);GO:0009234(menaquinone biosynthetic process);GO:0016020(membrane);GO:0016021(integral co…	NA
chr1	11295000	11295420	421	+	4.06178	1e-17	1.99526e-16	3'UTR	ENST00000376804	protein_coding	ENSG00000120942	chr1	11273198	11296049	UBIAD1	UbiA prenyltransferase domain containing 1 [Source:HGNC Symbol;Acc:HGNC:30791]	GO:0000139(Golgi membrane);GO:0004659(prenyltransferase activity);GO:0005515(protein binding);GO:0005634(nucleus);GO:0005737(cytoplasm);GO:0005739(mitochondrion);GO:0005783(endoplasmic reticulum);GO:0005789(endoplasmic reticulum membrane);GO:0005794(Golgi apparatus);GO:0006744(ubiquinone biosynthetic process);GO:0009234(menaquinone biosynthetic process);GO:0016020(membrane);GO:0016021(integral co…	NA
chr1	11295599	11296049	451	+	3.36457	3.23594e-08	3.98107e-07	3'UTR	ENST00000483738	protein_coding	ENSG00000120942	chr1	11273198	11296049	UBIAD1	UbiA prenyltransferase domain containing 1 [Source:HGNC Symbol;Acc:HGNC:30791]	GO:0000139(Golgi membrane);GO:0004659(prenyltransferase activity);GO:0005515(protein binding);GO:0005634(nucleus);GO:0005737(cytoplasm);GO:0005739(mitochondrion);GO:0005783(endoplasmic reticulum);GO:0005789(endoplasmic reticulum membrane);GO:0005794(Golgi apparatus);GO:0006744(ubiquinone biosynthetic process);GO:0009234(menaquinone biosynthetic process);GO:0016020(membrane);GO:0016021(integral co…	NA
chr1	11661922	11662221	300	+	0.992768	2.51189e-17	3.98107e-16	3'UTR	ENST00000251546	protein_coding	ENSG00000132879	chr1	11654375	11663327	FBXO44	F-box protein 44 [Source:HGNC Symbol;Acc:HGNC:24847]	GO:0005515(protein binding);GO:0005737(cytoplasm);GO:0005829(cytosol);GO:0006516(glycoprotein catabolic process);GO:0010498(proteasomal protein catabolic process);GO:0016567(protein ubiquitination);GO:0019005(SCF ubiquitin ligase complex);GO:0030433(ubiquitin-dependent ERAD pathway);GO:0031146(SCF-dependent proteasomal ubiquitin-dependent protein catabolic process);GO:0061630(ubiquitin protein li…	NA
chr1	11719719	11719810	92	+	3.54844	0.000338844	0.00295121	3'UTR	ENST00000294485	protein_coding	ENSG00000162490	chr1	11691710	11725857	DRAXIN	dorsal inhibitory axon guidance protein [Source:HGNC Symbol;Acc:HGNC:25054]	GO:0005515(protein binding);GO:0005576(extracellular region);GO:0007411(axon guidance);GO:0010977(negative regulation of neuron projection development);GO:0016055(Wnt signaling pathway);GO:0021516(dorsal spinal cord development);GO:0021528(commissural neuron differentiation in spinal cord);GO:0021960(anterior commissure morphogenesis);GO:0030517(negative regulation of axon extension);GO:0030900(f…	NA
chr1	11720049	11720169	121	+	3.36457	0.00281838	0.0213796	3'UTR	ENST00000294485	protein_coding	ENSG00000162490	chr1	11691710	11725857	DRAXIN	dorsal inhibitory axon guidance protein [Source:HGNC Symbol;Acc:HGNC:25054]	GO:0005515(protein binding);GO:0005576(extracellular region);GO:0007411(axon guidance);GO:0010977(negative regulation of neuron projection development);GO:0016055(Wnt signaling pathway);GO:0021516(dorsal spinal cord development);GO:0021528(commissural neuron differentiation in spinal cord);GO:0021960(anterior commissure morphogenesis);GO:0030517(negative regulation of axon extension);GO:0030900(f…	NA
chr1	11806215	11806306	92	+	2.78241	0.00125893	0.0102329	start_codon	ENST00000312413	protein_coding	ENSG00000011021	chr1	11806096	11848079	CLCN6	chloride voltage-gated channel 6 [Source:HGNC Symbol;Acc:HGNC:2024]	GO:0000166(nucleotide binding);GO:0003729(mRNA binding);GO:0005247(voltage-gated chloride channel activity);GO:0005524(ATP binding);GO:0005765(lysosomal membrane);GO:0005768(endosome);GO:0006811(ion transport);GO:0006821(chloride transport);GO:0006884(cell volume homeostasis);GO:0007165(signal transduction);GO:0009612(response to mechanical stimulus);GO:0010008(endosome membrane);GO:0010468(regul…	NA
chr1	11972478	11972598	121	+	3.10434	0.000138038	0.00125893	intronic	ENST00000196061	protein_coding	ENSG00000083444	chr1	11934205	11975538	PLOD1	procollagen-lysine,2-oxoglutarate 5-dioxygenase 1 [Source:HGNC Symbol;Acc:HGNC:9081]	GO:0001666(response to hypoxia);GO:0005506(iron ion binding);GO:0005515(protein binding);GO:0005783(endoplasmic reticulum);GO:0005789(endoplasmic reticulum membrane);GO:0008475(procollagen-lysine 5-dioxygenase activity);GO:0008544(epidermis development);GO:0016020(membrane);GO:0016491(oxidoreductase activity);GO:0016705(oxidoreductase activity, acting on paired donors, with incorporation or reduc…	00310(Lysine degradation);01100(Metabolic pathways)
chr1	11972926	11975359	2434	+	3.06867	1e-143	1e-141	stop_codon	ENST00000196061	protein_coding	ENSG00000083444	chr1	11934205	11975538	PLOD1	procollagen-lysine,2-oxoglutarate 5-dioxygenase 1 [Source:HGNC Symbol;Acc:HGNC:9081]	GO:0001666(response to hypoxia);GO:0005506(iron ion binding);GO:0005515(protein binding);GO:0005783(endoplasmic reticulum);GO:0005789(endoplasmic reticulum membrane);GO:0008475(procollagen-lysine 5-dioxygenase activity);GO:0008544(epidermis development);GO:0016020(membrane);GO:0016491(oxidoreductase activity);GO:0016705(oxidoreductase activity, acting on paired donors, with incorporation or reduc…	00310(Lysine degradation);01100(Metabolic pathways)
chr1	12011536	12011956	421	+	2.69153	1e-166	1e-164	3'UTR	ENST00000675512	nonsense_mediated_decay	ENSG00000116688	chr1	11980181	12015211	MFN2	mitofusin 2 [Source:HGNC Symbol;Acc:HGNC:16877]	GO:0000166(nucleotide binding);GO:0001825(blastocyst formation);GO:0003924(GTPase activity);GO:0005515(protein binding);GO:0005525(GTP binding);GO:0005739(mitochondrion);GO:0005741(mitochondrial outer membrane);GO:0005829(cytosol);GO:0006626(protein targeting to mitochondrion);GO:0006914(autophagy);GO:0006915(apoptotic process);GO:0006986(response to unfolded protein);GO:0007005(mitochondrion org…	04137(Mitophagy - animal);04621(NOD-like receptor signaling pathway);05012(Parkinson disease);05022(Pathways of neurodegeneration - multiple diseases)
chr1	12012134	12012195	62	+	1.13093	1.23027e-06	1.38038e-05	3'UTR	ENST00000235329	protein_coding	ENSG00000116688	chr1	11980181	12015211	MFN2	mitofusin 2 [Source:HGNC Symbol;Acc:HGNC:16877]	GO:0000166(nucleotide binding);GO:0001825(blastocyst formation);GO:0003924(GTPase activity);GO:0005515(protein binding);GO:0005525(GTP binding);GO:0005739(mitochondrion);GO:0005741(mitochondrial outer membrane);GO:0005829(cytosol);GO:0006626(protein targeting to mitochondrion);GO:0006914(autophagy);GO:0006915(apoptotic process);GO:0006986(response to unfolded protein);GO:0007005(mitochondrion org…	04137(Mitophagy - animal);04621(NOD-like receptor signaling pathway);05012(Parkinson disease);05022(Pathways of neurodegeneration - multiple diseases)
chr1	12142449	12143433	985	+	3.04614	1e-19	1.99526e-18	3'UTR	ENST00000514649	nonsense_mediated_decay	ENSG00000120949	chr1	12063303	12144207	TNFRSF8	TNF receptor superfamily member 8 [Source:HGNC Symbol;Acc:HGNC:11923]	GO:0004888(transmembrane signaling receptor activity);GO:0005515(protein binding);GO:0005737(cytoplasm);GO:0005886(plasma membrane);GO:0007165(signal transduction);GO:0008285(negative regulation of cell population proliferation);GO:0016020(membrane);GO:0016021(integral component of membrane);GO:0032759(positive regulation of TRAIL production);GO:0032760(positive regulation of tumor necrosis facto…	04060(Cytokine-cytokine receptor interaction)
chr1	12143730	12144088	359	+	2.45943	1.34896e-05	0.000138038	3'UTR	ENST00000263932	protein_coding	ENSG00000120949	chr1	12063303	12144207	TNFRSF8	TNF receptor superfamily member 8 [Source:HGNC Symbol;Acc:HGNC:11923]	GO:0004888(transmembrane signaling receptor activity);GO:0005515(protein binding);GO:0005737(cytoplasm);GO:0005886(plasma membrane);GO:0007165(signal transduction);GO:0008285(negative regulation of cell population proliferation);GO:0016020(membrane);GO:0016021(integral component of membrane);GO:0032759(positive regulation of TRAIL production);GO:0032760(positive regulation of tumor necrosis facto…	04060(Cytokine-cytokine receptor interaction)
chr1	12207009	12207639	631	+	2.96901	1.99526e-63	1e-61	stop_codon	ENST00000376259	protein_coding	ENSG00000028137	chr1	12166991	12209228	TNFRSF1B	TNF receptor superfamily member 1B [Source:HGNC Symbol;Acc:HGNC:11917]	GO:0002718(regulation of cytokine production involved in immune response);GO:0002724(regulation of T cell cytokine production);GO:0002947(tumor necrosis factor receptor superfamily complex);GO:0003176(aortic valve development);GO:0003177(pulmonary valve development);GO:0003332(negative regulation of extracellular matrix constituent secretion);GO:0005031(tumor necrosis factor receptor activity);GO…	04060(Cytokine-cytokine receptor interaction);04061(Viral protein interaction with cytokine and cytokine receptor);04668(TNF signaling pathway);04920(Adipocytokine signaling pathway);05014(Amyotrophic lateral sclerosis);05022(Pathways of neurodegeneration - multiple diseases);05170(Human immunodeficiency virus 1 infection)
chr1	12208088	12208179	92	+	0.669027	2.51189e-12	3.98107e-11	3'UTR	ENST00000376259	protein_coding	ENSG00000028137	chr1	12166991	12209228	TNFRSF1B	TNF receptor superfamily member 1B [Source:HGNC Symbol;Acc:HGNC:11917]	GO:0002718(regulation of cytokine production involved in immune response);GO:0002724(regulation of T cell cytokine production);GO:0002947(tumor necrosis factor receptor superfamily complex);GO:0003176(aortic valve development);GO:0003177(pulmonary valve development);GO:0003332(negative regulation of extracellular matrix constituent secretion);GO:0005031(tumor necrosis factor receptor activity);GO…	04060(Cytokine-cytokine receptor interaction);04061(Viral protein interaction with cytokine and cytokine receptor);04668(TNF signaling pathway);04920(Adipocytokine signaling pathway);05014(Amyotrophic lateral sclerosis);05022(Pathways of neurodegeneration - multiple diseases);05170(Human immunodeficiency virus 1 infection)
chr1	12208448	12209168	721	+	3.32193	0	0	3'UTR	ENST00000376259	protein_coding	ENSG00000028137	chr1	12166991	12209228	TNFRSF1B	TNF receptor superfamily member 1B [Source:HGNC Symbol;Acc:HGNC:11917]	GO:0002718(regulation of cytokine production involved in immune response);GO:0002724(regulation of T cell cytokine production);GO:0002947(tumor necrosis factor receptor superfamily complex);GO:0003176(aortic valve development);GO:0003177(pulmonary valve development);GO:0003332(negative regulation of extracellular matrix constituent secretion);GO:0005031(tumor necrosis factor receptor activity);GO…	04060(Cytokine-cytokine receptor interaction);04061(Viral protein interaction with cytokine and cytokine receptor);04668(TNF signaling pathway);04920(Adipocytokine signaling pathway);05014(Amyotrophic lateral sclerosis);05022(Pathways of neurodegeneration - multiple diseases);05170(Human immunodeficiency virus 1 infection)
chr1	12276007	12276307	301	+	2.49825	2.51189e-99	1.99526e-97	exonic	ENST00000613099	protein_coding	ENSG00000048707	chr1	12230030	12512047	VPS13D	vacuolar protein sorting 13 homolog D [Source:HGNC Symbol;Acc:HGNC:23595]	GO:0005515(protein binding);GO:0006623(protein targeting to vacuole);GO:0007005(mitochondrion organization);GO:0019898(extrinsic component of membrane);GO:0045053(protein retention in Golgi apparatus);GO:0070062(extracellular exosome);GO:1901526(positive regulation of mitophagy)	NA
chr1	12276816	12277266	451	+	3.52356	1e-204	1e-202	exonic	ENST00000011700	protein_coding	ENSG00000048707	chr1	12230030	12512047	VPS13D	vacuolar protein sorting 13 homolog D [Source:HGNC Symbol;Acc:HGNC:23595]	GO:0005515(protein binding);GO:0006623(protein targeting to vacuole);GO:0007005(mitochondrion organization);GO:0019898(extrinsic component of membrane);GO:0045053(protein retention in Golgi apparatus);GO:0070062(extracellular exosome);GO:1901526(positive regulation of mitophagy)	NA
chr1	12277355	12277866	512	+	2.774	1.58489e-91	1e-89	exonic	ENST00000011700	protein_coding	ENSG00000048707	chr1	12230030	12512047	VPS13D	vacuolar protein sorting 13 homolog D [Source:HGNC Symbol;Acc:HGNC:23595]	GO:0005515(protein binding);GO:0006623(protein targeting to vacuole);GO:0007005(mitochondrion organization);GO:0019898(extrinsic component of membrane);GO:0045053(protein retention in Golgi apparatus);GO:0070062(extracellular exosome);GO:1901526(positive regulation of mitophagy)	NA
chr1	12279624	12283159	3536	+	1.79077	1e-34	3.16228e-33	exonic	ENST00000011700	protein_coding	ENSG00000048707	chr1	12230030	12512047	VPS13D	vacuolar protein sorting 13 homolog D [Source:HGNC Symbol;Acc:HGNC:23595]	GO:0005515(protein binding);GO:0006623(protein targeting to vacuole);GO:0007005(mitochondrion organization);GO:0019898(extrinsic component of membrane);GO:0045053(protein retention in Golgi apparatus);GO:0070062(extracellular exosome);GO:1901526(positive regulation of mitophagy)	NA
chr1	12506931	12509110	2180	+	2.80323	6.30957e-55	2.51189e-53	3'UTR	ENST00000645371	nonsense_mediated_decay	ENSG00000048707	chr1	12230030	12512047	VPS13D	vacuolar protein sorting 13 homolog D [Source:HGNC Symbol;Acc:HGNC:23595]	GO:0005515(protein binding);GO:0006623(protein targeting to vacuole);GO:0007005(mitochondrion organization);GO:0019898(extrinsic component of membrane);GO:0045053(protein retention in Golgi apparatus);GO:0070062(extracellular exosome);GO:1901526(positive regulation of mitophagy)	NA
chr1	13616043	13616253	211	+	3.37851	1e-144	1e-142	3'UTR	ENST00000294489	protein_coding	ENSG00000162493	chr1	13583465	13617957	PDPN	podoplanin [Source:HGNC Symbol;Acc:HGNC:29602]	GO:0000902(cell morphogenesis);GO:0001726(ruffle);GO:0001946(lymphangiogenesis);GO:0005102(signaling receptor binding);GO:0005515(protein binding);GO:0005737(cytoplasm);GO:0005739(mitochondrion);GO:0005829(cytosol);GO:0005886(plasma membrane);GO:0005887(integral component of plasma membrane);GO:0007266(Rho protein signal transduction);GO:0008285(negative regulation of cell population proliferatio…	NA
chr1	13773088	13773299	212	+	1.18269	7.94328e-16	1.25893e-14	3'UTR	ENST00000491134	nonsense_mediated_decay	ENSG00000116731	chr1	13700188	13825079	PRDM2	PR/SET domain 2 [Source:HGNC Symbol;Acc:HGNC:9347]	GO:0000122(negative regulation of transcription by RNA polymerase II);GO:0000977(RNA polymerase II transcription regulatory region sequence-specific DNA binding);GO:0000981(DNA-binding transcription factor activity, RNA polymerase II-specific);GO:0001227(DNA-binding transcription repressor activity, RNA polymerase II-specific);GO:0001228(DNA-binding transcription activator activity, RNA polymeras…	00310(Lysine degradation);01100(Metabolic pathways)
chr1	13778463	13778704	242	+	1.45418	1.58489e-27	3.98107e-26	exonic	ENST00000235372	protein_coding	ENSG00000116731	chr1	13700188	13825079	PRDM2	PR/SET domain 2 [Source:HGNC Symbol;Acc:HGNC:9347]	GO:0000122(negative regulation of transcription by RNA polymerase II);GO:0000977(RNA polymerase II transcription regulatory region sequence-specific DNA binding);GO:0000981(DNA-binding transcription factor activity, RNA polymerase II-specific);GO:0001227(DNA-binding transcription repressor activity, RNA polymerase II-specific);GO:0001228(DNA-binding transcription activator activity, RNA polymeras…	00310(Lysine degradation);01100(Metabolic pathways)
chr1	13778942	13779273	332	+	2.01436	1.25893e-46	5.01187e-45	exonic	ENST00000235372	protein_coding	ENSG00000116731	chr1	13700188	13825079	PRDM2	PR/SET domain 2 [Source:HGNC Symbol;Acc:HGNC:9347]	GO:0000122(negative regulation of transcription by RNA polymerase II);GO:0000977(RNA polymerase II transcription regulatory region sequence-specific DNA binding);GO:0000981(DNA-binding transcription factor activity, RNA polymerase II-specific);GO:0001227(DNA-binding transcription repressor activity, RNA polymerase II-specific);GO:0001228(DNA-binding transcription activator activity, RNA polymeras…	00310(Lysine degradation);01100(Metabolic pathways)
chr1	13779392	13780291	900	+	2.78241	1e-200	1e-198	exonic	ENST00000235372	protein_coding	ENSG00000116731	chr1	13700188	13825079	PRDM2	PR/SET domain 2 [Source:HGNC Symbol;Acc:HGNC:9347]	GO:0000122(negative regulation of transcription by RNA polymerase II);GO:0000977(RNA polymerase II transcription regulatory region sequence-specific DNA binding);GO:0000981(DNA-binding transcription factor activity, RNA polymerase II-specific);GO:0001227(DNA-binding transcription repressor activity, RNA polymerase II-specific);GO:0001228(DNA-binding transcription activator activity, RNA polymeras…	00310(Lysine degradation);01100(Metabolic pathways)
chr1	13780560	13786909	6350	+	2.56316	1e-167	1e-164	3'UTR	ENST00000491134	nonsense_mediated_decay	ENSG00000116731	chr1	13700188	13825079	PRDM2	PR/SET domain 2 [Source:HGNC Symbol;Acc:HGNC:9347]	GO:0000122(negative regulation of transcription by RNA polymerase II);GO:0000977(RNA polymerase II transcription regulatory region sequence-specific DNA binding);GO:0000981(DNA-binding transcription factor activity, RNA polymerase II-specific);GO:0001227(DNA-binding transcription repressor activity, RNA polymerase II-specific);GO:0001228(DNA-binding transcription activator activity, RNA polymeras…	00310(Lysine degradation);01100(Metabolic pathways)
chr1	15114652	15114713	62	+	1.68257	0.000537032	0.00457088	3'UTR	ENST00000376030	protein_coding	ENSG00000189337	chr1	13892792	15118043	KAZN	kazrin, periplakin interacting protein [Source:HGNC Symbol;Acc:HGNC:29173]	GO:0001533(cornified envelope);GO:0005515(protein binding);GO:0005634(nucleus);GO:0005654(nucleoplasm);GO:0005737(cytoplasm);GO:0005829(cytosol);GO:0005856(cytoskeleton);GO:0016607(nuclear speck);GO:0030054(cell junction);GO:0030057(desmosome);GO:0031424(keratinization)	NA
chr1	15116032	15116093	62	+	3.16027	1.28825e-07	1.54882e-06	3'UTR	ENST00000376030	protein_coding	ENSG00000189337	chr1	13892792	15118043	KAZN	kazrin, periplakin interacting protein [Source:HGNC Symbol;Acc:HGNC:29173]	GO:0001533(cornified envelope);GO:0005515(protein binding);GO:0005634(nucleus);GO:0005654(nucleoplasm);GO:0005737(cytoplasm);GO:0005829(cytosol);GO:0005856(cytoskeleton);GO:0016607(nuclear speck);GO:0030054(cell junction);GO:0030057(desmosome);GO:0031424(keratinization)	NA
chr1	15116182	15116633	452	+	2.58976	3.98107e-17	7.94328e-16	3'UTR	ENST00000376030	protein_coding	ENSG00000189337	chr1	13892792	15118043	KAZN	kazrin, periplakin interacting protein [Source:HGNC Symbol;Acc:HGNC:29173]	GO:0001533(cornified envelope);GO:0005515(protein binding);GO:0005634(nucleus);GO:0005654(nucleoplasm);GO:0005737(cytoplasm);GO:0005829(cytosol);GO:0005856(cytoskeleton);GO:0016607(nuclear speck);GO:0030054(cell junction);GO:0030057(desmosome);GO:0031424(keratinization)	NA
chr1	15117442	15117743	302	+	2.68706	3.98107e-18	7.94328e-17	3'UTR	ENST00000376030	protein_coding	ENSG00000189337	chr1	13892792	15118043	KAZN	kazrin, periplakin interacting protein [Source:HGNC Symbol;Acc:HGNC:29173]	GO:0001533(cornified envelope);GO:0005515(protein binding);GO:0005634(nucleus);GO:0005654(nucleoplasm);GO:0005737(cytoplasm);GO:0005829(cytosol);GO:0005856(cytoskeleton);GO:0016607(nuclear speck);GO:0030054(cell junction);GO:0030057(desmosome);GO:0031424(keratinization)	NA
chr1	15214943	15215152	210	+	2.1375	5.01187e-13	7.94328e-12	start_codon	ENST00000376008	protein_coding	ENSG00000171729	chr1	15152532	15220478	TMEM51	transmembrane protein 51 [Source:HGNC Symbol;Acc:HGNC:25488]	GO:0003674(molecular_function);GO:0005515(protein binding);GO:0005575(cellular_component);GO:0008150(biological_process);GO:0016020(membrane);GO:0016021(integral component of membrane)	NA
chr1	15219493	15220359	867	+	4.00899	0	0	3'UTR	ENST00000434578	protein_coding	ENSG00000171729	chr1	15152532	15220478	TMEM51	transmembrane protein 51 [Source:HGNC Symbol;Acc:HGNC:25488]	GO:0003674(molecular_function);GO:0005515(protein binding);GO:0005575(cellular_component);GO:0008150(biological_process);GO:0016020(membrane);GO:0016021(integral component of membrane)	NA
chr1	15428848	15428968	121	+	1.50589	5.01187e-37	1.58489e-35	3'UTR	ENST00000375980	protein_coding	ENSG00000142634	chr1	15409888	15430339	EFHD2	EF-hand domain family member D2 [Source:HGNC Symbol;Acc:HGNC:28670]	GO:0005509(calcium ion binding);GO:0016020(membrane);GO:0045121(membrane raft);GO:0045296(cadherin binding);GO:0046872(metal ion binding)	NA
chr1	15567229	15568637	1409	+	3.40599	1e-206	1e-204	3'UTR	ENST00000475133	nonsense_mediated_decay	ENSG00000116138	chr1	15526813	15592379	DNAJC16	DnaJ heat shock protein family (Hsp40) member C16 [Source:HGNC Symbol;Acc:HGNC:29157]	GO:0016020(membrane);GO:0016021(integral component of membrane)	NA
chr1	15568725	15568966	242	+	1.83592	3.98107e-23	7.94328e-22	3'UTR	ENST00000375847	protein_coding	ENSG00000116138	chr1	15526813	15592379	DNAJC16	DnaJ heat shock protein family (Hsp40) member C16 [Source:HGNC Symbol;Acc:HGNC:29157]	GO:0016020(membrane);GO:0016021(integral component of membrane)	NA
chr1	15575224	15575285	62	+	0.970854	0.0218776	0.138357	3'UTR	ENST00000375849	protein_coding	ENSG00000116138	chr1	15526813	15592379	DNAJC16	DnaJ heat shock protein family (Hsp40) member C16 [Source:HGNC Symbol;Acc:HGNC:29157]	GO:0016020(membrane);GO:0016021(integral component of membrane)	NA
chr1	15659955	15661846	1892	+	3.18269	0	0	3'UTR	ENST00000320153	nonsense_mediated_decay	ENSG00000197312	chr1	15617458	15669044	DDI2	DNA damage inducible 1 homolog 2 [Source:HGNC Symbol;Acc:HGNC:24578]	GO:0004190(aspartic-type endopeptidase activity);GO:0005515(protein binding);GO:0005654(nucleoplasm);GO:0005694(chromosome);GO:0005737(cytoplasm);GO:0005829(cytosol);GO:0006508(proteolysis);GO:0008233(peptidase activity);GO:0010498(proteasomal protein catabolic process);GO:0016485(protein processing);GO:0016787(hydrolase activity);GO:0031647(regulation of protein stability);GO:0042802(identical p…	NA
chr1	15661965	15662236	272	+	2.18587	1.99526e-63	1e-61	3'UTR	ENST00000345034	protein_coding	ENSG00000215695	chr1	15659713	15662033	RSC1A1	regulator of solute carriers 1 [Source:HGNC Symbol;Acc:HGNC:10458]	GO:0005515(protein binding);GO:0005634(nucleus);GO:0005654(nucleoplasm);GO:0005794(Golgi apparatus);GO:0005886(plasma membrane);GO:0006355(regulation of DNA-templated transcription);GO:0010829(negative regulation of glucose transmembrane transport);GO:0016020(membrane);GO:0019871(sodium channel inhibitor activity);GO:0030054(cell junction);GO:0032243(negative regulation of nucleoside transport);G…	NA
chr1	15663794	15663855	62	+	1.26903	8.12831e-05	0.000758578	3'UTR	ENST00000480945	protein_coding	ENSG00000197312	chr1	15617458	15669044	DDI2	DNA damage inducible 1 homolog 2 [Source:HGNC Symbol;Acc:HGNC:24578]	GO:0004190(aspartic-type endopeptidase activity);GO:0005515(protein binding);GO:0005654(nucleoplasm);GO:0005694(chromosome);GO:0005737(cytoplasm);GO:0005829(cytosol);GO:0006508(proteolysis);GO:0008233(peptidase activity);GO:0010498(proteasomal protein catabolic process);GO:0016485(protein processing);GO:0016787(hydrolase activity);GO:0031647(regulation of protein stability);GO:0042802(identical p…	NA
chr1	15659920	15661855	1936	+	3.19377	0	0	3'UTR	ENST00000320153	nonsense_mediated_decay	ENSG00000197312	chr1	15617458	15669044	DDI2	DNA damage inducible 1 homolog 2 [Source:HGNC Symbol;Acc:HGNC:24578]	GO:0004190(aspartic-type endopeptidase activity);GO:0005515(protein binding);GO:0005654(nucleoplasm);GO:0005694(chromosome);GO:0005737(cytoplasm);GO:0005829(cytosol);GO:0006508(proteolysis);GO:0008233(peptidase activity);GO:0010498(proteasomal protein catabolic process);GO:0016485(protein processing);GO:0016787(hydrolase activity);GO:0031647(regulation of protein stability);GO:0042802(identical p…	NA
chr1	15725533	15727781	2249	+	3.87774	1e-184	1e-182	exonic	ENST00000375793	protein_coding	ENSG00000116786	chr1	15684320	15734769	PLEKHM2	pleckstrin homology and RUN domain containing M2 [Source:HGNC Symbol;Acc:HGNC:29131]	GO:0005515(protein binding);GO:0005737(cytoplasm);GO:0005764(lysosome);GO:0005765(lysosomal membrane);GO:0007030(Golgi organization);GO:0010008(endosome membrane);GO:0016020(membrane);GO:0019894(kinesin binding);GO:0032418(lysosome localization);GO:0032880(regulation of protein localization);GO:0042267(natural killer cell mediated cytotoxicity);GO:1903527(positive regulation of membrane tubulatio…	05132(Salmonella infection)
chr1	15734289	15734380	92	+	0.918386	3.98107e-11	5.24807e-10	3'UTR	ENST00000375793	protein_coding	ENSG00000116786	chr1	15684320	15734769	PLEKHM2	pleckstrin homology and RUN domain containing M2 [Source:HGNC Symbol;Acc:HGNC:29131]	GO:0005515(protein binding);GO:0005737(cytoplasm);GO:0005764(lysosome);GO:0005765(lysosomal membrane);GO:0007030(Golgi organization);GO:0010008(endosome membrane);GO:0016020(membrane);GO:0019894(kinesin binding);GO:0032418(lysosome localization);GO:0032880(regulation of protein localization);GO:0042267(natural killer cell mediated cytotoxicity);GO:1903527(positive regulation of membrane tubulatio…	05132(Salmonella infection)
chr1	15739752	15739962	211	+	3.91648	0.0001	0.000933254	3'UTR	ENST00000294454	protein_coding	ENSG00000162461	chr1	15736258	15741392	SLC25A34	solute carrier family 25 member 34 [Source:HGNC Symbol;Acc:HGNC:27653]	GO:0001835(blastocyst hatching);GO:0005739(mitochondrion);GO:0005743(mitochondrial inner membrane);GO:0016020(membrane);GO:0016021(integral component of membrane)	NA
chr1	15784656	15784806	151	+	1.90304	6.30957e-16	1e-14	stop_codon	ENST00000332305	protein_coding	ENSG00000162458	chr1	15756607	15786594	FBLIM1	filamin binding LIM protein 1 [Source:HGNC Symbol;Acc:HGNC:24686]	GO:0001650(fibrillar center);GO:0001725(stress fiber);GO:0005515(protein binding);GO:0005737(cytoplasm);GO:0005829(cytosol);GO:0005856(cytoskeleton);GO:0005925(focal adhesion);GO:0007155(cell adhesion);GO:0008360(regulation of cell shape);GO:0030054(cell junction);GO:0031005(filamin binding);GO:0033623(regulation of integrin activation);GO:0046872(metal ion binding);GO:0071944(cell periphery);GO:…	NA
chr1	15848055	15876533	28479	+	3.79701	0	0	start_codon	ENST00000375759	protein_coding	ENSG00000065526	chr1	15836095	15940456	SPEN	spen family transcriptional repressor [Source:HGNC Symbol;Acc:HGNC:17575]	GO:0000122(negative regulation of transcription by RNA polymerase II);GO:0003676(nucleic acid binding);GO:0003677(DNA binding);GO:0003714(transcription corepressor activity);GO:0003723(RNA binding);GO:0003729(mRNA binding);GO:0005515(protein binding);GO:0005634(nucleus);GO:0005654(nucleoplasm);GO:0006357(regulation of transcription by RNA polymerase II);GO:0007219(Notch signaling pathway);GO:0017…	NA
chr1	15922281	15929762	7482	+	3.06523	2.51189e-88	1.58489e-86	exonic	ENST00000375759	protein_coding	ENSG00000065526	chr1	15836095	15940456	SPEN	spen family transcriptional repressor [Source:HGNC Symbol;Acc:HGNC:17575]	GO:0000122(negative regulation of transcription by RNA polymerase II);GO:0003676(nucleic acid binding);GO:0003677(DNA binding);GO:0003714(transcription corepressor activity);GO:0003723(RNA binding);GO:0003729(mRNA binding);GO:0005515(protein binding);GO:0005634(nucleus);GO:0005654(nucleoplasm);GO:0006357(regulation of transcription by RNA polymerase II);GO:0007219(Notch signaling pathway);GO:0017…	NA
chr1	15930301	15930902	602	+	2.12102	6.30957e-56	2.51189e-54	exonic	ENST00000375759	protein_coding	ENSG00000065526	chr1	15836095	15940456	SPEN	spen family transcriptional repressor [Source:HGNC Symbol;Acc:HGNC:17575]	GO:0000122(negative regulation of transcription by RNA polymerase II);GO:0003676(nucleic acid binding);GO:0003677(DNA binding);GO:0003714(transcription corepressor activity);GO:0003723(RNA binding);GO:0003729(mRNA binding);GO:0005515(protein binding);GO:0005634(nucleus);GO:0005654(nucleoplasm);GO:0006357(regulation of transcription by RNA polymerase II);GO:0007219(Notch signaling pathway);GO:0017…	NA
chr1	15932160	15932641	482	+	2.09761	1.25893e-42	3.98107e-41	exonic	ENST00000375759	protein_coding	ENSG00000065526	chr1	15836095	15940456	SPEN	spen family transcriptional repressor [Source:HGNC Symbol;Acc:HGNC:17575]	GO:0000122(negative regulation of transcription by RNA polymerase II);GO:0003676(nucleic acid binding);GO:0003677(DNA binding);GO:0003714(transcription corepressor activity);GO:0003723(RNA binding);GO:0003729(mRNA binding);GO:0005515(protein binding);GO:0005634(nucleus);GO:0005654(nucleoplasm);GO:0006357(regulation of transcription by RNA polymerase II);GO:0007219(Notch signaling pathway);GO:0017…	NA
chr1	15932700	15932881	182	+	1.774	2.51189e-31	6.30957e-30	exonic	ENST00000375759	protein_coding	ENSG00000065526	chr1	15836095	15940456	SPEN	spen family transcriptional repressor [Source:HGNC Symbol;Acc:HGNC:17575]	GO:0000122(negative regulation of transcription by RNA polymerase II);GO:0003676(nucleic acid binding);GO:0003677(DNA binding);GO:0003714(transcription corepressor activity);GO:0003723(RNA binding);GO:0003729(mRNA binding);GO:0005515(protein binding);GO:0005634(nucleus);GO:0005654(nucleoplasm);GO:0006357(regulation of transcription by RNA polymerase II);GO:0007219(Notch signaling pathway);GO:0017…	NA
chr1	15933360	15933691	332	+	1.74846	1e-101	1.25893e-99	exonic	ENST00000375759	protein_coding	ENSG00000065526	chr1	15836095	15940456	SPEN	spen family transcriptional repressor [Source:HGNC Symbol;Acc:HGNC:17575]	GO:0000122(negative regulation of transcription by RNA polymerase II);GO:0003676(nucleic acid binding);GO:0003677(DNA binding);GO:0003714(transcription corepressor activity);GO:0003723(RNA binding);GO:0003729(mRNA binding);GO:0005515(protein binding);GO:0005634(nucleus);GO:0005654(nucleoplasm);GO:0006357(regulation of transcription by RNA polymerase II);GO:0007219(Notch signaling pathway);GO:0017…	NA
chr1	15933780	15934081	302	+	1.59932	6.30957e-39	1.99526e-37	exonic	ENST00000375759	protein_coding	ENSG00000065526	chr1	15836095	15940456	SPEN	spen family transcriptional repressor [Source:HGNC Symbol;Acc:HGNC:17575]	GO:0000122(negative regulation of transcription by RNA polymerase II);GO:0003676(nucleic acid binding);GO:0003677(DNA binding);GO:0003714(transcription corepressor activity);GO:0003723(RNA binding);GO:0003729(mRNA binding);GO:0005515(protein binding);GO:0005634(nucleus);GO:0005654(nucleoplasm);GO:0006357(regulation of transcription by RNA polymerase II);GO:0007219(Notch signaling pathway);GO:0017…	NA
chr1	15935159	15935640	482	+	1.99277	2.51189e-63	1.25893e-61	exonic	ENST00000375759	protein_coding	ENSG00000065526	chr1	15836095	15940456	SPEN	spen family transcriptional repressor [Source:HGNC Symbol;Acc:HGNC:17575]	GO:0000122(negative regulation of transcription by RNA polymerase II);GO:0003676(nucleic acid binding);GO:0003677(DNA binding);GO:0003714(transcription corepressor activity);GO:0003723(RNA binding);GO:0003729(mRNA binding);GO:0005515(protein binding);GO:0005634(nucleus);GO:0005654(nucleoplasm);GO:0006357(regulation of transcription by RNA polymerase II);GO:0007219(Notch signaling pathway);GO:0017…	NA
chr1	15937225	15937556	332	+	1.01436	1e-23	2.51189e-22	exonic	ENST00000375759	protein_coding	ENSG00000065526	chr1	15836095	15940456	SPEN	spen family transcriptional repressor [Source:HGNC Symbol;Acc:HGNC:17575]	GO:0000122(negative regulation of transcription by RNA polymerase II);GO:0003676(nucleic acid binding);GO:0003677(DNA binding);GO:0003714(transcription corepressor activity);GO:0003723(RNA binding);GO:0003729(mRNA binding);GO:0005515(protein binding);GO:0005634(nucleus);GO:0005654(nucleoplasm);GO:0006357(regulation of transcription by RNA polymerase II);GO:0007219(Notch signaling pathway);GO:0017…	NA
chr1	15939375	15940126	752	+	3.74416	0	0	stop_codon	ENST00000375759	protein_coding	ENSG00000065526	chr1	15836095	15940456	SPEN	spen family transcriptional repressor [Source:HGNC Symbol;Acc:HGNC:17575]	GO:0000122(negative regulation of transcription by RNA polymerase II);GO:0003676(nucleic acid binding);GO:0003677(DNA binding);GO:0003714(transcription corepressor activity);GO:0003723(RNA binding);GO:0003729(mRNA binding);GO:0005515(protein binding);GO:0005634(nucleus);GO:0005654(nucleoplasm);GO:0006357(regulation of transcription by RNA polymerase II);GO:0007219(Notch signaling pathway);GO:0017…	NA
chr1	16367202	16367814	613	+	1.774	1e-29	2.51189e-28	start_codon	ENST00000401088	protein_coding	ENSG00000055070	chr1	16352575	16398145	SZRD1	SUZ RNA binding domain containing 1 [Source:HGNC Symbol;Acc:HGNC:30232]	GO:0005515(protein binding)	NA
chr1	16393458	16395491	2034	+	2.76129	0	0	stop_codon	ENST00000401088	protein_coding	ENSG00000055070	chr1	16352575	16398145	SZRD1	SUZ RNA binding domain containing 1 [Source:HGNC Symbol;Acc:HGNC:30232]	GO:0005515(protein binding)	NA
chr1	16458909	16459449	541	+	2.45943	1e-129	1e-127	3'UTR	ENST00000337132	protein_coding	ENSG00000157191	chr1	16440721	16460078	NECAP2	NECAP endocytosis associated 2 [Source:HGNC Symbol;Acc:HGNC:25528]	GO:0005886(plasma membrane);GO:0005905(clathrin-coated pit);GO:0006897(endocytosis);GO:0015031(protein transport);GO:0016020(membrane);GO:0016192(vesicle-mediated transport);GO:0030125(clathrin vesicle coat);GO:0030665(clathrin-coated vesicle membrane);GO:0031410(cytoplasmic vesicle)	NA
chr1	16459628	16460078	451	+	2.61824	1e-172	1e-170	3'UTR	ENST00000337132	protein_coding	ENSG00000157191	chr1	16440721	16460078	NECAP2	NECAP endocytosis associated 2 [Source:HGNC Symbol;Acc:HGNC:25528]	GO:0005886(plasma membrane);GO:0005905(clathrin-coated pit);GO:0006897(endocytosis);GO:0015031(protein transport);GO:0016020(membrane);GO:0016192(vesicle-mediated transport);GO:0030125(clathrin vesicle coat);GO:0030665(clathrin-coated vesicle membrane);GO:0031410(cytoplasmic vesicle)	NA
chr1	16462048	16462317	270	+	2.37851	3.98107e-47	1.58489e-45	ncRNA_exonic	ENST00000457898	lncRNA	ENSG00000226029	chr1	16460948	16468481	LINC01772	long intergenic non-protein coding RNA 1772 [Source:HGNC Symbol;Acc:HGNC:52562]	NA	NA
chr1	16462435	16462585	151	+	1.18269	1.8197e-05	0.00018197	ncRNA_exonic	ENST00000457898	lncRNA	ENSG00000226029	chr1	16460948	16468481	LINC01772	long intergenic non-protein coding RNA 1772 [Source:HGNC Symbol;Acc:HGNC:52562]	NA	NA
chr1	17697155	17697605	451	+	4.67243	7.94328e-19	1.58489e-17	3'UTR	ENST00000167825	nonsense_mediated_decay	ENSG00000074964	chr1	17539698	17697874	ARHGEF10L	Rho guanine nucleotide exchange factor 10 like [Source:HGNC Symbol;Acc:HGNC:25540]	GO:0005085(guanyl-nucleotide exchange factor activity);GO:0005096(GTPase activator activity);GO:0005515(protein binding);GO:0005737(cytoplasm);GO:0005829(cytosol);GO:0030036(actin cytoskeleton organization);GO:0032933(SREBP signaling pathway);GO:0050790(regulation of catalytic activity);GO:0051056(regulation of small GTPase mediated signal transduction);GO:0051496(positive regulation of stress fi…	NA
chr1	19258544	19258999	456	+	3.66676	1e-250	1e-248	stop_codon	ENST00000330263	protein_coding	ENSG00000053372	chr1	19251805	19260128	MRTO4	MRT4 homolog, ribosome maturation factor [Source:HGNC Symbol;Acc:HGNC:18477]	GO:0000027(ribosomal large subunit assembly);GO:0000956(nuclear-transcribed mRNA catabolic process);GO:0003723(RNA binding);GO:0005515(protein binding);GO:0005634(nucleus);GO:0005730(nucleolus);GO:0005737(cytoplasm);GO:0006364(rRNA processing);GO:0030687(preribosome, large subunit precursor);GO:0042254(ribosome biogenesis);GO:0042273(ribosomal large subunit biogenesis)	NA
chr1	19327616	19327855	240	+	2.01078	2.5704e-08	3.23594e-07	stop_codon	ENST00000432465	protein_coding	ENSG00000040487	chr1	19312326	19329300	SLC66A1	solute carrier family 66 member 1 [Source:HGNC Symbol;Acc:HGNC:26001]	GO:0005515(protein binding);GO:0005764(lysosome);GO:0005765(lysosomal membrane);GO:0006865(amino acid transport);GO:0015174(basic amino acid transmembrane transporter activity);GO:0015189(L-lysine transmembrane transporter activity);GO:0015819(lysine transport);GO:0016020(membrane);GO:0016021(integral component of membrane);GO:0031301(integral component of organelle membrane);GO:0043231(intracell…	NA
chr1	19328613	19329300	688	+	3.57289	7.94328e-96	6.30957e-94	3'UTR	ENST00000469076	nonsense_mediated_decay	ENSG00000040487	chr1	19312326	19329300	SLC66A1	solute carrier family 66 member 1 [Source:HGNC Symbol;Acc:HGNC:26001]	GO:0005515(protein binding);GO:0005764(lysosome);GO:0005765(lysosomal membrane);GO:0006865(amino acid transport);GO:0015174(basic amino acid transmembrane transporter activity);GO:0015189(L-lysine transmembrane transporter activity);GO:0015819(lysine transport);GO:0016020(membrane);GO:0016021(integral component of membrane);GO:0031301(integral component of organelle membrane);GO:0043231(intracell…	NA
chr1	19626646	19626827	182	+	2.28096	3.98107e-11	5.62341e-10	3'UTR	ENST00000322753	protein_coding	ENSG00000173436	chr1	19484403	19629821	MICOS10	mitochondrial contact site and cristae organizing system subunit 10 [Source:HGNC Symbol;Acc:HGNC:32068]	GO:0001401(SAM complex);GO:0003674(molecular_function);GO:0005515(protein binding);GO:0005739(mitochondrion);GO:0005743(mitochondrial inner membrane);GO:0007007(inner mitochondrial membrane organization);GO:0008150(biological_process);GO:0016020(membrane);GO:0016021(integral component of membrane);GO:0042407(cristae formation);GO:0044284(mitochondrial crista junction);GO:0061617(MICOS complex);GO…	NA
chr1	19657076	19657347	272	+	3.47249	0	0	exonic	ENST00000289749	protein_coding	ENSG00000158747	chr1	19596979	19658456	NBL1	NBL1, DAN family BMP antagonist [Source:HGNC Symbol;Acc:HGNC:7650]	GO:0005515(protein binding);GO:0005576(extracellular region);GO:0005615(extracellular space);GO:0007165(signal transduction);GO:0007399(nervous system development);GO:0009887(animal organ morphogenesis);GO:0016015(morphogen activity);GO:0030182(neuron differentiation);GO:0030514(negative regulation of BMP signaling pathway);GO:0035582(sequestering of BMP in extracellular matrix);GO:0036122(BMP bi…	04350(TGF-beta signaling pathway)
chr1	19907646	19907827	182	+	1.46989	1.99526e-12	3.16228e-11	stop_codon	ENST00000375120	protein_coding	ENSG00000169914	chr1	19882395	19912945	OTUD3	OTU deubiquitinase 3 [Source:HGNC Symbol;Acc:HGNC:29038]	GO:0004843(cysteine-type deubiquitinase activity);GO:0005515(protein binding);GO:0005737(cytoplasm);GO:0005829(cytosol);GO:0006508(proteolysis);GO:0008233(peptidase activity);GO:0008234(cysteine-type peptidase activity);GO:0016579(protein deubiquitination);GO:0016787(hydrolase activity);GO:0035871(protein K11-linked deubiquitination);GO:0044313(protein K6-linked deubiquitination);GO:0050821(prote…	NA
chr1	20618551	20618727	177	+	3.07553	6.76083e-08	8.12831e-07	stop_codon	ENST00000375071	protein_coding	ENSG00000158825	chr1	20589086	20618903	CDA	cytidine deaminase [Source:HGNC Symbol;Acc:HGNC:1712]	GO:0001882(nucleoside binding);GO:0003824(catalytic activity);GO:0004126(cytidine deaminase activity);GO:0005515(protein binding);GO:0005576(extracellular region);GO:0005829(cytosol);GO:0007166(cell surface receptor signaling pathway);GO:0008270(zinc ion binding);GO:0008655(pyrimidine-containing compound salvage);GO:0009972(cytidine deamination);GO:0016787(hydrolase activity);GO:0019858(cytosine …	00240(Pyrimidine metabolism);00983(Drug metabolism - other enzymes);01100(Metabolic pathways)
chr1	20648548	20648967	420	+	3.64386	1.99526e-69	1e-67	exonic	ENST00000321556	protein_coding	ENSG00000158828	chr1	20633458	20651511	PINK1	PTEN induced kinase 1 [Source:HGNC Symbol;Acc:HGNC:14581]	GO:0000166(nucleotide binding);GO:0000287(magnesium ion binding);GO:0000422(autophagy of mitochondrion);GO:0000423(mitophagy);GO:0000785(chromatin);GO:0001934(positive regulation of protein phosphorylation);GO:0002020(protease binding);GO:0002082(regulation of oxidative phosphorylation);GO:0002931(response to ischemia);GO:0004672(protein kinase activity);GO:0004674(protein serine/threonine kinase…	04137(Mitophagy - animal);05012(Parkinson disease);05014(Amyotrophic lateral sclerosis);05022(Pathways of neurodegeneration - multiple diseases)
chr1	20650705	20651064	360	+	2.47249	1e-114	1e-112	3'UTR	ENST00000321556	protein_coding	ENSG00000158828	chr1	20633458	20651511	PINK1	PTEN induced kinase 1 [Source:HGNC Symbol;Acc:HGNC:14581]	GO:0000166(nucleotide binding);GO:0000287(magnesium ion binding);GO:0000422(autophagy of mitochondrion);GO:0000423(mitophagy);GO:0000785(chromatin);GO:0001934(positive regulation of protein phosphorylation);GO:0002020(protease binding);GO:0002082(regulation of oxidative phosphorylation);GO:0002931(response to ischemia);GO:0004672(protein kinase activity);GO:0004674(protein serine/threonine kinase…	04137(Mitophagy - animal);05012(Parkinson disease);05014(Amyotrophic lateral sclerosis);05022(Pathways of neurodegeneration - multiple diseases)
chr1	21298134	21298255	122	+	1.08406	0.0102329	0.0707946	ncRNA_exonic	ENST00000449034	lncRNA	ENSG00000231105	chr1	21293290	21299874	ECE1-AS1	ECE1 antisense RNA 1 [Source:HGNC Symbol;Acc:HGNC:40203]	NA	NA
chr1	21298674	21298825	152	+	1.04264	0.000933254	0.00776247	ncRNA_exonic	ENST00000449034	lncRNA	ENSG00000231105	chr1	21293290	21299874	ECE1-AS1	ECE1 antisense RNA 1 [Source:HGNC Symbol;Acc:HGNC:40203]	NA	NA
chr1	21822199	21822559	361	+	1.41684	1.58489e-38	5.01187e-37	stop_codon	ENST00000344642	protein_coding	ENSG00000187942	chr1	21812265	21825225	LDLRAD2	low density lipoprotein receptor class A domain containing 2 [Source:HGNC Symbol;Acc:HGNC:32071]	GO:0005515(protein binding);GO:0016020(membrane);GO:0016021(integral component of membrane)	NA
chr1	22030288	22030617	330	+	3.39232	1e-101	3.98107e-100	intronic	ENST00000695855	protein_coding	ENSG00000289694	chr1	22025142	22092943	ENSG00000289694	novel protein	GO:0000166(nucleotide binding);GO:0003924(GTPase activity);GO:0003925(G protein activity);GO:0005525(GTP binding);GO:0005737(cytoplasm);GO:0005815(microtubule organizing center);GO:0005886(plasma membrane);GO:0007163(establishment or maintenance of cell polarity);GO:0007264(small GTPase mediated signal transduction);GO:0009653(anatomical structure morphogenesis);GO:0016020(membrane);GO:0030496(mi…	NA
chr1	22030296	22030954	659	+	3.43296	7.94328e-99	6.30957e-97	intronic	ENST00000695855	protein_coding	ENSG00000289694	chr1	22025142	22092943	ENSG00000289694	novel protein	GO:0000166(nucleotide binding);GO:0003924(GTPase activity);GO:0003925(G protein activity);GO:0005525(GTP binding);GO:0005737(cytoplasm);GO:0005815(microtubule organizing center);GO:0005886(plasma membrane);GO:0007163(establishment or maintenance of cell polarity);GO:0007264(small GTPase mediated signal transduction);GO:0009653(anatomical structure morphogenesis);GO:0016020(membrane);GO:0030496(mi…	NA
chr1	22030581	22030748	168	+	1.94486	7.94328e-16	1.58489e-14	intronic	ENST00000695855	protein_coding	ENSG00000289694	chr1	22025142	22092943	ENSG00000289694	novel protein	GO:0000166(nucleotide binding);GO:0003924(GTPase activity);GO:0003925(G protein activity);GO:0005525(GTP binding);GO:0005737(cytoplasm);GO:0005815(microtubule organizing center);GO:0005886(plasma membrane);GO:0007163(establishment or maintenance of cell polarity);GO:0007264(small GTPase mediated signal transduction);GO:0009653(anatomical structure morphogenesis);GO:0016020(membrane);GO:0030496(mi…	NA
chr1	22490069	22490429	361	+	1.33914	5.01187e-12	6.30957e-11	exonic	ENST00000374651	protein_coding	ENSG00000184677	chr1	22428838	22531157	ZBTB40	zinc finger and BTB domain containing 40 [Source:HGNC Symbol;Acc:HGNC:29045]	GO:0000978(RNA polymerase II cis-regulatory region sequence-specific DNA binding);GO:0000981(DNA-binding transcription factor activity, RNA polymerase II-specific);GO:0003674(molecular_function);GO:0003677(DNA binding);GO:0005515(protein binding);GO:0005634(nucleus);GO:0006357(regulation of transcription by RNA polymerase II);GO:0006974(cellular response to DNA damage stimulus);GO:0030282(bone mi…	NA
chr1	22511741	22511922	182	+	1.50589	2.13796e-10	2.95121e-09	exonic	ENST00000374651	protein_coding	ENSG00000184677	chr1	22428838	22531157	ZBTB40	zinc finger and BTB domain containing 40 [Source:HGNC Symbol;Acc:HGNC:29045]	GO:0000978(RNA polymerase II cis-regulatory region sequence-specific DNA binding);GO:0000981(DNA-binding transcription factor activity, RNA polymerase II-specific);GO:0003674(molecular_function);GO:0003677(DNA binding);GO:0005515(protein binding);GO:0005634(nucleus);GO:0006357(regulation of transcription by RNA polymerase II);GO:0006974(cellular response to DNA damage stimulus);GO:0030282(bone mi…	NA
chr1	22526212	22527202	991	+	2.69377	1e-57	5.01187e-56	stop_codon	ENST00000374651	protein_coding	ENSG00000184677	chr1	22428838	22531157	ZBTB40	zinc finger and BTB domain containing 40 [Source:HGNC Symbol;Acc:HGNC:29045]	GO:0000978(RNA polymerase II cis-regulatory region sequence-specific DNA binding);GO:0000981(DNA-binding transcription factor activity, RNA polymerase II-specific);GO:0003674(molecular_function);GO:0003677(DNA binding);GO:0005515(protein binding);GO:0005634(nucleus);GO:0006357(regulation of transcription by RNA polymerase II);GO:0006974(cellular response to DNA damage stimulus);GO:0030282(bone mi…	NA
chr1	22527651	22528251	601	+	3.12433	1.58489e-92	1.25893e-90	3'UTR	ENST00000374651	protein_coding	ENSG00000184677	chr1	22428838	22531157	ZBTB40	zinc finger and BTB domain containing 40 [Source:HGNC Symbol;Acc:HGNC:29045]	GO:0000978(RNA polymerase II cis-regulatory region sequence-specific DNA binding);GO:0000981(DNA-binding transcription factor activity, RNA polymerase II-specific);GO:0003674(molecular_function);GO:0003677(DNA binding);GO:0005515(protein binding);GO:0005634(nucleus);GO:0006357(regulation of transcription by RNA polymerase II);GO:0006974(cellular response to DNA damage stimulus);GO:0030282(bone mi…	NA
chr1	22528819	22529269	451	+	2.57046	6.30957e-43	1.99526e-41	3'UTR	ENST00000374651	protein_coding	ENSG00000184677	chr1	22428838	22531157	ZBTB40	zinc finger and BTB domain containing 40 [Source:HGNC Symbol;Acc:HGNC:29045]	GO:0000978(RNA polymerase II cis-regulatory region sequence-specific DNA binding);GO:0000981(DNA-binding transcription factor activity, RNA polymerase II-specific);GO:0003674(molecular_function);GO:0003677(DNA binding);GO:0005515(protein binding);GO:0005634(nucleus);GO:0006357(regulation of transcription by RNA polymerase II);GO:0006974(cellular response to DNA damage stimulus);GO:0030282(bone mi…	NA
chr1	22530257	22530618	362	+	1.72683	7.94328e-27	1.58489e-25	3'UTR	ENST00000374651	protein_coding	ENSG00000184677	chr1	22428838	22531157	ZBTB40	zinc finger and BTB domain containing 40 [Source:HGNC Symbol;Acc:HGNC:29045]	GO:0000978(RNA polymerase II cis-regulatory region sequence-specific DNA binding);GO:0000981(DNA-binding transcription factor activity, RNA polymerase II-specific);GO:0003674(molecular_function);GO:0003677(DNA binding);GO:0005515(protein binding);GO:0005634(nucleus);GO:0006357(regulation of transcription by RNA polymerase II);GO:0006974(cellular response to DNA damage stimulus);GO:0030282(bone mi…	NA
chr1	22636511	22636840	330	+	3.12433	1e-279	1e-276	5'UTR	ENST00000374642	protein_coding	ENSG00000173372	chr1	22635077	22639678	C1QA	complement C1q A chain [Source:HGNC Symbol;Acc:HGNC:1241]	GO:0001540(amyloid-beta binding);GO:0001774(microglial cell activation);GO:0002376(immune system process);GO:0005515(protein binding);GO:0005576(extracellular region);GO:0005581(collagen trimer);GO:0005602(complement component C1 complex);GO:0006956(complement activation);GO:0006958(complement activation, classical pathway);GO:0007267(cell-cell signaling);GO:0007568(aging);GO:0016322(neuron remod…	04610(Complement and coagulation cascades);05020(Prion disease);05133(Pertussis);05142(Chagas disease);05150(Staphylococcus aureus infection);05171(Coronavirus disease - COVID-19);05322(Systemic lupus erythematosus)
chr1	22637585	22637706	122	+	1.52607	3.16228e-42	1e-40	start_codon	ENST00000374642	protein_coding	ENSG00000173372	chr1	22635077	22639678	C1QA	complement C1q A chain [Source:HGNC Symbol;Acc:HGNC:1241]	GO:0001540(amyloid-beta binding);GO:0001774(microglial cell activation);GO:0002376(immune system process);GO:0005515(protein binding);GO:0005576(extracellular region);GO:0005581(collagen trimer);GO:0005602(complement component C1 complex);GO:0006956(complement activation);GO:0006958(complement activation, classical pathway);GO:0007267(cell-cell signaling);GO:0007568(aging);GO:0016322(neuron remod…	04610(Complement and coagulation cascades);05020(Prion disease);05133(Pertussis);05142(Chagas disease);05150(Staphylococcus aureus infection);05171(Coronavirus disease - COVID-19);05322(Systemic lupus erythematosus)
chr1	22639497	22639558	62	+	0.773996	2.81838e-08	3.54813e-07	3'UTR	ENST00000374642	protein_coding	ENSG00000173372	chr1	22635077	22639678	C1QA	complement C1q A chain [Source:HGNC Symbol;Acc:HGNC:1241]	GO:0001540(amyloid-beta binding);GO:0001774(microglial cell activation);GO:0002376(immune system process);GO:0005515(protein binding);GO:0005576(extracellular region);GO:0005581(collagen trimer);GO:0005602(complement component C1 complex);GO:0006956(complement activation);GO:0006958(complement activation, classical pathway);GO:0007267(cell-cell signaling);GO:0007568(aging);GO:0016322(neuron remod…	04610(Complement and coagulation cascades);05020(Prion disease);05133(Pertussis);05142(Chagas disease);05150(Staphylococcus aureus infection);05171(Coronavirus disease - COVID-19);05322(Systemic lupus erythematosus)
chr1	22636594	22637740	1147	+	2.67129	0	0	5'UTR	ENST00000695745	protein_coding	ENSG00000173372	chr1	22635077	22639678	C1QA	complement C1q A chain [Source:HGNC Symbol;Acc:HGNC:1241]	GO:0001540(amyloid-beta binding);GO:0001774(microglial cell activation);GO:0002376(immune system process);GO:0005515(protein binding);GO:0005576(extracellular region);GO:0005581(collagen trimer);GO:0005602(complement component C1 complex);GO:0006956(complement activation);GO:0006958(complement activation, classical pathway);GO:0007267(cell-cell signaling);GO:0007568(aging);GO:0016322(neuron remod…	04610(Complement and coagulation cascades);05020(Prion disease);05133(Pertussis);05142(Chagas disease);05150(Staphylococcus aureus infection);05171(Coronavirus disease - COVID-19);05322(Systemic lupus erythematosus)
chr1	22643711	22644067	357	+	0.799087	2.18776e-09	2.95121e-08	5'UTR	ENST00000695749	protein_coding	ENSG00000159189	chr1	22643014	22648110	C1QC	complement C1q C chain [Source:HGNC Symbol;Acc:HGNC:1245]	GO:0002376(immune system process);GO:0005515(protein binding);GO:0005576(extracellular region);GO:0005581(collagen trimer);GO:0005602(complement component C1 complex);GO:0005615(extracellular space);GO:0006955(immune response);GO:0006958(complement activation, classical pathway);GO:0030853(negative regulation of granulocyte differentiation);GO:0045087(innate immune response);GO:0045202(synapse);G…	04610(Complement and coagulation cascades);05020(Prion disease);05133(Pertussis);05142(Chagas disease);05150(Staphylococcus aureus infection);05171(Coronavirus disease - COVID-19);05322(Systemic lupus erythematosus)
chr1	22643103	22643816	714	+	1.22651	1.25893e-12	1.99526e-11	5'UTR	ENST00000374637	protein_coding	ENSG00000159189	chr1	22643014	22648110	C1QC	complement C1q C chain [Source:HGNC Symbol;Acc:HGNC:1245]	GO:0002376(immune system process);GO:0005515(protein binding);GO:0005576(extracellular region);GO:0005581(collagen trimer);GO:0005602(complement component C1 complex);GO:0005615(extracellular space);GO:0006955(immune response);GO:0006958(complement activation, classical pathway);GO:0030853(negative regulation of granulocyte differentiation);GO:0045087(innate immune response);GO:0045202(synapse);G…	04610(Complement and coagulation cascades);05020(Prion disease);05133(Pertussis);05142(Chagas disease);05150(Staphylococcus aureus infection);05171(Coronavirus disease - COVID-19);05322(Systemic lupus erythematosus)
chr1	22647481	22648110	630	+	2.86592	0	0	3'UTR	ENST00000695750	protein_coding	ENSG00000159189	chr1	22643014	22648110	C1QC	complement C1q C chain [Source:HGNC Symbol;Acc:HGNC:1245]	GO:0002376(immune system process);GO:0005515(protein binding);GO:0005576(extracellular region);GO:0005581(collagen trimer);GO:0005602(complement component C1 complex);GO:0005615(extracellular space);GO:0006955(immune response);GO:0006958(complement activation, classical pathway);GO:0030853(negative regulation of granulocyte differentiation);GO:0045087(innate immune response);GO:0045202(synapse);G…	04610(Complement and coagulation cascades);05020(Prion disease);05133(Pertussis);05142(Chagas disease);05150(Staphylococcus aureus infection);05171(Coronavirus disease - COVID-19);05322(Systemic lupus erythematosus)
chr1	22660801	22661249	449	+	1.30451	1e-115	1e-113	3'UTR	ENST00000695763	protein_coding	ENSG00000173369	chr1	22652762	22661637	C1QB	complement C1q B chain [Source:HGNC Symbol;Acc:HGNC:1242]	GO:0005515(protein binding);GO:0005576(extracellular region);GO:0006958(complement activation, classical pathway);GO:0042802(identical protein binding);GO:0045202(synapse);GO:0048839(inner ear development);GO:0098794(postsynapse);GO:0098883(synapse pruning)	04610(Complement and coagulation cascades);05020(Prion disease);05133(Pertussis);05142(Chagas disease);05150(Staphylococcus aureus infection);05171(Coronavirus disease - COVID-19);05322(Systemic lupus erythematosus)
chr1	22661487	22661637	151	+	3.58496	1.25893e-11	1.69824e-10	3'UTR	ENST00000509305	protein_coding	ENSG00000173369	chr1	22652762	22661637	C1QB	complement C1q B chain [Source:HGNC Symbol;Acc:HGNC:1242]	GO:0005515(protein binding);GO:0005576(extracellular region);GO:0006958(complement activation, classical pathway);GO:0042802(identical protein binding);GO:0045202(synapse);GO:0048839(inner ear development);GO:0098794(postsynapse);GO:0098883(synapse pruning)	04610(Complement and coagulation cascades);05020(Prion disease);05133(Pertussis);05142(Chagas disease);05150(Staphylococcus aureus infection);05171(Coronavirus disease - COVID-19);05322(Systemic lupus erythematosus)
chr1	22784443	22784624	182	+	2.63691	2.51189e-53	1e-51	exonic	ENST00000374627	protein_coding	ENSG00000133216	chr1	22710839	22921500	EPHB2	EPH receptor B2 [Source:HGNC Symbol;Acc:HGNC:3393]	GO:0000166(nucleotide binding);GO:0000902(cell morphogenesis);GO:0001525(angiogenesis);GO:0001540(amyloid-beta binding);GO:0001655(urogenital system development);GO:0001933(negative regulation of protein phosphorylation);GO:0002639(positive regulation of immunoglobulin production);GO:0004672(protein kinase activity);GO:0004712(protein serine/threonine/tyrosine kinase activity);GO:0004713(protein …	04360(Axon guidance)
chr1	22913685	22914225	541	+	3.82782	1e-205	1e-202	3'UTR	ENST00000374627	protein_coding	ENSG00000133216	chr1	22710839	22921500	EPHB2	EPH receptor B2 [Source:HGNC Symbol;Acc:HGNC:3393]	GO:0000166(nucleotide binding);GO:0000902(cell morphogenesis);GO:0001525(angiogenesis);GO:0001540(amyloid-beta binding);GO:0001655(urogenital system development);GO:0001933(negative regulation of protein phosphorylation);GO:0002639(positive regulation of immunoglobulin production);GO:0004672(protein kinase activity);GO:0004712(protein serine/threonine/tyrosine kinase activity);GO:0004713(protein …	04360(Axon guidance)
chr1	23083448	23083629	182	+	1.22651	7.94328e-14	1.25893e-12	3'UTR	ENST00000356634	protein_coding	ENSG00000004487	chr1	23019443	23083689	KDM1A	lysine demethylase 1A [Source:HGNC Symbol;Acc:HGNC:29079]	GO:0000122(negative regulation of transcription by RNA polymerase II);GO:0000380(alternative mRNA splicing, via spliceosome);GO:0000781(chromosome, telomeric region);GO:0000785(chromatin);GO:0002039(p53 binding);GO:0002052(positive regulation of neuroblast proliferation);GO:0003682(chromatin binding);GO:0005515(protein binding);GO:0005634(nucleus);GO:0005654(nucleoplasm);GO:0005667(transcription …	04714(Thermogenesis)
chr1	23751238	23752422	1185	+	1.97453	2.51189e-26	5.01187e-25	exonic	ENST00000418390	nonsense_mediated_decay	ENSG00000011007	chr1	23743448	23762059	ELOA	elongin A [Source:HGNC Symbol;Acc:HGNC:11620]	GO:0003746(translation elongation factor activity);GO:0005515(protein binding);GO:0005615(extracellular space);GO:0005634(nucleus);GO:0005654(nucleoplasm);GO:0006357(regulation of transcription by RNA polymerase II);GO:0006366(transcription by RNA polymerase II);GO:0006367(transcription initiation at RNA polymerase II promoter);GO:0006368(transcription elongation by RNA polymerase II promoter);GO…	NA
chr1	23757073	23759729	2657	+	3.11603	1e-105	1e-103	3'UTR	ENST00000418390	nonsense_mediated_decay	ENSG00000011007	chr1	23743448	23762059	ELOA	elongin A [Source:HGNC Symbol;Acc:HGNC:11620]	GO:0003746(translation elongation factor activity);GO:0005515(protein binding);GO:0005615(extracellular space);GO:0005634(nucleus);GO:0005654(nucleoplasm);GO:0006357(regulation of transcription by RNA polymerase II);GO:0006366(transcription by RNA polymerase II);GO:0006367(transcription initiation at RNA polymerase II promoter);GO:0006368(transcription elongation by RNA polymerase II promoter);GO…	NA
chr1	23961107	23961739	633	+	1.7137	1.25893e-58	6.30957e-57	start_codon	ENST00000334351	protein_coding	ENSG00000189266	chr1	23956839	23963462	PNRC2	proline rich nuclear receptor coactivator 2 [Source:HGNC Symbol;Acc:HGNC:23158]	GO:0000184(nuclear-transcribed mRNA catabolic process, nonsense-mediated decay);GO:0000932(P-body);GO:0005515(protein binding);GO:0005634(nucleus);GO:0005654(nucleoplasm);GO:0005737(cytoplasm);GO:0005794(Golgi apparatus);GO:0005829(cytosol);GO:0031087(deadenylation-independent decapping of nuclear-transcribed mRNA)	NA
chr1	24354452	24355109	658	+	3.13093	1.58489e-98	1e-96	exonic	ENST00000236255	protein_coding	ENSG00000158055	chr1	24199558	24364482	GRHL3	grainyhead like transcription factor 3 [Source:HGNC Symbol;Acc:HGNC:25839]	GO:0000785(chromatin);GO:0000978(RNA polymerase II cis-regulatory region sequence-specific DNA binding);GO:0000981(DNA-binding transcription factor activity, RNA polymerase II-specific);GO:0001228(DNA-binding transcription activator activity, RNA polymerase II-specific);GO:0001736(establishment of planar polarity);GO:0001843(neural tube closure);GO:0003677(DNA binding);GO:0005515(protein binding)…	NA
chr1	24422009	24433153	11145	+	2.89336	3.54813e-08	4.36516e-07	5'UTR	ENST00000003912	protein_coding	ENSG00000001461	chr1	24415802	24472976	NIPAL3	NIPA like domain containing 3 [Source:HGNC Symbol;Acc:HGNC:25233]	GO:0005515(protein binding);GO:0015095(magnesium ion transmembrane transporter activity);GO:0015693(magnesium ion transport);GO:0016020(membrane);GO:0016021(integral component of membrane);GO:1903830(magnesium ion transmembrane transport)	NA
chr1	24466329	24469386	3058	+	2.41414	3.98107e-25	1e-23	3'UTR	ENST00000432012	protein_coding	ENSG00000001461	chr1	24415802	24472976	NIPAL3	NIPA like domain containing 3 [Source:HGNC Symbol;Acc:HGNC:25233]	GO:0005515(protein binding);GO:0015095(magnesium ion transmembrane transporter activity);GO:0015693(magnesium ion transport);GO:0016020(membrane);GO:0016021(integral component of membrane);GO:1903830(magnesium ion transmembrane transport)	NA
chr1	24669203	24669353	151	+	1.1177	6.30957e-38	1.99526e-36	exonic	ENST00000323848	protein_coding	ENSG00000133226	chr1	24631716	24673281	SRRM1	serine and arginine repetitive matrix 1 [Source:HGNC Symbol;Acc:HGNC:16638]	GO:0000375(RNA splicing, via transesterification reactions);GO:0000398(mRNA splicing, via spliceosome);GO:0003677(DNA binding);GO:0003723(RNA binding);GO:0005515(protein binding);GO:0005634(nucleus);GO:0005654(nucleoplasm);GO:0005681(spliceosomal complex);GO:0005829(cytosol);GO:0006397(mRNA processing);GO:0008380(RNA splicing);GO:0016363(nuclear matrix);GO:0016607(nuclear speck);GO:0048024(regula…	03013(RNA transport);03015(mRNA surveillance pathway)
chr1	24671409	24671559	151	+	1.33342	3.98107e-19	7.94328e-18	exonic	ENST00000323848	protein_coding	ENSG00000133226	chr1	24631716	24673281	SRRM1	serine and arginine repetitive matrix 1 [Source:HGNC Symbol;Acc:HGNC:16638]	GO:0000375(RNA splicing, via transesterification reactions);GO:0000398(mRNA splicing, via spliceosome);GO:0003677(DNA binding);GO:0003723(RNA binding);GO:0005515(protein binding);GO:0005634(nucleus);GO:0005654(nucleoplasm);GO:0005681(spliceosomal complex);GO:0005829(cytosol);GO:0006397(mRNA processing);GO:0008380(RNA splicing);GO:0016363(nuclear matrix);GO:0016607(nuclear speck);GO:0048024(regula…	03013(RNA transport);03015(mRNA surveillance pathway)
chr1	25361407	25362093	687	+	1.98185	1e-180	1e-177	3'UTR	ENST00000374358	protein_coding	ENSG00000183726	chr1	25338317	25362361	TMEM50A	transmembrane protein 50A [Source:HGNC Symbol;Acc:HGNC:30590]	GO:0005515(protein binding);GO:0005737(cytoplasm);GO:0005783(endoplasmic reticulum);GO:0016020(membrane);GO:0016021(integral component of membrane);GO:0032511(late endosome to vacuole transport via multivesicular body sorting pathway);GO:0043025(neuronal cell body);GO:0097386(glial cell projection)	NA
chr1	25456805	25484127	27323	+	4.07039	0	0	exonic	ENST00000374343	protein_coding	ENSG00000204178	chr1	25430858	25500209	MACO1	macoilin 1 [Source:HGNC Symbol;Acc:HGNC:25572]	GO:0003674(molecular_function);GO:0005515(protein binding);GO:0005634(nucleus);GO:0005783(endoplasmic reticulum);GO:0005789(endoplasmic reticulum membrane);GO:0006935(chemotaxis);GO:0007420(brain development);GO:0008017(microtubule binding);GO:0016020(membrane);GO:0016021(integral component of membrane);GO:0023041(neuronal signal transduction);GO:0030424(axon);GO:0030867(rough endoplasmic reticul…	NA
chr1	25491495	25498743	7249	+	1.80323	1.58489e-61	7.94328e-60	3'UTR	ENST00000647928	nonsense_mediated_decay	ENSG00000204178	chr1	25430858	25500209	MACO1	macoilin 1 [Source:HGNC Symbol;Acc:HGNC:25572]	GO:0003674(molecular_function);GO:0005515(protein binding);GO:0005634(nucleus);GO:0005783(endoplasmic reticulum);GO:0005789(endoplasmic reticulum membrane);GO:0006935(chemotaxis);GO:0007420(brain development);GO:0008017(microtubule binding);GO:0016020(membrane);GO:0016021(integral component of membrane);GO:0023041(neuronal signal transduction);GO:0030424(axon);GO:0030867(rough endoplasmic reticul…	NA
chr1	25498892	25499162	271	+	1.89918	3.98107e-31	1e-29	3'UTR	ENST00000374343	protein_coding	ENSG00000204178	chr1	25430858	25500209	MACO1	macoilin 1 [Source:HGNC Symbol;Acc:HGNC:25572]	GO:0003674(molecular_function);GO:0005515(protein binding);GO:0005634(nucleus);GO:0005783(endoplasmic reticulum);GO:0005789(endoplasmic reticulum membrane);GO:0006935(chemotaxis);GO:0007420(brain development);GO:0008017(microtubule binding);GO:0016020(membrane);GO:0016021(integral component of membrane);GO:0023041(neuronal signal transduction);GO:0030424(axon);GO:0030867(rough endoplasmic reticul…	NA
chr1	25566976	25567633	658	+	3.40599	1e-124	1e-122	stop_codon	ENST00000374338	protein_coding	ENSG00000157978	chr1	25543606	25568886	LDLRAP1	low density lipoprotein receptor adaptor protein 1 [Source:HGNC Symbol;Acc:HGNC:18640]	GO:0001540(amyloid-beta binding);GO:0001784(phosphotyrosine residue binding);GO:0005515(protein binding);GO:0005546(phosphatidylinositol-4,5-bisphosphate binding);GO:0005737(cytoplasm);GO:0005769(early endosome);GO:0005829(cytosol);GO:0005883(neurofilament);GO:0005886(plasma membrane);GO:0006629(lipid metabolic process);GO:0006897(endocytosis);GO:0006898(receptor-mediated endocytosis);GO:0008202(…	04144(Endocytosis);04979(Cholesterol metabolism)
chr1	25617658	25617809	152	+	5.11686	1e-20	1.99526e-19	5'UTR	ENST00000611903	protein_coding	ENSG00000117643	chr1	25616791	25786206	MAN1C1	mannosidase alpha class 1C member 1 [Source:HGNC Symbol;Acc:HGNC:19080]	GO:0000139(Golgi membrane);GO:0004571(mannosyl-oligosaccharide 1,2-alpha-mannosidase activity);GO:0005509(calcium ion binding);GO:0005515(protein binding);GO:0005783(endoplasmic reticulum);GO:0005794(Golgi apparatus);GO:0005975(carbohydrate metabolic process);GO:0006486(protein glycosylation);GO:0006487(protein N-linked glycosylation);GO:0006491(N-glycan processing);GO:0008152(metabolic process);…	00510(N-Glycan biosynthesis);00513(Various types of N-glycan biosynthesis);01100(Metabolic pathways);04141(Protein processing in endoplasmic reticulum)
chr1	25820898	25820959	62	+	3.26754	2.88403e-09	3.71535e-08	5'UTR	ENST00000374300	protein_coding	ENSG00000117640	chr1	25818640	25832942	MTFR1L	mitochondrial fission regulator 1 like [Source:HGNC Symbol;Acc:HGNC:28836]	GO:0000266(mitochondrial fission);GO:0005515(protein binding);GO:0005739(mitochondrion);GO:0009060(aerobic respiration)	NA
chr1	25831985	25832434	450	+	3.12267	1.58489e-82	1e-80	3'UTR	ENST00000466284	protein_coding	ENSG00000117640	chr1	25818640	25832942	MTFR1L	mitochondrial fission regulator 1 like [Source:HGNC Symbol;Acc:HGNC:28836]	GO:0000266(mitochondrial fission);GO:0005515(protein binding);GO:0005739(mitochondrion);GO:0009060(aerobic respiration)	NA
chr1	26114502	26122676	8175	+	3.926	1e-278	1e-275	stop_codon	ENST00000374269	protein_coding	ENSG00000175087	chr1	26111165	26125555	PDIK1L	PDLIM1 interacting kinase 1 like [Source:HGNC Symbol;Acc:HGNC:18981]	GO:0000166(nucleotide binding);GO:0004672(protein kinase activity);GO:0004674(protein serine/threonine kinase activity);GO:0004712(protein serine/threonine/tyrosine kinase activity);GO:0005515(protein binding);GO:0005524(ATP binding);GO:0005634(nucleus);GO:0005654(nucleoplasm);GO:0006468(protein phosphorylation);GO:0016301(kinase activity);GO:0016310(phosphorylation);GO:0016740(transferase activi…	NA
chr1	26123245	26123575	331	+	1.7137	1.25893e-19	2.51189e-18	3'UTR	ENST00000374269	protein_coding	ENSG00000175087	chr1	26111165	26125555	PDIK1L	PDLIM1 interacting kinase 1 like [Source:HGNC Symbol;Acc:HGNC:18981]	GO:0000166(nucleotide binding);GO:0004672(protein kinase activity);GO:0004674(protein serine/threonine kinase activity);GO:0004712(protein serine/threonine/tyrosine kinase activity);GO:0005515(protein binding);GO:0005524(ATP binding);GO:0005634(nucleus);GO:0005654(nucleoplasm);GO:0006468(protein phosphorylation);GO:0016301(kinase activity);GO:0016310(phosphorylation);GO:0016740(transferase activi…	NA
chr1	26170580	26170873	294	+	2.62059	7.94328e-56	3.16228e-54	stop_codon	ENST00000270812	protein_coding	ENSG00000142684	chr1	26169908	26170873	ZNF593	zinc finger protein 593 [Source:HGNC Symbol;Acc:HGNC:30943]	GO:0003676(nucleic acid binding);GO:0003677(DNA binding);GO:0005515(protein binding);GO:0005634(nucleus);GO:0005654(nucleoplasm);GO:0005730(nucleolus);GO:0008270(zinc ion binding);GO:0045944(positive regulation of transcription by RNA polymerase II);GO:0046872(metal ion binding);GO:1903026(negative regulation of RNA polymerase II regulatory region sequence-specific DNA binding)	NA
chr1	26255202	26255263	62	+	1.32193	9.54993e-06	0.0001	exonic	ENST00000252992	protein_coding	ENSG00000130695	chr1	26234200	26278808	CEP85	centrosomal protein 85 [Source:HGNC Symbol;Acc:HGNC:25309]	GO:0000242(pericentriolar material);GO:0000922(spindle pole);GO:0005515(protein binding);GO:0005634(nucleus);GO:0005730(nucleolus);GO:0005737(cytoplasm);GO:0005794(Golgi apparatus);GO:0005813(centrosome);GO:0005815(microtubule organizing center);GO:0005829(cytosol);GO:0005856(cytoskeleton);GO:0006469(negative regulation of protein kinase activity);GO:0007059(chromosome segregation);GO:0046602(reg…	NA
chr1	26255561	26255771	211	+	1.9222	1e-16	1.58489e-15	exonic	ENST00000252992	protein_coding	ENSG00000130695	chr1	26234200	26278808	CEP85	centrosomal protein 85 [Source:HGNC Symbol;Acc:HGNC:25309]	GO:0000242(pericentriolar material);GO:0000922(spindle pole);GO:0005515(protein binding);GO:0005634(nucleus);GO:0005730(nucleolus);GO:0005737(cytoplasm);GO:0005794(Golgi apparatus);GO:0005813(centrosome);GO:0005815(microtubule organizing center);GO:0005829(cytosol);GO:0005856(cytoskeleton);GO:0006469(negative regulation of protein kinase activity);GO:0007059(chromosome segregation);GO:0046602(reg…	NA
chr1	26277162	26277402	241	+	2.09761	5.01187e-35	1.58489e-33	stop_codon	ENST00000252992	protein_coding	ENSG00000130695	chr1	26234200	26278808	CEP85	centrosomal protein 85 [Source:HGNC Symbol;Acc:HGNC:25309]	GO:0000242(pericentriolar material);GO:0000922(spindle pole);GO:0005515(protein binding);GO:0005634(nucleus);GO:0005730(nucleolus);GO:0005737(cytoplasm);GO:0005794(Golgi apparatus);GO:0005813(centrosome);GO:0005815(microtubule organizing center);GO:0005829(cytosol);GO:0005856(cytoskeleton);GO:0006469(negative regulation of protein kinase activity);GO:0007059(chromosome segregation);GO:0046602(reg…	NA
chr1	26281083	26281260	178	+	1.15056	1e-119	1e-117	3'UTR	ENST00000319041	protein_coding	ENSG00000142669	chr1	26280086	26281522	SH3BGRL3	SH3 domain binding glutamate rich protein like 3 [Source:HGNC Symbol;Acc:HGNC:15568]	GO:0005515(protein binding);GO:0005634(nucleus);GO:0005737(cytoplasm);GO:0016604(nuclear body);GO:0070062(extracellular exosome)	NA
chr1	26317957	26318881	925	+	1.90689	2.51189e-22	6.30957e-21	start_codon	ENST00000374213	protein_coding	ENSG00000169442	chr1	26317958	26320523	CD52	CD52 molecule [Source:HGNC Symbol;Acc:HGNC:1804]	GO:0005576(extracellular region);GO:0005886(plasma membrane);GO:0007204(positive regulation of cytosolic calcium ion concentration);GO:0016020(membrane);GO:0016021(integral component of membrane);GO:0031225(anchored component of membrane);GO:0031226(intrinsic component of plasma membrane);GO:0045730(respiratory burst);GO:0097225(sperm midpiece)	NA
chr1	26467426	26469210	1785	+	3.66676	1e-145	1e-143	3'UTR	ENST00000416052	protein_coding	ENSG00000117682	chr1	26432282	26471306	DHDDS	dehydrodolichyl diphosphate synthase subunit [Source:HGNC Symbol;Acc:HGNC:20603]	GO:0002094(polyprenyltransferase activity);GO:0005515(protein binding);GO:0005783(endoplasmic reticulum);GO:0005789(endoplasmic reticulum membrane);GO:0006486(protein glycosylation);GO:0006489(dolichyl diphosphate biosynthetic process);GO:0006629(lipid metabolic process);GO:0016020(membrane);GO:0016094(polyprenol biosynthetic process);GO:0016740(transferase activity);GO:0016765(transferase activi…	00900(Terpenoid backbone biosynthesis)
chr1	26472499	26472619	121	+	1.18903	0.00169824	0.0134896	start_codon	ENST00000361427	protein_coding	ENSG00000198830	chr1	26472440	26476642	HMGN2	high mobility group nucleosomal binding domain 2 [Source:HGNC Symbol;Acc:HGNC:4986]	GO:0000785(chromatin);GO:0003677(DNA binding);GO:0003682(chromatin binding);GO:0003723(RNA binding);GO:0005515(protein binding);GO:0005615(extracellular space);GO:0005634(nucleus);GO:0005737(cytoplasm);GO:0006325(chromatin organization);GO:0031492(nucleosomal DNA binding);GO:0031640(killing of cells of another organism);GO:0061844(antimicrobial humoral immune response mediated by antimicrobial pe…	NA
chr1	26474119	26474765	647	+	0.757023	1.51356e-07	1.77828e-06	exonic	ENST00000361427	protein_coding	ENSG00000198830	chr1	26472440	26476642	HMGN2	high mobility group nucleosomal binding domain 2 [Source:HGNC Symbol;Acc:HGNC:4986]	GO:0000785(chromatin);GO:0003677(DNA binding);GO:0003682(chromatin binding);GO:0003723(RNA binding);GO:0005515(protein binding);GO:0005615(extracellular space);GO:0005634(nucleus);GO:0005737(cytoplasm);GO:0006325(chromatin organization);GO:0031492(nucleosomal DNA binding);GO:0031640(killing of cells of another organism);GO:0061844(antimicrobial humoral immune response mediated by antimicrobial pe…	NA
chr1	26574163	26574642	480	+	3.49825	1e-299	1e-297	3'UTR	ENST00000374163	nonsense_mediated_decay	ENSG00000117676	chr1	26529761	26575030	RPS6KA1	ribosomal protein S6 kinase A1 [Source:HGNC Symbol;Acc:HGNC:10430]	GO:0000166(nucleotide binding);GO:0000287(magnesium ion binding);GO:0004672(protein kinase activity);GO:0004674(protein serine/threonine kinase activity);GO:0004711(ribosomal protein S6 kinase activity);GO:0004712(protein serine/threonine/tyrosine kinase activity);GO:0005515(protein binding);GO:0005524(ATP binding);GO:0005634(nucleus);GO:0005654(nucleoplasm);GO:0005737(cytoplasm);GO:0005829(cytos…	04010(MAPK signaling pathway);04114(Oocyte meiosis);04150(mTOR signaling pathway);04714(Thermogenesis);04720(Long-term potentiation);04722(Neurotrophin signaling pathway);04914(Progesterone-mediated oocyte maturation);04931(Insulin resistance);05135(Yersinia infection)
chr1	26696711	26696771	61	+	2.09761	6.60693e-07	7.58578e-06	exonic	ENST00000324856	protein_coding	ENSG00000117713	chr1	26693236	26782104	ARID1A	AT-rich interaction domain 1A [Source:HGNC Symbol;Acc:HGNC:11110]	GO:0000785(chromatin);GO:0003677(DNA binding);GO:0003713(transcription coactivator activity);GO:0005515(protein binding);GO:0005634(nucleus);GO:0005654(nucleoplasm);GO:0006325(chromatin organization);GO:0006337(nucleosome disassembly);GO:0006338(chromatin remodeling);GO:0006357(regulation of transcription by RNA polymerase II);GO:0007399(nervous system development);GO:0016514(SWI/SNF complex);GO:…	04714(Thermogenesis);05225(Hepatocellular carcinoma)
chr1	26696830	26697101	272	+	2.71589	1.25893e-54	5.01187e-53	exonic	ENST00000324856	protein_coding	ENSG00000117713	chr1	26693236	26782104	ARID1A	AT-rich interaction domain 1A [Source:HGNC Symbol;Acc:HGNC:11110]	GO:0000785(chromatin);GO:0003677(DNA binding);GO:0003713(transcription coactivator activity);GO:0005515(protein binding);GO:0005634(nucleus);GO:0005654(nucleoplasm);GO:0006325(chromatin organization);GO:0006337(nucleosome disassembly);GO:0006338(chromatin remodeling);GO:0006357(regulation of transcription by RNA polymerase II);GO:0007399(nervous system development);GO:0016514(SWI/SNF complex);GO:…	04714(Thermogenesis);05225(Hepatocellular carcinoma)
chr1	26731151	26731481	331	+	2.23266	1e-288	1e-285	exonic	ENST00000324856	protein_coding	ENSG00000117713	chr1	26693236	26782104	ARID1A	AT-rich interaction domain 1A [Source:HGNC Symbol;Acc:HGNC:11110]	GO:0000785(chromatin);GO:0003677(DNA binding);GO:0003713(transcription coactivator activity);GO:0005515(protein binding);GO:0005634(nucleus);GO:0005654(nucleoplasm);GO:0006325(chromatin organization);GO:0006337(nucleosome disassembly);GO:0006338(chromatin remodeling);GO:0006357(regulation of transcription by RNA polymerase II);GO:0007399(nervous system development);GO:0016514(SWI/SNF complex);GO:…	04714(Thermogenesis);05225(Hepatocellular carcinoma)
chr1	26774733	26774913	181	+	1.52105	1e-24	2.51189e-23	exonic	ENST00000324856	protein_coding	ENSG00000117713	chr1	26693236	26782104	ARID1A	AT-rich interaction domain 1A [Source:HGNC Symbol;Acc:HGNC:11110]	GO:0000785(chromatin);GO:0003677(DNA binding);GO:0003713(transcription coactivator activity);GO:0005515(protein binding);GO:0005634(nucleus);GO:0005654(nucleoplasm);GO:0006325(chromatin organization);GO:0006337(nucleosome disassembly);GO:0006338(chromatin remodeling);GO:0006357(regulation of transcription by RNA polymerase II);GO:0007399(nervous system development);GO:0016514(SWI/SNF complex);GO:…	04714(Thermogenesis);05225(Hepatocellular carcinoma)
chr1	26779047	26781025	1979	+	4.26303	0	0	3'UTR	ENST00000466382	nonsense_mediated_decay	ENSG00000117713	chr1	26693236	26782104	ARID1A	AT-rich interaction domain 1A [Source:HGNC Symbol;Acc:HGNC:11110]	GO:0000785(chromatin);GO:0003677(DNA binding);GO:0003713(transcription coactivator activity);GO:0005515(protein binding);GO:0005634(nucleus);GO:0005654(nucleoplasm);GO:0006325(chromatin organization);GO:0006337(nucleosome disassembly);GO:0006338(chromatin remodeling);GO:0006357(regulation of transcription by RNA polymerase II);GO:0007399(nervous system development);GO:0016514(SWI/SNF complex);GO:…	04714(Thermogenesis);05225(Hepatocellular carcinoma)
chr1	26797634	26797845	212	+	2.38957	1e-29	2.51189e-28	3'UTR	ENST00000472757	nonsense_mediated_decay	ENSG00000060642	chr1	26787054	26800659	PIGV	phosphatidylinositol glycan anchor biosynthesis class V [Source:HGNC Symbol;Acc:HGNC:26031]	GO:0000009(alpha-1,6-mannosyltransferase activity);GO:0000030(mannosyltransferase activity);GO:0004376(glycolipid mannosyltransferase activity);GO:0005515(protein binding);GO:0005783(endoplasmic reticulum);GO:0005789(endoplasmic reticulum membrane);GO:0006506(GPI anchor biosynthetic process);GO:0016020(membrane);GO:0016021(integral component of membrane);GO:0016254(preassembly of GPI anchor in ER…	00563(Glycosylphosphatidylinositol (GPI)-anchor biosynthesis);01100(Metabolic pathways)
chr1	26853824	26854005	182	+	1.41684	3.98107e-15	6.30957e-14	stop_codon	ENST00000374141	protein_coding	ENSG00000204160	chr1	26826688	26857604	ZDHHC18	zinc finger DHHC-type palmitoyltransferase 18 [Source:HGNC Symbol;Acc:HGNC:20712]	GO:0000139(Golgi membrane);GO:0005783(endoplasmic reticulum);GO:0005794(Golgi apparatus);GO:0006612(protein targeting to membrane);GO:0008104(protein localization);GO:0016020(membrane);GO:0016021(integral component of membrane);GO:0016409(palmitoyltransferase activity);GO:0016740(transferase activity);GO:0016746(acyltransferase activity);GO:0018230(peptidyl-L-cysteine S-palmitoylation);GO:0018345…	NA
chr1	26863148	26864248	1101	+	3.27947	0	0	stop_codon	ENST00000339276	protein_coding	ENSG00000175793	chr1	26863149	26864456	SFN	stratifin [Source:HGNC Symbol;Acc:HGNC:10773]	GO:0000079(regulation of cyclin-dependent protein serine/threonine kinase activity);GO:0001836(release of cytochrome c from mitochondria);GO:0003334(keratinocyte development);GO:0005515(protein binding);GO:0005576(extracellular region);GO:0005615(extracellular space);GO:0005634(nucleus);GO:0005737(cytoplasm);GO:0005829(cytosol);GO:0006469(negative regulation of protein kinase activity);GO:0007165…	04110(Cell cycle);04115(p53 signaling pathway);04960(Aldosterone-regulated sodium reabsorption)
chr1	27207228	27207378	151	+	0.823749	0.0199526	0.127644	ncRNA_exonic	ENST00000449818	processed_pseudogene	ENSG00000225159	chr1	27206930	27207796	NPM1P39	nucleophosmin 1 pseudogene 39 [Source:HGNC Symbol;Acc:HGNC:45218]	NA	NA
chr1	27335474	27335654	181	+	1.60407	7.94328e-16	1.58489e-14	3'UTR	ENST00000374076	protein_coding	ENSG00000186501	chr1	27322145	27336400	TMEM222	transmembrane protein 222 [Source:HGNC Symbol;Acc:HGNC:25363]	GO:0005515(protein binding);GO:0016020(membrane);GO:0016021(integral component of membrane);GO:0030425(dendrite)	NA
chr1	27739235	27739323	89	+	1.40599	0.00870964	0.060256	intronic	ENST00000010299	protein_coding	ENSG00000009780	chr1	27725961	27763116	FAM76A	family with sequence similarity 76 member A [Source:HGNC Symbol;Acc:HGNC:28530]	GO:0005654(nucleoplasm)	NA
chr1	27843272	27850568	7297	+	3.926	1e-203	1e-200	stop_codon	ENST00000236412	protein_coding	ENSG00000117751	chr1	27830782	27851676	PPP1R8	protein phosphatase 1 regulatory subunit 8 [Source:HGNC Symbol;Acc:HGNC:9296]	GO:0003677(DNA binding);GO:0003723(RNA binding);GO:0003729(mRNA binding);GO:0004518(nuclease activity);GO:0004519(endonuclease activity);GO:0004864(protein phosphatase inhibitor activity);GO:0004865(protein serine/threonine phosphatase inhibitor activity);GO:0005515(protein binding);GO:0005634(nucleus);GO:0005654(nucleoplasm);GO:0005681(spliceosomal complex);GO:0005737(cytoplasm);GO:0006397(mRNA …	NA
chr1	27882279	27882965	687	+	4.3147	1e-307	1e-304	exonic	ENST00000328928	protein_coding	ENSG00000130775	chr1	27872543	27886685	THEMIS2	thymocyte selection associated family member 2 [Source:HGNC Symbol;Acc:HGNC:16839]	GO:0002376(immune system process);GO:0005515(protein binding);GO:0005634(nucleus);GO:0005737(cytoplasm);GO:0006954(inflammatory response);GO:0007155(cell adhesion);GO:0050852(T cell receptor signaling pathway);GO:0050864(regulation of B cell activation)	NA
chr1	27885375	27886596	1222	+	4.03562	0	0	stop_codon	ENST00000328928	protein_coding	ENSG00000130775	chr1	27872543	27886685	THEMIS2	thymocyte selection associated family member 2 [Source:HGNC Symbol;Acc:HGNC:16839]	GO:0002376(immune system process);GO:0005515(protein binding);GO:0005634(nucleus);GO:0005737(cytoplasm);GO:0006954(inflammatory response);GO:0007155(cell adhesion);GO:0050852(T cell receptor signaling pathway);GO:0050864(regulation of B cell activation)	NA
chr1	27966715	27967045	331	+	3.51096	9.33254e-09	1.20226e-07	3'UTR	ENST00000675282	nonsense_mediated_decay	ENSG00000158156	chr1	27959588	27968093	XKR8	XK related 8 [Source:HGNC Symbol;Acc:HGNC:25508]	GO:0002513(tolerance induction to self antigen);GO:0005737(cytoplasm);GO:0005886(plasma membrane);GO:0006915(apoptotic process);GO:0016020(membrane);GO:0016021(integral component of membrane);GO:0017128(phospholipid scramblase activity);GO:0043652(engulfment of apoptotic cell);GO:0045663(positive regulation of myoblast differentiation);GO:0048471(perinuclear region of cytoplasm);GO:0051649(establ…	NA
chr1	27967194	27967644	451	+	2.96162	1.58489e-74	1e-72	3'UTR	ENST00000675282	nonsense_mediated_decay	ENSG00000158156	chr1	27959588	27968093	XKR8	XK related 8 [Source:HGNC Symbol;Acc:HGNC:25508]	GO:0002513(tolerance induction to self antigen);GO:0005737(cytoplasm);GO:0005886(plasma membrane);GO:0006915(apoptotic process);GO:0016020(membrane);GO:0016021(integral component of membrane);GO:0017128(phospholipid scramblase activity);GO:0043652(engulfment of apoptotic cell);GO:0045663(positive regulation of myoblast differentiation);GO:0048471(perinuclear region of cytoplasm);GO:0051649(establ…	NA
chr1	28280849	28281238	390	+	2.69822	1.58489e-42	5.01187e-41	3'UTR	ENST00000253063	protein_coding	ENSG00000130766	chr1	28259518	28282491	SESN2	sestrin 2 [Source:HGNC Symbol;Acc:HGNC:20746]	GO:0001932(regulation of protein phosphorylation);GO:0005092(GDP-dissociation inhibitor activity);GO:0005515(protein binding);GO:0005634(nucleus);GO:0005737(cytoplasm);GO:0005739(mitochondrion);GO:0005829(cytosol);GO:0006111(regulation of gluconeogenesis);GO:0006635(fatty acid beta-oxidation);GO:0007005(mitochondrion organization);GO:0009749(response to glucose);GO:0016239(positive regulation of …	04115(p53 signaling pathway);04150(mTOR signaling pathway);04211(Longevity regulating pathway)
chr1	28334452	28334898	447	+	3.49825	1.25893e-87	7.94328e-86	exonic	ENST00000373842	protein_coding	ENSG00000130772	chr1	28329002	28335965	MED18	mediator complex subunit 18 [Source:HGNC Symbol;Acc:HGNC:25944]	GO:0003712(transcription coregulator activity);GO:0005515(protein binding);GO:0005634(nucleus);GO:0006357(regulation of transcription by RNA polymerase II);GO:0006369(termination of RNA polymerase II transcription);GO:0016592(mediator complex);GO:0032968(positive regulation of transcription elongation by RNA polymerase II);GO:0051123(RNA polymerase II preinitiation complex assembly);GO:0060261(po…	NA
chr1	28466468	28466739	272	+	2.9279	0	0	3'UTR	ENST00000493669	nonsense_mediated_decay	ENSG00000204138	chr1	28369582	28500364	PHACTR4	phosphatase and actin regulator 4 [Source:HGNC Symbol;Acc:HGNC:25793]	GO:0001755(neural crest cell migration);GO:0001843(neural tube closure);GO:0003779(actin binding);GO:0005737(cytoplasm);GO:0007266(Rho protein signal transduction);GO:0007399(nervous system development);GO:0008157(protein phosphatase 1 binding);GO:0019888(protein phosphatase regulator activity);GO:0030027(lamellipodium);GO:0030036(actin cytoskeleton organization);GO:0042995(cell projection);GO:00…	NA
chr1	28473560	28474041	482	+	2.20477	3.98107e-65	1.99526e-63	3'UTR	ENST00000493669	nonsense_mediated_decay	ENSG00000204138	chr1	28369582	28500364	PHACTR4	phosphatase and actin regulator 4 [Source:HGNC Symbol;Acc:HGNC:25793]	GO:0001755(neural crest cell migration);GO:0001843(neural tube closure);GO:0003779(actin binding);GO:0005737(cytoplasm);GO:0007266(Rho protein signal transduction);GO:0007399(nervous system development);GO:0008157(protein phosphatase 1 binding);GO:0019888(protein phosphatase regulator activity);GO:0030027(lamellipodium);GO:0030036(actin cytoskeleton organization);GO:0042995(cell projection);GO:00…	NA
chr1	28494284	28496796	2513	+	1.47508	7.94328e-25	1.99526e-23	3'UTR	ENST00000493669	nonsense_mediated_decay	ENSG00000204138	chr1	28369582	28500364	PHACTR4	phosphatase and actin regulator 4 [Source:HGNC Symbol;Acc:HGNC:25793]	GO:0001755(neural crest cell migration);GO:0001843(neural tube closure);GO:0003779(actin binding);GO:0005737(cytoplasm);GO:0007266(Rho protein signal transduction);GO:0007399(nervous system development);GO:0008157(protein phosphatase 1 binding);GO:0019888(protein phosphatase regulator activity);GO:0030027(lamellipodium);GO:0030036(actin cytoskeleton organization);GO:0042995(cell projection);GO:00…	NA
chr1	28537924	28538254	331	+	1.48543	5.01187e-22	1.25893e-20	stop_codon	ENST00000373831	protein_coding	ENSG00000180198	chr1	28505943	28539300	RCC1	regulator of chromosome condensation 1 [Source:HGNC Symbol;Acc:HGNC:1913]	GO:0000082(G1/S transition of mitotic cell cycle);GO:0000785(chromatin);GO:0000794(condensed nuclear chromosome);GO:0003677(DNA binding);GO:0003682(chromatin binding);GO:0005085(guanyl-nucleotide exchange factor activity);GO:0005515(protein binding);GO:0005634(nucleus);GO:0005654(nucleoplasm);GO:0005694(chromosome);GO:0005737(cytoplasm);GO:0007049(cell cycle);GO:0007052(mitotic spindle organizati…	NA
chr1	28538432	28538881	450	+	2.47249	1.58489e-48	6.30957e-47	3'UTR	ENST00000373832	protein_coding	ENSG00000180198	chr1	28505943	28539300	RCC1	regulator of chromosome condensation 1 [Source:HGNC Symbol;Acc:HGNC:1913]	GO:0000082(G1/S transition of mitotic cell cycle);GO:0000785(chromatin);GO:0000794(condensed nuclear chromosome);GO:0003677(DNA binding);GO:0003682(chromatin binding);GO:0005085(guanyl-nucleotide exchange factor activity);GO:0005515(protein binding);GO:0005634(nucleus);GO:0005654(nucleoplasm);GO:0005694(chromosome);GO:0005737(cytoplasm);GO:0007049(cell cycle);GO:0007052(mitotic spindle organizati…	NA
chr1	28593775	28593926	152	+	3.18587	1.58489e-29	3.98107e-28	start_codon	ENST00000373826	protein_coding	ENSG00000188060	chr1	28592200	28595449	RAB42	RAB42, member RAS oncogene family [Source:HGNC Symbol;Acc:HGNC:28702]	GO:0000166(nucleotide binding);GO:0003924(GTPase activity);GO:0005515(protein binding);GO:0005525(GTP binding);GO:0005886(plasma membrane);GO:0007265(Ras protein signal transduction);GO:0016020(membrane);GO:0019003(GDP binding)	NA
chr1	28594104	28594254	151	+	2.80116	5.01187e-22	1e-20	stop_codon	ENST00000373826	protein_coding	ENSG00000188060	chr1	28592200	28595449	RAB42	RAB42, member RAS oncogene family [Source:HGNC Symbol;Acc:HGNC:28702]	GO:0000166(nucleotide binding);GO:0003924(GTPase activity);GO:0005515(protein binding);GO:0005525(GTP binding);GO:0005886(plasma membrane);GO:0007265(Ras protein signal transduction);GO:0016020(membrane);GO:0019003(GDP binding)	NA
chr1	28710559	28715278	4720	+	3.72247	7.94328e-94	5.01187e-92	stop_codon	ENST00000294409	protein_coding	ENSG00000162419	chr1	28668778	28719353	GMEB1	glucocorticoid modulatory element binding protein 1 [Source:HGNC Symbol;Acc:HGNC:4370]	GO:0000785(chromatin);GO:0000978(RNA polymerase II cis-regulatory region sequence-specific DNA binding);GO:0000981(DNA-binding transcription factor activity, RNA polymerase II-specific);GO:0001228(DNA-binding transcription activator activity, RNA polymerase II-specific);GO:0003677(DNA binding);GO:0003700(DNA-binding transcription factor activity);GO:0005515(protein binding);GO:0005634(nucleus);GO…	NA
chr1	28742506	28742954	449	+	1.95606	1e-149	1e-147	exonic	ENST00000373812	protein_coding	ENSG00000198492	chr1	28736621	28769775	YTHDF2	YTH N6-methyladenosine RNA binding protein 2 [Source:HGNC Symbol;Acc:HGNC:31675]	GO:0000932(P-body);GO:0001556(oocyte maturation);GO:0002376(immune system process);GO:0003723(RNA binding);GO:0003729(mRNA binding);GO:0005515(protein binding);GO:0005634(nucleus);GO:0005737(cytoplasm);GO:0005829(cytosol);GO:0006402(mRNA catabolic process);GO:0006959(humoral immune response);GO:0007049(cell cycle);GO:0007276(gamete generation);GO:0007283(spermatogenesis);GO:0007284(spermatogonial…	NA
chr1	28743043	28769149	26107	+	3.72247	1e-175	1e-173	stop_codon	ENST00000373812	protein_coding	ENSG00000198492	chr1	28736621	28769775	YTHDF2	YTH N6-methyladenosine RNA binding protein 2 [Source:HGNC Symbol;Acc:HGNC:31675]	GO:0000932(P-body);GO:0001556(oocyte maturation);GO:0002376(immune system process);GO:0003723(RNA binding);GO:0003729(mRNA binding);GO:0005515(protein binding);GO:0005634(nucleus);GO:0005737(cytoplasm);GO:0005829(cytosol);GO:0006402(mRNA catabolic process);GO:0006959(humoral immune response);GO:0007049(cell cycle);GO:0007276(gamete generation);GO:0007283(spermatogenesis);GO:0007284(spermatogonial…	NA
chr1	28914765	28987783	73019	+	3.15056	1e-242	1e-240	5'UTR	ENST00000373800	protein_coding	ENSG00000159023	chr1	28887091	29120046	EPB41	erythrocyte membrane protein band 4.1 [Source:HGNC Symbol;Acc:HGNC:3377]	GO:0003779(actin binding);GO:0005198(structural molecule activity);GO:0005200(structural constituent of cytoskeleton);GO:0005515(protein binding);GO:0005516(calmodulin binding);GO:0005545(1-phosphatidylinositol binding);GO:0005634(nucleus);GO:0005737(cytoplasm);GO:0005829(cytosol);GO:0005856(cytoskeleton);GO:0005886(plasma membrane);GO:0005938(cell cortex);GO:0007049(cell cycle);GO:0008022(protei…	NA
chr1	29116928	29117049	122	+	1.18269	4.16869e-08	5.12861e-07	3'UTR	ENST00000343067	protein_coding	ENSG00000159023	chr1	28887091	29120046	EPB41	erythrocyte membrane protein band 4.1 [Source:HGNC Symbol;Acc:HGNC:3377]	GO:0003779(actin binding);GO:0005198(structural molecule activity);GO:0005200(structural constituent of cytoskeleton);GO:0005515(protein binding);GO:0005516(calmodulin binding);GO:0005545(1-phosphatidylinositol binding);GO:0005634(nucleus);GO:0005737(cytoplasm);GO:0005829(cytosol);GO:0005856(cytoskeleton);GO:0005886(plasma membrane);GO:0005938(cell cortex);GO:0007049(cell cycle);GO:0008022(protei…	NA
chr1	29119326	29119536	211	+	1.25701	6.30957e-15	1e-13	3'UTR	ENST00000343067	protein_coding	ENSG00000159023	chr1	28887091	29120046	EPB41	erythrocyte membrane protein band 4.1 [Source:HGNC Symbol;Acc:HGNC:3377]	GO:0003779(actin binding);GO:0005198(structural molecule activity);GO:0005200(structural constituent of cytoskeleton);GO:0005515(protein binding);GO:0005516(calmodulin binding);GO:0005545(1-phosphatidylinositol binding);GO:0005634(nucleus);GO:0005737(cytoplasm);GO:0005829(cytosol);GO:0005856(cytoskeleton);GO:0005886(plasma membrane);GO:0005938(cell cortex);GO:0007049(cell cycle);GO:0008022(protei…	NA
chr1	30718861	30719130	270	+	2.78241	1.1749e-06	1.31826e-05	ncRNA_exonic	ENST00000414532	lncRNA	ENSG00000186056	chr1	30718504	30726827	MATN1-AS1	MATN1 antisense RNA 1 [Source:HGNC Symbol;Acc:HGNC:40364]	NA	NA
chr1	30721447	30721597	151	+	1.69153	0.000162181	0.00147911	ncRNA_exonic	ENST00000414532	lncRNA	ENSG00000186056	chr1	30718504	30726827	MATN1-AS1	MATN1 antisense RNA 1 [Source:HGNC Symbol;Acc:HGNC:40364]	NA	NA
chr1	31364036	31364362	327	+	2.48543	1e-118	1e-116	stop_codon	ENST00000344147	protein_coding	ENSG00000121766	chr1	31296982	31364953	ZCCHC17	zinc finger CCHC-type containing 17 [Source:HGNC Symbol;Acc:HGNC:30246]	GO:0003676(nucleic acid binding);GO:0003723(RNA binding);GO:0005515(protein binding);GO:0005634(nucleus);GO:0005730(nucleolus);GO:0008270(zinc ion binding);GO:0022625(cytosolic large ribosomal subunit);GO:0042802(identical protein binding);GO:0043489(RNA stabilization);GO:0046872(metal ion binding)	NA
chr1	31587148	31587268	121	+	1.25701	6.45654e-05	0.000616595	3'UTR	ENST00000271064	protein_coding	ENSG00000142910	chr1	31576485	31587686	TINAGL1	tubulointerstitial nephritis antigen like 1 [Source:HGNC Symbol;Acc:HGNC:19168]	GO:0005201(extracellular matrix structural constituent);GO:0005515(protein binding);GO:0005576(extracellular region);GO:0005615(extracellular space);GO:0005737(cytoplasm);GO:0005764(lysosome);GO:0006508(proteolysis);GO:0008234(cysteine-type peptidase activity);GO:0016197(endosomal transport);GO:0043236(laminin binding);GO:0062023(collagen-containing extracellular matrix);GO:0070062(extracellular …	NA
chr1	32102685	32102746	62	+	1.1177	0.00112202	0.00912011	3'UTR	ENST00000336294	protein_coding	ENSG00000121775	chr1	32072031	32102866	TMEM39B	transmembrane protein 39B [Source:HGNC Symbol;Acc:HGNC:25510]	GO:0008150(biological_process);GO:0016020(membrane);GO:0016021(integral component of membrane)	NA
chr1	32170933	32171233	301	+	3.14078	1e-137	1e-135	3'UTR	ENST00000373625	protein_coding	ENSG00000025800	chr1	32108056	32176563	KPNA6	karyopherin subunit alpha 6 [Source:HGNC Symbol;Acc:HGNC:6399]	GO:0005515(protein binding);GO:0005634(nucleus);GO:0005654(nucleoplasm);GO:0005737(cytoplasm);GO:0005829(cytosol);GO:0006366(transcription by RNA polymerase II);GO:0006606(protein import into nucleus);GO:0006607(NLS-bearing protein import into nucleus);GO:0008139(nuclear localization sequence binding);GO:0015031(protein transport);GO:0016020(membrane);GO:0019079(viral genome replication);GO:00425…	05164(Influenza A)
chr1	32176053	32176353	301	+	1.66448	5.01187e-32	1.58489e-30	3'UTR	ENST00000373625	protein_coding	ENSG00000025800	chr1	32108056	32176563	KPNA6	karyopherin subunit alpha 6 [Source:HGNC Symbol;Acc:HGNC:6399]	GO:0005515(protein binding);GO:0005634(nucleus);GO:0005654(nucleoplasm);GO:0005737(cytoplasm);GO:0005829(cytosol);GO:0006366(transcription by RNA polymerase II);GO:0006606(protein import into nucleus);GO:0006607(NLS-bearing protein import into nucleus);GO:0008139(nuclear localization sequence binding);GO:0015031(protein transport);GO:0016020(membrane);GO:0019079(viral genome replication);GO:00425…	05164(Influenza A)
chr1	32170906	32176452	5547	+	3.15218	1e-137	1e-135	3'UTR	ENST00000373625	protein_coding	ENSG00000025800	chr1	32108056	32176563	KPNA6	karyopherin subunit alpha 6 [Source:HGNC Symbol;Acc:HGNC:6399]	GO:0005515(protein binding);GO:0005634(nucleus);GO:0005654(nucleoplasm);GO:0005737(cytoplasm);GO:0005829(cytosol);GO:0006366(transcription by RNA polymerase II);GO:0006606(protein import into nucleus);GO:0006607(NLS-bearing protein import into nucleus);GO:0008139(nuclear localization sequence binding);GO:0015031(protein transport);GO:0016020(membrane);GO:0019079(viral genome replication);GO:00425…	05164(Influenza A)
chr1	32193281	32195205	1925	+	3.56071	1e-305	1e-302	stop_codon	ENST00000373609	protein_coding	ENSG00000084652	chr1	32179675	32198285	TXLNA	taxilin alpha [Source:HGNC Symbol;Acc:HGNC:30685]	GO:0005515(protein binding);GO:0005576(extracellular region);GO:0005737(cytoplasm);GO:0005829(cytosol);GO:0006887(exocytosis);GO:0016020(membrane);GO:0019905(syntaxin binding);GO:0042113(B cell activation)	NA
chr1	32207376	32208089	714	+	3.45943	3.98107e-55	1.99526e-53	stop_codon	ENST00000291358	protein_coding	ENSG00000160051	chr1	32205671	32208682	IQCC	IQ motif containing C [Source:HGNC Symbol;Acc:HGNC:25545]	GO:0005515(protein binding)	NA
chr1	32241454	32241724	271	+	3.21568	8.91251e-06	9.33254e-05	intronic	ENST00000677198	protein_coding	ENSG00000084623	chr1	32221077	32245397	EIF3I	eukaryotic translation initiation factor 3 subunit I [Source:HGNC Symbol;Acc:HGNC:3272]	GO:0001732(formation of cytoplasmic translation initiation complex);GO:0002183(cytoplasmic translational initiation);GO:0003723(RNA binding);GO:0003743(translation initiation factor activity);GO:0005515(protein binding);GO:0005737(cytoplasm);GO:0005829(cytosol);GO:0005852(eukaryotic translation initiation factor 3 complex);GO:0006412(translation);GO:0006413(translational initiation);GO:0016282(eu…	03013(RNA transport)
chr1	32247458	32247606	149	+	2.21412	0.000223872	0.00204174	exonic	ENST00000373582	protein_coding	ENSG00000183615	chr1	32247222	32248856	FAM167B	family with sequence similarity 167 member B [Source:HGNC Symbol;Acc:HGNC:28133]	NA	NA
chr1	32285569	32285778	210	+	2.3505	7.94328e-57	3.98107e-55	3'UTR	ENST00000696991	nonsense_mediated_decay	ENSG00000182866	chr1	32251244	32286165	LCK	LCK proto-oncogene, Src family tyrosine kinase [Source:HGNC Symbol;Acc:HGNC:6524]	GO:0000166(nucleotide binding);GO:0000242(pericentriolar material);GO:0001772(immunological synapse);GO:0001784(phosphotyrosine residue binding);GO:0004672(protein kinase activity);GO:0004712(protein serine/threonine/tyrosine kinase activity);GO:0004713(protein tyrosine kinase activity);GO:0004715(non-membrane spanning protein tyrosine kinase activity);GO:0004722(protein serine/threonine phosphat…	04064(NF-kappa B signaling pathway);04380(Osteoclast differentiation);04650(Natural killer cell mediated cytotoxicity);04658(Th1 and Th2 cell differentiation);04659(Th17 cell differentiation);04660(T cell receptor signaling pathway);05135(Yersinia infection);05166(Human T-cell leukemia virus 1 infection);05235(PD-L1 expression and PD-1 checkpoint pathway in cancer);05340(Primary immunodeficiency)
chr1	32593071	32593222	152	+	1.72683	4.89779e-05	0.000467735	3'UTR	ENST00000480336	nonsense_mediated_decay	ENSG00000254553	chr1	32465057	32600792	ENSG00000254553	novel transcript	NA	NA
chr1	32595119	32600522	5404	+	1.90304	1.7378e-09	2.29087e-08	3'UTR	ENST00000480336	nonsense_mediated_decay	ENSG00000254553	chr1	32465057	32600792	ENSG00000254553	novel transcript	NA	NA
chr1	32593062	32593243	182	+	1.72683	4.89779e-05	0.000467735	3'UTR	ENST00000480336	nonsense_mediated_decay	ENSG00000254553	chr1	32465057	32600792	ENSG00000254553	novel transcript	NA	NA
chr1	32595110	32600544	5435	+	1.91456	5.37032e-10	7.24436e-09	3'UTR	ENST00000480336	nonsense_mediated_decay	ENSG00000254553	chr1	32465057	32600792	ENSG00000254553	novel transcript	NA	NA
chr1	32771911	32772994	1084	+	2.75061	1e-251	1e-248	stop_codon	ENST00000294521	protein_coding	ENSG00000162522	chr1	32741830	32774970	KIAA1522	KIAA1522 [Source:HGNC Symbol;Acc:HGNC:29301]	GO:0030154(cell differentiation)	NA
chr1	32826178	32826898	721	+	3.87774	1e-266	1e-264	exonic	ENST00000373475	protein_coding	ENSG00000116497	chr1	32816767	32858875	S100PBP	S100P binding protein [Source:HGNC Symbol;Acc:HGNC:25768]	GO:0005515(protein binding);GO:0005634(nucleus);GO:0005829(cytosol);GO:0016607(nuclear speck);GO:0048306(calcium-dependent protein binding)	NA
chr1	33299221	33299731	511	+	2.71809	0	0	3'UTR	ENST00000373428	protein_coding	ENSG00000160094	chr1	33256492	33300719	ZNF362	zinc finger protein 362 [Source:HGNC Symbol;Acc:HGNC:18079]	GO:0000978(RNA polymerase II cis-regulatory region sequence-specific DNA binding);GO:0003677(DNA binding);GO:0003700(DNA-binding transcription factor activity);GO:0005634(nucleus);GO:0006357(regulation of transcription by RNA polymerase II);GO:0046872(metal ion binding)	NA
chr1	33472644	33479491	6848	+	3.33628	1e-18	1.99526e-17	start_codon	ENST00000361328	protein_coding	ENSG00000121903	chr1	33472645	33501643	ZSCAN20	zinc finger and SCAN domain containing 20 [Source:HGNC Symbol;Acc:HGNC:13093]	GO:0000978(RNA polymerase II cis-regulatory region sequence-specific DNA binding);GO:0000981(DNA-binding transcription factor activity, RNA polymerase II-specific);GO:0003677(DNA binding);GO:0005515(protein binding);GO:0005634(nucleus);GO:0006357(regulation of transcription by RNA polymerase II);GO:0046872(metal ion binding)	NA
chr1	33491124	33491514	391	+	2.78241	6.30957e-20	1.25893e-18	exonic	ENST00000361328	protein_coding	ENSG00000121903	chr1	33472645	33501643	ZSCAN20	zinc finger and SCAN domain containing 20 [Source:HGNC Symbol;Acc:HGNC:13093]	GO:0000978(RNA polymerase II cis-regulatory region sequence-specific DNA binding);GO:0000981(DNA-binding transcription factor activity, RNA polymerase II-specific);GO:0003677(DNA binding);GO:0005515(protein binding);GO:0005634(nucleus);GO:0006357(regulation of transcription by RNA polymerase II);GO:0046872(metal ion binding)	NA
chr1	33492620	33494222	1603	+	3.72247	5.01187e-53	1.99526e-51	3'UTR	ENST00000373413	protein_coding	ENSG00000121903	chr1	33472645	33501643	ZSCAN20	zinc finger and SCAN domain containing 20 [Source:HGNC Symbol;Acc:HGNC:13093]	GO:0000978(RNA polymerase II cis-regulatory region sequence-specific DNA binding);GO:0000981(DNA-binding transcription factor activity, RNA polymerase II-specific);GO:0003677(DNA binding);GO:0005515(protein binding);GO:0005634(nucleus);GO:0006357(regulation of transcription by RNA polymerase II);GO:0046872(metal ion binding)	NA
chr1	33494281	33494611	331	+	2.36737	1.58489e-29	3.98107e-28	exonic	ENST00000361328	protein_coding	ENSG00000121903	chr1	33472645	33501643	ZSCAN20	zinc finger and SCAN domain containing 20 [Source:HGNC Symbol;Acc:HGNC:13093]	GO:0000978(RNA polymerase II cis-regulatory region sequence-specific DNA binding);GO:0000981(DNA-binding transcription factor activity, RNA polymerase II-specific);GO:0003677(DNA binding);GO:0005515(protein binding);GO:0005634(nucleus);GO:0006357(regulation of transcription by RNA polymerase II);GO:0046872(metal ion binding)	NA
chr1	33494670	33495030	361	+	2.62293	2.51189e-31	6.30957e-30	exonic	ENST00000361328	protein_coding	ENSG00000121903	chr1	33472645	33501643	ZSCAN20	zinc finger and SCAN domain containing 20 [Source:HGNC Symbol;Acc:HGNC:13093]	GO:0000978(RNA polymerase II cis-regulatory region sequence-specific DNA binding);GO:0000981(DNA-binding transcription factor activity, RNA polymerase II-specific);GO:0003677(DNA binding);GO:0005515(protein binding);GO:0005634(nucleus);GO:0006357(regulation of transcription by RNA polymerase II);GO:0046872(metal ion binding)	NA
chr1	33495209	33495599	391	+	2.78241	1.58489e-34	5.01187e-33	stop_codon	ENST00000361328	protein_coding	ENSG00000121903	chr1	33472645	33501643	ZSCAN20	zinc finger and SCAN domain containing 20 [Source:HGNC Symbol;Acc:HGNC:13093]	GO:0000978(RNA polymerase II cis-regulatory region sequence-specific DNA binding);GO:0000981(DNA-binding transcription factor activity, RNA polymerase II-specific);GO:0003677(DNA binding);GO:0005515(protein binding);GO:0005634(nucleus);GO:0006357(regulation of transcription by RNA polymerase II);GO:0046872(metal ion binding)	NA
chr1	34757540	34758306	767	+	2.8679	1e-235	1e-232	stop_codon	ENST00000338513	protein_coding	ENSG00000189280	chr1	34755047	34758512	GJB5	gap junction protein beta 5 [Source:HGNC Symbol;Acc:HGNC:4287]	GO:0005243(gap junction channel activity);GO:0005515(protein binding);GO:0005886(plasma membrane);GO:0005921(gap junction);GO:0005922(connexin complex);GO:0007154(cell communication);GO:0007267(cell-cell signaling);GO:0008544(epidermis development);GO:0016020(membrane);GO:0016021(integral component of membrane);GO:0030054(cell junction);GO:0055085(transmembrane transport);GO:0060707(trophoblast g…	NA
chr1	34759739	34761444	1706	+	3.36457	1.00000000001329e-313	9.99999999999997e-311	start_codon	ENST00000339480	protein_coding	ENSG00000189433	chr1	34759740	34762327	GJB4	gap junction protein beta 4 [Source:HGNC Symbol;Acc:HGNC:4286]	GO:0005243(gap junction channel activity);GO:0005515(protein binding);GO:0005654(nucleoplasm);GO:0005730(nucleolus);GO:0005886(plasma membrane);GO:0005887(integral component of plasma membrane);GO:0005921(gap junction);GO:0005922(connexin complex);GO:0007154(cell communication);GO:0007267(cell-cell signaling);GO:0007608(sensory perception of smell);GO:0016020(membrane);GO:0016021(integral compone…	NA
chr1	34761560	34762180	621	+	2.42492	1.58489e-53	6.30957e-52	stop_codon	ENST00000339480	protein_coding	ENSG00000189433	chr1	34759740	34762327	GJB4	gap junction protein beta 4 [Source:HGNC Symbol;Acc:HGNC:4286]	GO:0005243(gap junction channel activity);GO:0005515(protein binding);GO:0005654(nucleoplasm);GO:0005730(nucleolus);GO:0005886(plasma membrane);GO:0005887(integral component of plasma membrane);GO:0005921(gap junction);GO:0005922(connexin complex);GO:0007154(cell communication);GO:0007267(cell-cell signaling);GO:0007608(sensory perception of smell);GO:0016020(membrane);GO:0016021(integral compone…	NA
chr1	34782429	34786279	3851	+	3.18745	0	0	stop_codon	ENST00000373362	protein_coding	ENSG00000188910	chr1	34781214	34786369	GJB3	gap junction protein beta 3 [Source:HGNC Symbol;Acc:HGNC:4285]	GO:0001701(in utero embryonic development);GO:0001890(placenta development);GO:0005243(gap junction channel activity);GO:0005515(protein binding);GO:0005737(cytoplasm);GO:0005886(plasma membrane);GO:0005911(cell-cell junction);GO:0005921(gap junction);GO:0005922(connexin complex);GO:0007154(cell communication);GO:0007267(cell-cell signaling);GO:0007283(spermatogenesis);GO:0016020(membrane);GO:001…	NA
chr1	34794563	34794771	209	+	2.852	3.0903e-09	4.0738e-08	exonic	ENST00000342280	protein_coding	ENSG00000187513	chr1	34792999	34795747	GJA4	gap junction protein alpha 4 [Source:HGNC Symbol;Acc:HGNC:4278]	GO:0001568(blood vessel development);GO:0003158(endothelium development);GO:0005243(gap junction channel activity);GO:0005515(protein binding);GO:0005886(plasma membrane);GO:0005887(integral component of plasma membrane);GO:0005921(gap junction);GO:0005922(connexin complex);GO:0006816(calcium ion transport);GO:0007043(cell-cell junction assembly);GO:0007154(cell communication);GO:0007267(cell-cel…	NA
chr1	34795362	34795599	238	+	1.93357	1.23027e-05	0.000125893	3'UTR	ENST00000342280	protein_coding	ENSG00000187513	chr1	34792999	34795747	GJA4	gap junction protein alpha 4 [Source:HGNC Symbol;Acc:HGNC:4278]	GO:0001568(blood vessel development);GO:0003158(endothelium development);GO:0005243(gap junction channel activity);GO:0005515(protein binding);GO:0005886(plasma membrane);GO:0005887(integral component of plasma membrane);GO:0005921(gap junction);GO:0005922(connexin complex);GO:0006816(calcium ion transport);GO:0007043(cell-cell junction assembly);GO:0007154(cell communication);GO:0007267(cell-cel…	NA
chr1	35113077	35113167	91	+	2.75916	1.99526e-39	6.30957e-38	exonic	ENST00000359858	protein_coding	ENSG00000197056	chr1	35032172	35115859	ZMYM1	zinc finger MYM-type containing 1 [Source:HGNC Symbol;Acc:HGNC:26253]	GO:0005634(nucleus);GO:0008270(zinc ion binding);GO:0046872(metal ion binding);GO:0046983(protein dimerization activity)	NA
chr1	35113465	35114364	900	+	2.48027	3.98107e-79	2.51189e-77	exonic	ENST00000359858	protein_coding	ENSG00000197056	chr1	35032172	35115859	ZMYM1	zinc finger MYM-type containing 1 [Source:HGNC Symbol;Acc:HGNC:26253]	GO:0005634(nucleus);GO:0008270(zinc ion binding);GO:0046872(metal ion binding);GO:0046983(protein dimerization activity)	NA
chr1	35114632	35115440	809	+	4.20945	1e-227	1e-224	stop_codon	ENST00000359858	protein_coding	ENSG00000197056	chr1	35032172	35115859	ZMYM1	zinc finger MYM-type containing 1 [Source:HGNC Symbol;Acc:HGNC:26253]	GO:0005634(nucleus);GO:0008270(zinc ion binding);GO:0046872(metal ion binding);GO:0046983(protein dimerization activity)	NA
chr1	35359008	35361205	2198	+	3.16672	1e-103	1e-102	exonic	ENST00000314607	protein_coding	ENSG00000146463	chr1	35268709	35422058	ZMYM4	zinc finger MYM-type containing 4 [Source:HGNC Symbol;Acc:HGNC:13055]	GO:0003677(DNA binding);GO:0005515(protein binding);GO:0007010(cytoskeleton organization);GO:0008270(zinc ion binding);GO:0022604(regulation of cell morphogenesis);GO:0046872(metal ion binding)	NA
chr1	35381397	35381720	324	+	0.871844	3.16228e-16	6.30957e-15	exonic	ENST00000314607	protein_coding	ENSG00000146463	chr1	35268709	35422058	ZMYM4	zinc finger MYM-type containing 4 [Source:HGNC Symbol;Acc:HGNC:13055]	GO:0003677(DNA binding);GO:0005515(protein binding);GO:0007010(cytoskeleton organization);GO:0008270(zinc ion binding);GO:0022604(regulation of cell morphogenesis);GO:0046872(metal ion binding)	NA
chr1	35419572	35420142	571	+	3.7761	1e-114	1e-112	stop_codon	ENST00000314607	protein_coding	ENSG00000146463	chr1	35268709	35422058	ZMYM4	zinc finger MYM-type containing 4 [Source:HGNC Symbol;Acc:HGNC:13055]	GO:0003677(DNA binding);GO:0005515(protein binding);GO:0007010(cytoskeleton organization);GO:0008270(zinc ion binding);GO:0022604(regulation of cell morphogenesis);GO:0046872(metal ion binding)	NA
chr1	35350986	35351076	91	+	1.33342	0.000316228	0.00281838	intronic	ENST00000314607	protein_coding	ENSG00000146463	chr1	35268709	35422058	ZMYM4	zinc finger MYM-type containing 4 [Source:HGNC Symbol;Acc:HGNC:13055]	GO:0003677(DNA binding);GO:0005515(protein binding);GO:0007010(cytoskeleton organization);GO:0008270(zinc ion binding);GO:0022604(regulation of cell morphogenesis);GO:0046872(metal ion binding)	NA
chr1	35351400	35351607	208	+	3.74416	1.90546e-09	2.51189e-08	intronic	ENST00000314607	protein_coding	ENSG00000146463	chr1	35268709	35422058	ZMYM4	zinc finger MYM-type containing 4 [Source:HGNC Symbol;Acc:HGNC:13055]	GO:0003677(DNA binding);GO:0005515(protein binding);GO:0007010(cytoskeleton organization);GO:0008270(zinc ion binding);GO:0022604(regulation of cell morphogenesis);GO:0046872(metal ion binding)	NA
chr1	35560341	35560672	332	+	2.70487	1.58489e-82	1e-80	exonic	ENST00000356090	protein_coding	ENSG00000020129	chr1	35557473	35567274	NCDN	neurochondrin [Source:HGNC Symbol;Acc:HGNC:17597]	GO:0005515(protein binding);GO:0005737(cytoplasm);GO:0005768(endosome);GO:0005829(cytosol);GO:0010008(endosome membrane);GO:0016020(membrane);GO:0030054(cell junction);GO:0030425(dendrite);GO:0031175(neuron projection development);GO:0042995(cell projection);GO:0043005(neuron projection);GO:0043025(neuronal cell body);GO:0043204(perikaryon);GO:0045202(synapse);GO:0045453(bone resorption);GO:00481…	NA
chr1	35853639	35853910	272	+	2.55827	3.98107e-30	1.25893e-28	3'UTR	ENST00000373210	protein_coding	ENSG00000134698	chr1	35808016	35857890	AGO4	argonaute RISC component 4 [Source:HGNC Symbol;Acc:HGNC:18424]	GO:0000932(P-body);GO:0003676(nucleic acid binding);GO:0003723(RNA binding);GO:0003725(double-stranded RNA binding);GO:0003727(single-stranded RNA binding);GO:0005515(protein binding);GO:0005634(nucleus);GO:0005737(cytoplasm);GO:0005829(cytosol);GO:0006402(mRNA catabolic process);GO:0006417(regulation of translation);GO:0007130(synaptonemal complex assembly);GO:0007140(male meiotic nuclear divisi…	NA
chr1	35855674	35856005	332	+	3.11437	1e-121	1e-119	3'UTR	ENST00000373210	protein_coding	ENSG00000134698	chr1	35808016	35857890	AGO4	argonaute RISC component 4 [Source:HGNC Symbol;Acc:HGNC:18424]	GO:0000932(P-body);GO:0003676(nucleic acid binding);GO:0003723(RNA binding);GO:0003725(double-stranded RNA binding);GO:0003727(single-stranded RNA binding);GO:0005515(protein binding);GO:0005634(nucleus);GO:0005737(cytoplasm);GO:0005829(cytosol);GO:0006402(mRNA catabolic process);GO:0006417(regulation of translation);GO:0007130(synaptonemal complex assembly);GO:0007140(male meiotic nuclear divisi…	NA
chr1	35856123	35856214	92	+	0.879706	0.00295121	0.0229087	3'UTR	ENST00000373210	protein_coding	ENSG00000134698	chr1	35808016	35857890	AGO4	argonaute RISC component 4 [Source:HGNC Symbol;Acc:HGNC:18424]	GO:0000932(P-body);GO:0003676(nucleic acid binding);GO:0003723(RNA binding);GO:0003725(double-stranded RNA binding);GO:0003727(single-stranded RNA binding);GO:0005515(protein binding);GO:0005634(nucleus);GO:0005737(cytoplasm);GO:0005829(cytosol);GO:0006402(mRNA catabolic process);GO:0006417(regulation of translation);GO:0007130(synaptonemal complex assembly);GO:0007140(male meiotic nuclear divisi…	NA
chr1	35919543	35919843	301	+	1.24489	1e-35	3.16228e-34	3'UTR	ENST00000635259	nonsense_mediated_decay	ENSG00000092847	chr1	35869808	35930532	AGO1	argonaute RISC component 1 [Source:HGNC Symbol;Acc:HGNC:3262]	GO:0000932(P-body);GO:0000956(nuclear-transcribed mRNA catabolic process);GO:0000993(RNA polymerase II complex binding);GO:0001046(core promoter sequence-specific DNA binding);GO:0003676(nucleic acid binding);GO:0003723(RNA binding);GO:0003725(double-stranded RNA binding);GO:0003727(single-stranded RNA binding);GO:0005515(protein binding);GO:0005634(nucleus);GO:0005654(nucleoplasm);GO:0005737(cyt…	NA
chr1	35929573	35929634	62	+	1.19535	0.0165959	0.107647	3'UTR	ENST00000373204	protein_coding	ENSG00000092847	chr1	35869808	35930532	AGO1	argonaute RISC component 1 [Source:HGNC Symbol;Acc:HGNC:3262]	GO:0000932(P-body);GO:0000956(nuclear-transcribed mRNA catabolic process);GO:0000993(RNA polymerase II complex binding);GO:0001046(core promoter sequence-specific DNA binding);GO:0003676(nucleic acid binding);GO:0003723(RNA binding);GO:0003725(double-stranded RNA binding);GO:0003727(single-stranded RNA binding);GO:0005515(protein binding);GO:0005634(nucleus);GO:0005654(nucleoplasm);GO:0005737(cyt…	NA
chr1	36055137	36055932	796	+	2.55827	1.25893e-62	6.30957e-61	3'UTR	ENST00000634486	nonsense_mediated_decay	ENSG00000126070	chr1	35930718	36072500	AGO3	argonaute RISC catalytic component 3 [Source:HGNC Symbol;Acc:HGNC:18421]	GO:0000794(condensed nuclear chromosome);GO:0000932(P-body);GO:0003676(nucleic acid binding);GO:0003723(RNA binding);GO:0003725(double-stranded RNA binding);GO:0003727(single-stranded RNA binding);GO:0003743(translation initiation factor activity);GO:0004518(nuclease activity);GO:0004519(endonuclease activity);GO:0004521(endoribonuclease activity);GO:0005515(protein binding);GO:0005654(nucleoplas…	NA
chr1	36092444	36093726	1283	+	3.33628	1e-105	1e-103	stop_codon	ENST00000373178	protein_coding	ENSG00000116863	chr1	36088892	36093932	ADPRS	ADP-ribosylserine hydrolase [Source:HGNC Symbol;Acc:HGNC:21304]	GO:0000287(magnesium ion binding);GO:0004553(hydrolase activity, hydrolyzing O-glycosyl compounds);GO:0004649(poly(ADP-ribose) glycohydrolase activity);GO:0005515(protein binding);GO:0005634(nucleus);GO:0005654(nucleoplasm);GO:0005694(chromosome);GO:0005737(cytoplasm);GO:0005739(mitochondrion);GO:0005759(mitochondrial matrix);GO:0006281(DNA repair);GO:0006287(base-excision repair, gap-filling);GO…	NA
chr1	36171515	36171696	182	+	1.48027	1e-11	1.34896e-10	exonic	ENST00000316156	protein_coding	ENSG00000116871	chr1	36155579	36180849	MAP7D1	MAP7 domain containing 1 [Source:HGNC Symbol;Acc:HGNC:25514]	GO:0000226(microtubule cytoskeleton organization);GO:0005737(cytoplasm);GO:0005819(spindle);GO:0005856(cytoskeleton);GO:0015630(microtubule cytoskeleton)	NA
chr1	36178497	36178917	421	+	1.53605	3.16228e-21	6.30957e-20	exonic	ENST00000316156	protein_coding	ENSG00000116871	chr1	36155579	36180849	MAP7D1	MAP7 domain containing 1 [Source:HGNC Symbol;Acc:HGNC:25514]	GO:0000226(microtubule cytoskeleton organization);GO:0005737(cytoplasm);GO:0005819(spindle);GO:0005856(cytoskeleton);GO:0015630(microtubule cytoskeleton)	NA
chr1	36286495	36286825	331	+	1.74846	1e-198	1e-195	exonic	ENST00000354618	protein_coding	ENSG00000054118	chr1	36224432	36305357	THRAP3	thyroid hormone receptor associated protein 3 [Source:HGNC Symbol;Acc:HGNC:22964]	GO:0000166(nucleotide binding);GO:0000381(regulation of alternative mRNA splicing, via spliceosome);GO:0000956(nuclear-transcribed mRNA catabolic process);GO:0000978(RNA polymerase II cis-regulatory region sequence-specific DNA binding);GO:0003677(DNA binding);GO:0003712(transcription coregulator activity);GO:0003713(transcription coactivator activity);GO:0003723(RNA binding);GO:0005515(protein b…	NA
chr1	36289061	36289569	509	+	2.0072	1e-211	1e-209	exonic	ENST00000354618	protein_coding	ENSG00000054118	chr1	36224432	36305357	THRAP3	thyroid hormone receptor associated protein 3 [Source:HGNC Symbol;Acc:HGNC:22964]	GO:0000166(nucleotide binding);GO:0000381(regulation of alternative mRNA splicing, via spliceosome);GO:0000956(nuclear-transcribed mRNA catabolic process);GO:0000978(RNA polymerase II cis-regulatory region sequence-specific DNA binding);GO:0003677(DNA binding);GO:0003712(transcription coregulator activity);GO:0003713(transcription coactivator activity);GO:0003723(RNA binding);GO:0005515(protein b…	NA
chr1	36296763	36301058	4296	+	0.485427	5.01187e-07	5.7544e-06	exonic	ENST00000354618	protein_coding	ENSG00000054118	chr1	36224432	36305357	THRAP3	thyroid hormone receptor associated protein 3 [Source:HGNC Symbol;Acc:HGNC:22964]	GO:0000166(nucleotide binding);GO:0000381(regulation of alternative mRNA splicing, via spliceosome);GO:0000956(nuclear-transcribed mRNA catabolic process);GO:0000978(RNA polymerase II cis-regulatory region sequence-specific DNA binding);GO:0003677(DNA binding);GO:0003712(transcription coregulator activity);GO:0003713(transcription coactivator activity);GO:0003723(RNA binding);GO:0005515(protein b…	NA
chr1	36301644	36304282	2639	+	2.21101	6.30957e-91	5.01187e-89	stop_codon	ENST00000354618	protein_coding	ENSG00000054118	chr1	36224432	36305357	THRAP3	thyroid hormone receptor associated protein 3 [Source:HGNC Symbol;Acc:HGNC:22964]	GO:0000166(nucleotide binding);GO:0000381(regulation of alternative mRNA splicing, via spliceosome);GO:0000956(nuclear-transcribed mRNA catabolic process);GO:0000978(RNA polymerase II cis-regulatory region sequence-specific DNA binding);GO:0003677(DNA binding);GO:0003712(transcription coregulator activity);GO:0003713(transcription coactivator activity);GO:0003723(RNA binding);GO:0005515(protein b…	NA
chr1	36320935	36321072	138	+	1.78241	9.54993e-05	0.000912011	3'UTR	ENST00000480549	nonsense_mediated_decay	ENSG00000214193	chr1	36306368	36329340	SH3D21	SH3 domain containing 21 [Source:HGNC Symbol;Acc:HGNC:26236]	GO:0005515(protein binding);GO:0005654(nucleoplasm);GO:0005886(plasma membrane);GO:0007015(actin filament organization);GO:0016477(cell migration)	NA
chr1	36322149	36322359	211	+	2.32193	3.16228e-15	5.01187e-14	3'UTR	ENST00000505871	protein_coding	ENSG00000214193	chr1	36306368	36329340	SH3D21	SH3 domain containing 21 [Source:HGNC Symbol;Acc:HGNC:26236]	GO:0005515(protein binding);GO:0005654(nucleoplasm);GO:0005886(plasma membrane);GO:0007015(actin filament organization);GO:0016477(cell migration)	NA
chr1	36323825	36324095	271	+	2.10098	5.01187e-21	1e-19	3'UTR	ENST00000474766	nonsense_mediated_decay	ENSG00000214193	chr1	36306368	36329340	SH3D21	SH3 domain containing 21 [Source:HGNC Symbol;Acc:HGNC:26236]	GO:0005515(protein binding);GO:0005654(nucleoplasm);GO:0005886(plasma membrane);GO:0007015(actin filament organization);GO:0016477(cell migration)	NA
chr1	36328441	36328622	182	+	3.9542	1.14815e-08	1.47911e-07	3'UTR	ENST00000672976	nonsense_mediated_decay	ENSG00000214193	chr1	36306368	36329340	SH3D21	SH3 domain containing 21 [Source:HGNC Symbol;Acc:HGNC:26236]	GO:0005515(protein binding);GO:0005654(nucleoplasm);GO:0005886(plasma membrane);GO:0007015(actin filament organization);GO:0016477(cell migration)	NA
chr1	37475497	37475736	240	+	1.28688	3.98107e-12	6.30957e-11	exonic	ENST00000373087	protein_coding	ENSG00000163874	chr1	37474580	37484377	ZC3H12A	zinc finger CCCH-type containing 12A [Source:HGNC Symbol;Acc:HGNC:26259]	GO:0000294(nuclear-transcribed mRNA catabolic process, endonucleolytic cleavage-dependent decay);GO:0000932(P-body);GO:0001525(angiogenesis);GO:0001933(negative regulation of protein phosphorylation);GO:0002230(positive regulation of defense response to virus by host);GO:0002376(immune system process);GO:0002757(immune response-activating signal transduction);GO:0003677(DNA binding);GO:0003682(ch…	NA
chr1	37482920	37483248	329	+	3.02326	3.16228e-95	2.51189e-93	3'UTR	ENST00000640233	nonsense_mediated_decay	ENSG00000163874	chr1	37474580	37484377	ZC3H12A	zinc finger CCCH-type containing 12A [Source:HGNC Symbol;Acc:HGNC:26259]	GO:0000294(nuclear-transcribed mRNA catabolic process, endonucleolytic cleavage-dependent decay);GO:0000932(P-body);GO:0001525(angiogenesis);GO:0001933(negative regulation of protein phosphorylation);GO:0002230(positive regulation of defense response to virus by host);GO:0002376(immune system process);GO:0002757(immune response-activating signal transduction);GO:0003677(DNA binding);GO:0003682(ch…	NA
chr1	37708323	37708680	358	+	2.01792	1.58489e-36	5.01187e-35	stop_codon	ENST00000327331	protein_coding	ENSG00000134690	chr1	37692481	37709719	CDCA8	cell division cycle associated 8 [Source:HGNC Symbol;Acc:HGNC:14629]	GO:0000070(mitotic sister chromatid segregation);GO:0000278(mitotic cell cycle);GO:0000281(mitotic cytokinesis);GO:0000775(chromosome, centromeric region);GO:0001934(positive regulation of protein phosphorylation);GO:0005515(protein binding);GO:0005634(nucleus);GO:0005654(nucleoplasm);GO:0005694(chromosome);GO:0005730(nucleolus);GO:0005737(cytoplasm);GO:0005819(spindle);GO:0005829(cytosol);GO:000…	NA
chr1	37799739	37799948	210	+	3.54844	1e-215	1e-213	3'UTR	ENST00000532512	protein_coding	ENSG00000185090	chr1	37793847	37801137	MANEAL	mannosidase endo-alpha like [Source:HGNC Symbol;Acc:HGNC:26452]	GO:0000139(Golgi membrane);GO:0004559(alpha-mannosidase activity);GO:0005794(Golgi apparatus);GO:0016020(membrane);GO:0016021(integral component of membrane);GO:0016787(hydrolase activity);GO:0016798(hydrolase activity, acting on glycosyl bonds)	NA
chr1	39269104	39269375	272	+	2.51602	3.16228e-24	7.94328e-23	exonic	ENST00000496804	nonsense_mediated_decay	ENSG00000127603	chr1	39081316	39487177	MACF1	microtubule actin crosslinking factor 1 [Source:HGNC Symbol;Acc:HGNC:13664]	GO:0003723(RNA binding);GO:0003779(actin binding);GO:0005198(structural molecule activity);GO:0005509(calcium ion binding);GO:0005515(protein binding);GO:0005737(cytoplasm);GO:0005794(Golgi apparatus);GO:0005856(cytoskeleton);GO:0005874(microtubule);GO:0005882(intermediate filament);GO:0005886(plasma membrane);GO:0008017(microtubule binding);GO:0008092(cytoskeletal protein binding);GO:0010632(reg…	NA
chr1	39332283	39333363	1081	+	2.80323	1e-116	1e-114	3'UTR	ENST00000673926	nonsense_mediated_decay	ENSG00000127603	chr1	39081316	39487177	MACF1	microtubule actin crosslinking factor 1 [Source:HGNC Symbol;Acc:HGNC:13664]	GO:0003723(RNA binding);GO:0003779(actin binding);GO:0005198(structural molecule activity);GO:0005509(calcium ion binding);GO:0005515(protein binding);GO:0005737(cytoplasm);GO:0005794(Golgi apparatus);GO:0005856(cytoskeleton);GO:0005874(microtubule);GO:0005882(intermediate filament);GO:0005886(plasma membrane);GO:0008017(microtubule binding);GO:0008092(cytoskeletal protein binding);GO:0010632(reg…	NA
chr1	39333782	39334053	272	+	1.48543	1.58489e-21	3.16228e-20	3'UTR	ENST00000673926	nonsense_mediated_decay	ENSG00000127603	chr1	39081316	39487177	MACF1	microtubule actin crosslinking factor 1 [Source:HGNC Symbol;Acc:HGNC:13664]	GO:0003723(RNA binding);GO:0003779(actin binding);GO:0005198(structural molecule activity);GO:0005509(calcium ion binding);GO:0005515(protein binding);GO:0005737(cytoplasm);GO:0005794(Golgi apparatus);GO:0005856(cytoskeleton);GO:0005874(microtubule);GO:0005882(intermediate filament);GO:0005886(plasma membrane);GO:0008017(microtubule binding);GO:0008092(cytoskeletal protein binding);GO:0010632(reg…	NA
chr1	39334472	39334983	512	+	2.22651	1.58489e-64	7.94328e-63	3'UTR	ENST00000673926	nonsense_mediated_decay	ENSG00000127603	chr1	39081316	39487177	MACF1	microtubule actin crosslinking factor 1 [Source:HGNC Symbol;Acc:HGNC:13664]	GO:0003723(RNA binding);GO:0003779(actin binding);GO:0005198(structural molecule activity);GO:0005509(calcium ion binding);GO:0005515(protein binding);GO:0005737(cytoplasm);GO:0005794(Golgi apparatus);GO:0005856(cytoskeleton);GO:0005874(microtubule);GO:0005882(intermediate filament);GO:0005886(plasma membrane);GO:0008017(microtubule binding);GO:0008092(cytoskeletal protein binding);GO:0010632(reg…	NA
chr1	39336122	39336453	332	+	2.51096	5.01187e-52	1.99526e-50	3'UTR	ENST00000673926	nonsense_mediated_decay	ENSG00000127603	chr1	39081316	39487177	MACF1	microtubule actin crosslinking factor 1 [Source:HGNC Symbol;Acc:HGNC:13664]	GO:0003723(RNA binding);GO:0003779(actin binding);GO:0005198(structural molecule activity);GO:0005509(calcium ion binding);GO:0005515(protein binding);GO:0005737(cytoplasm);GO:0005794(Golgi apparatus);GO:0005856(cytoskeleton);GO:0005874(microtubule);GO:0005882(intermediate filament);GO:0005886(plasma membrane);GO:0008017(microtubule binding);GO:0008092(cytoskeletal protein binding);GO:0010632(reg…	NA
chr1	39387379	39387590	212	+	2.16672	1e-125	1e-123	exonic	ENST00000361689	protein_coding	ENSG00000127603	chr1	39081316	39487177	MACF1	microtubule actin crosslinking factor 1 [Source:HGNC Symbol;Acc:HGNC:13664]	GO:0003723(RNA binding);GO:0003779(actin binding);GO:0005198(structural molecule activity);GO:0005509(calcium ion binding);GO:0005515(protein binding);GO:0005737(cytoplasm);GO:0005794(Golgi apparatus);GO:0005856(cytoskeleton);GO:0005874(microtubule);GO:0005882(intermediate filament);GO:0005886(plasma membrane);GO:0008017(microtubule binding);GO:0008092(cytoskeletal protein binding);GO:0010632(reg…	NA
chr1	39387889	39388070	182	+	1.25096	6.30957e-40	1.99526e-38	exonic	ENST00000361689	protein_coding	ENSG00000127603	chr1	39081316	39487177	MACF1	microtubule actin crosslinking factor 1 [Source:HGNC Symbol;Acc:HGNC:13664]	GO:0003723(RNA binding);GO:0003779(actin binding);GO:0005198(structural molecule activity);GO:0005509(calcium ion binding);GO:0005515(protein binding);GO:0005737(cytoplasm);GO:0005794(Golgi apparatus);GO:0005856(cytoskeleton);GO:0005874(microtubule);GO:0005882(intermediate filament);GO:0005886(plasma membrane);GO:0008017(microtubule binding);GO:0008092(cytoskeletal protein binding);GO:0010632(reg…	NA
chr1	39388159	39388640	482	+	2.53605	1e-182	1e-180	exonic	ENST00000361689	protein_coding	ENSG00000127603	chr1	39081316	39487177	MACF1	microtubule actin crosslinking factor 1 [Source:HGNC Symbol;Acc:HGNC:13664]	GO:0003723(RNA binding);GO:0003779(actin binding);GO:0005198(structural molecule activity);GO:0005509(calcium ion binding);GO:0005515(protein binding);GO:0005737(cytoplasm);GO:0005794(Golgi apparatus);GO:0005856(cytoskeleton);GO:0005874(microtubule);GO:0005882(intermediate filament);GO:0005886(plasma membrane);GO:0008017(microtubule binding);GO:0008092(cytoskeletal protein binding);GO:0010632(reg…	NA
chr1	39409725	39410446	722	+	3.33628	6.30957e-85	3.98107e-83	start_codon	ENST00000530275	protein_coding	ENSG00000127603	chr1	39081316	39487177	MACF1	microtubule actin crosslinking factor 1 [Source:HGNC Symbol;Acc:HGNC:13664]	GO:0003723(RNA binding);GO:0003779(actin binding);GO:0005198(structural molecule activity);GO:0005509(calcium ion binding);GO:0005515(protein binding);GO:0005737(cytoplasm);GO:0005794(Golgi apparatus);GO:0005856(cytoskeleton);GO:0005874(microtubule);GO:0005882(intermediate filament);GO:0005886(plasma membrane);GO:0008017(microtubule binding);GO:0008092(cytoskeletal protein binding);GO:0010632(reg…	NA
chr1	39410865	39410956	92	+	0.9855	3.23594e-07	3.71535e-06	exonic	ENST00000530275	protein_coding	ENSG00000127603	chr1	39081316	39487177	MACF1	microtubule actin crosslinking factor 1 [Source:HGNC Symbol;Acc:HGNC:13664]	GO:0003723(RNA binding);GO:0003779(actin binding);GO:0005198(structural molecule activity);GO:0005509(calcium ion binding);GO:0005515(protein binding);GO:0005737(cytoplasm);GO:0005794(Golgi apparatus);GO:0005856(cytoskeleton);GO:0005874(microtubule);GO:0005882(intermediate filament);GO:0005886(plasma membrane);GO:0008017(microtubule binding);GO:0008092(cytoskeletal protein binding);GO:0010632(reg…	NA
chr1	39411195	39411765	571	+	2.80529	6.30957e-72	3.16228e-70	exonic	ENST00000530275	protein_coding	ENSG00000127603	chr1	39081316	39487177	MACF1	microtubule actin crosslinking factor 1 [Source:HGNC Symbol;Acc:HGNC:13664]	GO:0003723(RNA binding);GO:0003779(actin binding);GO:0005198(structural molecule activity);GO:0005509(calcium ion binding);GO:0005515(protein binding);GO:0005737(cytoplasm);GO:0005794(Golgi apparatus);GO:0005856(cytoskeleton);GO:0005874(microtubule);GO:0005882(intermediate filament);GO:0005886(plasma membrane);GO:0008017(microtubule binding);GO:0008092(cytoskeletal protein binding);GO:0010632(reg…	NA
chr1	39411824	39412845	1022	+	3.13258	1.58489e-92	1e-90	exonic	ENST00000530275	protein_coding	ENSG00000127603	chr1	39081316	39487177	MACF1	microtubule actin crosslinking factor 1 [Source:HGNC Symbol;Acc:HGNC:13664]	GO:0003723(RNA binding);GO:0003779(actin binding);GO:0005198(structural molecule activity);GO:0005509(calcium ion binding);GO:0005515(protein binding);GO:0005737(cytoplasm);GO:0005794(Golgi apparatus);GO:0005856(cytoskeleton);GO:0005874(microtubule);GO:0005882(intermediate filament);GO:0005886(plasma membrane);GO:0008017(microtubule binding);GO:0008092(cytoskeletal protein binding);GO:0010632(reg…	NA
chr1	39414104	39414465	362	+	2.33628	2.51189e-24	5.01187e-23	exonic	ENST00000530275	protein_coding	ENSG00000127603	chr1	39081316	39487177	MACF1	microtubule actin crosslinking factor 1 [Source:HGNC Symbol;Acc:HGNC:13664]	GO:0003723(RNA binding);GO:0003779(actin binding);GO:0005198(structural molecule activity);GO:0005509(calcium ion binding);GO:0005515(protein binding);GO:0005737(cytoplasm);GO:0005794(Golgi apparatus);GO:0005856(cytoskeleton);GO:0005874(microtubule);GO:0005882(intermediate filament);GO:0005886(plasma membrane);GO:0008017(microtubule binding);GO:0008092(cytoskeletal protein binding);GO:0010632(reg…	NA
chr1	39485556	39485857	302	+	1.03562	1.58489e-25	3.98107e-24	stop_codon	ENST00000360115	protein_coding	ENSG00000127603	chr1	39081316	39487177	MACF1	microtubule actin crosslinking factor 1 [Source:HGNC Symbol;Acc:HGNC:13664]	GO:0003723(RNA binding);GO:0003779(actin binding);GO:0005198(structural molecule activity);GO:0005509(calcium ion binding);GO:0005515(protein binding);GO:0005737(cytoplasm);GO:0005794(Golgi apparatus);GO:0005856(cytoskeleton);GO:0005874(microtubule);GO:0005882(intermediate filament);GO:0005886(plasma membrane);GO:0008017(microtubule binding);GO:0008092(cytoskeletal protein binding);GO:0010632(reg…	NA
chr1	40235887	40236368	482	+	2.29278	3.98107e-81	2.51189e-79	exonic	ENST00000372771	protein_coding	ENSG00000117000	chr1	40161387	40240921	RLF	RLF zinc finger [Source:HGNC Symbol;Acc:HGNC:10025]	GO:0000981(DNA-binding transcription factor activity, RNA polymerase II-specific);GO:0001228(DNA-binding transcription activator activity, RNA polymerase II-specific);GO:0003677(DNA binding);GO:0005515(protein binding);GO:0005634(nucleus);GO:0006357(regulation of transcription by RNA polymerase II);GO:0044030(regulation of DNA methylation);GO:0045893(positive regulation of DNA-templated transcrip…	NA
chr1	40236456	40238075	1620	+	2.94111	1e-138	1e-136	exonic	ENST00000372771	protein_coding	ENSG00000117000	chr1	40161387	40240921	RLF	RLF zinc finger [Source:HGNC Symbol;Acc:HGNC:10025]	GO:0000981(DNA-binding transcription factor activity, RNA polymerase II-specific);GO:0001228(DNA-binding transcription activator activity, RNA polymerase II-specific);GO:0003677(DNA binding);GO:0005515(protein binding);GO:0005634(nucleus);GO:0006357(regulation of transcription by RNA polymerase II);GO:0044030(regulation of DNA methylation);GO:0045893(positive regulation of DNA-templated transcrip…	NA
chr1	40238314	40238854	541	+	2.53605	5.01187e-85	3.98107e-83	exonic	ENST00000372771	protein_coding	ENSG00000117000	chr1	40161387	40240921	RLF	RLF zinc finger [Source:HGNC Symbol;Acc:HGNC:10025]	GO:0000981(DNA-binding transcription factor activity, RNA polymerase II-specific);GO:0001228(DNA-binding transcription activator activity, RNA polymerase II-specific);GO:0003677(DNA binding);GO:0005515(protein binding);GO:0005634(nucleus);GO:0006357(regulation of transcription by RNA polymerase II);GO:0044030(regulation of DNA methylation);GO:0045893(positive regulation of DNA-templated transcrip…	NA
chr1	40239003	40239303	301	+	2.67582	5.01187e-89	3.16228e-87	exonic	ENST00000372771	protein_coding	ENSG00000117000	chr1	40161387	40240921	RLF	RLF zinc finger [Source:HGNC Symbol;Acc:HGNC:10025]	GO:0000981(DNA-binding transcription factor activity, RNA polymerase II-specific);GO:0001228(DNA-binding transcription activator activity, RNA polymerase II-specific);GO:0003677(DNA binding);GO:0005515(protein binding);GO:0005634(nucleus);GO:0006357(regulation of transcription by RNA polymerase II);GO:0044030(regulation of DNA methylation);GO:0045893(positive regulation of DNA-templated transcrip…	NA
chr1	40239542	40240532	991	+	3.8679	0	0	stop_codon	ENST00000372771	protein_coding	ENSG00000117000	chr1	40161387	40240921	RLF	RLF zinc finger [Source:HGNC Symbol;Acc:HGNC:10025]	GO:0000981(DNA-binding transcription factor activity, RNA polymerase II-specific);GO:0001228(DNA-binding transcription activator activity, RNA polymerase II-specific);GO:0003677(DNA binding);GO:0005515(protein binding);GO:0005634(nucleus);GO:0006357(regulation of transcription by RNA polymerase II);GO:0044030(regulation of DNA methylation);GO:0045893(positive regulation of DNA-templated transcrip…	NA
chr1	40290856	40292780	1925	+	3.22805	0	0	3'UTR	ENST00000674703	nonsense_mediated_decay	ENSG00000084073	chr1	40258041	40294180	ZMPSTE24	zinc metallopeptidase STE24 [Source:HGNC Symbol;Acc:HGNC:12877]	GO:0001889(liver development);GO:0001942(hair follicle development);GO:0003007(heart morphogenesis);GO:0003229(ventricular cardiac muscle tissue development);GO:0003231(cardiac ventricle development);GO:0003417(growth plate cartilage development);GO:0003690(double-stranded DNA binding);GO:0004175(endopeptidase activity);GO:0004222(metalloendopeptidase activity);GO:0005515(protein binding);GO:0005…	00900(Terpenoid backbone biosynthesis)
chr1	40462494	40463390	897	+	4.23266	1e-147	1e-145	3'UTR	ENST00000484445	protein_coding	ENSG00000187801	chr1	40450102	40463718	ZFP69B	ZFP69 zinc finger protein B [Source:HGNC Symbol;Acc:HGNC:28053]	GO:0000122(negative regulation of transcription by RNA polymerase II);GO:0000977(RNA polymerase II transcription regulatory region sequence-specific DNA binding);GO:0000981(DNA-binding transcription factor activity, RNA polymerase II-specific);GO:0001227(DNA-binding transcription repressor activity, RNA polymerase II-specific);GO:0003677(DNA binding);GO:0005515(protein binding);GO:0005634(nucleus…	05168(Herpes simplex virus 1 infection)
chr1	40479058	40479149	92	+	1.18903	0.00169824	0.0134896	5'UTR	ENST00000372706	protein_coding	ENSG00000187815	chr1	40477290	40496343	ZFP69	ZFP69 zinc finger protein [Source:HGNC Symbol;Acc:HGNC:24708]	GO:0000122(negative regulation of transcription by RNA polymerase II);GO:0000977(RNA polymerase II transcription regulatory region sequence-specific DNA binding);GO:0000981(DNA-binding transcription factor activity, RNA polymerase II-specific);GO:0001227(DNA-binding transcription repressor activity, RNA polymerase II-specific);GO:0003677(DNA binding);GO:0005634(nucleus);GO:0006355(regulation of D…	05168(Herpes simplex virus 1 infection)
chr1	40495714	40496193	480	+	2.16993	1e-14	1.58489e-13	stop_codon	ENST00000372705	protein_coding	ENSG00000187815	chr1	40477290	40496343	ZFP69	ZFP69 zinc finger protein [Source:HGNC Symbol;Acc:HGNC:24708]	GO:0000122(negative regulation of transcription by RNA polymerase II);GO:0000977(RNA polymerase II transcription regulatory region sequence-specific DNA binding);GO:0000981(DNA-binding transcription factor activity, RNA polymerase II-specific);GO:0001227(DNA-binding transcription repressor activity, RNA polymerase II-specific);GO:0003677(DNA binding);GO:0005634(nucleus);GO:0006355(regulation of D…	05168(Herpes simplex virus 1 infection)
chr1	40514631	40514991	361	+	3.8679	5.01187e-52	1.99526e-50	exonic	ENST00000296380	protein_coding	ENSG00000164002	chr1	40508741	40516038	EXO5	exonuclease 5 [Source:HGNC Symbol;Acc:HGNC:26115]	GO:0003677(DNA binding);GO:0004518(nuclease activity);GO:0004527(exonuclease activity);GO:0005634(nucleus);GO:0005654(nucleoplasm);GO:0005737(cytoplasm);GO:0005829(cytosol);GO:0006259(DNA metabolic process);GO:0006281(DNA repair);GO:0006974(cellular response to DNA damage stimulus);GO:0008310(single-stranded DNA 3'-5' exodeoxyribonuclease activity);GO:0016787(hydrolase activity);GO:0036297(inters…	NA
chr1	40515110	40515350	241	+	2.13422	1e-15	1.58489e-14	exonic	ENST00000296380	protein_coding	ENSG00000164002	chr1	40508741	40516038	EXO5	exonuclease 5 [Source:HGNC Symbol;Acc:HGNC:26115]	GO:0003677(DNA binding);GO:0004518(nuclease activity);GO:0004527(exonuclease activity);GO:0005634(nucleus);GO:0005654(nucleoplasm);GO:0005737(cytoplasm);GO:0005829(cytosol);GO:0006259(DNA metabolic process);GO:0006281(DNA repair);GO:0006974(cellular response to DNA damage stimulus);GO:0008310(single-stranded DNA 3'-5' exodeoxyribonuclease activity);GO:0016787(hydrolase activity);GO:0036297(inters…	NA
chr1	40515469	40515799	331	+	2.74846	1.99526e-64	1e-62	stop_codon	ENST00000296380	protein_coding	ENSG00000164002	chr1	40508741	40516038	EXO5	exonuclease 5 [Source:HGNC Symbol;Acc:HGNC:26115]	GO:0003677(DNA binding);GO:0004518(nuclease activity);GO:0004527(exonuclease activity);GO:0005634(nucleus);GO:0005654(nucleoplasm);GO:0005737(cytoplasm);GO:0005829(cytosol);GO:0006259(DNA metabolic process);GO:0006281(DNA repair);GO:0006974(cellular response to DNA damage stimulus);GO:0008310(single-stranded DNA 3'-5' exodeoxyribonuclease activity);GO:0016787(hydrolase activity);GO:0036297(inters…	NA
chr1	40546646	40547213	568	+	2.6893	3.23594e-10	4.46684e-09	exonic	ENST00000372699	protein_coding	ENSG00000117010	chr1	40531573	40548167	ZNF684	zinc finger protein 684 [Source:HGNC Symbol;Acc:HGNC:28418]	GO:0000122(negative regulation of transcription by RNA polymerase II);GO:0000977(RNA polymerase II transcription regulatory region sequence-specific DNA binding);GO:0000981(DNA-binding transcription factor activity, RNA polymerase II-specific);GO:0001227(DNA-binding transcription repressor activity, RNA polymerase II-specific);GO:0003677(DNA binding);GO:0005634(nucleus);GO:0006355(regulation of D…	05168(Herpes simplex virus 1 infection)
chr1	40547510	40547601	92	+	1.41684	0.00363078	0.0275423	3'UTR	ENST00000372699	protein_coding	ENSG00000117010	chr1	40531573	40548167	ZNF684	zinc finger protein 684 [Source:HGNC Symbol;Acc:HGNC:28418]	GO:0000122(negative regulation of transcription by RNA polymerase II);GO:0000977(RNA polymerase II transcription regulatory region sequence-specific DNA binding);GO:0000981(DNA-binding transcription factor activity, RNA polymerase II-specific);GO:0001227(DNA-binding transcription repressor activity, RNA polymerase II-specific);GO:0003677(DNA binding);GO:0005634(nucleus);GO:0006355(regulation of D…	05168(Herpes simplex virus 1 infection)
chr1	41383351	41383412	62	+	3.71149	2.88403e-06	3.0903e-05	downstream	ENST00000641094,ENST00000686812		-	-	-	-	NA	NA	NA	NA
chr1	41542068	41542726	659	+	2.20789	1.58489e-34	3.98107e-33	ncRNA_exonic	ENST00000434240	processed_pseudogene	ENSG00000230638	chr1	41542069	41544310	ENSG00000230638	novel pseudogene	NA	NA
chr1	41543024	41543473	450	+	2.9542	2.51189e-94	1.58489e-92	ncRNA_exonic	ENST00000434240	processed_pseudogene	ENSG00000230638	chr1	41542069	41544310	ENSG00000230638	novel pseudogene	NA	NA
chr1	41543652	41544071	420	+	3.62059	1e-289	1e-286	ncRNA_exonic	ENST00000434240	processed_pseudogene	ENSG00000230638	chr1	41542069	41544310	ENSG00000230638	novel pseudogene	NA	NA
chr1	42459734	42460124	391	+	2.46989	6.30957e-65	3.16228e-63	3'UTR	ENST00000372556	protein_coding	ENSG00000127125	chr1	42456117	42473385	PPCS	phosphopantothenoylcysteine synthetase [Source:HGNC Symbol;Acc:HGNC:25686]	GO:0000166(nucleotide binding);GO:0003015(heart process);GO:0003824(catalytic activity);GO:0004632(phosphopantothenate--cysteine ligase activity);GO:0005524(ATP binding);GO:0005634(nucleus);GO:0005737(cytoplasm);GO:0005829(cytosol);GO:0006085(acetyl-CoA biosynthetic process);GO:0015937(coenzyme A biosynthetic process);GO:0016874(ligase activity);GO:0042802(identical protein binding);GO:0042803(pr…	00770(Pantothenate and CoA biosynthesis);01100(Metabolic pathways);01240(Biosynthesis of cofactors)
chr1	42590788	42590879	92	+	2.62994	1.99526e-05	0.000199526	3'UTR	ENST00000514642	protein_coding	ENSG00000186409	chr1	42463221	42657190	CCDC30	coiled-coil domain containing 30 [Source:HGNC Symbol;Acc:HGNC:26103]	NA	NA
chr1	42591058	42591299	242	+	2.06005	2.5704e-10	3.54813e-09	3'UTR	ENST00000514642	protein_coding	ENSG00000186409	chr1	42463221	42657190	CCDC30	coiled-coil domain containing 30 [Source:HGNC Symbol;Acc:HGNC:26103]	NA	NA
chr1	42591628	42591839	212	+	3.26754	3.46737e-05	0.000346737	3'UTR	ENST00000514642	protein_coding	ENSG00000186409	chr1	42463221	42657190	CCDC30	coiled-coil domain containing 30 [Source:HGNC Symbol;Acc:HGNC:26103]	NA	NA
chr1	42592108	42592199	92	+	2.66903	1.28825e-05	0.000131826	3'UTR	ENST00000514642	protein_coding	ENSG00000186409	chr1	42463221	42657190	CCDC30	coiled-coil domain containing 30 [Source:HGNC Symbol;Acc:HGNC:26103]	NA	NA
chr1	42653919	42654100	182	+	4.81762	8.70964e-09	1.09648e-07	3'UTR	ENST00000477155	nonsense_mediated_decay	ENSG00000186409	chr1	42463221	42657190	CCDC30	coiled-coil domain containing 30 [Source:HGNC Symbol;Acc:HGNC:26103]	NA	NA
chr1	42668182	42668483	302	+	2.29278	3.16228e-46	1.25893e-44	3'UTR	ENST00000677219	protein_coding	ENSG00000171960	chr1	42658335	42676758	PPIH	peptidylprolyl isomerase H [Source:HGNC Symbol;Acc:HGNC:14651]	GO:0000398(mRNA splicing, via spliceosome);GO:0000413(protein peptidyl-prolyl isomerization);GO:0003755(peptidyl-prolyl cis-trans isomerase activity);GO:0005515(protein binding);GO:0005634(nucleus);GO:0005654(nucleoplasm);GO:0005681(spliceosomal complex);GO:0005737(cytoplasm);GO:0006397(mRNA processing);GO:0006457(protein folding);GO:0008380(RNA splicing);GO:0016018(cyclosporin A binding);GO:0016…	03040(Spliceosome)
chr1	42682417	42682626	210	+	3.7761	1e-107	1e-105	start_codon	ENST00000321358	protein_coding	ENSG00000065978	chr1	42682418	42703805	YBX1	Y-box binding protein 1 [Source:HGNC Symbol;Acc:HGNC:8014]	GO:0000122(negative regulation of transcription by RNA polymerase II);GO:0001701(in utero embryonic development);GO:0003676(nucleic acid binding);GO:0003677(DNA binding);GO:0003682(chromatin binding);GO:0003690(double-stranded DNA binding);GO:0003697(single-stranded DNA binding);GO:0003723(RNA binding);GO:0003729(mRNA binding);GO:0005515(protein binding);GO:0005576(extracellular region);GO:000563…	NA
chr1	42774822	42775492	671	+	3.15381	1e-143	1e-141	3'UTR	ENST00000464081	nonsense_mediated_decay	ENSG00000283580	chr1	42767292	42794493	ENSG00000283580	novel protein	NA	NA
chr1	42774837	42789809	14973	+	3.13586	1e-140	1e-137	3'UTR	ENST00000464081	nonsense_mediated_decay	ENSG00000283580	chr1	42767292	42794493	ENSG00000283580	novel protein	NA	NA
chr1	42840164	42843344	3181	+	3.40599	1e-255	1e-253	stop_codon	ENST00000372514	protein_coding	ENSG00000164010	chr1	42817122	42844991	ERMAP	erythroblast membrane associated protein (Scianna blood group) [Source:HGNC Symbol;Acc:HGNC:15743]	GO:0001817(regulation of cytokine production);GO:0005102(signaling receptor binding);GO:0005515(protein binding);GO:0005737(cytoplasm);GO:0005794(Golgi apparatus);GO:0005829(cytosol);GO:0005886(plasma membrane);GO:0009897(external side of plasma membrane);GO:0016020(membrane);GO:0016021(integral component of membrane);GO:0050852(T cell receptor signaling pathway)	NA
chr1	42850950	42851220	271	+	2.71589	3.16228e-58	1.25893e-56	exonic	ENST00000372502	protein_coding	ENSG00000164011	chr1	42846573	42852477	ZNF691	zinc finger protein 691 [Source:HGNC Symbol;Acc:HGNC:28028]	GO:0000978(RNA polymerase II cis-regulatory region sequence-specific DNA binding);GO:0003677(DNA binding);GO:0003700(DNA-binding transcription factor activity);GO:0005515(protein binding);GO:0005634(nucleus);GO:0006357(regulation of transcription by RNA polymerase II);GO:0046872(metal ion binding)	NA
chr1	42851458	42852028	571	+	2.02857	1e-23	1.99526e-22	stop_codon	ENST00000372502	protein_coding	ENSG00000164011	chr1	42846573	42852477	ZNF691	zinc finger protein 691 [Source:HGNC Symbol;Acc:HGNC:28028]	GO:0000978(RNA polymerase II cis-regulatory region sequence-specific DNA binding);GO:0003677(DNA binding);GO:0003700(DNA-binding transcription factor activity);GO:0005515(protein binding);GO:0005634(nucleus);GO:0006357(regulation of transcription by RNA polymerase II);GO:0046872(metal ion binding)	NA
chr1	43409827	43410128	302	+	1.93357	5.01187e-11	6.60693e-10	3'UTR	ENST00000406439	nonsense_mediated_decay	ENSG00000198198	chr1	43389882	43454247	SZT2	SZT2 subunit of KICSTOR complex [Source:HGNC Symbol;Acc:HGNC:29040]	GO:0003674(molecular_function);GO:0005515(protein binding);GO:0005764(lysosome);GO:0005765(lysosomal membrane);GO:0005777(peroxisome);GO:0007417(central nervous system development);GO:0009791(post-embryonic development);GO:0016020(membrane);GO:0021540(corpus callosum morphogenesis);GO:0031667(response to nutrient levels);GO:0034198(cellular response to amino acid starvation);GO:0042149(cellular r…	NA
chr1	43410216	43410277	62	+	2.57531	0.000363078	0.00316228	3'UTR	ENST00000406439	nonsense_mediated_decay	ENSG00000198198	chr1	43389882	43454247	SZT2	SZT2 subunit of KICSTOR complex [Source:HGNC Symbol;Acc:HGNC:29040]	GO:0003674(molecular_function);GO:0005515(protein binding);GO:0005764(lysosome);GO:0005765(lysosomal membrane);GO:0005777(peroxisome);GO:0007417(central nervous system development);GO:0009791(post-embryonic development);GO:0016020(membrane);GO:0021540(corpus callosum morphogenesis);GO:0031667(response to nutrient levels);GO:0034198(cellular response to amino acid starvation);GO:0042149(cellular r…	NA
chr1	43450349	43451129	781	+	3.26754	1e-159	1e-157	stop_codon	ENST00000562955	protein_coding	ENSG00000198198	chr1	43389882	43454247	SZT2	SZT2 subunit of KICSTOR complex [Source:HGNC Symbol;Acc:HGNC:29040]	GO:0003674(molecular_function);GO:0005515(protein binding);GO:0005764(lysosome);GO:0005765(lysosomal membrane);GO:0005777(peroxisome);GO:0007417(central nervous system development);GO:0009791(post-embryonic development);GO:0016020(membrane);GO:0021540(corpus callosum morphogenesis);GO:0031667(response to nutrient levels);GO:0034198(cellular response to amino acid starvation);GO:0042149(cellular r…	NA
chr1	43452507	43452808	302	+	1.23266	3.16228e-18	6.30957e-17	3'UTR	ENST00000562955	protein_coding	ENSG00000198198	chr1	43389882	43454247	SZT2	SZT2 subunit of KICSTOR complex [Source:HGNC Symbol;Acc:HGNC:29040]	GO:0003674(molecular_function);GO:0005515(protein binding);GO:0005764(lysosome);GO:0005765(lysosomal membrane);GO:0005777(peroxisome);GO:0007417(central nervous system development);GO:0009791(post-embryonic development);GO:0016020(membrane);GO:0021540(corpus callosum morphogenesis);GO:0031667(response to nutrient levels);GO:0034198(cellular response to amino acid starvation);GO:0042149(cellular r…	NA
chr1	43588897	43591199	2303	+	1.99639	1e-165	1e-163	exonic	ENST00000359947	protein_coding	ENSG00000142949	chr1	43525187	43623666	PTPRF	protein tyrosine phosphatase receptor type F [Source:HGNC Symbol;Acc:HGNC:9670]	GO:0004721(phosphoprotein phosphatase activity);GO:0004725(protein tyrosine phosphatase activity);GO:0005001(transmembrane receptor protein tyrosine phosphatase activity);GO:0005515(protein binding);GO:0005886(plasma membrane);GO:0005887(integral component of plasma membrane);GO:0006470(protein dephosphorylation);GO:0007155(cell adhesion);GO:0007185(transmembrane receptor protein tyrosine phospha…	04514(Cell adhesion molecules);04520(Adherens junction);04910(Insulin signaling pathway);04931(Insulin resistance)
chr1	43603686	43604106	421	+	2.46989	0	0	exonic	ENST00000359947	protein_coding	ENSG00000142949	chr1	43525187	43623666	PTPRF	protein tyrosine phosphatase receptor type F [Source:HGNC Symbol;Acc:HGNC:9670]	GO:0004721(phosphoprotein phosphatase activity);GO:0004725(protein tyrosine phosphatase activity);GO:0005001(transmembrane receptor protein tyrosine phosphatase activity);GO:0005515(protein binding);GO:0005886(plasma membrane);GO:0005887(integral component of plasma membrane);GO:0006470(protein dephosphorylation);GO:0007155(cell adhesion);GO:0007185(transmembrane receptor protein tyrosine phospha…	04514(Cell adhesion molecules);04520(Adherens junction);04910(Insulin signaling pathway);04931(Insulin resistance)
chr1	43704319	43704799	481	+	3.15543	1e-223	1e-220	stop_codon	ENST00000372396	protein_coding	ENSG00000066135	chr1	43650149	43705518	KDM4A	lysine demethylase 4A [Source:HGNC Symbol;Acc:HGNC:22978]	GO:0001650(fibrillar center);GO:0005515(protein binding);GO:0005634(nucleus);GO:0005654(nucleoplasm);GO:0005721(pericentric heterochromatin);GO:0005737(cytoplasm);GO:0005829(cytosol);GO:0006325(chromatin organization);GO:0006338(chromatin remodeling);GO:0008270(zinc ion binding);GO:0010507(negative regulation of autophagy);GO:0010628(positive regulation of gene expression);GO:0010629(negative reg…	NA
chr1	43930236	43930625	390	+	2.31904	2.81838e-05	0.000275423	3'UTR	ENST00000262915	protein_coding	ENSG00000126091	chr1	43705824	43931165	ST3GAL3	ST3 beta-galactoside alpha-2,3-sialyltransferase 3 [Source:HGNC Symbol;Acc:HGNC:10866]	GO:0000139(Golgi membrane);GO:0003836(beta-galactoside (CMP) alpha-2,3-sialyltransferase activity);GO:0005515(protein binding);GO:0005576(extracellular region);GO:0005794(Golgi apparatus);GO:0006486(protein glycosylation);GO:0008118(N-acetyllactosaminide alpha-2,3-sialyltransferase activity);GO:0008373(sialyltransferase activity);GO:0009312(oligosaccharide biosynthetic process);GO:0010706(ganglio…	00513(Various types of N-glycan biosynthesis);00514(Other types of O-glycan biosynthesis);00515(Mannose type O-glycan biosynthesis);00533(Glycosaminoglycan biosynthesis - keratan sulfate);00601(Glycosphingolipid biosynthesis - lacto and neolacto series);01100(Metabolic pathways)
chr1	43930684	43931014	331	+	2.45943	5.01187e-13	7.94328e-12	3'UTR	ENST00000262915	protein_coding	ENSG00000126091	chr1	43705824	43931165	ST3GAL3	ST3 beta-galactoside alpha-2,3-sialyltransferase 3 [Source:HGNC Symbol;Acc:HGNC:10866]	GO:0000139(Golgi membrane);GO:0003836(beta-galactoside (CMP) alpha-2,3-sialyltransferase activity);GO:0005515(protein binding);GO:0005576(extracellular region);GO:0005794(Golgi apparatus);GO:0006486(protein glycosylation);GO:0008118(N-acetyllactosaminide alpha-2,3-sialyltransferase activity);GO:0008373(sialyltransferase activity);GO:0009312(oligosaccharide biosynthetic process);GO:0010706(ganglio…	00513(Various types of N-glycan biosynthesis);00514(Other types of O-glycan biosynthesis);00515(Mannose type O-glycan biosynthesis);00533(Glycosaminoglycan biosynthesis - keratan sulfate);00601(Glycosphingolipid biosynthesis - lacto and neolacto series);01100(Metabolic pathways)
chr1	43930265	43930626	362	+	2.31904	2.81838e-05	0.000275423	3'UTR	ENST00000262915	protein_coding	ENSG00000126091	chr1	43705824	43931165	ST3GAL3	ST3 beta-galactoside alpha-2,3-sialyltransferase 3 [Source:HGNC Symbol;Acc:HGNC:10866]	GO:0000139(Golgi membrane);GO:0003836(beta-galactoside (CMP) alpha-2,3-sialyltransferase activity);GO:0005515(protein binding);GO:0005576(extracellular region);GO:0005794(Golgi apparatus);GO:0006486(protein glycosylation);GO:0008118(N-acetyllactosaminide alpha-2,3-sialyltransferase activity);GO:0008373(sialyltransferase activity);GO:0009312(oligosaccharide biosynthetic process);GO:0010706(ganglio…	00513(Various types of N-glycan biosynthesis);00514(Other types of O-glycan biosynthesis);00515(Mannose type O-glycan biosynthesis);00533(Glycosaminoglycan biosynthesis - keratan sulfate);00601(Glycosphingolipid biosynthesis - lacto and neolacto series);01100(Metabolic pathways)
chr1	43930685	43931045	361	+	2.42492	1e-13	1.58489e-12	3'UTR	ENST00000262915	protein_coding	ENSG00000126091	chr1	43705824	43931165	ST3GAL3	ST3 beta-galactoside alpha-2,3-sialyltransferase 3 [Source:HGNC Symbol;Acc:HGNC:10866]	GO:0000139(Golgi membrane);GO:0003836(beta-galactoside (CMP) alpha-2,3-sialyltransferase activity);GO:0005515(protein binding);GO:0005576(extracellular region);GO:0005794(Golgi apparatus);GO:0006486(protein glycosylation);GO:0008118(N-acetyllactosaminide alpha-2,3-sialyltransferase activity);GO:0008373(sialyltransferase activity);GO:0009312(oligosaccharide biosynthetic process);GO:0010706(ganglio…	00513(Various types of N-glycan biosynthesis);00514(Other types of O-glycan biosynthesis);00515(Mannose type O-glycan biosynthesis);00533(Glycosaminoglycan biosynthesis - keratan sulfate);00601(Glycosphingolipid biosynthesis - lacto and neolacto series);01100(Metabolic pathways)
chr1	43936732	43937031	300	+	4.21723	5.01187e-24	1e-22	stop_codon	ENST00000372354	protein_coding	ENSG00000117407	chr1	43933320	43937240	ARTN	artemin [Source:HGNC Symbol;Acc:HGNC:727]	GO:0005102(signaling receptor binding);GO:0005515(protein binding);GO:0005576(extracellular region);GO:0005615(extracellular space);GO:0007165(signal transduction);GO:0007405(neuroblast proliferation);GO:0007411(axon guidance);GO:0007422(peripheral nervous system development);GO:0008083(growth factor activity);GO:0030116(glial cell-derived neurotrophic factor receptor binding);GO:0030971(receptor…	NA
chr1	43946949	43947248	300	+	2.53107	5.01187e-14	7.94328e-13	5'UTR	ENST00000372343	protein_coding	ENSG00000117408	chr1	43946950	43968022	IPO13	importin 13 [Source:HGNC Symbol;Acc:HGNC:16853]	GO:0005515(protein binding);GO:0005634(nucleus);GO:0005737(cytoplasm);GO:0006606(protein import into nucleus);GO:0006886(intracellular protein transport);GO:0006913(nucleocytoplasmic transport);GO:0015031(protein transport);GO:0031267(small GTPase binding);GO:0033036(macromolecule localization);GO:0071702(organic substance transport)	NA
chr1	43949531	43949592	62	+	1.43829	5.01187e-13	7.94328e-12	exonic	ENST00000372343	protein_coding	ENSG00000117408	chr1	43946950	43968022	IPO13	importin 13 [Source:HGNC Symbol;Acc:HGNC:16853]	GO:0005515(protein binding);GO:0005634(nucleus);GO:0005737(cytoplasm);GO:0006606(protein import into nucleus);GO:0006886(intracellular protein transport);GO:0006913(nucleocytoplasmic transport);GO:0015031(protein transport);GO:0031267(small GTPase binding);GO:0033036(macromolecule localization);GO:0071702(organic substance transport)	NA
chr1	43950008	43950128	121	+	1.31034	0.000691831	0.00588844	exonic	ENST00000372343	protein_coding	ENSG00000117408	chr1	43946950	43968022	IPO13	importin 13 [Source:HGNC Symbol;Acc:HGNC:16853]	GO:0005515(protein binding);GO:0005634(nucleus);GO:0005737(cytoplasm);GO:0006606(protein import into nucleus);GO:0006886(intracellular protein transport);GO:0006913(nucleocytoplasmic transport);GO:0015031(protein transport);GO:0031267(small GTPase binding);GO:0033036(macromolecule localization);GO:0071702(organic substance transport)	NA
chr1	43969999	43970179	181	+	2.29866	7.94328e-79	5.01187e-77	start_codon	ENST00000255108	protein_coding	ENSG00000132768	chr1	43970000	43973369	DPH2	diphthamide biosynthesis 2 [Source:HGNC Symbol;Acc:HGNC:3004]	GO:0005515(protein binding);GO:0005829(cytosol);GO:0016740(transferase activity);GO:0017183(peptidyl-diphthamide biosynthetic process from peptidyl-histidine);GO:0032991(protein-containing complex);GO:0051539(4 iron, 4 sulfur cluster binding);GO:0090560(2-(3-amino-3-carboxypropyl)histidine synthase activity)	NA
chr1	43972471	43972592	122	+	1.1177	1.38038e-07	1.65959e-06	3'UTR	ENST00000495421	nonsense_mediated_decay	ENSG00000132768	chr1	43970000	43973369	DPH2	diphthamide biosynthesis 2 [Source:HGNC Symbol;Acc:HGNC:3004]	GO:0005515(protein binding);GO:0005829(cytosol);GO:0016740(transferase activity);GO:0017183(peptidyl-diphthamide biosynthetic process from peptidyl-histidine);GO:0032991(protein-containing complex);GO:0051539(4 iron, 4 sulfur cluster binding);GO:0090560(2-(3-amino-3-carboxypropyl)histidine synthase activity)	NA
chr1	43985621	43985802	182	+	1.63691	1e-11	1.54882e-10	3'UTR	ENST00000485678	nonsense_mediated_decay	ENSG00000117411	chr1	43978943	43991170	B4GALT2	beta-1,4-galactosyltransferase 2 [Source:HGNC Symbol;Acc:HGNC:925]	GO:0000139(Golgi membrane);GO:0003831(beta-N-acetylglucosaminylglycopeptide beta-1,4-galactosyltransferase activity);GO:0003945(N-acetyllactosamine synthase activity);GO:0004461(lactose synthase activity);GO:0005654(nucleoplasm);GO:0005794(Golgi apparatus);GO:0005975(carbohydrate metabolic process);GO:0006486(protein glycosylation);GO:0007420(brain development);GO:0007613(memory);GO:0007626(locom…	00052(Galactose metabolism);00510(N-Glycan biosynthesis);00513(Various types of N-glycan biosynthesis);00514(Other types of O-glycan biosynthesis);00515(Mannose type O-glycan biosynthesis);00533(Glycosaminoglycan biosynthesis - keratan sulfate);00601(Glycosphingolipid biosynthesis - lacto and neolacto series);01100(Metabolic pathways)
chr1	43990302	43990632	331	+	3.89724	1e-277	1e-275	3'UTR	ENST00000485678	nonsense_mediated_decay	ENSG00000117411	chr1	43978943	43991170	B4GALT2	beta-1,4-galactosyltransferase 2 [Source:HGNC Symbol;Acc:HGNC:925]	GO:0000139(Golgi membrane);GO:0003831(beta-N-acetylglucosaminylglycopeptide beta-1,4-galactosyltransferase activity);GO:0003945(N-acetyllactosamine synthase activity);GO:0004461(lactose synthase activity);GO:0005654(nucleoplasm);GO:0005794(Golgi apparatus);GO:0005975(carbohydrate metabolic process);GO:0006486(protein glycosylation);GO:0007420(brain development);GO:0007613(memory);GO:0007626(locom…	00052(Galactose metabolism);00510(N-Glycan biosynthesis);00513(Various types of N-glycan biosynthesis);00514(Other types of O-glycan biosynthesis);00515(Mannose type O-glycan biosynthesis);00533(Glycosaminoglycan biosynthesis - keratan sulfate);00601(Glycosphingolipid biosynthesis - lacto and neolacto series);01100(Metabolic pathways)
chr1	44650913	44651094	182	+	1.9486	1.99526e-28	5.01187e-27	3'UTR	ENST00000355387	protein_coding	ENSG00000187147	chr1	44405194	44651724	RNF220	ring finger protein 220 [Source:HGNC Symbol;Acc:HGNC:25552]	GO:0003358(noradrenergic neuron development);GO:0004842(ubiquitin-protein transferase activity);GO:0005515(protein binding);GO:0005737(cytoplasm);GO:0006513(protein monoubiquitination);GO:0016567(protein ubiquitination);GO:0016740(transferase activity);GO:0021904(dorsal/ventral neural tube patterning);GO:0032991(protein-containing complex);GO:0046872(metal ion binding);GO:0051091(positive regulat…	NA
chr1	44813538	44813786	249	+	2.34199	1.38038e-09	1.8197e-08	stop_codon	ENST00000409335	protein_coding	ENSG00000222009	chr1	44808523	44815585	BTBD19	BTB domain containing 19 [Source:HGNC Symbol;Acc:HGNC:27145]	GO:0005515(protein binding)	NA
chr1	44813935	44814086	152	+	3.36457	7.76247e-08	9.33254e-07	3'UTR	ENST00000450269	protein_coding	ENSG00000222009	chr1	44808523	44815585	BTBD19	BTB domain containing 19 [Source:HGNC Symbol;Acc:HGNC:27145]	GO:0005515(protein binding)	NA
chr1	45343166	45343466	301	+	3.37851	2.51189e-87	1.58489e-85	exonic	ENST00000372090	protein_coding	ENSG00000132773	chr1	45340052	45343973	TOE1	target of EGR1, exonuclease [Source:HGNC Symbol;Acc:HGNC:15954]	GO:0000175(3'-5'-exoribonuclease activity);GO:0003676(nucleic acid binding);GO:0003723(RNA binding);GO:0004535(poly(A)-specific ribonuclease activity);GO:0005515(protein binding);GO:0005634(nucleus);GO:0005654(nucleoplasm);GO:0005730(nucleolus);GO:0005737(cytoplasm);GO:0015030(Cajal body);GO:0016604(nuclear body);GO:0016607(nuclear speck);GO:0017069(snRNA binding);GO:0034472(snRNA 3'-end processi…	NA
chr1	45508930	45509170	241	+	2.18269	1.25893e-15	1.99526e-14	exonic	ENST00000401061	protein_coding	ENSG00000132763	chr1	45500300	45513382	MMACHC	metabolism of cobalamin associated C [Source:HGNC Symbol;Acc:HGNC:24525]	GO:0005515(protein binding);GO:0005737(cytoplasm);GO:0005829(cytosol);GO:0006749(glutathione metabolic process);GO:0009235(cobalamin metabolic process);GO:0016491(oxidoreductase activity);GO:0016740(transferase activity);GO:0031419(cobalamin binding);GO:0032451(demethylase activity);GO:0033787(cyanocobalamin reductase (cyanide-eliminating) activity);GO:0042803(protein homodimerization activity);G…	04977(Vitamin digestion and absorption)
chr1	45604950	45608315	3366	+	2.19535	1e-113	1e-111	3'UTR	ENST00000437362	nonsense_mediated_decay	ENSG00000132780	chr1	45583846	45618904	NASP	nuclear autoantigenic sperm protein [Source:HGNC Symbol;Acc:HGNC:7644]	GO:0000082(G1/S transition of mitotic cell cycle);GO:0000785(chromatin);GO:0001824(blastocyst development);GO:0005515(protein binding);GO:0005634(nucleus);GO:0005654(nucleoplasm);GO:0005737(cytoplasm);GO:0006260(DNA replication);GO:0006334(nucleosome assembly);GO:0006335(DNA replication-dependent chromatin assembly);GO:0007049(cell cycle);GO:0008584(male gonad development);GO:0015031(protein tran…	NA
chr1	45617445	45617506	62	+	1	1.12202e-08	1.41254e-07	exonic	ENST00000350030	protein_coding	ENSG00000132780	chr1	45583846	45618904	NASP	nuclear autoantigenic sperm protein [Source:HGNC Symbol;Acc:HGNC:7644]	GO:0000082(G1/S transition of mitotic cell cycle);GO:0000785(chromatin);GO:0001824(blastocyst development);GO:0005515(protein binding);GO:0005634(nucleus);GO:0005654(nucleoplasm);GO:0005737(cytoplasm);GO:0006260(DNA replication);GO:0006334(nucleosome assembly);GO:0006335(DNA replication-dependent chromatin assembly);GO:0007049(cell cycle);GO:0008584(male gonad development);GO:0015031(protein tran…	NA
chr1	45618633	45618694	62	+	1.18903	2.04174e-07	2.39883e-06	3'UTR	ENST00000350030	protein_coding	ENSG00000132780	chr1	45583846	45618904	NASP	nuclear autoantigenic sperm protein [Source:HGNC Symbol;Acc:HGNC:7644]	GO:0000082(G1/S transition of mitotic cell cycle);GO:0000785(chromatin);GO:0001824(blastocyst development);GO:0005515(protein binding);GO:0005634(nucleus);GO:0005654(nucleoplasm);GO:0005737(cytoplasm);GO:0006260(DNA replication);GO:0006334(nucleosome assembly);GO:0006335(DNA replication-dependent chromatin assembly);GO:0007049(cell cycle);GO:0008584(male gonad development);GO:0015031(protein tran…	NA
chr1	46034802	46035673	872	+	2.91073	1e-199	1e-197	exonic	ENST00000361297	protein_coding	ENSG00000086015	chr1	45786987	46036122	MAST2	microtubule associated serine/threonine kinase 2 [Source:HGNC Symbol;Acc:HGNC:19035]	GO:0000166(nucleotide binding);GO:0000287(magnesium ion binding);GO:0004672(protein kinase activity);GO:0004674(protein serine/threonine kinase activity);GO:0004712(protein serine/threonine/tyrosine kinase activity);GO:0005515(protein binding);GO:0005524(ATP binding);GO:0005737(cytoplasm);GO:0005856(cytoskeleton);GO:0005886(plasma membrane);GO:0006468(protein phosphorylation);GO:0007010(cytoskele…	NA
chr1	46035821	46036122	302	+	2.34199	1.25893e-15	2.51189e-14	stop_codon	ENST00000361297	protein_coding	ENSG00000086015	chr1	45786987	46036122	MAST2	microtubule associated serine/threonine kinase 2 [Source:HGNC Symbol;Acc:HGNC:19035]	GO:0000166(nucleotide binding);GO:0000287(magnesium ion binding);GO:0004672(protein kinase activity);GO:0004674(protein serine/threonine kinase activity);GO:0004712(protein serine/threonine/tyrosine kinase activity);GO:0005515(protein binding);GO:0005524(ATP binding);GO:0005737(cytoplasm);GO:0005856(cytoskeleton);GO:0005886(plasma membrane);GO:0006468(protein phosphorylation);GO:0007010(cytoskele…	NA
chr1	46219884	46220064	181	+	4.9542	1.1749e-09	1.54882e-08	exonic	ENST00000371980	protein_coding	ENSG00000171357	chr1	46203334	46221256	LURAP1	leucine rich adaptor protein 1 [Source:HGNC Symbol;Acc:HGNC:32327]	GO:0001819(positive regulation of cytokine production);GO:0005515(protein binding);GO:0005737(cytoplasm);GO:0005829(cytosol);GO:0009966(regulation of signal transduction);GO:0043123(positive regulation of I-kappaB kinase/NF-kappaB signaling);GO:0043231(intracellular membrane-bounded organelle)	NA
chr1	46344900	46344991	92	+	0.765535	5.62341e-06	5.88844e-05	3'UTR	ENST00000469918	nonsense_mediated_decay	ENSG00000117481	chr1	46340789	46365152	NSUN4	NOP2/Sun RNA methyltransferase 4 [Source:HGNC Symbol;Acc:HGNC:31802]	GO:0001510(RNA methylation);GO:0003723(RNA binding);GO:0005515(protein binding);GO:0005739(mitochondrion);GO:0005759(mitochondrial matrix);GO:0005762(mitochondrial large ribosomal subunit);GO:0006364(rRNA processing);GO:0008168(methyltransferase activity);GO:0009383(rRNA (cytosine-C5-)-methyltransferase activity);GO:0016740(transferase activity);GO:0019843(rRNA binding);GO:0031167(rRNA methylatio…	NA
chr1	46360722	46361974	1253	+	2.38128	3.98107e-51	1.58489e-49	3'UTR	ENST00000307089	nonsense_mediated_decay	ENSG00000117481	chr1	46340789	46365152	NSUN4	NOP2/Sun RNA methyltransferase 4 [Source:HGNC Symbol;Acc:HGNC:31802]	GO:0001510(RNA methylation);GO:0003723(RNA binding);GO:0005515(protein binding);GO:0005739(mitochondrion);GO:0005759(mitochondrial matrix);GO:0005762(mitochondrial large ribosomal subunit);GO:0006364(rRNA processing);GO:0008168(methyltransferase activity);GO:0009383(rRNA (cytosine-C5-)-methyltransferase activity);GO:0016740(transferase activity);GO:0019843(rRNA binding);GO:0031167(rRNA methylatio…	NA
chr1	46362123	46362274	152	+	0.678072	0.000194984	0.00177828	3'UTR	ENST00000307089	nonsense_mediated_decay	ENSG00000117481	chr1	46340789	46365152	NSUN4	NOP2/Sun RNA methyltransferase 4 [Source:HGNC Symbol;Acc:HGNC:31802]	GO:0001510(RNA methylation);GO:0003723(RNA binding);GO:0005515(protein binding);GO:0005739(mitochondrion);GO:0005759(mitochondrial matrix);GO:0005762(mitochondrial large ribosomal subunit);GO:0006364(rRNA processing);GO:0008168(methyltransferase activity);GO:0009383(rRNA (cytosine-C5-)-methyltransferase activity);GO:0016740(transferase activity);GO:0019843(rRNA binding);GO:0031167(rRNA methylatio…	NA
chr1	46364431	46364672	242	+	2.51854	4.16869e-07	4.7863e-06	3'UTR	ENST00000307089	nonsense_mediated_decay	ENSG00000117481	chr1	46340789	46365152	NSUN4	NOP2/Sun RNA methyltransferase 4 [Source:HGNC Symbol;Acc:HGNC:31802]	GO:0001510(RNA methylation);GO:0003723(RNA binding);GO:0005515(protein binding);GO:0005739(mitochondrion);GO:0005759(mitochondrial matrix);GO:0005762(mitochondrial large ribosomal subunit);GO:0006364(rRNA processing);GO:0008168(methyltransferase activity);GO:0009383(rRNA (cytosine-C5-)-methyltransferase activity);GO:0016740(transferase activity);GO:0019843(rRNA binding);GO:0031167(rRNA methylatio…	NA
chr1	50968772	50968982	211	+	2.34199	2.34423e-10	3.23594e-09	5'UTR	ENST00000262662	protein_coding	ENSG00000123080	chr1	50960745	50974634	CDKN2C	cyclin dependent kinase inhibitor 2C [Source:HGNC Symbol;Acc:HGNC:1789]	GO:0000079(regulation of cyclin-dependent protein serine/threonine kinase activity);GO:0004861(cyclin-dependent protein serine/threonine kinase inhibitor activity);GO:0005515(protein binding);GO:0005634(nucleus);GO:0005737(cytoplasm);GO:0005829(cytosol);GO:0007049(cell cycle);GO:0008283(cell population proliferation);GO:0008285(negative regulation of cell population proliferation);GO:0016301(kina…	01522(Endocrine resistance);04110(Cell cycle);04934(Cushing syndrome);05166(Human T-cell leukemia virus 1 infection);05202(Transcriptional misregulation in cancer)
chr1	50970312	50974186	3875	+	3.70044	1e-138	1e-136	start_codon	ENST00000262662	protein_coding	ENSG00000123080	chr1	50960745	50974634	CDKN2C	cyclin dependent kinase inhibitor 2C [Source:HGNC Symbol;Acc:HGNC:1789]	GO:0000079(regulation of cyclin-dependent protein serine/threonine kinase activity);GO:0004861(cyclin-dependent protein serine/threonine kinase inhibitor activity);GO:0005515(protein binding);GO:0005634(nucleus);GO:0005737(cytoplasm);GO:0005829(cytosol);GO:0007049(cell cycle);GO:0008283(cell population proliferation);GO:0008285(negative regulation of cell population proliferation);GO:0016301(kina…	01522(Endocrine resistance);04110(Cell cycle);04934(Cushing syndrome);05166(Human T-cell leukemia virus 1 infection);05202(Transcriptional misregulation in cancer)
chr1	51269998	51271323	1326	+	2.87774	1e-251	1e-248	stop_codon	ENST00000242719	protein_coding	ENSG00000123091	chr1	51236273	51273447	RNF11	ring finger protein 11 [Source:HGNC Symbol;Acc:HGNC:10056]	GO:0000151(ubiquitin ligase complex);GO:0003677(DNA binding);GO:0005515(protein binding);GO:0005634(nucleus);GO:0005737(cytoplasm);GO:0005768(endosome);GO:0005769(early endosome);GO:0006511(ubiquitin-dependent protein catabolic process);GO:0008270(zinc ion binding);GO:0046872(metal ion binding);GO:0051865(protein autoubiquitination);GO:0055037(recycling endosome);GO:0061630(ubiquitin protein liga…	NA
chr1	51518460	51560945	42486	+	1.83996	0.00316228	0.0239883	ncRNA_exonic	ENST00000415031	lncRNA	ENSG00000227070	chr1	51518288	51561651	EPS15-AS1	EPS15 antisense RNA 1 [Source:HGNC Symbol;Acc:HGNC:40219]	NA	NA
chr1	51787459	51787775	317	+	1.08406	1.25893e-17	2.51189e-16	3'UTR	ENST00000435274	nonsense_mediated_decay	ENSG00000117859	chr1	51577179	51798427	OSBPL9	oxysterol binding protein like 9 [Source:HGNC Symbol;Acc:HGNC:16386]	GO:0005515(protein binding);GO:0005768(endosome);GO:0005794(Golgi apparatus);GO:0005829(cytosol);GO:0006699(bile acid biosynthetic process);GO:0006869(lipid transport);GO:0008289(lipid binding);GO:0015248(sterol transporter activity);GO:0015918(sterol transport);GO:0016020(membrane);GO:0031902(late endosome membrane);GO:0032934(sterol binding);GO:0043231(intracellular membrane-bounded organelle)	NA
chr1	52083531	52086282	2752	+	2.16027	3.16228e-44	1.25893e-42	3'UTR	ENST00000477828	nonsense_mediated_decay	ENSG00000134717	chr1	52056199	52090716	BTF3L4	basic transcription factor 3 like 4 [Source:HGNC Symbol;Acc:HGNC:30547]	GO:0005515(protein binding)	NA
chr1	52086580	52086921	342	+	2.22342	3.98107e-83	2.51189e-81	3'UTR	ENST00000477828	nonsense_mediated_decay	ENSG00000134717	chr1	52056199	52090716	BTF3L4	basic transcription factor 3 like 4 [Source:HGNC Symbol;Acc:HGNC:30547]	GO:0005515(protein binding)	NA
chr1	52237709	52238040	332	+	2.91265	7.94328e-31	2.51189e-29	exonic	ENST00000287727	protein_coding	ENSG00000157077	chr1	52142089	52348671	ZFYVE9	zinc finger FYVE-type containing 9 [Source:HGNC Symbol;Acc:HGNC:6775]	GO:0005515(protein binding);GO:0005545(1-phosphatidylinositol binding);GO:0005737(cytoplasm);GO:0005768(endosome);GO:0005769(early endosome);GO:0005829(cytosol);GO:0006897(endocytosis);GO:0007179(transforming growth factor beta receptor signaling pathway);GO:0016020(membrane);GO:0016197(endosomal transport);GO:0019904(protein domain specific binding);GO:0031901(early endosome membrane);GO:0032991…	04144(Endocytosis);04350(TGF-beta signaling pathway)
chr1	52238189	52238700	512	+	2.75275	3.98107e-70	1.99526e-68	exonic	ENST00000287727	protein_coding	ENSG00000157077	chr1	52142089	52348671	ZFYVE9	zinc finger FYVE-type containing 9 [Source:HGNC Symbol;Acc:HGNC:6775]	GO:0005515(protein binding);GO:0005545(1-phosphatidylinositol binding);GO:0005737(cytoplasm);GO:0005768(endosome);GO:0005769(early endosome);GO:0005829(cytosol);GO:0006897(endocytosis);GO:0007179(transforming growth factor beta receptor signaling pathway);GO:0016020(membrane);GO:0016197(endosomal transport);GO:0019904(protein domain specific binding);GO:0031901(early endosome membrane);GO:0032991…	04144(Endocytosis);04350(TGF-beta signaling pathway)
chr1	52238969	52239180	212	+	2.66903	2.51189e-38	7.94328e-37	exonic	ENST00000287727	protein_coding	ENSG00000157077	chr1	52142089	52348671	ZFYVE9	zinc finger FYVE-type containing 9 [Source:HGNC Symbol;Acc:HGNC:6775]	GO:0005515(protein binding);GO:0005545(1-phosphatidylinositol binding);GO:0005737(cytoplasm);GO:0005768(endosome);GO:0005769(early endosome);GO:0005829(cytosol);GO:0006897(endocytosis);GO:0007179(transforming growth factor beta receptor signaling pathway);GO:0016020(membrane);GO:0016197(endosomal transport);GO:0019904(protein domain specific binding);GO:0031901(early endosome membrane);GO:0032991…	04144(Endocytosis);04350(TGF-beta signaling pathway)
chr1	52346180	52346361	182	+	2.88362	2.51189e-16	3.98107e-15	stop_codon	ENST00000287727	protein_coding	ENSG00000157077	chr1	52142089	52348671	ZFYVE9	zinc finger FYVE-type containing 9 [Source:HGNC Symbol;Acc:HGNC:6775]	GO:0005515(protein binding);GO:0005545(1-phosphatidylinositol binding);GO:0005737(cytoplasm);GO:0005768(endosome);GO:0005769(early endosome);GO:0005829(cytosol);GO:0006897(endocytosis);GO:0007179(transforming growth factor beta receptor signaling pathway);GO:0016020(membrane);GO:0016197(endosomal transport);GO:0019904(protein domain specific binding);GO:0031901(early endosome membrane);GO:0032991…	04144(Endocytosis);04350(TGF-beta signaling pathway)
chr1	52417848	52418088	241	+	2.33056	7.94328e-52	3.16228e-50	3'UTR	ENST00000257181	protein_coding	ENSG00000134748	chr1	52404602	52420836	PRPF38A	pre-mRNA processing factor 38A [Source:HGNC Symbol;Acc:HGNC:25930]	GO:0000398(mRNA splicing, via spliceosome);GO:0003723(RNA binding);GO:0005515(protein binding);GO:0005634(nucleus);GO:0005654(nucleoplasm);GO:0005681(spliceosomal complex);GO:0006397(mRNA processing);GO:0008380(RNA splicing);GO:0071005(U2-type precatalytic spliceosome);GO:0071011(precatalytic spliceosome)	03040(Spliceosome)
chr1	52756585	52771641	15057	+	2.75702	1.25893e-99	1e-97	exonic	ENST00000294353	protein_coding	ENSG00000162378	chr1	52726453	52827336	ZYG11B	zyg-11 family member B, cell cycle regulator [Source:HGNC Symbol;Acc:HGNC:25820]	GO:0005515(protein binding);GO:0006515(protein quality control for misfolded or incompletely synthesized proteins);GO:0031462(Cul2-RING ubiquitin ligase complex);GO:0032436(positive regulation of proteasomal ubiquitin-dependent protein catabolic process)	NA
chr1	52857534	52857624	91	+	1.25096	0.00123027	0.01	exonic	ENST00000371528	protein_coding	ENSG00000203995	chr1	52842511	52894998	ZYG11A	zyg-11 family member A, cell cycle regulator [Source:HGNC Symbol;Acc:HGNC:32058]	GO:0031462(Cul2-RING ubiquitin ligase complex)	NA
chr1	52994726	52995654	929	+	3.06867	1.99526e-14	3.16228e-13	3'UTR	ENST00000478631	nonsense_mediated_decay	ENSG00000116171	chr1	52927276	53051698	SCP2	sterol carrier protein 2 [Source:HGNC Symbol;Acc:HGNC:10606]	GO:0000062(fatty-acyl-CoA binding);GO:0003988(acetyl-CoA C-acyltransferase activity);GO:0005102(signaling receptor binding);GO:0005515(protein binding);GO:0005654(nucleoplasm);GO:0005737(cytoplasm);GO:0005739(mitochondrion);GO:0005777(peroxisome);GO:0005782(peroxisomal matrix);GO:0005783(endoplasmic reticulum);GO:0005829(cytosol);GO:0006629(lipid metabolic process);GO:0006635(fatty acid beta-oxid…	00120(Primary bile acid biosynthesis);01040(Biosynthesis of unsaturated fatty acids);01100(Metabolic pathways);01212(Fatty acid metabolism);03320(PPAR signaling pathway);04146(Peroxisome)
chr1	53028005	53038940	10936	+	0.887525	1.28825e-07	1.51356e-06	3'UTR	ENST00000478631	nonsense_mediated_decay	ENSG00000116171	chr1	52927276	53051698	SCP2	sterol carrier protein 2 [Source:HGNC Symbol;Acc:HGNC:10606]	GO:0000062(fatty-acyl-CoA binding);GO:0003988(acetyl-CoA C-acyltransferase activity);GO:0005102(signaling receptor binding);GO:0005515(protein binding);GO:0005654(nucleoplasm);GO:0005737(cytoplasm);GO:0005739(mitochondrion);GO:0005777(peroxisome);GO:0005782(peroxisomal matrix);GO:0005783(endoplasmic reticulum);GO:0005829(cytosol);GO:0006629(lipid metabolic process);GO:0006635(fatty acid beta-oxid…	00120(Primary bile acid biosynthesis);01040(Biosynthesis of unsaturated fatty acids);01100(Metabolic pathways);01212(Fatty acid metabolism);03320(PPAR signaling pathway);04146(Peroxisome)
chr1	52994725	52995642	918	+	3.43296	1.58489e-14	2.51189e-13	3'UTR	ENST00000478631	nonsense_mediated_decay	ENSG00000116171	chr1	52927276	53051698	SCP2	sterol carrier protein 2 [Source:HGNC Symbol;Acc:HGNC:10606]	GO:0000062(fatty-acyl-CoA binding);GO:0003988(acetyl-CoA C-acyltransferase activity);GO:0005102(signaling receptor binding);GO:0005515(protein binding);GO:0005654(nucleoplasm);GO:0005737(cytoplasm);GO:0005739(mitochondrion);GO:0005777(peroxisome);GO:0005782(peroxisomal matrix);GO:0005783(endoplasmic reticulum);GO:0005829(cytosol);GO:0006629(lipid metabolic process);GO:0006635(fatty acid beta-oxid…	00120(Primary bile acid biosynthesis);01040(Biosynthesis of unsaturated fatty acids);01100(Metabolic pathways);01212(Fatty acid metabolism);03320(PPAR signaling pathway);04146(Peroxisome)
chr1	53073074	53073254	181	+	4.10434	3.46737e-06	3.71535e-05	intronic	ENST00000312553	protein_coding	ENSG00000174348	chr1	53062052	53085501	PODN	podocan [Source:HGNC Symbol;Acc:HGNC:23174]	GO:0005515(protein binding);GO:0005518(collagen binding);GO:0005576(extracellular region);GO:0005615(extracellular space);GO:0005737(cytoplasm);GO:0008285(negative regulation of cell population proliferation);GO:0030021(extracellular matrix structural constituent conferring compression resistance);GO:0030336(negative regulation of cell migration);GO:0062023(collagen-containing extracellular matri…	NA
chr1	53210059	53210360	302	+	1.58976	3.16228e-17	5.01187e-16	3'UTR	ENST00000635888	nonsense_mediated_decay	ENSG00000157184	chr1	53196792	53214197	CPT2	carnitine palmitoyltransferase 2 [Source:HGNC Symbol;Acc:HGNC:2330]	GO:0001676(long-chain fatty acid metabolic process);GO:0001701(in utero embryonic development);GO:0004095(carnitine O-palmitoyltransferase activity);GO:0005515(protein binding);GO:0005654(nucleoplasm);GO:0005730(nucleolus);GO:0005739(mitochondrion);GO:0005743(mitochondrial inner membrane);GO:0006629(lipid metabolic process);GO:0006631(fatty acid metabolic process);GO:0006635(fatty acid beta-oxida…	00071(Fatty acid degradation);01212(Fatty acid metabolism);03320(PPAR signaling pathway);04714(Thermogenesis)
chr1	53210419	53211018	600	+	2.21412	1.99526e-41	6.30957e-40	3'UTR	ENST00000635888	nonsense_mediated_decay	ENSG00000157184	chr1	53196792	53214197	CPT2	carnitine palmitoyltransferase 2 [Source:HGNC Symbol;Acc:HGNC:2330]	GO:0001676(long-chain fatty acid metabolic process);GO:0001701(in utero embryonic development);GO:0004095(carnitine O-palmitoyltransferase activity);GO:0005515(protein binding);GO:0005654(nucleoplasm);GO:0005730(nucleolus);GO:0005739(mitochondrion);GO:0005743(mitochondrial inner membrane);GO:0006629(lipid metabolic process);GO:0006631(fatty acid metabolic process);GO:0006635(fatty acid beta-oxida…	00071(Fatty acid degradation);01212(Fatty acid metabolism);03320(PPAR signaling pathway);04714(Thermogenesis)
chr1	53952020	53952228	209	+	1.62293	2.51189e-20	5.01187e-19	exonic	ENST00000319223	protein_coding	ENSG00000116212	chr1	53946085	53968168	LRRC42	leucine rich repeat containing 42 [Source:HGNC Symbol;Acc:HGNC:28792]	GO:0005515(protein binding)	NA
chr1	53967782	53968079	298	+	1.16993	4.36516e-07	5.01187e-06	stop_codon	ENST00000319223	protein_coding	ENSG00000116212	chr1	53946085	53968168	LRRC42	leucine rich repeat containing 42 [Source:HGNC Symbol;Acc:HGNC:28792]	GO:0005515(protein binding)	NA
chr1	54088757	54097121	8365	+	2.37851	1.25893e-30	3.16228e-29	stop_codon	ENST00000234827	protein_coding	ENSG00000116205	chr1	54053584	54112519	TCEANC2	transcription elongation factor A N-terminal and central domain containing 2 [Source:HGNC Symbol;Acc:HGNC:26494]	GO:0005515(protein binding);GO:0005634(nucleus);GO:0006351(DNA-templated transcription)	NA
chr1	54097360	54097571	212	+	1.62293	1.77828e-07	2.0893e-06	3'UTR	ENST00000234827	protein_coding	ENSG00000116205	chr1	54053584	54112519	TCEANC2	transcription elongation factor A N-terminal and central domain containing 2 [Source:HGNC Symbol;Acc:HGNC:26494]	GO:0005515(protein binding);GO:0005634(nucleus);GO:0006351(DNA-templated transcription)	NA
chr1	54609023	54609323	301	+	2.38128	2.51189e-12	3.98107e-11	stop_codon	ENST00000343744	protein_coding	ENSG00000162390	chr1	54542257	54639192	ACOT11	acyl-CoA thioesterase 11 [Source:HGNC Symbol;Acc:HGNC:18156]	GO:0005515(protein binding);GO:0005737(cytoplasm);GO:0005739(mitochondrion);GO:0005759(mitochondrial matrix);GO:0005829(cytosol);GO:0006629(lipid metabolic process);GO:0006631(fatty acid metabolic process);GO:0006637(acyl-CoA metabolic process);GO:0008289(lipid binding);GO:0009266(response to temperature stimulus);GO:0009409(response to cold);GO:0016290(palmitoyl-CoA hydrolase activity);GO:001678…	NA
chr1	54609712	54609863	152	+	1.69153	1.07152e-05	0.000109648	3'UTR	ENST00000343744	protein_coding	ENSG00000162390	chr1	54542257	54639192	ACOT11	acyl-CoA thioesterase 11 [Source:HGNC Symbol;Acc:HGNC:18156]	GO:0005515(protein binding);GO:0005737(cytoplasm);GO:0005739(mitochondrion);GO:0005759(mitochondrial matrix);GO:0005829(cytosol);GO:0006629(lipid metabolic process);GO:0006631(fatty acid metabolic process);GO:0006637(acyl-CoA metabolic process);GO:0008289(lipid binding);GO:0009266(response to temperature stimulus);GO:0009409(response to cold);GO:0016290(palmitoyl-CoA hydrolase activity);GO:001678…	NA
chr1	54651381	54651712	332	+	2.23573	3.98107e-11	5.37032e-10	5'UTR	ENST00000413188	nonsense_mediated_decay	ENSG00000184313	chr1	54641754	54710266	MROH7	maestro heat like repeat family member 7 [Source:HGNC Symbol;Acc:HGNC:24802]	GO:0005615(extracellular space);GO:0005737(cytoplasm);GO:0016020(membrane);GO:0016021(integral component of membrane)	NA
chr1	54651981	54653001	1021	+	1.49057	0.000363078	0.00316228	start_codon	ENST00000339553	protein_coding	ENSG00000184313	chr1	54641754	54710266	MROH7	maestro heat like repeat family member 7 [Source:HGNC Symbol;Acc:HGNC:24802]	GO:0005615(extracellular space);GO:0005737(cytoplasm);GO:0016020(membrane);GO:0016021(integral component of membrane)	NA
chr1	54653330	54654020	691	+	2.76129	1.99526e-43	6.30957e-42	exonic	ENST00000339553	protein_coding	ENSG00000184313	chr1	54641754	54710266	MROH7	maestro heat like repeat family member 7 [Source:HGNC Symbol;Acc:HGNC:24802]	GO:0005615(extracellular space);GO:0005737(cytoplasm);GO:0016020(membrane);GO:0016021(integral component of membrane)	NA
chr1	54651959	54653009	1051	+	1.68257	0.000380189	0.00331131	start_codon	ENST00000339553	protein_coding	ENSG00000184313	chr1	54641754	54710266	MROH7	maestro heat like repeat family member 7 [Source:HGNC Symbol;Acc:HGNC:24802]	GO:0005615(extracellular space);GO:0005737(cytoplasm);GO:0016020(membrane);GO:0016021(integral component of membrane)	NA
chr1	54653337	54654026	690	+	2.78869	1.25893e-43	3.98107e-42	exonic	ENST00000339553	protein_coding	ENSG00000184313	chr1	54641754	54710266	MROH7	maestro heat like repeat family member 7 [Source:HGNC Symbol;Acc:HGNC:24802]	GO:0005615(extracellular space);GO:0005737(cytoplasm);GO:0016020(membrane);GO:0016021(integral component of membrane)	NA
chr1	54741589	54742308	720	+	4.14568	1e-304	1e-302	3'UTR	ENST00000371281	protein_coding	ENSG00000243725	chr1	54715861	54742657	TTC4	tetratricopeptide repeat domain 4 [Source:HGNC Symbol;Acc:HGNC:12394]	GO:0002376(immune system process);GO:0005515(protein binding);GO:0005634(nucleus);GO:0005654(nucleoplasm);GO:0005737(cytoplasm);GO:0045087(innate immune response);GO:0051607(defense response to virus);GO:0051879(Hsp90 protein binding)	NA
chr1	54741583	54742359	777	+	4.16189	1e-300	1e-298	3'UTR	ENST00000371281	protein_coding	ENSG00000243725	chr1	54715861	54742657	TTC4	tetratricopeptide repeat domain 4 [Source:HGNC Symbol;Acc:HGNC:12394]	GO:0002376(immune system process);GO:0005515(protein binding);GO:0005634(nucleus);GO:0005654(nucleoplasm);GO:0005737(cytoplasm);GO:0045087(innate immune response);GO:0051607(defense response to virus);GO:0051879(Hsp90 protein binding)	NA
chr1	59865166	59865943	778	+	1.35614	1.65959e-05	0.000169824	3'UTR	ENST00000686522	nonsense_mediated_decay	ENSG00000134709	chr1	59814786	59876322	HOOK1	hook microtubule tethering protein 1 [Source:HGNC Symbol;Acc:HGNC:19884]	GO:0003779(actin binding);GO:0005515(protein binding);GO:0005737(cytoplasm);GO:0005813(centrosome);GO:0005829(cytosol);GO:0005856(cytoskeleton);GO:0005874(microtubule);GO:0007030(Golgi organization);GO:0007032(endosome organization);GO:0007040(lysosome organization);GO:0007283(spermatogenesis);GO:0007286(spermatid development);GO:0008017(microtubule binding);GO:0008333(endosome to lysosome transp…	NA
chr1	61082616	61082767	152	+	1.01436	6.30957e-11	9.33254e-10	5'UTR	ENST00000371184	protein_coding	ENSG00000162599	chr1	60865259	61462788	NFIA	nuclear factor I A [Source:HGNC Symbol;Acc:HGNC:7784]	GO:0000785(chromatin);GO:0000978(RNA polymerase II cis-regulatory region sequence-specific DNA binding);GO:0000981(DNA-binding transcription factor activity, RNA polymerase II-specific);GO:0001228(DNA-binding transcription activator activity, RNA polymerase II-specific);GO:0003677(DNA binding);GO:0003682(chromatin binding);GO:0003700(DNA-binding transcription factor activity);GO:0005515(protein b…	NA
chr1	61088216	61088637	422	+	3.80735	9.99999999963881e-315	9.99999999999948e-312	3'UTR	ENST00000664495	nonsense_mediated_decay	ENSG00000162599	chr1	60865259	61462788	NFIA	nuclear factor I A [Source:HGNC Symbol;Acc:HGNC:7784]	GO:0000785(chromatin);GO:0000978(RNA polymerase II cis-regulatory region sequence-specific DNA binding);GO:0000981(DNA-binding transcription factor activity, RNA polymerase II-specific);GO:0001228(DNA-binding transcription activator activity, RNA polymerase II-specific);GO:0003677(DNA binding);GO:0003682(chromatin binding);GO:0003700(DNA-binding transcription factor activity);GO:0005515(protein b…	NA
chr1	61113625	61113836	212	+	1.58976	1.25893e-11	1.8197e-10	intronic	ENST00000371184	protein_coding	ENSG00000162599	chr1	60865259	61462788	NFIA	nuclear factor I A [Source:HGNC Symbol;Acc:HGNC:7784]	GO:0000785(chromatin);GO:0000978(RNA polymerase II cis-regulatory region sequence-specific DNA binding);GO:0000981(DNA-binding transcription factor activity, RNA polymerase II-specific);GO:0001228(DNA-binding transcription activator activity, RNA polymerase II-specific);GO:0003677(DNA binding);GO:0003682(chromatin binding);GO:0003700(DNA-binding transcription factor activity);GO:0005515(protein b…	NA
chr1	61455377	61455588	212	+	2.07039	5.24807e-09	6.91831e-08	3'UTR	ENST00000357977	protein_coding	ENSG00000162599	chr1	60865259	61462788	NFIA	nuclear factor I A [Source:HGNC Symbol;Acc:HGNC:7784]	GO:0000785(chromatin);GO:0000978(RNA polymerase II cis-regulatory region sequence-specific DNA binding);GO:0000981(DNA-binding transcription factor activity, RNA polymerase II-specific);GO:0001228(DNA-binding transcription activator activity, RNA polymerase II-specific);GO:0003677(DNA binding);GO:0003682(chromatin binding);GO:0003700(DNA-binding transcription factor activity);GO:0005515(protein b…	NA
chr1	62439810	62439931	122	+	1.83592	3.16228e-24	7.94328e-23	start_codon	ENST00000339950	protein_coding	ENSG00000162607	chr1	62436297	62451804	USP1	ubiquitin specific peptidase 1 [Source:HGNC Symbol;Acc:HGNC:12607]	GO:0001501(skeletal system development);GO:0004197(cysteine-type endopeptidase activity);GO:0004843(cysteine-type deubiquitinase activity);GO:0005515(protein binding);GO:0005634(nucleus);GO:0005654(nucleoplasm);GO:0005829(cytosol);GO:0006281(DNA repair);GO:0006282(regulation of DNA repair);GO:0006508(proteolysis);GO:0006511(ubiquitin-dependent protein catabolic process);GO:0006974(cellular respon…	03460(Fanconi anemia pathway)
chr1	62444811	62445322	512	+	2.51096	3.16228e-95	1.99526e-93	exonic	ENST00000339950	protein_coding	ENSG00000162607	chr1	62436297	62451804	USP1	ubiquitin specific peptidase 1 [Source:HGNC Symbol;Acc:HGNC:12607]	GO:0001501(skeletal system development);GO:0004197(cysteine-type endopeptidase activity);GO:0004843(cysteine-type deubiquitinase activity);GO:0005515(protein binding);GO:0005634(nucleus);GO:0005654(nucleoplasm);GO:0005829(cytosol);GO:0006281(DNA repair);GO:0006282(regulation of DNA repair);GO:0006508(proteolysis);GO:0006511(ubiquitin-dependent protein catabolic process);GO:0006974(cellular respon…	03460(Fanconi anemia pathway)
chr1	62450334	62450725	392	+	2.3978	1e-177	1e-175	exonic	ENST00000339950	protein_coding	ENSG00000162607	chr1	62436297	62451804	USP1	ubiquitin specific peptidase 1 [Source:HGNC Symbol;Acc:HGNC:12607]	GO:0001501(skeletal system development);GO:0004197(cysteine-type endopeptidase activity);GO:0004843(cysteine-type deubiquitinase activity);GO:0005515(protein binding);GO:0005634(nucleus);GO:0005654(nucleoplasm);GO:0005829(cytosol);GO:0006281(DNA repair);GO:0006282(regulation of DNA repair);GO:0006508(proteolysis);GO:0006511(ubiquitin-dependent protein catabolic process);GO:0006974(cellular respon…	03460(Fanconi anemia pathway)
chr1	62805186	62819062	13877	+	2.26903	3.98107e-61	1.58489e-59	exonic	ENST00000317868	protein_coding	ENSG00000125703	chr1	62784132	62865516	ATG4C	autophagy related 4C cysteine peptidase [Source:HGNC Symbol;Acc:HGNC:16040]	GO:0004197(cysteine-type endopeptidase activity);GO:0005515(protein binding);GO:0005575(cellular_component);GO:0005737(cytoplasm);GO:0006508(proteolysis);GO:0006914(autophagy);GO:0008233(peptidase activity);GO:0008234(cysteine-type peptidase activity);GO:0015031(protein transport);GO:0016787(hydrolase activity);GO:0051697(protein delipidation)	04136(Autophagy - other);04140(Autophagy - animal)
chr1	64682048	64692281	10234	+	3.22188	1e-98	7.94328e-97	stop_codon	ENST00000290039	protein_coding	ENSG00000158966	chr1	64470129	64693058	CACHD1	cache domain containing 1 [Source:HGNC Symbol;Acc:HGNC:29314]	GO:0005245(voltage-gated calcium channel activity);GO:0005891(voltage-gated calcium channel complex);GO:0006811(ion transport);GO:0006816(calcium ion transport);GO:0016020(membrane);GO:0016021(integral component of membrane);GO:0070588(calcium ion transmembrane transport)	NA
chr1	64777658	64778019	362	+	2.98185	5.01187e-97	3.98107e-95	exonic	ENST00000294428	protein_coding	ENSG00000162437	chr1	64745075	64833232	RAVER2	ribonucleoprotein, PTB binding 2 [Source:HGNC Symbol;Acc:HGNC:25577]	GO:0000381(regulation of alternative mRNA splicing, via spliceosome);GO:0003676(nucleic acid binding);GO:0003723(RNA binding);GO:0003729(mRNA binding);GO:0005634(nucleus);GO:0005737(cytoplasm)	NA
chr1	65420676	65421354	679	+	1.65992	0.00562341	0.040738	5'UTR	ENST00000349533	protein_coding	ENSG00000116678	chr1	65420652	65641559	LEPR	leptin receptor [Source:HGNC Symbol;Acc:HGNC:6554]	GO:0001525(angiogenesis);GO:0001934(positive regulation of protein phosphorylation);GO:0004888(transmembrane signaling receptor activity);GO:0004896(cytokine receptor activity);GO:0005515(protein binding);GO:0005576(extracellular region);GO:0005886(plasma membrane);GO:0005977(glycogen metabolic process);GO:0006094(gluconeogenesis);GO:0006112(energy reserve metabolic process);GO:0006909(phagocytos…	04060(Cytokine-cytokine receptor interaction);04080(Neuroactive ligand-receptor interaction);04152(AMPK signaling pathway);04630(JAK-STAT signaling pathway);04920(Adipocytokine signaling pathway);04932(Non-alcoholic fatty liver disease)
chr1	65432326	65432506	181	+	1.22651	2.51189e-21	5.01187e-20	3'UTR	ENST00000371065	protein_coding	ENSG00000213625	chr1	65420587	65436007	LEPROT	leptin receptor overlapping transcript [Source:HGNC Symbol;Acc:HGNC:29477]	GO:0000139(Golgi membrane);GO:0005102(signaling receptor binding);GO:0005515(protein binding);GO:0005768(endosome);GO:0005794(Golgi apparatus);GO:0010008(endosome membrane);GO:0016020(membrane);GO:0016021(integral component of membrane);GO:0032511(late endosome to vacuole transport via multivesicular body sorting pathway);GO:0046426(negative regulation of receptor signaling pathway via JAK-STAT);…	NA
chr1	66368898	66373081	4184	+	4.46597	0	0	stop_codon	ENST00000329654	protein_coding	ENSG00000184588	chr1	65792514	66374579	PDE4B	phosphodiesterase 4B [Source:HGNC Symbol;Acc:HGNC:8781]	GO:0000930(gamma-tubulin complex);GO:0001780(neutrophil homeostasis);GO:0004114(3',5'-cyclic-nucleotide phosphodiesterase activity);GO:0004115(3',5'-cyclic-AMP phosphodiesterase activity);GO:0005634(nucleus);GO:0005813(centrosome);GO:0005829(cytosol);GO:0005891(voltage-gated calcium channel complex);GO:0006198(cAMP catabolic process);GO:0007165(signal transduction);GO:0008021(synaptic vesicle);GO…	00230(Purine metabolism);01100(Metabolic pathways);04024(cAMP signaling pathway);04928(Parathyroid hormone synthesis, secretion and action);05032(Morphine addiction)
chr1	66948197	66958136	9940	+	0.903038	2.45471e-05	0.000245471	3'UTR	ENST00000371012	protein_coding	ENSG00000198160	chr1	66924895	66988619	MIER1	MIER1 transcriptional regulator [Source:HGNC Symbol;Acc:HGNC:29657]	GO:0000122(negative regulation of transcription by RNA polymerase II);GO:0003714(transcription corepressor activity);GO:0004407(histone deacetylase activity);GO:0005515(protein binding);GO:0005634(nucleus);GO:0005654(nucleoplasm);GO:0005737(cytoplasm);GO:0006338(chromatin remodeling);GO:0006355(regulation of DNA-templated transcription);GO:0016575(histone deacetylation);GO:0017053(transcription r…	NA
chr1	66984572	66984843	272	+	3.21101	1e-177	1e-175	exonic	ENST00000355356	protein_coding	ENSG00000198160	chr1	66924895	66988619	MIER1	MIER1 transcriptional regulator [Source:HGNC Symbol;Acc:HGNC:29657]	GO:0000122(negative regulation of transcription by RNA polymerase II);GO:0003714(transcription corepressor activity);GO:0004407(histone deacetylase activity);GO:0005515(protein binding);GO:0005634(nucleus);GO:0005654(nucleoplasm);GO:0005737(cytoplasm);GO:0006338(chromatin remodeling);GO:0006355(regulation of DNA-templated transcription);GO:0016575(histone deacetylation);GO:0017053(transcription r…	NA
chr1	67258756	67258817	62	+	3.45943	0.0017378	0.0138038	3'UTR	ENST00000473881	nonsense_mediated_decay	ENSG00000162594	chr1	67138907	67259979	IL23R	interleukin 23 receptor [Source:HGNC Symbol;Acc:HGNC:19100]	GO:0001916(positive regulation of T cell mediated cytotoxicity);GO:0002230(positive regulation of defense response to virus by host);GO:0002376(immune system process);GO:0002827(positive regulation of T-helper 1 type immune response);GO:0004896(cytokine receptor activity);GO:0005143(interleukin-12 receptor binding);GO:0005515(protein binding);GO:0005886(plasma membrane);GO:0006954(inflammatory re…	04060(Cytokine-cytokine receptor interaction);04630(JAK-STAT signaling pathway);04659(Th17 cell differentiation);05200(Pathways in cancer);05321(Inflammatory bowel disease)
chr1	67395695	67396026	332	+	1.94486	7.94328e-16	1.25893e-14	3'UTR	ENST00000371000	protein_coding	ENSG00000081985	chr1	67307364	67398724	IL12RB2	interleukin 12 receptor subunit beta 2 [Source:HGNC Symbol;Acc:HGNC:5972]	GO:0004896(cytokine receptor activity);GO:0005515(protein binding);GO:0005886(plasma membrane);GO:0005887(integral component of plasma membrane);GO:0007166(cell surface receptor signaling pathway);GO:0008284(positive regulation of cell population proliferation);GO:0009897(external side of plasma membrane);GO:0016020(membrane);GO:0016021(integral component of membrane);GO:0018108(peptidyl-tyrosine…	04060(Cytokine-cytokine receptor interaction);04630(JAK-STAT signaling pathway);04658(Th1 and Th2 cell differentiation);05200(Pathways in cancer);05321(Inflammatory bowel disease)
chr1	67685200	67685349	150	+	1.51602	0.00017378	0.00158489	5'UTR	ENST00000370985	protein_coding	ENSG00000116717	chr1	67685201	67688334	GADD45A	growth arrest and DNA damage inducible alpha [Source:HGNC Symbol;Acc:HGNC:4095]	GO:0000079(regulation of cyclin-dependent protein serine/threonine kinase activity);GO:0000122(negative regulation of transcription by RNA polymerase II);GO:0005515(protein binding);GO:0005634(nucleus);GO:0005654(nucleoplasm);GO:0005737(cytoplasm);GO:0006281(DNA repair);GO:0006469(negative regulation of protein kinase activity);GO:0006915(apoptotic process);GO:0006974(cellular response to DNA dam…	04010(MAPK signaling pathway);04064(NF-kappa B signaling pathway);04068(FoxO signaling pathway);04110(Cell cycle);04115(p53 signaling pathway);04210(Apoptosis);04218(Cellular senescence);05169(Epstein-Barr virus infection);05200(Pathways in cancer);05202(Transcriptional misregulation in cancer);05210(Colorectal cancer);05212(Pancreatic cancer);05213(Endometrial cancer);05214(Glioma);05216(Thyroid…
chr1	67687682	67688038	357	+	2.13093	1e-219	1e-216	stop_codon	ENST00000370985	protein_coding	ENSG00000116717	chr1	67685201	67688334	GADD45A	growth arrest and DNA damage inducible alpha [Source:HGNC Symbol;Acc:HGNC:4095]	GO:0000079(regulation of cyclin-dependent protein serine/threonine kinase activity);GO:0000122(negative regulation of transcription by RNA polymerase II);GO:0005515(protein binding);GO:0005634(nucleus);GO:0005654(nucleoplasm);GO:0005737(cytoplasm);GO:0006281(DNA repair);GO:0006469(negative regulation of protein kinase activity);GO:0006915(apoptotic process);GO:0006974(cellular response to DNA dam…	04010(MAPK signaling pathway);04064(NF-kappa B signaling pathway);04068(FoxO signaling pathway);04110(Cell cycle);04115(p53 signaling pathway);04210(Apoptosis);04218(Cellular senescence);05169(Epstein-Barr virus infection);05200(Pathways in cancer);05202(Transcriptional misregulation in cancer);05210(Colorectal cancer);05212(Pancreatic cancer);05213(Endometrial cancer);05214(Glioma);05216(Thyroid…
chr1	70250343	70250867	525	+	2.51854	1e-249	1e-247	3'UTR	ENST00000687381	nonsense_mediated_decay	ENSG00000116754	chr1	70205682	70253052	SRSF11	serine and arginine rich splicing factor 11 [Source:HGNC Symbol;Acc:HGNC:10782]	GO:0003676(nucleic acid binding);GO:0003723(RNA binding);GO:0005515(protein binding);GO:0005634(nucleus);GO:0005654(nucleoplasm);GO:0006397(mRNA processing);GO:0008380(RNA splicing);GO:0016607(nuclear speck);GO:0042802(identical protein binding)	NA
chr1	70354815	70354875	61	+	1.53107	0.0177828	0.115611	ncRNA_exonic	ENST00000359875	lncRNA	ENSG00000197568	chr1	70354786	70385339	HHLA3	HERV-H LTR-associating 3 [Source:HGNC Symbol;Acc:HGNC:4906]	NA	NA
chr1	70367691	70367928	238	+	1	4.36516e-08	5.37032e-07	ncRNA_exonic	ENST00000359875	lncRNA	ENSG00000197568	chr1	70354786	70385339	HHLA3	HERV-H LTR-associating 3 [Source:HGNC Symbol;Acc:HGNC:4906]	NA	NA
chr1	71237254	71237345	92	+	2.18269	0.000223872	0.00204174	ncRNA_exonic	ENST00000455406	lncRNA	ENSG00000229956	chr1	71081324	71489976	ZRANB2-DT	ZRANB2 divergent transcript [Source:HGNC Symbol;Acc:HGNC:43595]	NA	NA
chr1	74204457	74204547	91	+	0.903038	0.000363078	0.00316228	3'UTR	ENST00000467578	protein_coding	ENSG00000254685	chr1	74198238	74234086	FPGT	fucose-1-phosphate guanylyltransferase [Source:HGNC Symbol;Acc:HGNC:3825]	GO:0000166(nucleotide binding);GO:0003824(catalytic activity);GO:0005525(GTP binding);GO:0005737(cytoplasm);GO:0005829(cytosol);GO:0006004(fucose metabolic process);GO:0016740(transferase activity);GO:0016772(transferase activity, transferring phosphorus-containing groups);GO:0016779(nucleotidyltransferase activity);GO:0042354(L-fucose metabolic process);GO:0047341(fucose-1-phosphate guanylyltran…	00051(Fructose and mannose metabolism);00520(Amino sugar and nucleotide sugar metabolism);01100(Metabolic pathways)
chr1	74204756	74205145	390	+	1.8953	1.58489e-11	2.51189e-10	exonic	ENST00000370898	protein_coding	ENSG00000254685	chr1	74198238	74234086	FPGT	fucose-1-phosphate guanylyltransferase [Source:HGNC Symbol;Acc:HGNC:3825]	GO:0000166(nucleotide binding);GO:0003824(catalytic activity);GO:0005525(GTP binding);GO:0005737(cytoplasm);GO:0005829(cytosol);GO:0006004(fucose metabolic process);GO:0016740(transferase activity);GO:0016772(transferase activity, transferring phosphorus-containing groups);GO:0016779(nucleotidyltransferase activity);GO:0042354(L-fucose metabolic process);GO:0047341(fucose-1-phosphate guanylyltran…	00051(Fructose and mannose metabolism);00520(Amino sugar and nucleotide sugar metabolism);01100(Metabolic pathways)
chr1	75130706	75134511	3806	+	3.71149	3.31131e-07	3.80189e-06	5'UTR	ENST00000356261	protein_coding	ENSG00000162624	chr1	75128434	75161533	LHX8	LIM homeobox 8 [Source:HGNC Symbol;Acc:HGNC:28838]	GO:0000785(chromatin);GO:0000977(RNA polymerase II transcription regulatory region sequence-specific DNA binding);GO:0000981(DNA-binding transcription factor activity, RNA polymerase II-specific);GO:0001674(female germ cell nucleus);GO:0003677(DNA binding);GO:0005515(protein binding);GO:0005634(nucleus);GO:0006355(regulation of DNA-templated transcription);GO:0006357(regulation of transcription b…	NA
chr1	76628708	76628978	271	+	3.71149	2.95121e-06	3.23594e-05	stop_codon	ENST00000328299	protein_coding	ENSG00000184005	chr1	76074746	76634603	ST6GALNAC3	ST6 N-acetylgalactosaminide alpha-2,6-sialyltransferase 3 [Source:HGNC Symbol;Acc:HGNC:19343]	GO:0000139(Golgi membrane);GO:0001574(ganglioside biosynthetic process);GO:0001665(alpha-N-acetylgalactosaminide alpha-2,6-sialyltransferase activity);GO:0005515(protein binding);GO:0005654(nucleoplasm);GO:0005794(Golgi apparatus);GO:0006486(protein glycosylation);GO:0006629(lipid metabolic process);GO:0006677(glycosylceramide metabolic process);GO:0006687(glycosphingolipid metabolic process);GO:…	00604(Glycosphingolipid biosynthesis - ganglio series);01100(Metabolic pathways)
chr1	76629156	76629427	272	+	3.39232	4.89779e-08	6.0256e-07	3'UTR	ENST00000328299	protein_coding	ENSG00000184005	chr1	76074746	76634603	ST6GALNAC3	ST6 N-acetylgalactosaminide alpha-2,6-sialyltransferase 3 [Source:HGNC Symbol;Acc:HGNC:19343]	GO:0000139(Golgi membrane);GO:0001574(ganglioside biosynthetic process);GO:0001665(alpha-N-acetylgalactosaminide alpha-2,6-sialyltransferase activity);GO:0005515(protein binding);GO:0005654(nucleoplasm);GO:0005794(Golgi apparatus);GO:0006486(protein glycosylation);GO:0006629(lipid metabolic process);GO:0006677(glycosylceramide metabolic process);GO:0006687(glycosphingolipid metabolic process);GO:…	00604(Glycosphingolipid biosynthesis - ganglio series);01100(Metabolic pathways)
chr1	77063076	77063467	392	+	4.32193	1.99526e-11	3.01995e-10	3'UTR	ENST00000318803	nonsense_mediated_decay	ENSG00000117069	chr1	76867480	77067546	ST6GALNAC5	ST6 N-acetylgalactosaminide alpha-2,6-sialyltransferase 5 [Source:HGNC Symbol;Acc:HGNC:19342]	GO:0000139(Golgi membrane);GO:0001574(ganglioside biosynthetic process);GO:0001665(alpha-N-acetylgalactosaminide alpha-2,6-sialyltransferase activity);GO:0005794(Golgi apparatus);GO:0006486(protein glycosylation);GO:0006629(lipid metabolic process);GO:0006688(glycosphingolipid biosynthetic process);GO:0008373(sialyltransferase activity);GO:0009311(oligosaccharide metabolic process);GO:0009312(oli…	00604(Glycosphingolipid biosynthesis - ganglio series);01100(Metabolic pathways)
chr1	77847376	77847585	210	+	2.26903	0.000102329	0.000954993	intronic	ENST00000370791	protein_coding	ENSG00000180488	chr1	77779624	77879540	MIGA1	mitoguardin 1 [Source:HGNC Symbol;Acc:HGNC:24741]	GO:0005515(protein binding);GO:0005739(mitochondrion);GO:0005741(mitochondrial outer membrane);GO:0005887(integral component of plasma membrane);GO:0008053(mitochondrial fusion);GO:0016020(membrane);GO:0016021(integral component of membrane);GO:0042803(protein homodimerization activity);GO:0046982(protein heterodimerization activity)	NA
chr1	77933445	77935999	2555	+	1.852	0.000158489	0.00144544	exonic	ENST00000330010	protein_coding	ENSG00000162614	chr1	77888513	77943895	NEXN	nexilin F-actin binding protein [Source:HGNC Symbol;Acc:HGNC:29557]	GO:0003779(actin binding);GO:0005515(protein binding);GO:0005737(cytoplasm);GO:0005856(cytoskeleton);GO:0005886(plasma membrane);GO:0005912(adherens junction);GO:0005925(focal adhesion);GO:0007155(cell adhesion);GO:0007156(homophilic cell adhesion via plasma membrane adhesion molecules);GO:0007411(axon guidance);GO:0008307(structural constituent of muscle);GO:0015629(actin cytoskeleton);GO:003001…	NA
chr1	77942725	77942936	212	+	1.54597	1.69824e-08	2.13796e-07	stop_codon	ENST00000330010	protein_coding	ENSG00000162614	chr1	77888513	77943895	NEXN	nexilin F-actin binding protein [Source:HGNC Symbol;Acc:HGNC:29557]	GO:0003779(actin binding);GO:0005515(protein binding);GO:0005737(cytoplasm);GO:0005856(cytoskeleton);GO:0005886(plasma membrane);GO:0005912(adherens junction);GO:0005925(focal adhesion);GO:0007155(cell adhesion);GO:0007156(homophilic cell adhesion via plasma membrane adhesion molecules);GO:0007411(axon guidance);GO:0008307(structural constituent of muscle);GO:0015629(actin cytoskeleton);GO:003001…	NA
chr1	77992847	78005155	12309	+	2.28688	2.51189e-42	1e-40	start_codon	ENST00000370763	protein_coding	ENSG00000162616	chr1	77979175	78017964	DNAJB4	DnaJ heat shock protein family (Hsp40) member B4 [Source:HGNC Symbol;Acc:HGNC:14886]	GO:0001671(ATPase activator activity);GO:0005515(protein binding);GO:0005654(nucleoplasm);GO:0005737(cytoplasm);GO:0005829(cytosol);GO:0005886(plasma membrane);GO:0006457(protein folding);GO:0006986(response to unfolded protein);GO:0009408(response to heat);GO:0016020(membrane);GO:0051082(unfolded protein binding);GO:0051085(chaperone cofactor-dependent protein refolding);GO:0051087(chaperone bin…	NA
chr1	78005273	78013540	8268	+	2.68032	1e-126	1e-124	exonic	ENST00000370763	protein_coding	ENSG00000162616	chr1	77979175	78017964	DNAJB4	DnaJ heat shock protein family (Hsp40) member B4 [Source:HGNC Symbol;Acc:HGNC:14886]	GO:0001671(ATPase activator activity);GO:0005515(protein binding);GO:0005654(nucleoplasm);GO:0005737(cytoplasm);GO:0005829(cytosol);GO:0005886(plasma membrane);GO:0006457(protein folding);GO:0006986(response to unfolded protein);GO:0009408(response to heat);GO:0016020(membrane);GO:0051082(unfolded protein binding);GO:0051085(chaperone cofactor-dependent protein refolding);GO:0051087(chaperone bin…	NA
chr1	78016142	78016412	271	+	1.65076	1.99526e-23	3.98107e-22	stop_codon	ENST00000370763	protein_coding	ENSG00000162616	chr1	77979175	78017964	DNAJB4	DnaJ heat shock protein family (Hsp40) member B4 [Source:HGNC Symbol;Acc:HGNC:14886]	GO:0001671(ATPase activator activity);GO:0005515(protein binding);GO:0005654(nucleoplasm);GO:0005737(cytoplasm);GO:0005829(cytosol);GO:0005886(plasma membrane);GO:0006457(protein folding);GO:0006986(response to unfolded protein);GO:0009408(response to heat);GO:0016020(membrane);GO:0051082(unfolded protein binding);GO:0051085(chaperone cofactor-dependent protein refolding);GO:0051087(chaperone bin…	NA
chr1	78493241	78493301	61	+	1.8953	0.00218776	0.017378	exonic	ENST00000370756	protein_coding	ENSG00000122420	chr1	78303884	78540701	PTGFR	prostaglandin F receptor [Source:HGNC Symbol;Acc:HGNC:9600]	GO:0004930(G protein-coupled receptor activity);GO:0004958(prostaglandin F receptor activity);GO:0005576(extracellular region);GO:0005737(cytoplasm);GO:0005886(plasma membrane);GO:0005887(integral component of plasma membrane);GO:0006954(inflammatory response);GO:0007165(signal transduction);GO:0007186(G protein-coupled receptor signaling pathway);GO:0007189(adenylate cyclase-activating G protein…	04020(Calcium signaling pathway);04072(Phospholipase D signaling pathway);04080(Neuroactive ligand-receptor interaction)
chr1	78620794	78620915	122	+	1.19535	6.30957e-27	1.58489e-25	5'UTR	ENST00000459784	protein_coding	ENSG00000137959	chr1	78619902	78646145	IFI44L	interferon induced protein 44 like [Source:HGNC Symbol;Acc:HGNC:17817]	GO:0003674(molecular_function);GO:0005525(GTP binding);GO:0005575(cellular_component);GO:0005737(cytoplasm);GO:0006955(immune response);GO:0051607(defense response to virus)	NA
chr1	78627922	78628313	392	+	1.58496	9.99988867182683e-321	1.00000023069254e-317	exonic	ENST00000370751	protein_coding	ENSG00000137959	chr1	78619902	78646145	IFI44L	interferon induced protein 44 like [Source:HGNC Symbol;Acc:HGNC:17817]	GO:0003674(molecular_function);GO:0005525(GTP binding);GO:0005575(cellular_component);GO:0005737(cytoplasm);GO:0006955(immune response);GO:0051607(defense response to virus)	NA
chr1	78641734	78641945	212	+	1.11103	1e-123	1e-121	3'UTR	ENST00000476521	nonsense_mediated_decay	ENSG00000137959	chr1	78619902	78646145	IFI44L	interferon induced protein 44 like [Source:HGNC Symbol;Acc:HGNC:17817]	GO:0003674(molecular_function);GO:0005525(GTP binding);GO:0005575(cellular_component);GO:0005737(cytoplasm);GO:0006955(immune response);GO:0051607(defense response to virus)	NA
chr1	78642424	78642665	242	+	2.27202	1e-115	1e-113	3'UTR	ENST00000370751	protein_coding	ENSG00000137959	chr1	78619902	78646145	IFI44L	interferon induced protein 44 like [Source:HGNC Symbol;Acc:HGNC:17817]	GO:0003674(molecular_function);GO:0005525(GTP binding);GO:0005575(cellular_component);GO:0005737(cytoplasm);GO:0006955(immune response);GO:0051607(defense response to virus)	NA
chr1	78643444	78643595	152	+	0.871844	5.01187e-16	7.94328e-15	3'UTR	ENST00000370751	protein_coding	ENSG00000137959	chr1	78619902	78646145	IFI44L	interferon induced protein 44 like [Source:HGNC Symbol;Acc:HGNC:17817]	GO:0003674(molecular_function);GO:0005525(GTP binding);GO:0005575(cellular_component);GO:0005737(cytoplasm);GO:0006955(immune response);GO:0051607(defense response to virus)	NA
chr1	78649885	78650615	731	+	1.49057	1e-119	1e-117	start_codon	ENST00000370747	protein_coding	ENSG00000137965	chr1	78649796	78664078	IFI44	interferon induced protein 44 [Source:HGNC Symbol;Acc:HGNC:16938]	GO:0005515(protein binding);GO:0005737(cytoplasm);GO:0006955(immune response);GO:0009615(response to virus);GO:0009617(response to bacterium)	NA
chr1	81943105	81943646	542	+	3.59694	1e-176	1e-174	3'UTR	ENST00000674373	nonsense_mediated_decay	ENSG00000117114	chr1	81306147	81993932	ADGRL2	adhesion G protein-coupled receptor L2 [Source:HGNC Symbol;Acc:HGNC:18582]	GO:0004888(transmembrane signaling receptor activity);GO:0004930(G protein-coupled receptor activity);GO:0005887(integral component of plasma membrane);GO:0007165(signal transduction);GO:0007166(cell surface receptor signaling pathway);GO:0007186(G protein-coupled receptor signaling pathway);GO:0007189(adenylate cyclase-activating G protein-coupled receptor signaling pathway);GO:0007420(brain dev…	NA
chr1	81990361	81991352	992	+	3.51096	1e-286	1e-283	3'UTR	ENST00000370715	protein_coding	ENSG00000117114	chr1	81306147	81993932	ADGRL2	adhesion G protein-coupled receptor L2 [Source:HGNC Symbol;Acc:HGNC:18582]	GO:0004888(transmembrane signaling receptor activity);GO:0004930(G protein-coupled receptor activity);GO:0005887(integral component of plasma membrane);GO:0007165(signal transduction);GO:0007166(cell surface receptor signaling pathway);GO:0007186(G protein-coupled receptor signaling pathway);GO:0007189(adenylate cyclase-activating G protein-coupled receptor signaling pathway);GO:0007420(brain dev…	NA
chr1	84086029	84086233	205	+	1.9782	6.0256e-07	6.76083e-06	intronic	ENST00000370688	protein_coding	ENSG00000142875	chr1	84078062	84238498	PRKACB	protein kinase cAMP-activated catalytic subunit beta [Source:HGNC Symbol;Acc:HGNC:9381]	GO:0000166(nucleotide binding);GO:0000287(magnesium ion binding);GO:0001843(neural tube closure);GO:0003091(renal water homeostasis);GO:0004672(protein kinase activity);GO:0004674(protein serine/threonine kinase activity);GO:0004679(AMP-activated protein kinase activity);GO:0004691(cAMP-dependent protein kinase activity);GO:0004712(protein serine/threonine/tyrosine kinase activity);GO:0005515(pro…	01522(Endocrine resistance);04010(MAPK signaling pathway);04014(Ras signaling pathway);04020(Calcium signaling pathway);04024(cAMP signaling pathway);04062(Chemokine signaling pathway);04114(Oocyte meiosis);04140(Autophagy - animal);04211(Longevity regulating pathway);04213(Longevity regulating pathway - multiple species);04261(Adrenergic signaling in cardiomyocytes);04270(Vascular smooth muscle …
chr1	85582829	85583307	479	+	2.80941	1e-34	3.16228e-33	3'UTR	ENST00000675083	nonsense_mediated_decay	ENSG00000142871	chr1	85580761	85584589	CCN1	cellular communication network factor 1 [Source:HGNC Symbol;Acc:HGNC:2654]	GO:0000166(nucleotide binding);GO:0001649(osteoblast differentiation);GO:0001934(positive regulation of protein phosphorylation);GO:0002041(intussusceptive angiogenesis);GO:0003181(atrioventricular valve morphogenesis);GO:0003278(apoptotic process involved in heart morphogenesis);GO:0003281(ventricular septum development);GO:0005178(integrin binding);GO:0005201(extracellular matrix structural con…	NA
chr1	86455204	86455264	61	+	1.38957	6.30957e-18	1.25893e-16	exonic	ENST00000370565	protein_coding	ENSG00000137975	chr1	86424171	86456553	CLCA2	chloride channel accessory 2 [Source:HGNC Symbol;Acc:HGNC:2016]	GO:0004222(metalloendopeptidase activity);GO:0005229(intracellular calcium activated chloride channel activity);GO:0005254(chloride channel activity);GO:0005576(extracellular region);GO:0005654(nucleoplasm);GO:0005829(cytosol);GO:0005886(plasma membrane);GO:0005887(integral component of plasma membrane);GO:0006508(proteolysis);GO:0006811(ion transport);GO:0006821(chloride transport);GO:0007155(ce…	04924(Renin secretion);04972(Pancreatic secretion)
chr1	86742347	86743248	902	+	1.48543	2.51189e-22	6.30957e-21	stop_codon	ENST00000370558	protein_coding	ENSG00000097033	chr1	86704570	86748184	SH3GLB1	SH3 domain containing GRB2 like, endophilin B1 [Source:HGNC Symbol;Acc:HGNC:10833]	GO:0000139(Golgi membrane);GO:0000421(autophagosome membrane);GO:0005515(protein binding);GO:0005737(cytoplasm);GO:0005739(mitochondrion);GO:0005741(mitochondrial outer membrane);GO:0005794(Golgi apparatus);GO:0005829(cytosol);GO:0006914(autophagy);GO:0006915(apoptotic process);GO:0008289(lipid binding);GO:0010508(positive regulation of autophagy);GO:0016020(membrane);GO:0016241(regulation of mac…	04140(Autophagy - animal);04144(Endocytosis)
chr1	86914634	86914844	211	+	5.10434	1.25893e-14	1.99526e-13	5'UTR	ENST00000370550	protein_coding	ENSG00000153936	chr1	86914635	87109982	HS2ST1	heparan sulfate 2-O-sulfotransferase 1 [Source:HGNC Symbol;Acc:HGNC:5193]	GO:0000139(Golgi membrane);GO:0004394(heparan sulfate 2-O-sulfotransferase activity);GO:0005515(protein binding);GO:0005794(Golgi apparatus);GO:0006024(glycosaminoglycan biosynthetic process);GO:0008146(sulfotransferase activity);GO:0010467(gene expression);GO:0015014(heparan sulfate proteoglycan biosynthetic process, polysaccharide chain biosynthetic process);GO:0015015(heparan sulfate proteogly…	00534(Glycosaminoglycan biosynthesis - heparan sulfate / heparin)
chr1	87103459	87103609	151	+	1.09085	1.09648e-09	1.47911e-08	3'UTR	ENST00000693745	nonsense_mediated_decay	ENSG00000153936	chr1	86914635	87109982	HS2ST1	heparan sulfate 2-O-sulfotransferase 1 [Source:HGNC Symbol;Acc:HGNC:5193]	GO:0000139(Golgi membrane);GO:0004394(heparan sulfate 2-O-sulfotransferase activity);GO:0005515(protein binding);GO:0005794(Golgi apparatus);GO:0006024(glycosaminoglycan biosynthetic process);GO:0008146(sulfotransferase activity);GO:0010467(gene expression);GO:0015014(heparan sulfate proteoglycan biosynthetic process, polysaccharide chain biosynthetic process);GO:0015015(heparan sulfate proteogly…	00534(Glycosaminoglycan biosynthesis - heparan sulfate / heparin)
chr1	87104475	87104835	361	+	2.5656	5.01187e-64	2.51189e-62	3'UTR	ENST00000689904	nonsense_mediated_decay	ENSG00000153936	chr1	86914635	87109982	HS2ST1	heparan sulfate 2-O-sulfotransferase 1 [Source:HGNC Symbol;Acc:HGNC:5193]	GO:0000139(Golgi membrane);GO:0004394(heparan sulfate 2-O-sulfotransferase activity);GO:0005515(protein binding);GO:0005794(Golgi apparatus);GO:0006024(glycosaminoglycan biosynthetic process);GO:0008146(sulfotransferase activity);GO:0010467(gene expression);GO:0015014(heparan sulfate proteoglycan biosynthetic process, polysaccharide chain biosynthetic process);GO:0015015(heparan sulfate proteogly…	00534(Glycosaminoglycan biosynthesis - heparan sulfate / heparin)
chr1	87103460	87133663	30204	+	1.04264	4.46684e-10	6.16595e-09	3'UTR	ENST00000693745	nonsense_mediated_decay	ENSG00000153936	chr1	86914635	87109982	HS2ST1	heparan sulfate 2-O-sulfotransferase 1 [Source:HGNC Symbol;Acc:HGNC:5193]	GO:0000139(Golgi membrane);GO:0004394(heparan sulfate 2-O-sulfotransferase activity);GO:0005515(protein binding);GO:0005794(Golgi apparatus);GO:0006024(glycosaminoglycan biosynthetic process);GO:0008146(sulfotransferase activity);GO:0010467(gene expression);GO:0015014(heparan sulfate proteoglycan biosynthetic process, polysaccharide chain biosynthetic process);GO:0015015(heparan sulfate proteogly…	00534(Glycosaminoglycan biosynthesis - heparan sulfate / heparin)
chr1	87134153	87134214	62	+	2.41414	0.000158489	0.00144544	intronic	ENST00000370548	protein_coding	ENSG00000267561	chr1	86993009	87169204	ENSG00000267561	novel protein	GO:0008146(sulfotransferase activity);GO:0016021(integral component of membrane)	NA
chr1	87328939	87329060	122	+	2.29572	1.58489e-51	6.30957e-50	5'UTR	ENST00000370544	protein_coding	ENSG00000143013	chr1	87328880	87348923	LMO4	LIM domain only 4 [Source:HGNC Symbol;Acc:HGNC:6644]	GO:0001843(neural tube closure);GO:0003281(ventricular septum development);GO:0005515(protein binding);GO:0005634(nucleus);GO:0005667(transcription regulator complex);GO:0006357(regulation of transcription by RNA polymerase II);GO:0021514(ventral spinal cord interneuron differentiation);GO:0021522(spinal cord motor neuron differentiation);GO:0021527(spinal cord association neuron differentiation)…	NA
chr1	87344790	87345210	421	+	2.7761	0	0	stop_codon	ENST00000370542	protein_coding	ENSG00000143013	chr1	87328880	87348923	LMO4	LIM domain only 4 [Source:HGNC Symbol;Acc:HGNC:6644]	GO:0001843(neural tube closure);GO:0003281(ventricular septum development);GO:0005515(protein binding);GO:0005634(nucleus);GO:0005667(transcription regulator complex);GO:0006357(regulation of transcription by RNA polymerase II);GO:0021514(ventral spinal cord interneuron differentiation);GO:0021522(spinal cord motor neuron differentiation);GO:0021527(spinal cord association neuron differentiation)…	NA
chr1	88741090	88741181	92	+	1.68706	2.51189e-40	7.94328e-39	exonic	ENST00000316005	protein_coding	ENSG00000065243	chr1	88684222	88836255	PKN2	protein kinase N2 [Source:HGNC Symbol;Acc:HGNC:9406]	GO:0000166(nucleotide binding);GO:0003723(RNA binding);GO:0004672(protein kinase activity);GO:0004674(protein serine/threonine kinase activity);GO:0004697(protein kinase C activity);GO:0004698(calcium-dependent protein kinase C activity);GO:0004712(protein serine/threonine/tyrosine kinase activity);GO:0005515(protein binding);GO:0005524(ATP binding);GO:0005634(nucleus);GO:0005654(nucleoplasm);GO:…	04151(PI3K-Akt signaling pathway);04621(NOD-like receptor signaling pathway);05135(Yersinia infection)
chr1	88833256	88833587	332	+	3.2555	1e-130	1e-128	stop_codon	ENST00000370513	protein_coding	ENSG00000065243	chr1	88684222	88836255	PKN2	protein kinase N2 [Source:HGNC Symbol;Acc:HGNC:9406]	GO:0000166(nucleotide binding);GO:0003723(RNA binding);GO:0004672(protein kinase activity);GO:0004674(protein serine/threonine kinase activity);GO:0004697(protein kinase C activity);GO:0004698(calcium-dependent protein kinase C activity);GO:0004712(protein serine/threonine/tyrosine kinase activity);GO:0005515(protein binding);GO:0005524(ATP binding);GO:0005634(nucleus);GO:0005654(nucleoplasm);GO:…	04151(PI3K-Akt signaling pathway);04621(NOD-like receptor signaling pathway);05135(Yersinia infection)
chr1	89198802	89199040	239	+	1.98914	1.51356e-09	1.99526e-08	ncRNA_exonic	ENST00000641099	lncRNA	ENSG00000284734	chr1	89198714	89207040	ENSG00000284734	novel transcript, antisense to GBP4	NA	NA
chr1	89260581	89269695	9115	+	2.23879	1.99526e-71	1e-69	ncRNA_exonic	ENST00000437128	lncRNA	ENSG00000237568	chr1	89260582	89269754	ENSG00000237568	novel transcript	NA	NA
chr1	89421199	89421771	573	+	1.80323	1.99526e-22	3.98107e-21	ncRNA_exonic	ENST00000394662	transcribed_unprocessed_pseudogene	ENSG00000225492	chr1	89407679	89426243	GBP1P1	guanylate binding protein 1 pseudogene 1 [Source:HGNC Symbol;Acc:HGNC:39561]	NA	NA
chr1	89421919	89422098	180	+	2.10434	3.16228e-19	6.30957e-18	ncRNA_exonic	ENST00000394662	transcribed_unprocessed_pseudogene	ENSG00000225492	chr1	89407679	89426243	GBP1P1	guanylate binding protein 1 pseudogene 1 [Source:HGNC Symbol;Acc:HGNC:39561]	NA	NA
chr1	89423955	89424483	529	+	1.82782	3.98107e-33	1.25893e-31	ncRNA_exonic	ENST00000394662	transcribed_unprocessed_pseudogene	ENSG00000225492	chr1	89407679	89426243	GBP1P1	guanylate binding protein 1 pseudogene 1 [Source:HGNC Symbol;Acc:HGNC:39561]	NA	NA
chr1	89582777	89582958	182	+	1.07724	6.30957e-16	1e-14	exonic	ENST00000330947	protein_coding	ENSG00000197147	chr1	89524829	89597861	LRRC8B	leucine rich repeat containing 8 VRAC subunit B [Source:HGNC Symbol;Acc:HGNC:30692]	GO:0005225(volume-sensitive anion channel activity);GO:0005515(protein binding);GO:0005737(cytoplasm);GO:0005783(endoplasmic reticulum);GO:0005789(endoplasmic reticulum membrane);GO:0005886(plasma membrane);GO:0005887(integral component of plasma membrane);GO:0006811(ion transport);GO:0015698(inorganic anion transport);GO:0016020(membrane);GO:0016021(integral component of membrane);GO:0034702(ion…	NA
chr1	89583466	89583557	92	+	1.68257	1.25893e-19	2.51189e-18	exonic	ENST00000330947	protein_coding	ENSG00000197147	chr1	89524829	89597861	LRRC8B	leucine rich repeat containing 8 VRAC subunit B [Source:HGNC Symbol;Acc:HGNC:30692]	GO:0005225(volume-sensitive anion channel activity);GO:0005515(protein binding);GO:0005737(cytoplasm);GO:0005783(endoplasmic reticulum);GO:0005789(endoplasmic reticulum membrane);GO:0005886(plasma membrane);GO:0005887(integral component of plasma membrane);GO:0006811(ion transport);GO:0015698(inorganic anion transport);GO:0016020(membrane);GO:0016021(integral component of membrane);GO:0034702(ion…	NA
chr1	89583616	89584725	1110	+	3.64386	0	0	exonic	ENST00000330947	protein_coding	ENSG00000197147	chr1	89524829	89597861	LRRC8B	leucine rich repeat containing 8 VRAC subunit B [Source:HGNC Symbol;Acc:HGNC:30692]	GO:0005225(volume-sensitive anion channel activity);GO:0005515(protein binding);GO:0005737(cytoplasm);GO:0005783(endoplasmic reticulum);GO:0005789(endoplasmic reticulum membrane);GO:0005886(plasma membrane);GO:0005887(integral component of plasma membrane);GO:0006811(ion transport);GO:0015698(inorganic anion transport);GO:0016020(membrane);GO:0016021(integral component of membrane);GO:0034702(ion…	NA
chr1	89588367	89593099	4733	+	3.15381	1e-114	1e-112	stop_codon	ENST00000330947	protein_coding	ENSG00000197147	chr1	89524829	89597861	LRRC8B	leucine rich repeat containing 8 VRAC subunit B [Source:HGNC Symbol;Acc:HGNC:30692]	GO:0005225(volume-sensitive anion channel activity);GO:0005515(protein binding);GO:0005737(cytoplasm);GO:0005783(endoplasmic reticulum);GO:0005789(endoplasmic reticulum membrane);GO:0005886(plasma membrane);GO:0005887(integral component of plasma membrane);GO:0006811(ion transport);GO:0015698(inorganic anion transport);GO:0016020(membrane);GO:0016021(integral component of membrane);GO:0034702(ion…	NA
chr1	89712815	89713955	1141	+	3.8679	1e-195	1e-192	exonic	ENST00000370454	protein_coding	ENSG00000171488	chr1	89633072	89769903	LRRC8C	leucine rich repeat containing 8 VRAC subunit C [Source:HGNC Symbol;Acc:HGNC:25075]	GO:0005225(volume-sensitive anion channel activity);GO:0005515(protein binding);GO:0005730(nucleolus);GO:0005737(cytoplasm);GO:0005783(endoplasmic reticulum);GO:0005789(endoplasmic reticulum membrane);GO:0005886(plasma membrane);GO:0005887(integral component of plasma membrane);GO:0006396(RNA processing);GO:0006811(ion transport);GO:0015698(inorganic anion transport);GO:0015734(taurine transport)…	NA
chr1	89714314	89715034	721	+	3.48543	1e-138	1e-136	stop_codon	ENST00000370454	protein_coding	ENSG00000171488	chr1	89633072	89769903	LRRC8C	leucine rich repeat containing 8 VRAC subunit C [Source:HGNC Symbol;Acc:HGNC:25075]	GO:0005225(volume-sensitive anion channel activity);GO:0005515(protein binding);GO:0005730(nucleolus);GO:0005737(cytoplasm);GO:0005783(endoplasmic reticulum);GO:0005789(endoplasmic reticulum membrane);GO:0005886(plasma membrane);GO:0005887(integral component of plasma membrane);GO:0006396(RNA processing);GO:0006811(ion transport);GO:0015698(inorganic anion transport);GO:0015734(taurine transport)…	NA
chr1	89843757	89933250	89494	+	1.13093	6.16595e-10	8.51138e-09	3'UTR	ENST00000370453	nonsense_mediated_decay	ENSG00000271949	chr1	89633140	89933250	ENSG00000271949	novel transcript, LRRC8C-LRRC8D readthrough	NA	NA
chr1	89929859	89933227	3369	+	1.04264	1.34896e-06	1.51356e-05	3'UTR	ENST00000370453	nonsense_mediated_decay	ENSG00000271949	chr1	89633140	89933250	ENSG00000271949	novel transcript, LRRC8C-LRRC8D readthrough	NA	NA
chr1	89933466	89934096	631	+	2.41954	5.01187e-76	2.51189e-74	exonic	ENST00000337338	protein_coding	ENSG00000171492	chr1	89821014	89936611	LRRC8D	leucine rich repeat containing 8 VRAC subunit D [Source:HGNC Symbol;Acc:HGNC:16992]	GO:0001678(cellular glucose homeostasis);GO:0005225(volume-sensitive anion channel activity);GO:0005515(protein binding);GO:0005737(cytoplasm);GO:0005783(endoplasmic reticulum);GO:0005789(endoplasmic reticulum membrane);GO:0005886(plasma membrane);GO:0005887(integral component of plasma membrane);GO:0006811(ion transport);GO:0015698(inorganic anion transport);GO:0015734(taurine transport);GO:0015…	NA
chr1	89934334	89935803	1470	+	3.848	0	0	stop_codon	ENST00000337338	protein_coding	ENSG00000171492	chr1	89821014	89936611	LRRC8D	leucine rich repeat containing 8 VRAC subunit D [Source:HGNC Symbol;Acc:HGNC:16992]	GO:0001678(cellular glucose homeostasis);GO:0005225(volume-sensitive anion channel activity);GO:0005515(protein binding);GO:0005737(cytoplasm);GO:0005783(endoplasmic reticulum);GO:0005789(endoplasmic reticulum membrane);GO:0005886(plasma membrane);GO:0005887(integral component of plasma membrane);GO:0006811(ion transport);GO:0015698(inorganic anion transport);GO:0015734(taurine transport);GO:0015…	NA
chr1	90027359	90027719	361	+	4.04439	7.94328e-92	5.01187e-90	3'UTR	ENST00000394583	nonsense_mediated_decay	ENSG00000162664	chr1	89995110	90035533	ZNF326	zinc finger protein 326 [Source:HGNC Symbol;Acc:HGNC:14104]	GO:0000993(RNA polymerase II complex binding);GO:0003677(DNA binding);GO:0003723(RNA binding);GO:0005515(protein binding);GO:0005634(nucleus);GO:0005654(nucleoplasm);GO:0006397(mRNA processing);GO:0008380(RNA splicing);GO:0016363(nuclear matrix);GO:0032784(regulation of DNA-templated transcription elongation);GO:0043229(intracellular organelle);GO:0043231(intracellular membrane-bounded organelle)…	NA
chr1	91520144	91524325	4182	+	3.27501	1e-291	1e-289	exonic	ENST00000234626	protein_coding	ENSG00000097046	chr1	91500851	91525764	CDC7	cell division cycle 7 [Source:HGNC Symbol;Acc:HGNC:1745]	GO:0000082(G1/S transition of mitotic cell cycle);GO:0000166(nucleotide binding);GO:0000727(double-strand break repair via break-induced replication);GO:0004672(protein kinase activity);GO:0004674(protein serine/threonine kinase activity);GO:0004712(protein serine/threonine/tyrosine kinase activity);GO:0005515(protein binding);GO:0005524(ATP binding);GO:0005634(nucleus);GO:0005654(nucleoplasm);GO…	04110(Cell cycle)
chr1	92176913	92177332	420	+	4.07895	2.51189e-12	3.98107e-11	3'UTR	ENST00000635934	nonsense_mediated_decay	ENSG00000189195	chr1	92080305	92184725	BTBD8	BTB domain containing 8 [Source:HGNC Symbol;Acc:HGNC:21019]	GO:0005515(protein binding);GO:0005634(nucleus);GO:0005654(nucleoplasm);GO:0006897(endocytosis);GO:0008021(synaptic vesicle);GO:0030054(cell junction);GO:0030122(AP-2 adaptor complex);GO:0030136(clathrin-coated vesicle);GO:0030424(axon);GO:0031175(neuron projection development);GO:0031410(cytoplasmic vesicle);GO:0036466(synaptic vesicle recycling via endosome);GO:0042995(cell projection);GO:00442…	NA
chr1	92180359	92180689	331	+	2.58736	3.16228e-16	5.01187e-15	3'UTR	ENST00000635934	nonsense_mediated_decay	ENSG00000189195	chr1	92080305	92184725	BTBD8	BTB domain containing 8 [Source:HGNC Symbol;Acc:HGNC:21019]	GO:0005515(protein binding);GO:0005634(nucleus);GO:0005654(nucleoplasm);GO:0006897(endocytosis);GO:0008021(synaptic vesicle);GO:0030054(cell junction);GO:0030122(AP-2 adaptor complex);GO:0030136(clathrin-coated vesicle);GO:0030424(axon);GO:0031175(neuron projection development);GO:0031410(cytoplasmic vesicle);GO:0036466(synaptic vesicle recycling via endosome);GO:0042995(cell projection);GO:00442…	NA
chr1	92182183	92182333	151	+	2.21412	5.24807e-07	6.0256e-06	3'UTR	ENST00000635934	nonsense_mediated_decay	ENSG00000189195	chr1	92080305	92184725	BTBD8	BTB domain containing 8 [Source:HGNC Symbol;Acc:HGNC:21019]	GO:0005515(protein binding);GO:0005634(nucleus);GO:0005654(nucleoplasm);GO:0006897(endocytosis);GO:0008021(synaptic vesicle);GO:0030054(cell junction);GO:0030122(AP-2 adaptor complex);GO:0030136(clathrin-coated vesicle);GO:0030424(axon);GO:0031175(neuron projection development);GO:0031410(cytoplasmic vesicle);GO:0036466(synaptic vesicle recycling via endosome);GO:0042995(cell projection);GO:00442…	NA
chr1	92183947	92184336	390	+	3.29278	3.98107e-24	7.94328e-23	3'UTR	ENST00000635934	nonsense_mediated_decay	ENSG00000189195	chr1	92080305	92184725	BTBD8	BTB domain containing 8 [Source:HGNC Symbol;Acc:HGNC:21019]	GO:0005515(protein binding);GO:0005634(nucleus);GO:0005654(nucleoplasm);GO:0006897(endocytosis);GO:0008021(synaptic vesicle);GO:0030054(cell junction);GO:0030122(AP-2 adaptor complex);GO:0030136(clathrin-coated vesicle);GO:0030424(axon);GO:0031175(neuron projection development);GO:0031410(cytoplasmic vesicle);GO:0036466(synaptic vesicle recycling via endosome);GO:0042995(cell projection);GO:00442…	NA
chr1	92324283	92333300	9018	+	1.13093	1.58489e-12	1.99526e-11	exonic	ENST00000610020	protein_coding	ENSG00000122484	chr1	92299059	92402056	RPAP2	RNA polymerase II associated protein 2 [Source:HGNC Symbol;Acc:HGNC:25791]	GO:0004721(phosphoprotein phosphatase activity);GO:0004722(protein serine/threonine phosphatase activity);GO:0005515(protein binding);GO:0005634(nucleus);GO:0005654(nucleoplasm);GO:0005730(nucleolus);GO:0005737(cytoplasm);GO:0005829(cytosol);GO:0008420(RNA polymerase II CTD heptapeptide repeat phosphatase activity);GO:0009301(snRNA transcription);GO:0016591(RNA polymerase II, holoenzyme);GO:00167…	NA
chr1	92387495	92387645	151	+	2.33628	1.58489e-23	3.16228e-22	3'UTR	ENST00000610020	protein_coding	ENSG00000122484	chr1	92299059	92402056	RPAP2	RNA polymerase II associated protein 2 [Source:HGNC Symbol;Acc:HGNC:25791]	GO:0004721(phosphoprotein phosphatase activity);GO:0004722(protein serine/threonine phosphatase activity);GO:0005515(protein binding);GO:0005634(nucleus);GO:0005654(nucleoplasm);GO:0005730(nucleolus);GO:0005737(cytoplasm);GO:0005829(cytosol);GO:0008420(RNA polymerase II CTD heptapeptide repeat phosphatase activity);GO:0009301(snRNA transcription);GO:0016591(RNA polymerase II, holoenzyme);GO:00167…	NA
chr1	92388244	92388394	151	+	2.45943	1.77828e-06	1.94984e-05	3'UTR	ENST00000610020	protein_coding	ENSG00000122484	chr1	92299059	92402056	RPAP2	RNA polymerase II associated protein 2 [Source:HGNC Symbol;Acc:HGNC:25791]	GO:0004721(phosphoprotein phosphatase activity);GO:0004722(protein serine/threonine phosphatase activity);GO:0005515(protein binding);GO:0005634(nucleus);GO:0005654(nucleoplasm);GO:0005730(nucleolus);GO:0005737(cytoplasm);GO:0005829(cytosol);GO:0008420(RNA polymerase II CTD heptapeptide repeat phosphatase activity);GO:0009301(snRNA transcription);GO:0016591(RNA polymerase II, holoenzyme);GO:00167…	NA
chr1	92388453	92388754	302	+	2.27798	3.16228e-15	5.01187e-14	3'UTR	ENST00000610020	protein_coding	ENSG00000122484	chr1	92299059	92402056	RPAP2	RNA polymerase II associated protein 2 [Source:HGNC Symbol;Acc:HGNC:25791]	GO:0004721(phosphoprotein phosphatase activity);GO:0004722(protein serine/threonine phosphatase activity);GO:0005515(protein binding);GO:0005634(nucleus);GO:0005654(nucleoplasm);GO:0005730(nucleolus);GO:0005737(cytoplasm);GO:0005829(cytosol);GO:0008420(RNA polymerase II CTD heptapeptide repeat phosphatase activity);GO:0009301(snRNA transcription);GO:0016591(RNA polymerase II, holoenzyme);GO:00167…	NA
chr1	92388843	92389203	361	+	2.41954	1.99526e-42	6.30957e-41	3'UTR	ENST00000610020	protein_coding	ENSG00000122484	chr1	92299059	92402056	RPAP2	RNA polymerase II associated protein 2 [Source:HGNC Symbol;Acc:HGNC:25791]	GO:0004721(phosphoprotein phosphatase activity);GO:0004722(protein serine/threonine phosphatase activity);GO:0005515(protein binding);GO:0005634(nucleus);GO:0005654(nucleoplasm);GO:0005730(nucleolus);GO:0005737(cytoplasm);GO:0005829(cytosol);GO:0008420(RNA polymerase II CTD heptapeptide repeat phosphatase activity);GO:0009301(snRNA transcription);GO:0016591(RNA polymerase II, holoenzyme);GO:00167…	NA
chr1	92389322	92389413	92	+	1.41143	0.000213796	0.00190546	3'UTR	ENST00000610020	protein_coding	ENSG00000122484	chr1	92299059	92402056	RPAP2	RNA polymerase II associated protein 2 [Source:HGNC Symbol;Acc:HGNC:25791]	GO:0004721(phosphoprotein phosphatase activity);GO:0004722(protein serine/threonine phosphatase activity);GO:0005515(protein binding);GO:0005634(nucleus);GO:0005654(nucleoplasm);GO:0005730(nucleolus);GO:0005737(cytoplasm);GO:0005829(cytosol);GO:0008420(RNA polymerase II CTD heptapeptide repeat phosphatase activity);GO:0009301(snRNA transcription);GO:0016591(RNA polymerase II, holoenzyme);GO:00167…	NA
chr1	92389472	92389563	92	+	0.9855	0.00812831	0.0562341	3'UTR	ENST00000610020	protein_coding	ENSG00000122484	chr1	92299059	92402056	RPAP2	RNA polymerase II associated protein 2 [Source:HGNC Symbol;Acc:HGNC:25791]	GO:0004721(phosphoprotein phosphatase activity);GO:0004722(protein serine/threonine phosphatase activity);GO:0005515(protein binding);GO:0005634(nucleus);GO:0005654(nucleoplasm);GO:0005730(nucleolus);GO:0005737(cytoplasm);GO:0005829(cytosol);GO:0008420(RNA polymerase II CTD heptapeptide repeat phosphatase activity);GO:0009301(snRNA transcription);GO:0016591(RNA polymerase II, holoenzyme);GO:00167…	NA
chr1	92390371	92390821	451	+	2.29572	2.51189e-11	3.80189e-10	3'UTR	ENST00000610020	protein_coding	ENSG00000122484	chr1	92299059	92402056	RPAP2	RNA polymerase II associated protein 2 [Source:HGNC Symbol;Acc:HGNC:25791]	GO:0004721(phosphoprotein phosphatase activity);GO:0004722(protein serine/threonine phosphatase activity);GO:0005515(protein binding);GO:0005634(nucleus);GO:0005654(nucleoplasm);GO:0005730(nucleolus);GO:0005737(cytoplasm);GO:0005829(cytosol);GO:0008420(RNA polymerase II CTD heptapeptide repeat phosphatase activity);GO:0009301(snRNA transcription);GO:0016591(RNA polymerase II, holoenzyme);GO:00167…	NA
chr1	92390910	92391151	242	+	1.29866	3.16228e-09	4.0738e-08	3'UTR	ENST00000610020	protein_coding	ENSG00000122484	chr1	92299059	92402056	RPAP2	RNA polymerase II associated protein 2 [Source:HGNC Symbol;Acc:HGNC:25791]	GO:0004721(phosphoprotein phosphatase activity);GO:0004722(protein serine/threonine phosphatase activity);GO:0005515(protein binding);GO:0005634(nucleus);GO:0005654(nucleoplasm);GO:0005730(nucleolus);GO:0005737(cytoplasm);GO:0005829(cytosol);GO:0008420(RNA polymerase II CTD heptapeptide repeat phosphatase activity);GO:0009301(snRNA transcription);GO:0016591(RNA polymerase II, holoenzyme);GO:00167…	NA
chr1	92391300	92391390	91	+	1.18903	2.81838e-05	0.000281838	3'UTR	ENST00000610020	protein_coding	ENSG00000122484	chr1	92299059	92402056	RPAP2	RNA polymerase II associated protein 2 [Source:HGNC Symbol;Acc:HGNC:25791]	GO:0004721(phosphoprotein phosphatase activity);GO:0004722(protein serine/threonine phosphatase activity);GO:0005515(protein binding);GO:0005634(nucleus);GO:0005654(nucleoplasm);GO:0005730(nucleolus);GO:0005737(cytoplasm);GO:0005829(cytosol);GO:0008420(RNA polymerase II CTD heptapeptide repeat phosphatase activity);GO:0009301(snRNA transcription);GO:0016591(RNA polymerase II, holoenzyme);GO:00167…	NA
chr1	92391449	92391720	272	+	1.5008	2.75423e-07	3.16228e-06	3'UTR	ENST00000610020	protein_coding	ENSG00000122484	chr1	92299059	92402056	RPAP2	RNA polymerase II associated protein 2 [Source:HGNC Symbol;Acc:HGNC:25791]	GO:0004721(phosphoprotein phosphatase activity);GO:0004722(protein serine/threonine phosphatase activity);GO:0005515(protein binding);GO:0005634(nucleus);GO:0005654(nucleoplasm);GO:0005730(nucleolus);GO:0005737(cytoplasm);GO:0005829(cytosol);GO:0008420(RNA polymerase II CTD heptapeptide repeat phosphatase activity);GO:0009301(snRNA transcription);GO:0016591(RNA polymerase II, holoenzyme);GO:00167…	NA
chr1	92392797	92393008	212	+	1.02857	1.07152e-07	1.28825e-06	3'UTR	ENST00000610020	protein_coding	ENSG00000122484	chr1	92299059	92402056	RPAP2	RNA polymerase II associated protein 2 [Source:HGNC Symbol;Acc:HGNC:25791]	GO:0004721(phosphoprotein phosphatase activity);GO:0004722(protein serine/threonine phosphatase activity);GO:0005515(protein binding);GO:0005634(nucleus);GO:0005654(nucleoplasm);GO:0005730(nucleolus);GO:0005737(cytoplasm);GO:0005829(cytosol);GO:0008420(RNA polymerase II CTD heptapeptide repeat phosphatase activity);GO:0009301(snRNA transcription);GO:0016591(RNA polymerase II, holoenzyme);GO:00167…	NA
chr1	92393067	92394326	1260	+	3.40599	3.98107e-51	1.58489e-49	3'UTR	ENST00000610020	protein_coding	ENSG00000122484	chr1	92299059	92402056	RPAP2	RNA polymerase II associated protein 2 [Source:HGNC Symbol;Acc:HGNC:25791]	GO:0004721(phosphoprotein phosphatase activity);GO:0004722(protein serine/threonine phosphatase activity);GO:0005515(protein binding);GO:0005634(nucleus);GO:0005654(nucleoplasm);GO:0005730(nucleolus);GO:0005737(cytoplasm);GO:0005829(cytosol);GO:0008420(RNA polymerase II CTD heptapeptide repeat phosphatase activity);GO:0009301(snRNA transcription);GO:0016591(RNA polymerase II, holoenzyme);GO:00167…	NA
chr1	92837536	92837717	182	+	0.641546	2.51189e-35	7.94328e-34	exonic	ENST00000370321	protein_coding	ENSG00000122406	chr1	92832013	92841924	RPL5	ribosomal protein L5 [Source:HGNC Symbol;Acc:HGNC:10360]	GO:0000027(ribosomal large subunit assembly);GO:0002181(cytoplasmic translation);GO:0003723(RNA binding);GO:0003730(mRNA 3'-UTR binding);GO:0003735(structural constituent of ribosome);GO:0005515(protein binding);GO:0005634(nucleus);GO:0005654(nucleoplasm);GO:0005730(nucleolus);GO:0005737(cytoplasm);GO:0005783(endoplasmic reticulum);GO:0005829(cytosol);GO:0005840(ribosome);GO:0005925(focal adhesio…	03010(Ribosome);05171(Coronavirus disease - COVID-19)
chr1	93136710	93137190	481	+	3.51096	1e-116	1e-114	stop_codon	ENST00000370298	protein_coding	ENSG00000143033	chr1	93079235	93139079	MTF2	metal response element binding transcription factor 2 [Source:HGNC Symbol;Acc:HGNC:29535]	GO:0000122(negative regulation of transcription by RNA polymerase II);GO:0000977(RNA polymerase II transcription regulatory region sequence-specific DNA binding);GO:0001222(transcription corepressor binding);GO:0003677(DNA binding);GO:0003682(chromatin binding);GO:0005515(protein binding);GO:0005634(nucleus);GO:0005654(nucleoplasm);GO:0005737(cytoplasm);GO:0005925(focal adhesion);GO:0006325(chrom…	NA
chr1	93180457	93180548	92	+	3.36457	0.00281838	0.0213796	5'UTR	ENST00000401026	protein_coding	ENSG00000122483	chr1	93179919	93278730	CCDC18	coiled-coil domain containing 18 [Source:HGNC Symbol;Acc:HGNC:30370]	NA	NA
chr1	93346235	93346835	601	+	2.22342	1e-111	1e-109	start_codon	ENST00000370267	protein_coding	ENSG00000117505	chr1	93345907	93369493	DR1	down-regulator of transcription 1 [Source:HGNC Symbol;Acc:HGNC:3017]	GO:0000122(negative regulation of transcription by RNA polymerase II);GO:0001046(core promoter sequence-specific DNA binding);GO:0003677(DNA binding);GO:0005515(protein binding);GO:0005634(nucleus);GO:0005654(nucleoplasm);GO:0006338(chromatin remodeling);GO:0006351(DNA-templated transcription);GO:0006355(regulation of DNA-templated transcription);GO:0006357(regulation of transcription by RNA poly…	NA
chr1	93360753	93360874	122	+	1.31034	1.58489e-13	2.51189e-12	3'UTR	ENST00000370267	protein_coding	ENSG00000117505	chr1	93345907	93369493	DR1	down-regulator of transcription 1 [Source:HGNC Symbol;Acc:HGNC:3017]	GO:0000122(negative regulation of transcription by RNA polymerase II);GO:0001046(core promoter sequence-specific DNA binding);GO:0003677(DNA binding);GO:0005515(protein binding);GO:0005634(nucleus);GO:0005654(nucleoplasm);GO:0006338(chromatin remodeling);GO:0006351(DNA-templated transcription);GO:0006355(regulation of DNA-templated transcription);GO:0006357(regulation of transcription by RNA poly…	NA
chr1	93553073	93553373	301	+	2.51096	1e-213	1e-211	3'UTR	ENST00000260506	protein_coding	ENSG00000137942	chr1	93448118	93554661	FNBP1L	formin binding protein 1 like [Source:HGNC Symbol;Acc:HGNC:20851]	GO:0005515(protein binding);GO:0005737(cytoplasm);GO:0005829(cytosol);GO:0005856(cytoskeleton);GO:0005886(plasma membrane);GO:0005938(cell cortex);GO:0006897(endocytosis);GO:0006900(vesicle budding from membrane);GO:0006914(autophagy);GO:0007165(signal transduction);GO:0008289(lipid binding);GO:0010324(membrane invagination);GO:0016020(membrane);GO:0016050(vesicle organization);GO:0030050(vesicle…	05131(Shigellosis)
chr1	94928490	94928789	300	+	3.44626	7.94328e-67	3.16228e-65	ncRNA_exonic	ENST00000687058	lncRNA	ENSG00000235501	chr1	94927361	94963616	CNN3-DT	CNN3 divergent transcript [Source:HGNC Symbol;Acc:HGNC:54176]	NA	NA
chr1	95230961	95244683	13723	+	3.60881	1e-187	1e-185	start_codon	ENST00000263893	protein_coding	ENSG00000122481	chr1	95234210	95247225	RWDD3	RWD domain containing 3 [Source:HGNC Symbol;Acc:HGNC:21393]	GO:0005515(protein binding);GO:0005634(nucleus);GO:0005737(cytoplasm);GO:0032088(negative regulation of NF-kappaB transcription factor activity);GO:0033235(positive regulation of protein sumoylation);GO:1902073(positive regulation of hypoxia-inducible factor-1alpha signaling pathway)	NA
chr1	95244214	95244689	476	+	3.62059	1e-186	1e-184	exonic	ENST00000263893	protein_coding	ENSG00000122481	chr1	95234210	95247225	RWDD3	RWD domain containing 3 [Source:HGNC Symbol;Acc:HGNC:21393]	GO:0005515(protein binding);GO:0005634(nucleus);GO:0005737(cytoplasm);GO:0032088(negative regulation of NF-kappaB transcription factor activity);GO:0033235(positive regulation of protein sumoylation);GO:1902073(positive regulation of hypoxia-inducible factor-1alpha signaling pathway)	NA
chr1	96806005	96806246	242	+	1.9222	1e-22	1.99526e-21	intronic	ENST00000370197	protein_coding	ENSG00000117569	chr1	96721665	96823738	PTBP2	polypyrimidine tract binding protein 2 [Source:HGNC Symbol;Acc:HGNC:17662]	GO:0003676(nucleic acid binding);GO:0003723(RNA binding);GO:0003729(mRNA binding);GO:0005515(protein binding);GO:0005634(nucleus);GO:0005681(spliceosomal complex);GO:0006376(mRNA splice site selection);GO:0006397(mRNA processing);GO:0008380(RNA splicing);GO:0016020(membrane);GO:0016021(integral component of membrane);GO:0021510(spinal cord development);GO:0021549(cerebellum development);GO:003042…	NA
chr1	99306481	99306572	92	+	2.4957	8.70964e-06	9.12011e-05	exonic	ENST00000370185	protein_coding	ENSG00000117600	chr1	99264292	99309590	PLPPR4	phospholipid phosphatase related 4 [Source:HGNC Symbol;Acc:HGNC:23496]	GO:0005886(plasma membrane);GO:0005887(integral component of plasma membrane);GO:0006644(phospholipid metabolic process);GO:0007165(signal transduction);GO:0007186(G protein-coupled receptor signaling pathway);GO:0007409(axonogenesis);GO:0008195(phosphatidate phosphatase activity);GO:0016020(membrane);GO:0016021(integral component of membrane);GO:0030054(cell junction);GO:0042577(lipid phosphatas…	NA
chr1	99306869	99307349	481	+	3.71149	4.46684e-09	5.88844e-08	stop_codon	ENST00000370185	protein_coding	ENSG00000117600	chr1	99264292	99309590	PLPPR4	phospholipid phosphatase related 4 [Source:HGNC Symbol;Acc:HGNC:23496]	GO:0005886(plasma membrane);GO:0005887(integral component of plasma membrane);GO:0006644(phospholipid metabolic process);GO:0007165(signal transduction);GO:0007186(G protein-coupled receptor signaling pathway);GO:0007409(axonogenesis);GO:0008195(phosphatidate phosphatase activity);GO:0016020(membrane);GO:0016021(integral component of membrane);GO:0030054(cell junction);GO:0042577(lipid phosphatas…	NA
chr1	99969470	99969651	182	+	3.71149	0.000331131	0.00295121	5'UTR	ENST00000638371	protein_coding	ENSG00000117620	chr1	99969351	100035634	SLC35A3	solute carrier family 35 member A3 [Source:HGNC Symbol;Acc:HGNC:11023]	GO:0000139(Golgi membrane);GO:0005459(UDP-galactose transmembrane transporter activity);GO:0005462(UDP-N-acetylglucosamine transmembrane transporter activity);GO:0005515(protein binding);GO:0005794(Golgi apparatus);GO:0006047(UDP-N-acetylglucosamine metabolic process);GO:0008643(carbohydrate transport);GO:0015165(pyrimidine nucleotide-sugar transmembrane transporter activity);GO:0016020(membrane)…	NA
chr1	100080603	100082425	1823	+	1.43296	2.51189e-88	1.58489e-86	3'UTR	ENST00000638968	nonsense_mediated_decay	ENSG00000283761	chr1	99970011	100083321	ENSG00000283761	novel protein	GO:0000139(Golgi membrane);GO:0008643(carbohydrate transport);GO:0015165(pyrimidine nucleotide-sugar transmembrane transporter activity);GO:0016020(membrane);GO:0016021(integral component of membrane);GO:0022857(transmembrane transporter activity);GO:0055085(transmembrane transport);GO:0090481(pyrimidine nucleotide-sugar transmembrane transport)	NA
chr1	100080635	100082425	1791	+	1.42761	6.30957e-88	3.98107e-86	3'UTR	ENST00000638968	nonsense_mediated_decay	ENSG00000283761	chr1	99970011	100083321	ENSG00000283761	novel protein	GO:0000139(Golgi membrane);GO:0008643(carbohydrate transport);GO:0015165(pyrimidine nucleotide-sugar transmembrane transporter activity);GO:0016020(membrane);GO:0016021(integral component of membrane);GO:0022857(transmembrane transporter activity);GO:0055085(transmembrane transport);GO:0090481(pyrimidine nucleotide-sugar transmembrane transport)	NA
chr1	100148669	100148790	122	+	1.23266	1.54882e-06	1.69824e-05	exonic	ENST00000370141	protein_coding	ENSG00000122435	chr1	100133150	100150496	TRMT13	tRNA methyltransferase 13 homolog [Source:HGNC Symbol;Acc:HGNC:25502]	GO:0008033(tRNA processing);GO:0008168(methyltransferase activity);GO:0008175(tRNA methyltransferase activity);GO:0016740(transferase activity);GO:0030488(tRNA methylation);GO:0032259(methylation);GO:0046872(metal ion binding);GO:0106050(tRNA 2'-O-methyltransferase activity)	NA
chr1	100518296	100518447	152	+	1.84398	5.37032e-06	5.62341e-05	3'UTR	ENST00000336454	protein_coding	ENSG00000079335	chr1	100345001	100520277	CDC14A	cell division cycle 14A [Source:HGNC Symbol;Acc:HGNC:1718]	GO:0000226(microtubule cytoskeleton organization);GO:0000922(spindle pole);GO:0004721(phosphoprotein phosphatase activity);GO:0004722(protein serine/threonine phosphatase activity);GO:0004725(protein tyrosine phosphatase activity);GO:0005515(protein binding);GO:0005634(nucleus);GO:0005654(nucleoplasm);GO:0005730(nucleolus);GO:0005737(cytoplasm);GO:0005813(centrosome);GO:0005815(microtubule organi…	04110(Cell cycle)
chr1	100734596	100735302	707	+	2.41414	0	0	3'UTR	ENST00000650339	nonsense_mediated_decay	ENSG00000162692	chr1	100719742	100739045	VCAM1	vascular cell adhesion molecule 1 [Source:HGNC Symbol;Acc:HGNC:12663]	GO:0001666(response to hypoxia);GO:0002102(podosome);GO:0002526(acute inflammatory response);GO:0002544(chronic inflammatory response);GO:0005178(integrin binding);GO:0005615(extracellular space);GO:0005769(early endosome);GO:0005783(endoplasmic reticulum);GO:0005794(Golgi apparatus);GO:0005886(plasma membrane);GO:0005887(integral component of plasma membrane);GO:0005902(microvillus);GO:0007155(c…	04064(NF-kappa B signaling pathway);04514(Cell adhesion molecules);04668(TNF signaling pathway);04670(Leukocyte transendothelial migration);04933(AGE-RAGE signaling pathway in diabetic complications);05143(African trypanosomiasis);05144(Malaria);05418(Fluid shear stress and atherosclerosis)
chr1	100738086	100738596	511	+	3.02326	0	0	3'UTR	ENST00000650339	nonsense_mediated_decay	ENSG00000162692	chr1	100719742	100739045	VCAM1	vascular cell adhesion molecule 1 [Source:HGNC Symbol;Acc:HGNC:12663]	GO:0001666(response to hypoxia);GO:0002102(podosome);GO:0002526(acute inflammatory response);GO:0002544(chronic inflammatory response);GO:0005178(integrin binding);GO:0005615(extracellular space);GO:0005769(early endosome);GO:0005783(endoplasmic reticulum);GO:0005794(Golgi apparatus);GO:0005886(plasma membrane);GO:0005887(integral component of plasma membrane);GO:0005902(microvillus);GO:0007155(c…	04064(NF-kappa B signaling pathway);04514(Cell adhesion molecules);04668(TNF signaling pathway);04670(Leukocyte transendothelial migration);04933(AGE-RAGE signaling pathway in diabetic complications);05143(African trypanosomiasis);05144(Malaria);05418(Fluid shear stress and atherosclerosis)
chr1	101085269	101085390	122	+	1.07039	0.00301995	0.0229087	ncRNA_exonic	ENST00000656047	lncRNA	ENSG00000233184	chr1	101025844	101090513	DPH5-DT	DPH5 divergent transcript [Source:HGNC Symbol;Acc:HGNC:53720]	NA	NA
chr1	101086853	101087094	242	+	2.48543	7.94328e-18	1.58489e-16	ncRNA_exonic	ENST00000446527	lncRNA	ENSG00000233184	chr1	101025844	101090513	DPH5-DT	DPH5 divergent transcript [Source:HGNC Symbol;Acc:HGNC:53720]	NA	NA
chr1	101239050	101239618	569	+	2.55336	5.01187e-52	1.99526e-50	exonic	ENST00000305352	protein_coding	ENSG00000170989	chr1	101236865	101243713	S1PR1	sphingosine-1-phosphate receptor 1 [Source:HGNC Symbol;Acc:HGNC:3165]	GO:0001525(angiogenesis);GO:0001664(G protein-coupled receptor binding);GO:0001955(blood vessel maturation);GO:0003245(cardiac muscle tissue growth involved in heart morphogenesis);GO:0003376(sphingosine-1-phosphate receptor signaling pathway);GO:0004930(G protein-coupled receptor activity);GO:0005515(protein binding);GO:0005654(nucleoplasm);GO:0005737(cytoplasm);GO:0005768(endosome);GO:0005886(p…	04068(FoxO signaling pathway);04071(Sphingolipid signaling pathway);04080(Neuroactive ligand-receptor interaction)
chr1	101239945	101240423	479	+	4.1375	1e-179	1e-177	stop_codon	ENST00000305352	protein_coding	ENSG00000170989	chr1	101236865	101243713	S1PR1	sphingosine-1-phosphate receptor 1 [Source:HGNC Symbol;Acc:HGNC:3165]	GO:0001525(angiogenesis);GO:0001664(G protein-coupled receptor binding);GO:0001955(blood vessel maturation);GO:0003245(cardiac muscle tissue growth involved in heart morphogenesis);GO:0003376(sphingosine-1-phosphate receptor signaling pathway);GO:0004930(G protein-coupled receptor activity);GO:0005515(protein binding);GO:0005654(nucleoplasm);GO:0005737(cytoplasm);GO:0005768(endosome);GO:0005886(p…	04068(FoxO signaling pathway);04071(Sphingolipid signaling pathway);04080(Neuroactive ligand-receptor interaction)
chr1	103552464	103552555	92	+	2.45943	0.000831764	0.00691831	intronic	ENST00000423855	protein_coding	ENSG00000185946	chr1	103525691	103555239	RNPC3	RNA binding region (RNP1, RRM) containing 3 [Source:HGNC Symbol;Acc:HGNC:18666]	GO:0000398(mRNA splicing, via spliceosome);GO:0003676(nucleic acid binding);GO:0003723(RNA binding);GO:0005515(protein binding);GO:0005634(nucleus);GO:0005654(nucleoplasm);GO:0005681(spliceosomal complex);GO:0005689(U12-type spliceosomal complex);GO:0006397(mRNA processing);GO:0008380(RNA splicing);GO:0030626(U12 snRNA binding);GO:0097157(pre-mRNA intronic binding)	NA
chr1	103569521	103569762	242	+	2.82985	3.98107e-09	5.24807e-08	intronic	ENST00000361355	protein_coding	ENSG00000240038	chr1	103553815	103579534	AMY2B	amylase alpha 2B [Source:HGNC Symbol;Acc:HGNC:478]	GO:0003824(catalytic activity);GO:0004556(alpha-amylase activity);GO:0005576(extracellular region);GO:0005975(carbohydrate metabolic process);GO:0008152(metabolic process);GO:0016160(amylase activity);GO:0016787(hydrolase activity);GO:0016798(hydrolase activity, acting on glycosyl bonds);GO:0043169(cation binding);GO:0046872(metal ion binding);GO:0070062(extracellular exosome)	00500(Starch and sucrose metabolism);01100(Metabolic pathways);04970(Salivary secretion);04972(Pancreatic secretion);04973(Carbohydrate digestion and absorption)
chr1	103569851	103570331	481	+	2.29572	7.76247e-07	8.70964e-06	intronic	ENST00000361355	protein_coding	ENSG00000240038	chr1	103553815	103579534	AMY2B	amylase alpha 2B [Source:HGNC Symbol;Acc:HGNC:478]	GO:0003824(catalytic activity);GO:0004556(alpha-amylase activity);GO:0005576(extracellular region);GO:0005975(carbohydrate metabolic process);GO:0008152(metabolic process);GO:0016160(amylase activity);GO:0016787(hydrolase activity);GO:0016798(hydrolase activity, acting on glycosyl bonds);GO:0043169(cation binding);GO:0046872(metal ion binding);GO:0070062(extracellular exosome)	00500(Starch and sucrose metabolism);01100(Metabolic pathways);04970(Salivary secretion);04972(Pancreatic secretion);04973(Carbohydrate digestion and absorption)
chr1	103570420	103570811	392	+	2.53107	7.94328e-11	1.20226e-09	intronic	ENST00000361355	protein_coding	ENSG00000240038	chr1	103553815	103579534	AMY2B	amylase alpha 2B [Source:HGNC Symbol;Acc:HGNC:478]	GO:0003824(catalytic activity);GO:0004556(alpha-amylase activity);GO:0005576(extracellular region);GO:0005975(carbohydrate metabolic process);GO:0008152(metabolic process);GO:0016160(amylase activity);GO:0016787(hydrolase activity);GO:0016798(hydrolase activity, acting on glycosyl bonds);GO:0043169(cation binding);GO:0046872(metal ion binding);GO:0070062(extracellular exosome)	00500(Starch and sucrose metabolism);01100(Metabolic pathways);04970(Salivary secretion);04972(Pancreatic secretion);04973(Carbohydrate digestion and absorption)
chr1	103569552	103569789	238	+	2.92029	1.31826e-08	1.69824e-07	intronic	ENST00000361355	protein_coding	ENSG00000240038	chr1	103553815	103579534	AMY2B	amylase alpha 2B [Source:HGNC Symbol;Acc:HGNC:478]	GO:0003824(catalytic activity);GO:0004556(alpha-amylase activity);GO:0005576(extracellular region);GO:0005975(carbohydrate metabolic process);GO:0008152(metabolic process);GO:0016160(amylase activity);GO:0016787(hydrolase activity);GO:0016798(hydrolase activity, acting on glycosyl bonds);GO:0043169(cation binding);GO:0046872(metal ion binding);GO:0070062(extracellular exosome)	00500(Starch and sucrose metabolism);01100(Metabolic pathways);04970(Salivary secretion);04972(Pancreatic secretion);04973(Carbohydrate digestion and absorption)
chr1	103569847	103570054	208	+	2.22651	1.7378e-06	1.94984e-05	intronic	ENST00000361355	protein_coding	ENSG00000240038	chr1	103553815	103579534	AMY2B	amylase alpha 2B [Source:HGNC Symbol;Acc:HGNC:478]	GO:0003824(catalytic activity);GO:0004556(alpha-amylase activity);GO:0005576(extracellular region);GO:0005975(carbohydrate metabolic process);GO:0008152(metabolic process);GO:0016160(amylase activity);GO:0016787(hydrolase activity);GO:0016798(hydrolase activity, acting on glycosyl bonds);GO:0043169(cation binding);GO:0046872(metal ion binding);GO:0070062(extracellular exosome)	00500(Starch and sucrose metabolism);01100(Metabolic pathways);04970(Salivary secretion);04972(Pancreatic secretion);04973(Carbohydrate digestion and absorption)
chr1	103570142	103570350	209	+	2.23879	2.23872e-06	2.45471e-05	intronic	ENST00000361355	protein_coding	ENSG00000240038	chr1	103553815	103579534	AMY2B	amylase alpha 2B [Source:HGNC Symbol;Acc:HGNC:478]	GO:0003824(catalytic activity);GO:0004556(alpha-amylase activity);GO:0005576(extracellular region);GO:0005975(carbohydrate metabolic process);GO:0008152(metabolic process);GO:0016160(amylase activity);GO:0016787(hydrolase activity);GO:0016798(hydrolase activity, acting on glycosyl bonds);GO:0043169(cation binding);GO:0046872(metal ion binding);GO:0070062(extracellular exosome)	00500(Starch and sucrose metabolism);01100(Metabolic pathways);04970(Salivary secretion);04972(Pancreatic secretion);04973(Carbohydrate digestion and absorption)
chr1	103570437	103570674	238	+	2.5008	3.98107e-10	5.37032e-09	intronic	ENST00000361355	protein_coding	ENSG00000240038	chr1	103553815	103579534	AMY2B	amylase alpha 2B [Source:HGNC Symbol;Acc:HGNC:478]	GO:0003824(catalytic activity);GO:0004556(alpha-amylase activity);GO:0005576(extracellular region);GO:0005975(carbohydrate metabolic process);GO:0008152(metabolic process);GO:0016160(amylase activity);GO:0016787(hydrolase activity);GO:0016798(hydrolase activity, acting on glycosyl bonds);GO:0043169(cation binding);GO:0046872(metal ion binding);GO:0070062(extracellular exosome)	00500(Starch and sucrose metabolism);01100(Metabolic pathways);04970(Salivary secretion);04972(Pancreatic secretion);04973(Carbohydrate digestion and absorption)
chr1	107057062	107057123	62	+	2.67807	2.51189e-12	3.98107e-11	exonic	ENST00000370078	protein_coding	ENSG00000198890	chr1	107056674	107067636	PRMT6	protein arginine methyltransferase 6 [Source:HGNC Symbol;Acc:HGNC:18241]	GO:0000122(negative regulation of transcription by RNA polymerase II);GO:0003682(chromatin binding);GO:0005515(protein binding);GO:0005634(nucleus);GO:0005654(nucleoplasm);GO:0005730(nucleolus);GO:0006281(DNA repair);GO:0006284(base-excision repair);GO:0006325(chromatin organization);GO:0006974(cellular response to DNA damage stimulus);GO:0008168(methyltransferase activity);GO:0008170(N-methyltra…	NA
chr1	107057690	107057961	272	+	2.88166	1.25893e-42	3.98107e-41	stop_codon	ENST00000370078	protein_coding	ENSG00000198890	chr1	107056674	107067636	PRMT6	protein arginine methyltransferase 6 [Source:HGNC Symbol;Acc:HGNC:18241]	GO:0000122(negative regulation of transcription by RNA polymerase II);GO:0003682(chromatin binding);GO:0005515(protein binding);GO:0005634(nucleus);GO:0005654(nucleoplasm);GO:0005730(nucleolus);GO:0006281(DNA repair);GO:0006284(base-excision repair);GO:0006325(chromatin organization);GO:0006974(cellular response to DNA damage stimulus);GO:0008168(methyltransferase activity);GO:0008170(N-methyltra…	NA
chr1	107060269	107060480	212	+	3.43296	3.0903e-08	3.80189e-07	3'UTR	ENST00000650338	nonsense_mediated_decay	ENSG00000198890	chr1	107056674	107067636	PRMT6	protein arginine methyltransferase 6 [Source:HGNC Symbol;Acc:HGNC:18241]	GO:0000122(negative regulation of transcription by RNA polymerase II);GO:0003682(chromatin binding);GO:0005515(protein binding);GO:0005634(nucleus);GO:0005654(nucleoplasm);GO:0005730(nucleolus);GO:0006281(DNA repair);GO:0006284(base-excision repair);GO:0006325(chromatin organization);GO:0006974(cellular response to DNA damage stimulus);GO:0008168(methyltransferase activity);GO:0008170(N-methyltra…	NA
chr1	108200781	108200900	120	+	3.848	0.000162181	0.00147911	ncRNA_exonic	ENST00000564063	lncRNA	ENSG00000260879	chr1	108199926	108201491	ENSG00000260879	novel transcript, antisense to SLC25A24	NA	NA
chr1	108200800	108200891	92	+	3.91648	0.0001	0.000933254	ncRNA_exonic	ENST00000564063	lncRNA	ENSG00000260879	chr1	108199926	108201491	ENSG00000260879	novel transcript, antisense to SLC25A24	NA	NA
chr1	108629611	108635392	5782	+	1.34483	7.94328e-42	2.51189e-40	stop_codon	ENST00000370035	protein_coding	ENSG00000162636	chr1	108560089	108644900	FAM102B	family with sequence similarity 102 member B [Source:HGNC Symbol;Acc:HGNC:27637]	NA	NA
chr1	108692309	108692400	92	+	1.37295	3.98107e-12	6.30957e-11	5'UTR	ENST00000370021	protein_coding	ENSG00000134186	chr1	108692310	108702928	PRPF38B	pre-mRNA processing factor 38B [Source:HGNC Symbol;Acc:HGNC:25512]	GO:0000398(mRNA splicing, via spliceosome);GO:0003723(RNA binding);GO:0005634(nucleus);GO:0005681(spliceosomal complex);GO:0006397(mRNA processing);GO:0008380(RNA splicing);GO:0071011(precatalytic spliceosome)	03040(Spliceosome)
chr1	108699300	108700080	781	+	2.79909	1e-123	1e-121	stop_codon	ENST00000370021	protein_coding	ENSG00000134186	chr1	108692310	108702928	PRPF38B	pre-mRNA processing factor 38B [Source:HGNC Symbol;Acc:HGNC:25512]	GO:0000398(mRNA splicing, via spliceosome);GO:0003723(RNA binding);GO:0005634(nucleus);GO:0005681(spliceosomal complex);GO:0006397(mRNA processing);GO:0008380(RNA splicing);GO:0071011(precatalytic spliceosome)	03040(Spliceosome)
chr1	108929747	108929988	242	+	2.18587	2.51189e-38	7.94328e-37	3'UTR	ENST00000674700	protein_coding	ENSG00000121957	chr1	108875350	108934545	GPSM2	G protein signaling modulator 2 [Source:HGNC Symbol;Acc:HGNC:29501]	GO:0000132(establishment of mitotic spindle orientation);GO:0000166(nucleotide binding);GO:0000922(spindle pole);GO:0001965(G-protein alpha-subunit binding);GO:0005092(GDP-dissociation inhibitor activity);GO:0005515(protein binding);GO:0005737(cytoplasm);GO:0005813(centrosome);GO:0005829(cytosol);GO:0005856(cytoskeleton);GO:0005886(plasma membrane);GO:0005938(cell cortex);GO:0007049(cell cycle);G…	NA
chr1	109094515	109095024	510	+	2.28096	6.30957e-70	3.98107e-68	3'UTR	ENST00000338272	protein_coding	ENSG00000215717	chr1	109090764	109096934	TMEM167B	transmembrane protein 167B [Source:HGNC Symbol;Acc:HGNC:30187]	GO:0000139(Golgi membrane);GO:0003674(molecular_function);GO:0005515(protein binding);GO:0005794(Golgi apparatus);GO:0016020(membrane);GO:0016021(integral component of membrane);GO:0045054(constitutive secretory pathway)	NA
chr1	109214066	109215052	987	+	2.93168	6.30957e-42	1.99526e-40	exonic	ENST00000234677	protein_coding	ENSG00000031698	chr1	109213918	109238182	SARS1	seryl-tRNA synthetase 1 [Source:HGNC Symbol;Acc:HGNC:10537]	GO:0000049(tRNA binding);GO:0000122(negative regulation of transcription by RNA polymerase II);GO:0000166(nucleotide binding);GO:0000978(RNA polymerase II cis-regulatory region sequence-specific DNA binding);GO:0003677(DNA binding);GO:0003723(RNA binding);GO:0004812(aminoacyl-tRNA ligase activity);GO:0004828(serine-tRNA ligase activity);GO:0005515(protein binding);GO:0005524(ATP binding);GO:00056…	00970(Aminoacyl-tRNA biosynthesis)
chr1	109237763	109238033	271	+	2.1177	0	0	stop_codon	ENST00000234677	protein_coding	ENSG00000031698	chr1	109213918	109238182	SARS1	seryl-tRNA synthetase 1 [Source:HGNC Symbol;Acc:HGNC:10537]	GO:0000049(tRNA binding);GO:0000122(negative regulation of transcription by RNA polymerase II);GO:0000166(nucleotide binding);GO:0000978(RNA polymerase II cis-regulatory region sequence-specific DNA binding);GO:0003677(DNA binding);GO:0003723(RNA binding);GO:0004812(aminoacyl-tRNA ligase activity);GO:0004828(serine-tRNA ligase activity);GO:0005515(protein binding);GO:0005524(ATP binding);GO:00056…	00970(Aminoacyl-tRNA biosynthesis)
chr1	109250527	109250948	422	+	1.69599	7.94328e-44	3.16228e-42	exonic	ENST00000271332	protein_coding	ENSG00000143126	chr1	109249539	109275751	CELSR2	cadherin EGF LAG seven-pass G-type receptor 2 [Source:HGNC Symbol;Acc:HGNC:3231]	GO:0003341(cilium movement);GO:0004888(transmembrane signaling receptor activity);GO:0004930(G protein-coupled receptor activity);GO:0005509(calcium ion binding);GO:0005737(cytoplasm);GO:0005886(plasma membrane);GO:0006355(regulation of DNA-templated transcription);GO:0007155(cell adhesion);GO:0007156(homophilic cell adhesion via plasma membrane adhesion molecules);GO:0007165(signal transduction)…	NA
chr1	109251127	109253376	2250	+	3.62059	0	0	exonic	ENST00000271332	protein_coding	ENSG00000143126	chr1	109249539	109275751	CELSR2	cadherin EGF LAG seven-pass G-type receptor 2 [Source:HGNC Symbol;Acc:HGNC:3231]	GO:0003341(cilium movement);GO:0004888(transmembrane signaling receptor activity);GO:0004930(G protein-coupled receptor activity);GO:0005509(calcium ion binding);GO:0005737(cytoplasm);GO:0005886(plasma membrane);GO:0006355(regulation of DNA-templated transcription);GO:0007155(cell adhesion);GO:0007156(homophilic cell adhesion via plasma membrane adhesion molecules);GO:0007165(signal transduction)…	NA
chr1	109273532	109273983	452	+	2.29866	5.01187e-62	2.51189e-60	exonic	ENST00000271332	protein_coding	ENSG00000143126	chr1	109249539	109275751	CELSR2	cadherin EGF LAG seven-pass G-type receptor 2 [Source:HGNC Symbol;Acc:HGNC:3231]	GO:0003341(cilium movement);GO:0004888(transmembrane signaling receptor activity);GO:0004930(G protein-coupled receptor activity);GO:0005509(calcium ion binding);GO:0005737(cytoplasm);GO:0005886(plasma membrane);GO:0006355(regulation of DNA-templated transcription);GO:0007155(cell adhesion);GO:0007156(homophilic cell adhesion via plasma membrane adhesion molecules);GO:0007165(signal transduction)…	NA
chr1	109274161	109274822	662	+	4.16189	0	0	3'UTR	ENST00000271332	protein_coding	ENSG00000143126	chr1	109249539	109275751	CELSR2	cadherin EGF LAG seven-pass G-type receptor 2 [Source:HGNC Symbol;Acc:HGNC:3231]	GO:0003341(cilium movement);GO:0004888(transmembrane signaling receptor activity);GO:0004930(G protein-coupled receptor activity);GO:0005509(calcium ion binding);GO:0005737(cytoplasm);GO:0005886(plasma membrane);GO:0006355(regulation of DNA-templated transcription);GO:0007155(cell adhesion);GO:0007156(homophilic cell adhesion via plasma membrane adhesion molecules);GO:0007165(signal transduction)…	NA
chr1	109491244	109491544	301	+	2.82782	7.94328e-32	1.99526e-30	3'UTR	ENST00000463678	nonsense_mediated_decay	ENSG00000162650	chr1	109483479	109492804	ATXN7L2	ataxin 7 like 2 [Source:HGNC Symbol;Acc:HGNC:28713]	NA	NA
chr1	109494171	109494262	92	+	1.33342	0.0263027	0.164437	exonic	ENST00000310611	protein_coding	ENSG00000174151	chr1	109494052	109502932	CYB561D1	cytochrome b561 family member D1 [Source:HGNC Symbol;Acc:HGNC:26804]	GO:0005515(protein binding);GO:0016020(membrane);GO:0016021(integral component of membrane);GO:0016491(oxidoreductase activity);GO:0020037(heme binding);GO:0046872(metal ion binding);GO:0055085(transmembrane transport);GO:0140571(transmembrane ascorbate ferrireductase activity);GO:0140575(transmembrane monodehydroascorbate reductase activity)	NA
chr1	109495809	109496469	661	+	2.75489	3.16228e-35	1e-33	3'UTR	ENST00000430195	protein_coding	ENSG00000174151	chr1	109494052	109502932	CYB561D1	cytochrome b561 family member D1 [Source:HGNC Symbol;Acc:HGNC:26804]	GO:0005515(protein binding);GO:0016020(membrane);GO:0016021(integral component of membrane);GO:0016491(oxidoreductase activity);GO:0020037(heme binding);GO:0046872(metal ion binding);GO:0055085(transmembrane transport);GO:0140571(transmembrane ascorbate ferrireductase activity);GO:0140575(transmembrane monodehydroascorbate reductase activity)	NA
chr1	109592379	109592679	301	+	2.97636	1e-135	1e-133	3'UTR	ENST00000369851	protein_coding	ENSG00000065135	chr1	109548615	109600195	GNAI3	G protein subunit alpha i3 [Source:HGNC Symbol;Acc:HGNC:4387]	GO:0000139(Golgi membrane);GO:0000166(nucleotide binding);GO:0001664(G protein-coupled receptor binding);GO:0003924(GTPase activity);GO:0005515(protein binding);GO:0005525(GTP binding);GO:0005737(cytoplasm);GO:0005765(lysosomal membrane);GO:0005789(endoplasmic reticulum membrane);GO:0005794(Golgi apparatus);GO:0005813(centrosome);GO:0005815(microtubule organizing center);GO:0005834(heterotrimeric…	04015(Rap1 signaling pathway);04022(cGMP-PKG signaling pathway);04024(cAMP signaling pathway);04062(Chemokine signaling pathway);04071(Sphingolipid signaling pathway);04261(Adrenergic signaling in cardiomyocytes);04360(Axon guidance);04371(Apelin signaling pathway);04540(Gap junction);04611(Platelet activation);04670(Leukocyte transendothelial migration);04713(Circadian entrainment);04723(Retrogr…
chr1	109665166	109665317	152	+	1.83996	3.98107e-13	6.30957e-12	3'UTR	ENST00000326729	protein_coding	ENSG00000168765	chr1	109656099	109674836	GSTM4	glutathione S-transferase mu 4 [Source:HGNC Symbol;Acc:HGNC:4636]	GO:0004364(glutathione transferase activity);GO:0004464(leukotriene-C4 synthase activity);GO:0005515(protein binding);GO:0005737(cytoplasm);GO:0005829(cytosol);GO:0006629(lipid metabolic process);GO:0006749(glutathione metabolic process);GO:0016740(transferase activity);GO:0016829(lyase activity);GO:0018916(nitrobenzene metabolic process);GO:0019899(enzyme binding);GO:0042178(xenobiotic catabolic…	00480(Glutathione metabolism);00980(Metabolism of xenobiotics by cytochrome P450);00982(Drug metabolism - cytochrome P450);00983(Drug metabolism - other enzymes);01100(Metabolic pathways);01524(Platinum drug resistance);05200(Pathways in cancer);05204(Chemical carcinogenesis);05225(Hepatocellular carcinoma);05418(Fluid shear stress and atherosclerosis)
chr1	109923230	109923829	600	+	2.75702	1e-152	1e-150	exonic	ENST00000329608	protein_coding	ENSG00000184371	chr1	109910242	109930992	CSF1	colony stimulating factor 1 [Source:HGNC Symbol;Acc:HGNC:2432]	GO:0001503(ossification);GO:0001780(neutrophil homeostasis);GO:0001954(positive regulation of cell-matrix adhesion);GO:0002158(osteoclast proliferation);GO:0002376(immune system process);GO:0002687(positive regulation of leukocyte migration);GO:0002931(response to ischemia);GO:0003006(developmental process involved in reproduction);GO:0005125(cytokine activity);GO:0005157(macrophage colony-stimul…	04010(MAPK signaling pathway);04014(Ras signaling pathway);04015(Rap1 signaling pathway);04060(Cytokine-cytokine receptor interaction);04061(Viral protein interaction with cytokine and cytokine receptor);04151(PI3K-Akt signaling pathway);04380(Osteoclast differentiation);04640(Hematopoietic cell lineage);04668(TNF signaling pathway);05010(Alzheimer disease);05022(Pathways of neurodegeneration - m…
chr1	109924802	109926161	1360	+	1.94486	1.99526e-53	7.94328e-52	stop_codon	ENST00000329608	protein_coding	ENSG00000184371	chr1	109910242	109930992	CSF1	colony stimulating factor 1 [Source:HGNC Symbol;Acc:HGNC:2432]	GO:0001503(ossification);GO:0001780(neutrophil homeostasis);GO:0001954(positive regulation of cell-matrix adhesion);GO:0002158(osteoclast proliferation);GO:0002376(immune system process);GO:0002687(positive regulation of leukocyte migration);GO:0002931(response to ischemia);GO:0003006(developmental process involved in reproduction);GO:0005125(cytokine activity);GO:0005157(macrophage colony-stimul…	04010(MAPK signaling pathway);04014(Ras signaling pathway);04015(Rap1 signaling pathway);04060(Cytokine-cytokine receptor interaction);04061(Viral protein interaction with cytokine and cytokine receptor);04151(PI3K-Akt signaling pathway);04380(Osteoclast differentiation);04640(Hematopoietic cell lineage);04668(TNF signaling pathway);05010(Alzheimer disease);05022(Pathways of neurodegeneration - m…
chr1	109926728	109930094	3367	+	4.29278	9.99999998481684e-316	9.99999999998465e-313	3'UTR	ENST00000329608	protein_coding	ENSG00000184371	chr1	109910242	109930992	CSF1	colony stimulating factor 1 [Source:HGNC Symbol;Acc:HGNC:2432]	GO:0001503(ossification);GO:0001780(neutrophil homeostasis);GO:0001954(positive regulation of cell-matrix adhesion);GO:0002158(osteoclast proliferation);GO:0002376(immune system process);GO:0002687(positive regulation of leukocyte migration);GO:0002931(response to ischemia);GO:0003006(developmental process involved in reproduction);GO:0005125(cytokine activity);GO:0005157(macrophage colony-stimul…	04010(MAPK signaling pathway);04014(Ras signaling pathway);04015(Rap1 signaling pathway);04060(Cytokine-cytokine receptor interaction);04061(Viral protein interaction with cytokine and cytokine receptor);04151(PI3K-Akt signaling pathway);04380(Osteoclast differentiation);04640(Hematopoietic cell lineage);04668(TNF signaling pathway);05010(Alzheimer disease);05022(Pathways of neurodegeneration - m…
chr1	110051823	110053990	2168	+	2.89918	1e-144	1e-142	3'UTR	ENST00000485775	nonsense_mediated_decay	ENSG00000143093	chr1	110031577	110074641	STRIP1	striatin interacting protein 1 [Source:HGNC Symbol;Acc:HGNC:25916]	GO:0003674(molecular_function);GO:0005515(protein binding);GO:0005634(nucleus);GO:0005737(cytoplasm);GO:0005829(cytosol);GO:0007010(cytoskeleton organization);GO:0019901(protein kinase binding);GO:0022604(regulation of cell morphogenesis);GO:0030866(cortical actin cytoskeleton organization);GO:0031267(small GTPase binding);GO:0070062(extracellular exosome)	NA
chr1	110210912	110211243	332	+	2.53107	7.94328e-21	1.58489e-19	5'UTR	ENST00000438661	protein_coding	ENSG00000116396	chr1	110210314	110283100	KCNC4	potassium voltage-gated channel subfamily C member 4 [Source:HGNC Symbol;Acc:HGNC:6236]	GO:0005216(ion channel activity);GO:0005244(voltage-gated ion channel activity);GO:0005249(voltage-gated potassium channel activity);GO:0005251(delayed rectifier potassium channel activity);GO:0005267(potassium channel activity);GO:0005515(protein binding);GO:0005886(plasma membrane);GO:0006811(ion transport);GO:0006813(potassium ion transport);GO:0007268(chemical synaptic transmission);GO:000807…	NA
chr1	110339852	110342247	2396	+	3.83794	0	0	exonic	ENST00000369784	protein_coding	ENSG00000162775	chr1	110338506	110346681	RBM15	RNA binding motif protein 15 [Source:HGNC Symbol;Acc:HGNC:14959]	GO:0000381(regulation of alternative mRNA splicing, via spliceosome);GO:0001510(RNA methylation);GO:0001569(branching involved in blood vessel morphogenesis);GO:0003676(nucleic acid binding);GO:0003723(RNA binding);GO:0003729(mRNA binding);GO:0005515(protein binding);GO:0005634(nucleus);GO:0005635(nuclear envelope);GO:0005654(nucleoplasm);GO:0007221(positive regulation of transcription of Notch r…	NA
chr1	110346470	110346681	212	+	1.53605	7.07946e-10	9.54993e-09	3'UTR	ENST00000369784	protein_coding	ENSG00000162775	chr1	110338506	110346681	RBM15	RNA binding motif protein 15 [Source:HGNC Symbol;Acc:HGNC:14959]	GO:0000381(regulation of alternative mRNA splicing, via spliceosome);GO:0001510(RNA methylation);GO:0001569(branching involved in blood vessel morphogenesis);GO:0003676(nucleic acid binding);GO:0003723(RNA binding);GO:0003729(mRNA binding);GO:0005515(protein binding);GO:0005634(nucleus);GO:0005635(nuclear envelope);GO:0005654(nucleoplasm);GO:0007221(positive regulation of transcription of Notch r…	NA
chr1	110347115	110347746	632	+	3.39232	1e-158	1e-156	ncRNA_exonic	ENST00000626572	lncRNA	ENSG00000224699	chr1	110347116	110443817	LAMTOR5-AS1	LAMTOR5 antisense RNA 1 [Source:HGNC Symbol;Acc:HGNC:40823]	NA	NA
chr1	110899383	110899593	211	+	1.87184	1e-236	1e-233	3'UTR	ENST00000271324	protein_coding	ENSG00000143119	chr1	110871188	110899922	CD53	CD53 molecule [Source:HGNC Symbol;Acc:HGNC:1686]	GO:0001772(immunological synapse);GO:0005515(protein binding);GO:0005886(plasma membrane);GO:0005887(integral component of plasma membrane);GO:0005911(cell-cell junction);GO:0007165(signal transduction);GO:0009986(cell surface);GO:0016020(membrane);GO:0016021(integral component of membrane);GO:0030054(cell junction);GO:0035579(specific granule membrane);GO:0042802(identical protein binding);GO:00…	NA
chr1	110945137	110952520	7384	+	2.22342	3.98107e-30	1e-28	ncRNA_exonic	ENST00000440689	lncRNA	ENSG00000232811	chr1	110943467	110952848	ENSG00000232811	novel transcript	NA	NA
chr1	111140229	111140557	329	+	1.12433	0.0102329	0.0707946	5'UTR	ENST00000357172	protein_coding	ENSG00000134255	chr1	111139479	111185104	CEPT1	choline/ethanolamine phosphotransferase 1 [Source:HGNC Symbol;Acc:HGNC:24289]	GO:0004142(diacylglycerol cholinephosphotransferase activity);GO:0004307(ethanolaminephosphotransferase activity);GO:0005515(protein binding);GO:0005634(nucleus);GO:0005783(endoplasmic reticulum);GO:0005789(endoplasmic reticulum membrane);GO:0005794(Golgi apparatus);GO:0006629(lipid metabolic process);GO:0006646(phosphatidylethanolamine biosynthetic process);GO:0006656(phosphatidylcholine biosynt…	00440(Phosphonate and phosphinate metabolism);00564(Glycerophospholipid metabolism);00565(Ether lipid metabolism);01100(Metabolic pathways)
chr1	111477768	111478512	745	+	2.25701	2.51189e-91	1.99526e-89	stop_codon	ENST00000343534	protein_coding	ENSG00000143110	chr1	111473792	111478512	C1orf162	chromosome 1 open reading frame 162 [Source:HGNC Symbol;Acc:HGNC:28344]	GO:0016020(membrane);GO:0016021(integral component of membrane)	NA
chr1	111619813	111619933	121	+	1.83996	1.23027e-06	1.38038e-05	5'UTR	ENST00000369709	protein_coding	ENSG00000116473	chr1	111542218	111716691	RAP1A	RAP1A, member of RAS oncogene family [Source:HGNC Symbol;Acc:HGNC:9855]	GO:0000166(nucleotide binding);GO:0003924(GTPase activity);GO:0003925(G protein activity);GO:0005085(guanyl-nucleotide exchange factor activity);GO:0005515(protein binding);GO:0005525(GTP binding);GO:0005737(cytoplasm);GO:0005768(endosome);GO:0005769(early endosome);GO:0005770(late endosome);GO:0005829(cytosol);GO:0005886(plasma membrane);GO:0007165(signal transduction);GO:0007264(small GTPase me…	04010(MAPK signaling pathway);04014(Ras signaling pathway);04015(Rap1 signaling pathway);04024(cAMP signaling pathway);04062(Chemokine signaling pathway);04510(Focal adhesion);04530(Tight junction);04611(Platelet activation);04670(Leukocyte transendothelial migration);04720(Long-term potentiation);04722(Neurotrophin signaling pathway);04934(Cushing syndrome);04972(Pancreatic secretion);05211(Rena…
chr1	111746307	111746785	479	+	2.88753	3.16228e-12	3.98107e-11	ncRNA_exonic	ENST00000430373	lncRNA	ENSG00000227811	chr1	111739579	111747798	INKA2-AS1	INKA2 antisense RNA 1 [Source:HGNC Symbol;Acc:HGNC:49446]	NA	NA
chr1	111765805	111766525	721	+	3.65535	1e-219	1e-217	3'UTR	ENST00000533164	nonsense_mediated_decay	ENSG00000064703	chr1	111754832	111775602	DDX20	DEAD-box helicase 20 [Source:HGNC Symbol;Acc:HGNC:2743]	GO:0000122(negative regulation of transcription by RNA polymerase II);GO:0000166(nucleotide binding);GO:0000244(spliceosomal tri-snRNP complex assembly);GO:0000387(spliceosomal snRNP assembly);GO:0003676(nucleic acid binding);GO:0003677(DNA binding);GO:0003723(RNA binding);GO:0003724(RNA helicase activity);GO:0004386(helicase activity);GO:0005515(protein binding);GO:0005524(ATP binding);GO:000563…	03013(RNA transport)
chr1	111766584	111767094	511	+	3.57289	1e-136	1e-134	3'UTR	ENST00000533164	nonsense_mediated_decay	ENSG00000064703	chr1	111754832	111775602	DDX20	DEAD-box helicase 20 [Source:HGNC Symbol;Acc:HGNC:2743]	GO:0000122(negative regulation of transcription by RNA polymerase II);GO:0000166(nucleotide binding);GO:0000244(spliceosomal tri-snRNP complex assembly);GO:0000387(spliceosomal snRNP assembly);GO:0003676(nucleic acid binding);GO:0003677(DNA binding);GO:0003723(RNA binding);GO:0003724(RNA helicase activity);GO:0004386(helicase activity);GO:0005515(protein binding);GO:0005524(ATP binding);GO:000563…	03013(RNA transport)
chr1	112455953	112458201	2249	+	3.52356	1e-197	1e-195	stop_codon	ENST00000271277	protein_coding	ENSG00000143079	chr1	112396214	112463456	CTTNBP2NL	CTTNBP2 N-terminal like [Source:HGNC Symbol;Acc:HGNC:25330]	GO:0005515(protein binding);GO:0005737(cytoplasm);GO:0005856(cytoskeleton);GO:0006470(protein dephosphorylation);GO:0015629(actin cytoskeleton);GO:0030027(lamellipodium);GO:0032410(negative regulation of transporter activity);GO:0034763(negative regulation of transmembrane transport);GO:0042995(cell projection);GO:0051721(protein phosphatase 2A binding)	NA
chr1	112674499	112674650	152	+	2.73335	1.99526e-05	0.000199526	5'UTR	ENST00000413052	protein_coding	ENSG00000155363	chr1	112673141	112700756	MOV10	Mov10 RISC complex RNA helicase [Source:HGNC Symbol;Acc:HGNC:7200]	GO:0000166(nucleotide binding);GO:0000932(P-body);GO:0003723(RNA binding);GO:0003724(RNA helicase activity);GO:0004386(helicase activity);GO:0005515(protein binding);GO:0005524(ATP binding);GO:0005615(extracellular space);GO:0005634(nucleus);GO:0005737(cytoplasm);GO:0005829(cytosol);GO:0010494(cytoplasmic stress granule);GO:0010526(negative regulation of transposition, RNA-mediated);GO:0016787(hy…	NA
chr1	112688740	112688861	122	+	1.12433	3.80189e-09	5.01187e-08	5'UTR	ENST00000369644	protein_coding	ENSG00000155363	chr1	112673141	112700756	MOV10	Mov10 RISC complex RNA helicase [Source:HGNC Symbol;Acc:HGNC:7200]	GO:0000166(nucleotide binding);GO:0000932(P-body);GO:0003723(RNA binding);GO:0003724(RNA helicase activity);GO:0004386(helicase activity);GO:0005515(protein binding);GO:0005524(ATP binding);GO:0005615(extracellular space);GO:0005634(nucleus);GO:0005737(cytoplasm);GO:0005829(cytosol);GO:0010494(cytoplasmic stress granule);GO:0010526(negative regulation of transposition, RNA-mediated);GO:0016787(hy…	NA
chr1	112956534	112956715	182	+	1.97453	2.13796e-09	2.88403e-08	ncRNA_exonic	ENST00000416193	lncRNA	ENSG00000226419	chr1	112956415	113047055	SLC16A1-AS1	SLC16A1 antisense RNA 1 [Source:HGNC Symbol;Acc:HGNC:49445]	NA	NA
chr1	112956984	112957224	241	+	3.37851	3.16228e-18	6.30957e-17	ncRNA_exonic	ENST00000428411	lncRNA	ENSG00000226419	chr1	112956415	113047055	SLC16A1-AS1	SLC16A1 antisense RNA 1 [Source:HGNC Symbol;Acc:HGNC:49445]	NA	NA
chr1	113119517	113124589	5073	+	3.65535	1e-294	1e-291	stop_codon	ENST00000361127	protein_coding	ENSG00000198799	chr1	113073198	113132260	LRIG2	leucine rich repeats and immunoglobulin like domains 2 [Source:HGNC Symbol;Acc:HGNC:20889]	GO:0005102(signaling receptor binding);GO:0005515(protein binding);GO:0005615(extracellular space);GO:0005737(cytoplasm);GO:0005886(plasma membrane);GO:0006509(membrane protein ectodomain proteolysis);GO:0007605(sensory perception of sound);GO:0010640(regulation of platelet-derived growth factor receptor signaling pathway);GO:0010977(negative regulation of neuron projection development);GO:001602…	04360(Axon guidance)
chr1	113390604	113390725	122	+	1.66903	2.45471e-05	0.000245471	5'UTR	ENST00000307546	protein_coding	ENSG00000081026	chr1	113390515	113685923	MAGI3	membrane associated guanylate kinase, WW and PDZ domain containing 3 [Source:HGNC Symbol;Acc:HGNC:29647]	GO:0000166(nucleotide binding);GO:0004385(guanylate kinase activity);GO:0005515(protein binding);GO:0005524(ATP binding);GO:0005634(nucleus);GO:0005737(cytoplasm);GO:0005886(plasma membrane);GO:0005911(cell-cell junction);GO:0005923(bicellular tight junction);GO:0006915(apoptotic process);GO:0007165(signal transduction);GO:0016020(membrane);GO:0030054(cell junction);GO:0035556(intracellular signa…	04015(Rap1 signaling pathway)
chr1	113622972	113642338	19367	+	3.36457	1e-105	1e-103	exonic	ENST00000307546	protein_coding	ENSG00000081026	chr1	113390515	113685923	MAGI3	membrane associated guanylate kinase, WW and PDZ domain containing 3 [Source:HGNC Symbol;Acc:HGNC:29647]	GO:0000166(nucleotide binding);GO:0004385(guanylate kinase activity);GO:0005515(protein binding);GO:0005524(ATP binding);GO:0005634(nucleus);GO:0005737(cytoplasm);GO:0005886(plasma membrane);GO:0005911(cell-cell junction);GO:0005923(bicellular tight junction);GO:0006915(apoptotic process);GO:0007165(signal transduction);GO:0016020(membrane);GO:0030054(cell junction);GO:0035556(intracellular signa…	04015(Rap1 signaling pathway)
chr1	113683078	113683348	271	+	2.59932	3.16228e-42	1e-40	3'UTR	ENST00000369615	protein_coding	ENSG00000081026	chr1	113390515	113685923	MAGI3	membrane associated guanylate kinase, WW and PDZ domain containing 3 [Source:HGNC Symbol;Acc:HGNC:29647]	GO:0000166(nucleotide binding);GO:0004385(guanylate kinase activity);GO:0005515(protein binding);GO:0005524(ATP binding);GO:0005634(nucleus);GO:0005737(cytoplasm);GO:0005886(plasma membrane);GO:0005911(cell-cell junction);GO:0005923(bicellular tight junction);GO:0006915(apoptotic process);GO:0007165(signal transduction);GO:0016020(membrane);GO:0030054(cell junction);GO:0035556(intracellular signa…	04015(Rap1 signaling pathway)
chr1	113683647	113683977	331	+	2.69377	2.51189e-30	6.30957e-29	3'UTR	ENST00000369615	protein_coding	ENSG00000081026	chr1	113390515	113685923	MAGI3	membrane associated guanylate kinase, WW and PDZ domain containing 3 [Source:HGNC Symbol;Acc:HGNC:29647]	GO:0000166(nucleotide binding);GO:0004385(guanylate kinase activity);GO:0005515(protein binding);GO:0005524(ATP binding);GO:0005634(nucleus);GO:0005737(cytoplasm);GO:0005886(plasma membrane);GO:0005911(cell-cell junction);GO:0005923(bicellular tight junction);GO:0006915(apoptotic process);GO:0007165(signal transduction);GO:0016020(membrane);GO:0030054(cell junction);GO:0035556(intracellular signa…	04015(Rap1 signaling pathway)
chr1	113684096	113684216	121	+	1.86394	1.99526e-16	3.98107e-15	3'UTR	ENST00000307546	protein_coding	ENSG00000081026	chr1	113390515	113685923	MAGI3	membrane associated guanylate kinase, WW and PDZ domain containing 3 [Source:HGNC Symbol;Acc:HGNC:29647]	GO:0000166(nucleotide binding);GO:0004385(guanylate kinase activity);GO:0005515(protein binding);GO:0005524(ATP binding);GO:0005634(nucleus);GO:0005737(cytoplasm);GO:0005886(plasma membrane);GO:0005911(cell-cell junction);GO:0005923(bicellular tight junction);GO:0006915(apoptotic process);GO:0007165(signal transduction);GO:0016020(membrane);GO:0030054(cell junction);GO:0035556(intracellular signa…	04015(Rap1 signaling pathway)
chr1	113911307	113912592	1286	+	3.72247	1e-106	1e-104	3'UTR	ENST00000466480	nonsense_mediated_decay	ENSG00000118655	chr1	113904619	113914086	DCLRE1B	DNA cross-link repair 1B [Source:HGNC Symbol;Acc:HGNC:17641]	GO:0000723(telomere maintenance);GO:0000781(chromosome, telomeric region);GO:0003684(damaged DNA binding);GO:0004518(nuclease activity);GO:0004527(exonuclease activity);GO:0005515(protein binding);GO:0005634(nucleus);GO:0005654(nucleoplasm);GO:0005694(chromosome);GO:0005737(cytoplasm);GO:0005813(centrosome);GO:0005815(microtubule organizing center);GO:0005856(cytoskeleton);GO:0006281(DNA repair);…	NA
chr1	113912681	113912891	211	+	1.5656	0.000331131	0.00288403	3'UTR	ENST00000466480	nonsense_mediated_decay	ENSG00000118655	chr1	113904619	113914086	DCLRE1B	DNA cross-link repair 1B [Source:HGNC Symbol;Acc:HGNC:17641]	GO:0000723(telomere maintenance);GO:0000781(chromosome, telomeric region);GO:0003684(damaged DNA binding);GO:0004518(nuclease activity);GO:0004527(exonuclease activity);GO:0005515(protein binding);GO:0005634(nucleus);GO:0005654(nucleoplasm);GO:0005694(chromosome);GO:0005737(cytoplasm);GO:0005813(centrosome);GO:0005815(microtubule organizing center);GO:0005856(cytoskeleton);GO:0006281(DNA repair);…	NA
chr1	113913488	113913668	181	+	1.19535	0.00218776	0.0169824	3'UTR	ENST00000466480	nonsense_mediated_decay	ENSG00000118655	chr1	113904619	113914086	DCLRE1B	DNA cross-link repair 1B [Source:HGNC Symbol;Acc:HGNC:17641]	GO:0000723(telomere maintenance);GO:0000781(chromosome, telomeric region);GO:0003684(damaged DNA binding);GO:0004518(nuclease activity);GO:0004527(exonuclease activity);GO:0005515(protein binding);GO:0005634(nucleus);GO:0005654(nucleoplasm);GO:0005694(chromosome);GO:0005737(cytoplasm);GO:0005813(centrosome);GO:0005815(microtubule organizing center);GO:0005856(cytoskeleton);GO:0006281(DNA repair);…	NA
chr1	113940383	113951148	10766	+	2.81147	0	0	5'UTR	ENST00000340480	protein_coding	ENSG00000163349	chr1	113929324	113977869	HIPK1	homeodomain interacting protein kinase 1 [Source:HGNC Symbol;Acc:HGNC:19006]	GO:0000166(nucleotide binding);GO:0001654(eye development);GO:0003677(DNA binding);GO:0004672(protein kinase activity);GO:0004674(protein serine/threonine kinase activity);GO:0004712(protein serine/threonine/tyrosine kinase activity);GO:0004713(protein tyrosine kinase activity);GO:0005515(protein binding);GO:0005524(ATP binding);GO:0005634(nucleus);GO:0005654(nucleoplasm);GO:0005737(cytoplasm);GO…	04218(Cellular senescence)
chr1	113981146	113981473	328	+	1.93357	1.99526e-25	5.01187e-24	exonic	ENST00000320334	protein_coding	ENSG00000116774	chr1	113979391	114035572	OLFML3	olfactomedin like 3 [Source:HGNC Symbol;Acc:HGNC:24956]	GO:0005576(extracellular region);GO:0005615(extracellular space);GO:0007165(signal transduction);GO:1903561(extracellular vesicle)	NA
chr1	115663663	115663874	212	+	2.63459	7.94328e-73	3.98107e-71	exonic	ENST00000310260	protein_coding	ENSG00000173218	chr1	115641970	115698224	VANGL1	VANGL planar cell polarity protein 1 [Source:HGNC Symbol;Acc:HGNC:15512]	GO:0005515(protein binding);GO:0005886(plasma membrane);GO:0007275(multicellular organism development);GO:0016020(membrane);GO:0016021(integral component of membrane);GO:0016328(lateral plasma membrane);GO:0043473(pigmentation);GO:0060071(Wnt signaling pathway, planar cell polarity pathway)	04310(Wnt signaling pathway)
chr1	115685505	115691755	6251	+	3.83794	1e-169	1e-167	stop_codon	ENST00000310260	protein_coding	ENSG00000173218	chr1	115641970	115698224	VANGL1	VANGL planar cell polarity protein 1 [Source:HGNC Symbol;Acc:HGNC:15512]	GO:0005515(protein binding);GO:0005886(plasma membrane);GO:0007275(multicellular organism development);GO:0016020(membrane);GO:0016021(integral component of membrane);GO:0016328(lateral plasma membrane);GO:0043473(pigmentation);GO:0060071(Wnt signaling pathway, planar cell polarity pathway)	04310(Wnt signaling pathway)
chr1	116067115	116067266	152	+	2.26903	0.000331131	0.00295121	3'UTR	ENST00000369503	protein_coding	ENSG00000163393	chr1	115976513	116070054	SLC22A15	solute carrier family 22 member 15 [Source:HGNC Symbol;Acc:HGNC:20301]	GO:0003674(molecular_function);GO:0005575(cellular_component);GO:0006811(ion transport);GO:0008150(biological_process);GO:0016020(membrane);GO:0016021(integral component of membrane);GO:0022857(transmembrane transporter activity);GO:0055085(transmembrane transport)	NA
chr1	116133249	116133310	62	+	2.45943	1.34896e-05	0.000138038	exonic	ENST00000369500	protein_coding	ENSG00000173212	chr1	116111399	116138149	MAB21L3	mab-21 like 3 [Source:HGNC Symbol;Acc:HGNC:26787]	GO:0005515(protein binding)	NA
chr1	116754429	116754982	554	+	3.1811	1e-126	1e-124	stop_codon	ENST00000369477	protein_coding	ENSG00000116824	chr1	116754430	116769229	CD2	CD2 molecule [Source:HGNC Symbol;Acc:HGNC:1639]	GO:0001766(membrane raft polarization);GO:0005102(signaling receptor binding);GO:0005515(protein binding);GO:0005576(extracellular region);GO:0005654(nucleoplasm);GO:0005794(Golgi apparatus);GO:0005886(plasma membrane);GO:0005887(integral component of plasma membrane);GO:0005911(cell-cell junction);GO:0006915(apoptotic process);GO:0007155(cell adhesion);GO:0007166(cell surface receptor signaling …	04514(Cell adhesion molecules);04640(Hematopoietic cell lineage)
chr1	116764599	116768932	4334	+	3.56071	1e-235	1e-232	stop_codon	ENST00000369478	protein_coding	ENSG00000116824	chr1	116754430	116769229	CD2	CD2 molecule [Source:HGNC Symbol;Acc:HGNC:1639]	GO:0001766(membrane raft polarization);GO:0005102(signaling receptor binding);GO:0005515(protein binding);GO:0005576(extracellular region);GO:0005654(nucleoplasm);GO:0005794(Golgi apparatus);GO:0005886(plasma membrane);GO:0005887(integral component of plasma membrane);GO:0005911(cell-cell junction);GO:0006915(apoptotic process);GO:0007155(cell adhesion);GO:0007166(cell surface receptor signaling …	04514(Cell adhesion molecules);04640(Hematopoietic cell lineage)
chr1	116910124	116941946	31823	+	2.07382	5.01187e-29	1.25893e-27	start_codon	ENST00000393203	protein_coding	ENSG00000134247	chr1	116909916	116990353	PTGFRN	prostaglandin F2 receptor inhibitor [Source:HGNC Symbol;Acc:HGNC:9601]	GO:0005515(protein binding);GO:0005783(endoplasmic reticulum);GO:0005789(endoplasmic reticulum membrane);GO:0005794(Golgi apparatus);GO:0009986(cell surface);GO:0014905(myoblast fusion involved in skeletal muscle regeneration);GO:0016020(membrane);GO:0016021(integral component of membrane);GO:0034389(lipid droplet organization)	NA
chr1	116949207	116966927	17721	+	2.80941	1e-158	1e-156	exonic	ENST00000393203	protein_coding	ENSG00000134247	chr1	116909916	116990353	PTGFRN	prostaglandin F2 receptor inhibitor [Source:HGNC Symbol;Acc:HGNC:9601]	GO:0005515(protein binding);GO:0005783(endoplasmic reticulum);GO:0005789(endoplasmic reticulum membrane);GO:0005794(Golgi apparatus);GO:0009986(cell surface);GO:0014905(myoblast fusion involved in skeletal muscle regeneration);GO:0016020(membrane);GO:0016021(integral component of membrane);GO:0034389(lipid droplet organization)	NA
chr1	116966986	116967196	211	+	1.05658	3.16228e-15	5.01187e-14	exonic	ENST00000393203	protein_coding	ENSG00000134247	chr1	116909916	116990353	PTGFRN	prostaglandin F2 receptor inhibitor [Source:HGNC Symbol;Acc:HGNC:9601]	GO:0005515(protein binding);GO:0005783(endoplasmic reticulum);GO:0005789(endoplasmic reticulum membrane);GO:0005794(Golgi apparatus);GO:0009986(cell surface);GO:0014905(myoblast fusion involved in skeletal muscle regeneration);GO:0016020(membrane);GO:0016021(integral component of membrane);GO:0034389(lipid droplet organization)	NA
chr1	116984890	116987214	2325	+	3.16511	9.99999999998465e-313	1e-309	stop_codon	ENST00000393203	protein_coding	ENSG00000134247	chr1	116909916	116990353	PTGFRN	prostaglandin F2 receptor inhibitor [Source:HGNC Symbol;Acc:HGNC:9601]	GO:0005515(protein binding);GO:0005783(endoplasmic reticulum);GO:0005789(endoplasmic reticulum membrane);GO:0005794(Golgi apparatus);GO:0009986(cell surface);GO:0014905(myoblast fusion involved in skeletal muscle regeneration);GO:0016020(membrane);GO:0016021(integral component of membrane);GO:0034389(lipid droplet organization)	NA
chr1	117021602	117021872	271	+	1.48543	8.12831e-08	9.77237e-07	exonic	ENST00000256652	protein_coding	ENSG00000134256	chr1	117001750	117036552	CD101	CD101 molecule [Source:HGNC Symbol;Acc:HGNC:5949]	GO:0002763(positive regulation of myeloid leukocyte differentiation);GO:0005886(plasma membrane);GO:0007166(cell surface receptor signaling pathway);GO:0016020(membrane);GO:0016021(integral component of membrane);GO:0016812(hydrolase activity, acting on carbon-nitrogen (but not peptide) bonds, in cyclic amides);GO:0070062(extracellular exosome)	NA
chr1	117025515	117025843	329	+	2.94486	1e-31	2.51189e-30	exonic	ENST00000256652	protein_coding	ENSG00000134256	chr1	117001750	117036552	CD101	CD101 molecule [Source:HGNC Symbol;Acc:HGNC:5949]	GO:0002763(positive regulation of myeloid leukocyte differentiation);GO:0005886(plasma membrane);GO:0007166(cell surface receptor signaling pathway);GO:0016020(membrane);GO:0016021(integral component of membrane);GO:0016812(hydrolase activity, acting on carbon-nitrogen (but not peptide) bonds, in cyclic amides);GO:0070062(extracellular exosome)	NA
chr1	117075038	117075549	512	+	2.41414	1.25893e-91	1e-89	exonic	ENST00000369466	protein_coding	ENSG00000116830	chr1	117060326	117107453	TTF2	transcription termination factor 2 [Source:HGNC Symbol;Acc:HGNC:12398]	GO:0000166(nucleotide binding);GO:0003677(DNA binding);GO:0004386(helicase activity);GO:0005515(protein binding);GO:0005524(ATP binding);GO:0005634(nucleus);GO:0005681(spliceosomal complex);GO:0005737(cytoplasm);GO:0005829(cytosol);GO:0006338(chromatin remodeling);GO:0006353(DNA-templated transcription termination);GO:0006369(termination of RNA polymerase II transcription);GO:0006397(mRNA process…	04918(Thyroid hormone synthesis)
chr1	117367478	117367629	152	+	1.78241	0.000239883	0.00213796	5'UTR	ENST00000356554	protein_coding	ENSG00000198162	chr1	117367449	117528872	MAN1A2	mannosidase alpha class 1A member 2 [Source:HGNC Symbol;Acc:HGNC:6822]	GO:0000139(Golgi membrane);GO:0004571(mannosyl-oligosaccharide 1,2-alpha-mannosidase activity);GO:0005509(calcium ion binding);GO:0005783(endoplasmic reticulum);GO:0005794(Golgi apparatus);GO:0005975(carbohydrate metabolic process);GO:0006486(protein glycosylation);GO:0006491(N-glycan processing);GO:0007585(respiratory gaseous exchange by respiratory system);GO:0008152(metabolic process);GO:00091…	00510(N-Glycan biosynthesis);00513(Various types of N-glycan biosynthesis);01100(Metabolic pathways);04141(Protein processing in endoplasmic reticulum)
chr1	117367807	117402436	34630	+	2.79909	1e-198	1e-196	start_codon	ENST00000356554	protein_coding	ENSG00000198162	chr1	117367449	117528872	MAN1A2	mannosidase alpha class 1A member 2 [Source:HGNC Symbol;Acc:HGNC:6822]	GO:0000139(Golgi membrane);GO:0004571(mannosyl-oligosaccharide 1,2-alpha-mannosidase activity);GO:0005509(calcium ion binding);GO:0005783(endoplasmic reticulum);GO:0005794(Golgi apparatus);GO:0005975(carbohydrate metabolic process);GO:0006486(protein glycosylation);GO:0006491(N-glycan processing);GO:0007585(respiratory gaseous exchange by respiratory system);GO:0008152(metabolic process);GO:00091…	00510(N-Glycan biosynthesis);00513(Various types of N-glycan biosynthesis);01100(Metabolic pathways);04141(Protein processing in endoplasmic reticulum)
chr1	117522856	117523426	571	+	2.67582	1e-100	5.01187e-99	stop_codon	ENST00000356554	protein_coding	ENSG00000198162	chr1	117367449	117528872	MAN1A2	mannosidase alpha class 1A member 2 [Source:HGNC Symbol;Acc:HGNC:6822]	GO:0000139(Golgi membrane);GO:0004571(mannosyl-oligosaccharide 1,2-alpha-mannosidase activity);GO:0005509(calcium ion binding);GO:0005783(endoplasmic reticulum);GO:0005794(Golgi apparatus);GO:0005975(carbohydrate metabolic process);GO:0006486(protein glycosylation);GO:0006491(N-glycan processing);GO:0007585(respiratory gaseous exchange by respiratory system);GO:0008152(metabolic process);GO:00091…	00510(N-Glycan biosynthesis);00513(Various types of N-glycan biosynthesis);01100(Metabolic pathways);04141(Protein processing in endoplasmic reticulum)
chr1	117623004	117624321	1318	+	3.15866	0	0	stop_codon	ENST00000369448	protein_coding	ENSG00000183508	chr1	117606048	117628389	TENT5C	terminal nucleotidyltransferase 5C [Source:HGNC Symbol;Acc:HGNC:24712]	GO:0001701(in utero embryonic development);GO:0003723(RNA binding);GO:0004652(polynucleotide adenylyltransferase activity);GO:0005515(protein binding);GO:0005634(nucleus);GO:0005654(nucleoplasm);GO:0005737(cytoplasm);GO:0005813(centrosome);GO:0005815(microtubule organizing center);GO:0005856(cytoskeleton);GO:0016740(transferase activity);GO:0016779(nucleotidyltransferase activity);GO:0045596(nega…	NA
chr1	117958975	117959563	589	+	2.45943	6.30957e-48	2.51189e-46	stop_codon	ENST00000349139	protein_coding	ENSG00000065183	chr1	117929720	117966543	WDR3	WD repeat domain 3 [Source:HGNC Symbol;Acc:HGNC:12755]	GO:0003723(RNA binding);GO:0005515(protein binding);GO:0005634(nucleus);GO:0005654(nucleoplasm);GO:0005730(nucleolus);GO:0030490(maturation of SSU-rRNA);GO:0030515(snoRNA binding);GO:0031965(nuclear membrane);GO:0032040(small-subunit processome);GO:0034388(Pwp2p-containing subcomplex of 90S preribosome)	03008(Ribosome biogenesis in eukaryotes)
chr1	119140390	119140451	62	+	1.78241	0.00186209	0.0147911	ncRNA_exonic	ENST00000425884	lncRNA	ENSG00000231365	chr1	119140391	119275973	WARS2-AS1	WARS2 antisense RNA 1 [Source:HGNC Symbol;Acc:HGNC:40612]	NA	NA
chr1	119140630	119141794	1165	+	2.15381	2.63027e-10	3.63078e-09	ncRNA_exonic	ENST00000413531	lncRNA	ENSG00000231365	chr1	119140391	119275973	WARS2-AS1	WARS2 antisense RNA 1 [Source:HGNC Symbol;Acc:HGNC:40612]	NA	NA
chr1	119179382	119179503	122	+	3.58496	4.89779e-07	5.62341e-06	ncRNA_exonic	ENST00000670000	lncRNA	ENSG00000231365	chr1	119140391	119275973	WARS2-AS1	WARS2 antisense RNA 1 [Source:HGNC Symbol;Acc:HGNC:40612]	NA	NA
chr1	119180162	119180523	362	+	2.47508	1.25893e-69	6.30957e-68	ncRNA_exonic	ENST00000670000	lncRNA	ENSG00000231365	chr1	119140391	119275973	WARS2-AS1	WARS2 antisense RNA 1 [Source:HGNC Symbol;Acc:HGNC:40612]	NA	NA
chr1	119182891	119183282	392	+	2.58015	1.25893e-50	5.01187e-49	ncRNA_exonic	ENST00000440150	lncRNA	ENSG00000231365	chr1	119140391	119275973	WARS2-AS1	WARS2 antisense RNA 1 [Source:HGNC Symbol;Acc:HGNC:40612]	NA	NA
chr1	120464526	120466385	1860	+	1.76977	5.01187e-25	1.25893e-23	stop_codon	ENST00000698216	protein_coding	ENSG00000270231	chr1	120415035	120469676	NBPF8	NBPF member 8 [Source:HGNC Symbol;Acc:HGNC:31990]	NA	NA
chr1	120793338	120793428	91	+	1.1375	0.000204174	0.00186209	5'UTR	ENST00000652763	protein_coding	ENSG00000273136	chr1	120723949	120842110	NBPF26	NBPF member 26 [Source:HGNC Symbol;Acc:HGNC:49571]	GO:0005509(calcium ion binding)	NA
chr1	120793323	120793413	91	+	1.31615	5.7544e-05	0.000549541	5'UTR	ENST00000652763	protein_coding	ENSG00000273136	chr1	120723949	120842110	NBPF26	NBPF member 26 [Source:HGNC Symbol;Acc:HGNC:49571]	GO:0005509(calcium ion binding)	NA
chr1	120832148	120833721	1574	+	1.46467	5.01187e-48	1.99526e-46	exonic	ENST00000609741	protein_coding	ENSG00000273136	chr1	120723949	120842110	NBPF26	NBPF member 26 [Source:HGNC Symbol;Acc:HGNC:49571]	GO:0005509(calcium ion binding)	NA
chr1	120839708	120840676	969	+	1.93357	1.99526e-12	3.16228e-11	stop_codon	ENST00000609741	protein_coding	ENSG00000273136	chr1	120723949	120842110	NBPF26	NBPF member 26 [Source:HGNC Symbol;Acc:HGNC:49571]	GO:0005509(calcium ion binding)	NA
chr1	120913302	120952441	39140	+	2.26903	0.00912011	0.0630957	ncRNA_exonic	ENST00000612985	snRNA	ENSG00000277610	chr1	120942600	120942763	RNVU1-4	RNA, variant U1 small nuclear 4 [Source:HGNC Symbol;Acc:HGNC:48312]	GO:0000395(mRNA 5'-splice site recognition);GO:0005685(U1 snRNP);GO:0030627(pre-mRNA 5'-splice site binding)	03013(RNA transport);03040(Spliceosome)
chr1	120952828	120952889	62	+	1.35614	0.00234423	0.018197	ncRNA_exonic	ENST00000659101	lncRNA	ENSG00000226067	chr1	120913184	121009291	LINC00623	long intergenic non-protein coding RNA 623 [Source:HGNC Symbol;Acc:HGNC:44252]	NA	NA
chr1	121095048	121095228	181	+	2.78241	2.39883e-07	2.81838e-06	ncRNA_exonic	ENST00000471609	processed_transcript	ENSG00000198019	chr1	121087298	121097161	FCGR1BP	Fc gamma receptor Ib, pseudogene [Source:HGNC Symbol;Acc:HGNC:3614]	NA	NA
chr1	121096084	121096324	241	+	3.21568	3.16228e-13	5.01187e-12	ncRNA_exonic	ENST00000369178	processed_transcript	ENSG00000198019	chr1	121087298	121097161	FCGR1BP	Fc gamma receptor Ib, pseudogene [Source:HGNC Symbol;Acc:HGNC:3614]	NA	NA
chr1	121387784	121388025	242	+	3.16027	3.98107e-36	1.25893e-34	stop_codon	ENST00000304465	protein_coding	ENSG00000171943	chr1	121184811	121392874	SRGAP2C	SLIT-ROBO Rho GTPase activating protein 2C [Source:HGNC Symbol;Acc:HGNC:30584]	GO:0005737(cytoplasm);GO:0007399(nervous system development);GO:0021816(extension of a leading process involved in cell motility in cerebral cortex radial glia guided migration);GO:0021987(cerebral cortex development);GO:0030336(negative regulation of cell migration);GO:0042803(protein homodimerization activity);GO:0046982(protein heterodimerization activity);GO:0051490(negative regulation of fil…	NA
chr1	121391825	121392335	511	+	3.04614	7.24436e-06	7.58578e-05	3'UTR	ENST00000367123	protein_coding	ENSG00000171943	chr1	121184811	121392874	SRGAP2C	SLIT-ROBO Rho GTPase activating protein 2C [Source:HGNC Symbol;Acc:HGNC:30584]	GO:0005737(cytoplasm);GO:0007399(nervous system development);GO:0021816(extension of a leading process involved in cell motility in cerebral cortex radial glia guided migration);GO:0021987(cerebral cortex development);GO:0030336(negative regulation of cell migration);GO:0042803(protein homodimerization activity);GO:0046982(protein heterodimerization activity);GO:0051490(negative regulation of fil…	NA
chr1	121571179	121571300	122	+	0.948601	0.0131826	0.0891251	ncRNA_exonic	ENST00000622787	processed_transcript	ENSG00000231752	chr1	121519103	121575702	EMBP1	embigin pseudogene 1 [Source:HGNC Symbol;Acc:HGNC:38661]	NA	NA
chr1	143972668	143973018	351	+	1.89918	0.00017378	0.00158489	ncRNA_exonic	ENST00000685922	lncRNA	ENSG00000289318	chr1	143972669	143975076	ENSG00000289318	novel transcript	NA	NA
chr1	145670290	145670560	271	+	1.73985	2.51189e-14	3.98107e-13	3'UTR	ENST00000313835	protein_coding	ENSG00000117262	chr1	145607988	145670650	GPR89A	G protein-coupled receptor 89A [Source:HGNC Symbol;Acc:HGNC:31984]	GO:0000139(Golgi membrane);GO:0005244(voltage-gated ion channel activity);GO:0005794(Golgi apparatus);GO:0006811(ion transport);GO:0008308(voltage-gated anion channel activity);GO:0015031(protein transport);GO:0015698(inorganic anion transport);GO:0016020(membrane);GO:0016021(integral component of membrane);GO:0030217(T cell differentiation);GO:0030660(Golgi-associated vesicle membrane);GO:003258…	NA
chr1	145829303	145829394	92	+	1.23266	4.36516e-08	5.24807e-07	intronic	ENST00000334163	protein_coding	ENSG00000186141	chr1	145824053	145844402	POLR3C	RNA polymerase III subunit C [Source:HGNC Symbol;Acc:HGNC:30076]	GO:0000428(DNA-directed RNA polymerase complex);GO:0002376(immune system process);GO:0003677(DNA binding);GO:0003697(single-stranded DNA binding);GO:0003899(DNA-directed 5'-3' RNA polymerase activity);GO:0005515(protein binding);GO:0005634(nucleus);GO:0005654(nucleoplasm);GO:0005666(RNA polymerase III complex);GO:0005829(cytosol);GO:0006351(DNA-templated transcription);GO:0006359(regulation of tr…	03020(RNA polymerase);04623(Cytosolic DNA-sensing pathway)
chr1	145919636	145919815	180	+	1.81558	9.54993e-05	0.000891251	ncRNA_exonic	ENST00000312753	processed_transcript	ENSG00000211451	chr1	145919013	145925341	GNRHR2	gonadotropin releasing hormone receptor 2 (pseudogene) [Source:HGNC Symbol;Acc:HGNC:16341]	NA	NA
chr1	145977808	145977958	151	+	2.38681	3.0903e-05	0.000301995	exonic	ENST00000369313	protein_coding	ENSG00000121851	chr1	145964690	145978848	POLR3GL	RNA polymerase III subunit GL [Source:HGNC Symbol;Acc:HGNC:28466]	GO:0005515(protein binding);GO:0005634(nucleus);GO:0005654(nucleoplasm);GO:0005666(RNA polymerase III complex);GO:0005829(cytosol);GO:0006383(transcription by RNA polymerase III)	03020(RNA polymerase);04623(Cytosolic DNA-sensing pathway)
chr1	145978046	145978166	121	+	1.02857	0.000933254	0.00776247	exonic	ENST00000369313	protein_coding	ENSG00000121851	chr1	145964690	145978848	POLR3GL	RNA polymerase III subunit GL [Source:HGNC Symbol;Acc:HGNC:28466]	GO:0005515(protein binding);GO:0005634(nucleus);GO:0005654(nucleoplasm);GO:0005666(RNA polymerase III complex);GO:0005829(cytosol);GO:0006383(transcription by RNA polymerase III)	03020(RNA polymerase);04623(Cytosolic DNA-sensing pathway)
chr1	146058563	146059404	842	+	4.45943	7.94328e-30	1.99526e-28	ncRNA_exonic	ENST00000452883	lncRNA	ENSG00000233396	chr1	146052566	146061952	LINC01719	long intergenic non-protein coding RNA 1719 [Source:HGNC Symbol;Acc:HGNC:52506]	NA	NA
chr1	146988083	146988888	806	+	3.16993	3.98107e-23	7.94328e-22	exonic	ENST00000617931	protein_coding	ENSG00000268043	chr1	146938324	146996202	NBPF12	NBPF member 12 [Source:HGNC Symbol;Acc:HGNC:24297]	GO:0005737(cytoplasm)	NA
chr1	146993662	146994825	1164	+	2.22959	1.99526e-37	5.01187e-36	stop_codon	ENST00000617931	protein_coding	ENSG00000268043	chr1	146938324	146996202	NBPF12	NBPF member 12 [Source:HGNC Symbol;Acc:HGNC:24297]	GO:0005737(cytoplasm)	NA
chr1	147172892	147173072	181	+	2.17632	1.28825e-05	0.000131826	ncRNA_exonic	ENST00000440377	processed_transcript	ENSG00000180867	chr1	147172744	147179622	PDIA3P1	protein disulfide isomerase family A member 3 pseudogene 1 [Source:HGNC Symbol;Acc:HGNC:4607]	NA	NA
chr1	147173488	147174472	985	+	2.22651	1.31826e-08	1.69824e-07	ncRNA_exonic	ENST00000440377	processed_transcript	ENSG00000180867	chr1	147172744	147179622	PDIA3P1	protein disulfide isomerase family A member 3 pseudogene 1 [Source:HGNC Symbol;Acc:HGNC:4607]	NA	NA
chr1	147172904	147173085	182	+	2.11103	2.81838e-05	0.000275423	ncRNA_exonic	ENST00000440377	processed_transcript	ENSG00000180867	chr1	147172744	147179622	PDIA3P1	protein disulfide isomerase family A member 3 pseudogene 1 [Source:HGNC Symbol;Acc:HGNC:4607]	NA	NA
chr1	147173354	147174489	1136	+	2.32769	8.70964e-10	1.1749e-08	ncRNA_exonic	ENST00000440377	processed_transcript	ENSG00000180867	chr1	147172744	147179622	PDIA3P1	protein disulfide isomerase family A member 3 pseudogene 1 [Source:HGNC Symbol;Acc:HGNC:4607]	NA	NA
chr1	147618885	147619782	898	+	2.43296	5.01187e-46	1.99526e-44	exonic	ENST00000234739	protein_coding	ENSG00000116128	chr1	147541501	147626216	BCL9	BCL9 transcription coactivator [Source:HGNC Symbol;Acc:HGNC:1008]	GO:0003713(transcription coactivator activity);GO:0005515(protein binding);GO:0005634(nucleus);GO:0005654(nucleoplasm);GO:0005737(cytoplasm);GO:0005794(Golgi apparatus);GO:0005801(cis-Golgi network);GO:0006366(transcription by RNA polymerase II);GO:0008013(beta-catenin binding);GO:0014908(myotube differentiation involved in skeletal muscle regeneration);GO:0016055(Wnt signaling pathway);GO:001652…	NA
chr1	147620378	147620976	599	+	2.09085	1.25893e-33	3.16228e-32	exonic	ENST00000234739	protein_coding	ENSG00000116128	chr1	147541501	147626216	BCL9	BCL9 transcription coactivator [Source:HGNC Symbol;Acc:HGNC:1008]	GO:0003713(transcription coactivator activity);GO:0005515(protein binding);GO:0005634(nucleus);GO:0005654(nucleoplasm);GO:0005737(cytoplasm);GO:0005794(Golgi apparatus);GO:0005801(cis-Golgi network);GO:0006366(transcription by RNA polymerase II);GO:0008013(beta-catenin binding);GO:0014908(myotube differentiation involved in skeletal muscle regeneration);GO:0016055(Wnt signaling pathway);GO:001652…	NA
chr1	147624394	147625141	748	+	3.02857	1e-151	1e-149	stop_codon	ENST00000234739	protein_coding	ENSG00000116128	chr1	147541501	147626216	BCL9	BCL9 transcription coactivator [Source:HGNC Symbol;Acc:HGNC:1008]	GO:0003713(transcription coactivator activity);GO:0005515(protein binding);GO:0005634(nucleus);GO:0005654(nucleoplasm);GO:0005737(cytoplasm);GO:0005794(Golgi apparatus);GO:0005801(cis-Golgi network);GO:0006366(transcription by RNA polymerase II);GO:0008013(beta-catenin binding);GO:0014908(myotube differentiation involved in skeletal muscle regeneration);GO:0016055(Wnt signaling pathway);GO:001652…	NA
chr1	147757300	147757359	60	+	0.9855	0.0030903	0.0234423	ncRNA_exonic	ENST00000612401	lncRNA	ENSG00000274415	chr1	147757185	147758434	ENSG00000274415	novel transcript, antisense to GJA5	NA	NA
chr1	147757677	147758434	758	+	2.26903	1e-14	1.58489e-13	ncRNA_exonic	ENST00000612401	lncRNA	ENSG00000274415	chr1	147757185	147758434	ENSG00000274415	novel transcript, antisense to GJA5	NA	NA
chr1	147992872	147992963	92	+	2.16027	0.000138038	0.00125893	3'UTR	ENST00000488165	nonsense_mediated_decay	ENSG00000188092	chr1	147928393	147993592	GPR89B	G protein-coupled receptor 89B [Source:HGNC Symbol;Acc:HGNC:13840]	GO:0000139(Golgi membrane);GO:0005244(voltage-gated ion channel activity);GO:0005515(protein binding);GO:0005794(Golgi apparatus);GO:0006811(ion transport);GO:0008308(voltage-gated anion channel activity);GO:0015031(protein transport);GO:0015698(inorganic anion transport);GO:0016020(membrane);GO:0016021(integral component of membrane);GO:0030217(T cell differentiation);GO:0032580(Golgi cisterna m…	NA
chr1	147993082	147993382	301	+	1.80735	1e-12	1.58489e-11	3'UTR	ENST00000314163	protein_coding	ENSG00000188092	chr1	147928393	147993592	GPR89B	G protein-coupled receptor 89B [Source:HGNC Symbol;Acc:HGNC:13840]	GO:0000139(Golgi membrane);GO:0005244(voltage-gated ion channel activity);GO:0005515(protein binding);GO:0005794(Golgi apparatus);GO:0006811(ion transport);GO:0008308(voltage-gated anion channel activity);GO:0015031(protein transport);GO:0015698(inorganic anion transport);GO:0016020(membrane);GO:0016021(integral component of membrane);GO:0030217(T cell differentiation);GO:0032580(Golgi cisterna m…	NA
chr1	148459282	148459635	354	+	2.10434	1.25893e-11	1.90546e-10	ncRNA_exonic	ENST00000629247	TEC	ENSG00000280649	chr1	148458814	148459871	ENSG00000280649	TEC	NA	NA
chr1	148952860	148953221	362	+	2.07382	6.30957e-65	3.16228e-63	exonic	ENST00000313431	protein_coding	ENSG00000178104	chr1	148808140	149048286	PDE4DIP	phosphodiesterase 4D interacting protein [Source:HGNC Symbol;Acc:HGNC:15580]	GO:0005515(protein binding);GO:0005634(nucleus);GO:0005737(cytoplasm);GO:0005794(Golgi apparatus);GO:0005813(centrosome);GO:0005815(microtubule organizing center);GO:0005856(cytoskeleton);GO:0019899(enzyme binding);GO:0030016(myofibril);GO:0030953(astral microtubule organization);GO:0060090(molecular adaptor activity);GO:0065003(protein-containing complex assembly);GO:0090063(positive regulation …	NA
chr1	148953430	148953881	452	+	2.24184	3.98107e-29	1e-27	exonic	ENST00000313431	protein_coding	ENSG00000178104	chr1	148808140	149048286	PDE4DIP	phosphodiesterase 4D interacting protein [Source:HGNC Symbol;Acc:HGNC:15580]	GO:0005515(protein binding);GO:0005634(nucleus);GO:0005737(cytoplasm);GO:0005794(Golgi apparatus);GO:0005813(centrosome);GO:0005815(microtubule organizing center);GO:0005856(cytoskeleton);GO:0019899(enzyme binding);GO:0030016(myofibril);GO:0030953(astral microtubule organization);GO:0060090(molecular adaptor activity);GO:0065003(protein-containing complex assembly);GO:0090063(positive regulation …	NA
chr1	148981275	148981726	452	+	3.26754	0	0	exonic	ENST00000313431	protein_coding	ENSG00000178104	chr1	148808140	149048286	PDE4DIP	phosphodiesterase 4D interacting protein [Source:HGNC Symbol;Acc:HGNC:15580]	GO:0005515(protein binding);GO:0005634(nucleus);GO:0005737(cytoplasm);GO:0005794(Golgi apparatus);GO:0005813(centrosome);GO:0005815(microtubule organizing center);GO:0005856(cytoskeleton);GO:0019899(enzyme binding);GO:0030016(myofibril);GO:0030953(astral microtubule organization);GO:0060090(molecular adaptor activity);GO:0065003(protein-containing complex assembly);GO:0090063(positive regulation …	NA
chr1	148992449	148992690	242	+	3.36457	6.0256e-07	6.76083e-06	3'UTR	ENST00000313431	protein_coding	ENSG00000178104	chr1	148808140	149048286	PDE4DIP	phosphodiesterase 4D interacting protein [Source:HGNC Symbol;Acc:HGNC:15580]	GO:0005515(protein binding);GO:0005634(nucleus);GO:0005737(cytoplasm);GO:0005794(Golgi apparatus);GO:0005813(centrosome);GO:0005815(microtubule organizing center);GO:0005856(cytoskeleton);GO:0019899(enzyme binding);GO:0030016(myofibril);GO:0030953(astral microtubule organization);GO:0060090(molecular adaptor activity);GO:0065003(protein-containing complex assembly);GO:0090063(positive regulation …	NA
chr1	149032210	149032421	212	+	2.04614	6.60693e-05	0.000630957	3'UTR	ENST00000369354	protein_coding	ENSG00000178104	chr1	148808140	149048286	PDE4DIP	phosphodiesterase 4D interacting protein [Source:HGNC Symbol;Acc:HGNC:15580]	GO:0005515(protein binding);GO:0005634(nucleus);GO:0005737(cytoplasm);GO:0005794(Golgi apparatus);GO:0005813(centrosome);GO:0005815(microtubule organizing center);GO:0005856(cytoskeleton);GO:0019899(enzyme binding);GO:0030016(myofibril);GO:0030953(astral microtubule organization);GO:0060090(molecular adaptor activity);GO:0065003(protein-containing complex assembly);GO:0090063(positive regulation …	NA
chr1	149176104	149177170	1067	+	1.83996	0.00102329	0.00851138	ncRNA_exonic	ENST00000611769	lncRNA	ENSG00000274265	chr1	149175748	149259987	ENSG00000274265	novel transcript	NA	NA
chr1	149553859	149555042	1184	+	2.13093	5.01187e-42	1.58489e-40	3'UTR	ENST00000611931	protein_coding	ENSG00000271383	chr1	149475045	149556361	NBPF19	NBPF member 19 [Source:HGNC Symbol;Acc:HGNC:31999]	GO:0005737(cytoplasm)	NA
chr1	149553861	149555043	1183	+	2.12433	6.30957e-43	2.51189e-41	3'UTR	ENST00000611931	protein_coding	ENSG00000271383	chr1	149475045	149556361	NBPF19	NBPF member 19 [Source:HGNC Symbol;Acc:HGNC:31999]	GO:0005737(cytoplasm)	NA
chr1	149606298	149606569	272	+	3.02148	1.99526e-17	3.16228e-16	ncRNA_exonic	ENST00000429388	processed_transcript	ENSG00000277147	chr1	149606209	149705716	LINC00869	long intergenic non-protein coding RNA 869 [Source:HGNC Symbol;Acc:HGNC:29050]	NA	NA
chr1	149675469	149675650	182	+	3.26754	0.000363078	0.00316228	ncRNA_exonic	ENST00000610578	processed_transcript	ENSG00000277147	chr1	149606209	149705716	LINC00869	long intergenic non-protein coding RNA 869 [Source:HGNC Symbol;Acc:HGNC:29050]	NA	NA
chr1	149676999	149677180	182	+	3.41954	2.5704e-07	3.01995e-06	ncRNA_exonic	ENST00000610578	processed_transcript	ENSG00000277147	chr1	149606209	149705716	LINC00869	long intergenic non-protein coding RNA 869 [Source:HGNC Symbol;Acc:HGNC:29050]	NA	NA
chr1	149675472	149675652	181	+	3.16027	0.000363078	0.00316228	ncRNA_exonic	ENST00000610578	processed_transcript	ENSG00000277147	chr1	149606209	149705716	LINC00869	long intergenic non-protein coding RNA 869 [Source:HGNC Symbol;Acc:HGNC:29050]	NA	NA
chr1	149677023	149677173	151	+	3.51096	3.0903e-07	3.54813e-06	ncRNA_exonic	ENST00000610578	processed_transcript	ENSG00000277147	chr1	149606209	149705716	LINC00869	long intergenic non-protein coding RNA 869 [Source:HGNC Symbol;Acc:HGNC:29050]	NA	NA
chr1	149790246	149790395	150	+	2.18269	9.54993e-05	0.000912011	exonic	ENST00000369168	protein_coding	ENSG00000150337	chr1	149782671	149791675	FCGR1A	Fc gamma receptor Ia [Source:HGNC Symbol;Acc:HGNC:3613]	GO:0001788(antibody-dependent cellular cytotoxicity);GO:0001798(positive regulation of type IIa hypersensitivity);GO:0001805(positive regulation of type III hypersensitivity);GO:0002376(immune system process);GO:0004888(transmembrane signaling receptor activity);GO:0005515(protein binding);GO:0005886(plasma membrane);GO:0005887(integral component of plasma membrane);GO:0006898(receptor-mediated e…	04145(Phagosome);04380(Osteoclast differentiation);04640(Hematopoietic cell lineage);04666(Fc gamma R-mediated phagocytosis);05140(Leishmaniasis);05150(Staphylococcus aureus infection);05152(Tuberculosis);05202(Transcriptional misregulation in cancer);05221(Acute myeloid leukemia);05322(Systemic lupus erythematosus)
chr1	149791375	149791675	301	+	3.43296	1.99526e-43	7.94328e-42	stop_codon	ENST00000369168	protein_coding	ENSG00000150337	chr1	149782671	149791675	FCGR1A	Fc gamma receptor Ia [Source:HGNC Symbol;Acc:HGNC:3613]	GO:0001788(antibody-dependent cellular cytotoxicity);GO:0001798(positive regulation of type IIa hypersensitivity);GO:0001805(positive regulation of type III hypersensitivity);GO:0002376(immune system process);GO:0004888(transmembrane signaling receptor activity);GO:0005515(protein binding);GO:0005886(plasma membrane);GO:0005887(integral component of plasma membrane);GO:0006898(receptor-mediated e…	04145(Phagosome);04380(Osteoclast differentiation);04640(Hematopoietic cell lineage);04666(Fc gamma R-mediated phagocytosis);05140(Leishmaniasis);05150(Staphylococcus aureus infection);05152(Tuberculosis);05202(Transcriptional misregulation in cancer);05221(Acute myeloid leukemia);05322(Systemic lupus erythematosus)
chr1	149886917	149887034	118	+	1.48543	3.98107e-12	6.30957e-11	start_codon	ENST00000331380	protein_coding	ENSG00000184260	chr1	149886918	149887411	H2AC20	H2A clustered histone 20 [Source:HGNC Symbol;Acc:HGNC:4738]	GO:0000786(nucleosome);GO:0003674(molecular_function);GO:0003677(DNA binding);GO:0005634(nucleus);GO:0005694(chromosome);GO:0008150(biological_process);GO:0030527(structural constituent of chromatin);GO:0046982(protein heterodimerization activity);GO:0070062(extracellular exosome)	04217(Necroptosis);05034(Alcoholism);05322(Systemic lupus erythematosus)
chr1	149900141	149900470	330	+	2.84398	3.16228e-23	7.94328e-22	exonic	ENST00000369150	protein_coding	ENSG00000178096	chr1	149887890	149900798	BOLA1	bolA family member 1 [Source:HGNC Symbol;Acc:HGNC:24263]	GO:0005515(protein binding);GO:0005739(mitochondrion);GO:0016226(iron-sulfur cluster assembly);GO:0045454(cell redox homeostasis);GO:0055072(iron ion homeostasis);GO:1990229(iron-sulfur cluster assembly complex)	NA
chr1	149900559	149900738	180	+	1.93357	2.29087e-05	0.000229087	3'UTR	ENST00000369152	protein_coding	ENSG00000178096	chr1	149887890	149900798	BOLA1	bolA family member 1 [Source:HGNC Symbol;Acc:HGNC:24263]	GO:0005515(protein binding);GO:0005739(mitochondrion);GO:0016226(iron-sulfur cluster assembly);GO:0045454(cell redox homeostasis);GO:0055072(iron ion homeostasis);GO:1990229(iron-sulfur cluster assembly complex)	NA
chr1	150067308	150067459	152	+	1.58976	0.00177828	0.0141254	5'UTR	ENST00000369128	protein_coding	ENSG00000136631	chr1	150067279	150145329	VPS45	vacuolar protein sorting 45 homolog [Source:HGNC Symbol;Acc:HGNC:14579]	GO:0000139(Golgi membrane);GO:0003674(molecular_function);GO:0005515(protein binding);GO:0005575(cellular_component);GO:0005768(endosome);GO:0005794(Golgi apparatus);GO:0006886(intracellular protein transport);GO:0008021(synaptic vesicle);GO:0010008(endosome membrane);GO:0015031(protein transport);GO:0016020(membrane);GO:0016021(integral component of membrane);GO:0016192(vesicle-mediated transpor…	04144(Endocytosis)
chr1	150158865	150158926	62	+	1.03562	5.01187e-12	7.94328e-11	exonic	ENST00000369124	protein_coding	ENSG00000023902	chr1	150149183	150164720	PLEKHO1	pleckstrin homology domain containing O1 [Source:HGNC Symbol;Acc:HGNC:24310]	GO:0005515(protein binding);GO:0005634(nucleus);GO:0005737(cytoplasm);GO:0005886(plasma membrane);GO:0007520(myoblast fusion);GO:0008360(regulation of cell shape);GO:0016020(membrane);GO:0032587(ruffle membrane);GO:0036195(muscle cell projection membrane);GO:0051451(myoblast migration);GO:0072673(lamellipodium morphogenesis);GO:1901739(regulation of myoblast fusion)	NA
chr1	150159165	150159796	632	+	3.09424	7.94328e-64	3.98107e-62	stop_codon	ENST00000369124	protein_coding	ENSG00000023902	chr1	150149183	150164720	PLEKHO1	pleckstrin homology domain containing O1 [Source:HGNC Symbol;Acc:HGNC:24310]	GO:0005515(protein binding);GO:0005634(nucleus);GO:0005737(cytoplasm);GO:0005886(plasma membrane);GO:0007520(myoblast fusion);GO:0008360(regulation of cell shape);GO:0016020(membrane);GO:0032587(ruffle membrane);GO:0036195(muscle cell projection membrane);GO:0051451(myoblast migration);GO:0072673(lamellipodium morphogenesis);GO:1901739(regulation of myoblast fusion)	NA
chr1	150286522	150286643	122	+	1.43829	2.23872e-08	2.75423e-07	exonic	ENST00000290363	protein_coding	ENSG00000159208	chr1	150282543	150287093	CIART	circadian associated repressor of transcription [Source:HGNC Symbol;Acc:HGNC:25200]	GO:0000976(transcription cis-regulatory region binding);GO:0000978(RNA polymerase II cis-regulatory region sequence-specific DNA binding);GO:0005515(protein binding);GO:0005634(nucleus);GO:0016605(PML body);GO:0032922(circadian regulation of gene expression);GO:0045475(locomotor rhythm);GO:0045892(negative regulation of DNA-templated transcription);GO:0048511(rhythmic process);GO:0070888(E-box bi…	NA
chr1	150293860	150293942	83	+	1.04264	1.51356e-07	1.8197e-06	5'UTR	ENST00000581066	protein_coding	ENSG00000266472	chr1	150293861	150308979	MRPS21	mitochondrial ribosomal protein S21 [Source:HGNC Symbol;Acc:HGNC:14046]	GO:0003723(RNA binding);GO:0003735(structural constituent of ribosome);GO:0005739(mitochondrion);GO:0005743(mitochondrial inner membrane);GO:0005763(mitochondrial small ribosomal subunit);GO:0005840(ribosome);GO:0006412(translation);GO:0032543(mitochondrial translation)	03010(Ribosome)
chr1	150308109	150308379	271	+	1.89918	5.01187e-61	2.51189e-59	stop_codon	ENST00000581066	protein_coding	ENSG00000266472	chr1	150293861	150308979	MRPS21	mitochondrial ribosomal protein S21 [Source:HGNC Symbol;Acc:HGNC:14046]	GO:0003723(RNA binding);GO:0003735(structural constituent of ribosome);GO:0005739(mitochondrion);GO:0005743(mitochondrial inner membrane);GO:0005763(mitochondrial small ribosomal subunit);GO:0005840(ribosome);GO:0006412(translation);GO:0032543(mitochondrial translation)	03010(Ribosome)
chr1	150346052	150346202	151	+	0.933573	4.7863e-09	6.16595e-08	exonic	ENST00000324862	protein_coding	ENSG00000117360	chr1	150321479	150353233	PRPF3	pre-mRNA processing factor 3 [Source:HGNC Symbol;Acc:HGNC:17348]	GO:0000244(spliceosomal tri-snRNP complex assembly);GO:0000375(RNA splicing, via transesterification reactions);GO:0000398(mRNA splicing, via spliceosome);GO:0003723(RNA binding);GO:0005515(protein binding);GO:0005634(nucleus);GO:0005654(nucleoplasm);GO:0005681(spliceosomal complex);GO:0005829(cytosol);GO:0006397(mRNA processing);GO:0008380(RNA splicing);GO:0015030(Cajal body);GO:0016607(nuclear …	03040(Spliceosome)
chr1	150364167	150364587	421	+	1.91073	1.99526e-28	5.01187e-27	5'UTR	ENST00000369068	protein_coding	ENSG00000163125	chr1	150363091	150476566	RPRD2	regulation of nuclear pre-mRNA domain containing 2 [Source:HGNC Symbol;Acc:HGNC:29039]	GO:0000993(RNA polymerase II complex binding);GO:0005654(nucleoplasm);GO:0016591(RNA polymerase II, holoenzyme);GO:0031124(mRNA 3'-end processing)	NA
chr1	150470584	150471273	690	+	2.08406	2.51189e-57	1e-55	exonic	ENST00000369068	protein_coding	ENSG00000163125	chr1	150363091	150476566	RPRD2	regulation of nuclear pre-mRNA domain containing 2 [Source:HGNC Symbol;Acc:HGNC:29039]	GO:0000993(RNA polymerase II complex binding);GO:0005654(nucleoplasm);GO:0016591(RNA polymerase II, holoenzyme);GO:0031124(mRNA 3'-end processing)	NA
chr1	150471482	150472619	1138	+	3.24336	1e-268	1e-265	exonic	ENST00000369068	protein_coding	ENSG00000163125	chr1	150363091	150476566	RPRD2	regulation of nuclear pre-mRNA domain containing 2 [Source:HGNC Symbol;Acc:HGNC:29039]	GO:0000993(RNA polymerase II complex binding);GO:0005654(nucleoplasm);GO:0016591(RNA polymerase II, holoenzyme);GO:0031124(mRNA 3'-end processing)	NA
chr1	150472887	150473187	301	+	2.41143	3.16228e-31	7.94328e-30	exonic	ENST00000369068	protein_coding	ENSG00000163125	chr1	150363091	150476566	RPRD2	regulation of nuclear pre-mRNA domain containing 2 [Source:HGNC Symbol;Acc:HGNC:29039]	GO:0000993(RNA polymerase II complex binding);GO:0005654(nucleoplasm);GO:0016591(RNA polymerase II, holoenzyme);GO:0031124(mRNA 3'-end processing)	NA
chr1	150506941	150507302	362	+	2.65992	6.30957e-59	3.16228e-57	3'UTR	ENST00000369051	nonsense_mediated_decay	ENSG00000143374	chr1	150487414	150507602	TARS2	threonyl-tRNA synthetase 2, mitochondrial [Source:HGNC Symbol;Acc:HGNC:30740]	GO:0000166(nucleotide binding);GO:0002161(aminoacyl-tRNA editing activity);GO:0004812(aminoacyl-tRNA ligase activity);GO:0004829(threonine-tRNA ligase activity);GO:0005515(protein binding);GO:0005524(ATP binding);GO:0005575(cellular_component);GO:0005737(cytoplasm);GO:0005739(mitochondrion);GO:0005759(mitochondrial matrix);GO:0006412(translation);GO:0006418(tRNA aminoacylation for protein transla…	00970(Aminoacyl-tRNA biosynthesis)
chr1	150552243	150552304	62	+	1.04264	0.0104713	0.0707946	start_codon	ENST00000271643	protein_coding	ENSG00000143382	chr1	150549369	150560937	ADAMTSL4	ADAMTS like 4 [Source:HGNC Symbol;Acc:HGNC:19706]	GO:0002020(protease binding);GO:0002064(epithelial cell development);GO:0005515(protein binding);GO:0005576(extracellular region);GO:0005614(interstitial matrix);GO:0005788(endoplasmic reticulum lumen);GO:0006915(apoptotic process);GO:0030198(extracellular matrix organization);GO:0031012(extracellular matrix);GO:0042802(identical protein binding);GO:0043065(positive regulation of apoptotic proces…	NA
chr1	150580327	150580387	61	+	3.36457	0.00125893	0.0102329	ncRNA_exonic	ENST00000702780	lncRNA	ENSG00000290074	chr1	150579917	150580945	ENSG00000290074	novel transcript	NA	NA
chr1	150580797	150580916	120	+	1.53605	0.00144544	0.011749	ncRNA_exonic	ENST00000702780	lncRNA	ENSG00000290074	chr1	150579917	150580945	ENSG00000290074	novel transcript	NA	NA
chr1	150950575	150950935	361	+	1.94486	3.16228e-29	7.94328e-28	exonic	ENST00000271640	protein_coding	ENSG00000143379	chr1	150926263	150964744	SETDB1	SET domain bifurcated histone lysine methyltransferase 1 [Source:HGNC Symbol;Acc:HGNC:10761]	GO:0003677(DNA binding);GO:0003682(chromatin binding);GO:0005515(protein binding);GO:0005634(nucleus);GO:0005654(nucleoplasm);GO:0005694(chromosome);GO:0005737(cytoplasm);GO:0006325(chromatin organization);GO:0007265(Ras protein signal transduction);GO:0008168(methyltransferase activity);GO:0008270(zinc ion binding);GO:0010629(negative regulation of gene expression);GO:0016740(transferase activit…	00310(Lysine degradation);01100(Metabolic pathways);04550(Signaling pathways regulating pluripotency of stem cells)
chr1	150960647	150961342	696	+	3.45943	1e-193	1e-191	exonic	ENST00000271640	protein_coding	ENSG00000143379	chr1	150926263	150964744	SETDB1	SET domain bifurcated histone lysine methyltransferase 1 [Source:HGNC Symbol;Acc:HGNC:10761]	GO:0003677(DNA binding);GO:0003682(chromatin binding);GO:0005515(protein binding);GO:0005634(nucleus);GO:0005654(nucleoplasm);GO:0005694(chromosome);GO:0005737(cytoplasm);GO:0006325(chromatin organization);GO:0007265(Ras protein signal transduction);GO:0008168(methyltransferase activity);GO:0008270(zinc ion binding);GO:0010629(negative regulation of gene expression);GO:0016740(transferase activit…	00310(Lysine degradation);01100(Metabolic pathways);04550(Signaling pathways regulating pluripotency of stem cells)
chr1	151033837	151034969	1133	+	3.60881	1e-134	1e-132	stop_codon	ENST00000271620	protein_coding	ENSG00000143363	chr1	151008420	151035713	PRUNE1	prune exopolyphosphatase 1 [Source:HGNC Symbol;Acc:HGNC:13420]	GO:0004309(exopolyphosphatase activity);GO:0004427(inorganic diphosphate phosphatase activity);GO:0005515(protein binding);GO:0005634(nucleus);GO:0005737(cytoplasm);GO:0005829(cytosol);GO:0005925(focal adhesion);GO:0015631(tubulin binding);GO:0016462(pyrophosphatase activity);GO:0016787(hydrolase activity);GO:0016791(phosphatase activity);GO:0030054(cell junction);GO:0031113(regulation of microtu…	00230(Purine metabolism);01100(Metabolic pathways)
chr1	151048523	151048702	180	+	2.20789	8.70964e-06	9.12011e-05	exonic	ENST00000368926	protein_coding	ENSG00000143443	chr1	151047751	151051986	C1orf56	chromosome 1 open reading frame 56 [Source:HGNC Symbol;Acc:HGNC:26045]	GO:0003674(molecular_function);GO:0005515(protein binding);GO:0005575(cellular_component);GO:0005576(extracellular region);GO:0042127(regulation of cell population proliferation)	NA
chr1	151067330	151067600	271	+	2.69599	2.51189e-51	1e-49	stop_codon	ENST00000368921	protein_coding	ENSG00000213190	chr1	151060397	151069544	MLLT11	MLLT11 transcription factor 7 cofactor [Source:HGNC Symbol;Acc:HGNC:16997]	GO:0003674(molecular_function);GO:0005515(protein binding);GO:0005634(nucleus);GO:0005654(nucleoplasm);GO:0005737(cytoplasm);GO:0005815(microtubule organizing center);GO:0005829(cytosol);GO:0005856(cytoskeleton);GO:0043065(positive regulation of apoptotic process);GO:0045893(positive regulation of DNA-templated transcription);GO:0051901(positive regulation of mitochondrial depolarization);GO:0090…	NA
chr1	151117499	151118299	801	+	1.67356	1e-17	1.99526e-16	stop_codon	ENST00000368916	protein_coding	ENSG00000143458	chr1	151070578	151125542	GABPB2	GA binding protein transcription factor subunit beta 2 [Source:HGNC Symbol;Acc:HGNC:28441]	GO:0000976(transcription cis-regulatory region binding);GO:0005515(protein binding);GO:0005634(nucleus);GO:0042802(identical protein binding);GO:0045944(positive regulation of transcription by RNA polymerase II)	NA
chr1	151159066	151159719	654	+	3.29425	1.25893e-91	7.94328e-90	stop_codon	ENST00000368910	protein_coding	ENSG00000163154	chr1	151156649	151159749	TNFAIP8L2	TNF alpha induced protein 8 like 2 [Source:HGNC Symbol;Acc:HGNC:26277]	GO:0002376(immune system process);GO:0005515(protein binding);GO:0005737(cytoplasm);GO:0042110(T cell activation);GO:0042981(regulation of apoptotic process);GO:0045087(innate immune response);GO:0050728(negative regulation of inflammatory response);GO:0050868(negative regulation of T cell activation)	NA
chr1	151233763	151234355	593	+	1.0072	2.69153e-08	3.38844e-07	exonic	ENST00000349792	protein_coding	ENSG00000143398	chr1	151197949	151249536	PIP5K1A	phosphatidylinositol-4-phosphate 5-kinase type 1 alpha [Source:HGNC Symbol;Acc:HGNC:8994]	GO:0000166(nucleotide binding);GO:0000285(1-phosphatidylinositol-3-phosphate 5-kinase activity);GO:0001726(ruffle);GO:0005515(protein binding);GO:0005524(ATP binding);GO:0005634(nucleus);GO:0005654(nucleoplasm);GO:0005737(cytoplasm);GO:0005829(cytosol);GO:0005847(mRNA cleavage and polyadenylation specificity factor complex);GO:0005886(plasma membrane);GO:0005925(focal adhesion);GO:0006629(lipid m…	00562(Inositol phosphate metabolism);01100(Metabolic pathways);04070(Phosphatidylinositol signaling system);04072(Phospholipase D signaling pathway);04144(Endocytosis);04510(Focal adhesion);04666(Fc gamma R-mediated phagocytosis);04810(Regulation of actin cytoskeleton);05135(Yersinia infection);05231(Choline metabolism in cancer)
chr1	151247863	151248342	480	+	2.61589	1e-202	1e-200	stop_codon	ENST00000349792	protein_coding	ENSG00000143398	chr1	151197949	151249536	PIP5K1A	phosphatidylinositol-4-phosphate 5-kinase type 1 alpha [Source:HGNC Symbol;Acc:HGNC:8994]	GO:0000166(nucleotide binding);GO:0000285(1-phosphatidylinositol-3-phosphate 5-kinase activity);GO:0001726(ruffle);GO:0005515(protein binding);GO:0005524(ATP binding);GO:0005634(nucleus);GO:0005654(nucleoplasm);GO:0005737(cytoplasm);GO:0005829(cytosol);GO:0005847(mRNA cleavage and polyadenylation specificity factor complex);GO:0005886(plasma membrane);GO:0005925(focal adhesion);GO:0006629(lipid m…	00562(Inositol phosphate metabolism);01100(Metabolic pathways);04070(Phosphatidylinositol signaling system);04072(Phospholipase D signaling pathway);04144(Endocytosis);04510(Focal adhesion);04666(Fc gamma R-mediated phagocytosis);04810(Regulation of actin cytoskeleton);05135(Yersinia infection);05231(Choline metabolism in cancer)
chr1	151249356	151249446	91	+	1.51096	0.00588844	0.042658	3'UTR	ENST00000349792	protein_coding	ENSG00000143398	chr1	151197949	151249536	PIP5K1A	phosphatidylinositol-4-phosphate 5-kinase type 1 alpha [Source:HGNC Symbol;Acc:HGNC:8994]	GO:0000166(nucleotide binding);GO:0000285(1-phosphatidylinositol-3-phosphate 5-kinase activity);GO:0001726(ruffle);GO:0005515(protein binding);GO:0005524(ATP binding);GO:0005634(nucleus);GO:0005654(nucleoplasm);GO:0005737(cytoplasm);GO:0005829(cytosol);GO:0005847(mRNA cleavage and polyadenylation specificity factor complex);GO:0005886(plasma membrane);GO:0005925(focal adhesion);GO:0006629(lipid m…	00562(Inositol phosphate metabolism);01100(Metabolic pathways);04070(Phosphatidylinositol signaling system);04072(Phospholipase D signaling pathway);04144(Endocytosis);04510(Focal adhesion);04666(Fc gamma R-mediated phagocytosis);04810(Regulation of actin cytoskeleton);05135(Yersinia infection);05231(Choline metabolism in cancer)
chr1	151262529	151262590	62	+	1.53605	0.00144544	0.011749	intronic	ENST00000368881	protein_coding	ENSG00000159352	chr1	151254709	151267479	PSMD4	proteasome 26S subunit ubiquitin receptor, non-ATPase 4 [Source:HGNC Symbol;Acc:HGNC:9561]	GO:0000502(proteasome complex);GO:0003723(RNA binding);GO:0005515(protein binding);GO:0005634(nucleus);GO:0005654(nucleoplasm);GO:0005737(cytoplasm);GO:0005829(cytosol);GO:0008540(proteasome regulatory particle, base subcomplex);GO:0022624(proteasome accessory complex);GO:0031593(polyubiquitin modification-dependent protein binding);GO:0042802(identical protein binding);GO:0043161(proteasome-medi…	03050(Proteasome);05010(Alzheimer disease);05012(Parkinson disease);05014(Amyotrophic lateral sclerosis);05016(Huntington disease);05017(Spinocerebellar ataxia);05020(Prion disease);05022(Pathways of neurodegeneration - multiple diseases);05169(Epstein-Barr virus infection)
chr1	151266955	151267329	375	+	0.799087	5.01187e-12	6.30957e-11	3'UTR	ENST00000427779	nonsense_mediated_decay	ENSG00000159352	chr1	151254709	151267479	PSMD4	proteasome 26S subunit ubiquitin receptor, non-ATPase 4 [Source:HGNC Symbol;Acc:HGNC:9561]	GO:0000502(proteasome complex);GO:0003723(RNA binding);GO:0005515(protein binding);GO:0005634(nucleus);GO:0005654(nucleoplasm);GO:0005737(cytoplasm);GO:0005829(cytosol);GO:0008540(proteasome regulatory particle, base subcomplex);GO:0022624(proteasome accessory complex);GO:0031593(polyubiquitin modification-dependent protein binding);GO:0042802(identical protein binding);GO:0043161(proteasome-medi…	03050(Proteasome);05010(Alzheimer disease);05012(Parkinson disease);05014(Amyotrophic lateral sclerosis);05016(Huntington disease);05017(Spinocerebellar ataxia);05020(Prion disease);05022(Pathways of neurodegeneration - multiple diseases);05169(Epstein-Barr virus infection)
chr1	151281947	151285235	3289	+	5.18982	1e-11	1.62181e-10	5'UTR	ENST00000324048	protein_coding	ENSG00000143373	chr1	151281618	151292176	ZNF687	zinc finger protein 687 [Source:HGNC Symbol;Acc:HGNC:29277]	GO:0003677(DNA binding);GO:0005515(protein binding);GO:0005634(nucleus);GO:0005654(nucleoplasm);GO:0005737(cytoplasm);GO:0005829(cytosol);GO:0046872(metal ion binding)	NA
chr1	151286333	151287833	1501	+	3.09592	7.94328e-87	5.01187e-85	exonic	ENST00000324048	protein_coding	ENSG00000143373	chr1	151281618	151292176	ZNF687	zinc finger protein 687 [Source:HGNC Symbol;Acc:HGNC:29277]	GO:0003677(DNA binding);GO:0005515(protein binding);GO:0005634(nucleus);GO:0005654(nucleoplasm);GO:0005737(cytoplasm);GO:0005829(cytosol);GO:0046872(metal ion binding)	NA
chr1	151287982	151288222	241	+	1.59455	7.94328e-16	1.25893e-14	exonic	ENST00000324048	protein_coding	ENSG00000143373	chr1	151281618	151292176	ZNF687	zinc finger protein 687 [Source:HGNC Symbol;Acc:HGNC:29277]	GO:0003677(DNA binding);GO:0005515(protein binding);GO:0005634(nucleus);GO:0005654(nucleoplasm);GO:0005737(cytoplasm);GO:0005829(cytosol);GO:0046872(metal ion binding)	NA
chr1	151536794	151537285	492	+	1.13093	0.000676083	0.0057544	exonic	ENST00000271636	protein_coding	ENSG00000143375	chr1	151510510	151538692	CGN	cingulin [Source:HGNC Symbol;Acc:HGNC:17429]	GO:0003779(actin binding);GO:0005515(protein binding);GO:0005886(plasma membrane);GO:0005923(bicellular tight junction);GO:0008150(biological_process);GO:0016459(myosin complex);GO:0030054(cell junction);GO:0045296(cadherin binding)	04530(Tight junction)
chr1	151537344	151537525	182	+	1.23266	0.000371535	0.00323594	stop_codon	ENST00000271636	protein_coding	ENSG00000143375	chr1	151510510	151538692	CGN	cingulin [Source:HGNC Symbol;Acc:HGNC:17429]	GO:0003779(actin binding);GO:0005515(protein binding);GO:0005886(plasma membrane);GO:0005923(bicellular tight junction);GO:0008150(biological_process);GO:0016459(myosin complex);GO:0030054(cell junction);GO:0045296(cadherin binding)	04530(Tight junction)
chr1	151581013	151581823	811	+	1.99277	1.58489e-76	7.94328e-75	stop_codon	ENST00000368848	protein_coding	ENSG00000143367	chr1	151540305	151583583	TUFT1	tuftelin 1 [Source:HGNC Symbol;Acc:HGNC:12422]	GO:0005515(protein binding);GO:0005576(extracellular region);GO:0005737(cytoplasm);GO:0030282(bone mineralization);GO:0030345(structural constituent of tooth enamel);GO:0031214(biomineral tissue development);GO:0035556(intracellular signal transduction);GO:0042476(odontogenesis)	NA
chr1	151581882	151582092	211	+	3.8679	1e-166	1e-163	3'UTR	ENST00000368848	protein_coding	ENSG00000143367	chr1	151540305	151583583	TUFT1	tuftelin 1 [Source:HGNC Symbol;Acc:HGNC:12422]	GO:0005515(protein binding);GO:0005576(extracellular region);GO:0005737(cytoplasm);GO:0030282(bone mineralization);GO:0030345(structural constituent of tooth enamel);GO:0031214(biomineral tissue development);GO:0035556(intracellular signal transduction);GO:0042476(odontogenesis)	NA
chr1	151693580	151693761	182	+	1.38405	2.51189e-12	3.98107e-11	3'UTR	ENST00000368841	nonsense_mediated_decay	ENSG00000143376	chr1	151612006	151699091	SNX27	sorting nexin 27 [Source:HGNC Symbol;Acc:HGNC:20073]	GO:0001770(establishment of natural killer cell polarity);GO:0001772(immunological synapse);GO:0005515(protein binding);GO:0005737(cytoplasm);GO:0005768(endosome);GO:0005769(early endosome);GO:0005829(cytosol);GO:0005856(cytoskeleton);GO:0006886(intracellular protein transport);GO:0007165(signal transduction);GO:0008289(lipid binding);GO:0008333(endosome to lysosome transport);GO:0015031(protein …	NA
chr1	151759641	151759911	271	+	1.45418	5.01187e-32	1.25893e-30	ncRNA_exonic	ENST00000601684	lncRNA	ENSG00000269621	chr1	151755541	151759911	ENSG00000269621	novel transcript, antisense to MRPL9	NA	NA
chr1	151844216	151850385	6170	+	3.0072	1.99526e-21	3.98107e-20	ncRNA_exonic	ENST00000434182	lncRNA	ENSG00000234614	chr1	151841877	151850385	C2CD4D-AS1	C2CD4D and THEM5 antisense RNA 1 [Source:HGNC Symbol;Acc:HGNC:54045]	NA	NA
chr1	153629150	153629241	92	+	3.98185	6.16595e-05	0.000588844	intronic	ENST00000292169	protein_coding	ENSG00000160678	chr1	153627926	153632039	S100A1	S100 calcium binding protein A1 [Source:HGNC Symbol;Acc:HGNC:10486]	GO:0005509(calcium ion binding);GO:0005515(protein binding);GO:0005576(extracellular region);GO:0005634(nucleus);GO:0005654(nucleoplasm);GO:0005737(cytoplasm);GO:0005739(mitochondrion);GO:0005794(Golgi apparatus);GO:0005829(cytosol);GO:0008016(regulation of heart contraction);GO:0016529(sarcoplasmic reticulum);GO:0021762(substantia nigra development);GO:0032991(protein-containing complex);GO:0035…	NA
chr1	153629600	153629720	121	+	2.34767	4.57088e-05	0.000446684	intronic	ENST00000292169	protein_coding	ENSG00000160678	chr1	153627926	153632039	S100A1	S100 calcium binding protein A1 [Source:HGNC Symbol;Acc:HGNC:10486]	GO:0005509(calcium ion binding);GO:0005515(protein binding);GO:0005576(extracellular region);GO:0005634(nucleus);GO:0005654(nucleoplasm);GO:0005737(cytoplasm);GO:0005739(mitochondrion);GO:0005794(Golgi apparatus);GO:0005829(cytosol);GO:0008016(regulation of heart contraction);GO:0016529(sarcoplasmic reticulum);GO:0021762(substantia nigra development);GO:0032991(protein-containing complex);GO:0035…	NA
chr1	153643264	153643384	121	+	1.04264	3.98107e-08	4.89779e-07	3'UTR	ENST00000368686	protein_coding	ENSG00000160679	chr1	153633982	153646306	CHTOP	chromatin target of PRMT1 [Source:HGNC Symbol;Acc:HGNC:24511]	GO:0000346(transcription export complex);GO:0001701(in utero embryonic development);GO:0003723(RNA binding);GO:0003729(mRNA binding);GO:0005515(protein binding);GO:0005634(nucleus);GO:0005654(nucleoplasm);GO:0005730(nucleolus);GO:0006406(mRNA export from nucleus);GO:0008284(positive regulation of cell population proliferation);GO:0008327(methyl-CpG binding);GO:0016607(nuclear speck);GO:0031062(po…	NA
chr1	153645078	153645528	451	+	3.08916	0	0	3'UTR	ENST00000614256	protein_coding	ENSG00000160679	chr1	153633982	153646306	CHTOP	chromatin target of PRMT1 [Source:HGNC Symbol;Acc:HGNC:24511]	GO:0000346(transcription export complex);GO:0001701(in utero embryonic development);GO:0003723(RNA binding);GO:0003729(mRNA binding);GO:0005515(protein binding);GO:0005634(nucleus);GO:0005654(nucleoplasm);GO:0005730(nucleolus);GO:0006406(mRNA export from nucleus);GO:0008284(positive regulation of cell population proliferation);GO:0008327(methyl-CpG binding);GO:0016607(nuclear speck);GO:0031062(po…	NA
chr1	153659475	153661406	1932	+	1.18903	1.25893e-36	3.16228e-35	stop_codon	ENST00000368685	protein_coding	ENSG00000143553	chr1	153658703	153661852	SNAPIN	SNAP associated protein [Source:HGNC Symbol;Acc:HGNC:17145]	GO:0000139(Golgi membrane);GO:0000149(SNARE binding);GO:0001669(acrosomal vesicle);GO:0002177(manchette);GO:0005515(protein binding);GO:0005737(cytoplasm);GO:0005764(lysosome);GO:0005765(lysosomal membrane);GO:0005794(Golgi apparatus);GO:0005829(cytosol);GO:0006886(intracellular protein transport);GO:0006887(exocytosis);GO:0007040(lysosome organization);GO:0007042(lysosomal lumen acidification);G…	NA
chr1	153693544	153693694	151	+	3.45943	5.49541e-05	0.000537032	3'UTR	ENST00000368680	protein_coding	ENSG00000169418	chr1	153678688	153693992	NPR1	natriuretic peptide receptor 1 [Source:HGNC Symbol;Acc:HGNC:7943]	GO:0000166(nucleotide binding);GO:0001653(peptide receptor activity);GO:0004383(guanylate cyclase activity);GO:0004672(protein kinase activity);GO:0005524(ATP binding);GO:0005525(GTP binding);GO:0005886(plasma membrane);GO:0006182(cGMP biosynthetic process);GO:0006468(protein phosphorylation);GO:0007165(signal transduction);GO:0007166(cell surface receptor signaling pathway);GO:0007168(receptor g…	00230(Purine metabolism);01100(Metabolic pathways);04022(cGMP-PKG signaling pathway);04024(cAMP signaling pathway);04270(Vascular smooth muscle contraction);04714(Thermogenesis);04921(Oxytocin signaling pathway);04923(Regulation of lipolysis in adipocytes);04924(Renin secretion);04925(Aldosterone synthesis and secretion)
chr1	153773047	153773399	353	+	0.847997	3.98107e-12	6.30957e-11	3'UTR	ENST00000476843	nonsense_mediated_decay	ENSG00000143624	chr1	153728050	153774808	INTS3	integrator complex subunit 3 [Source:HGNC Symbol;Acc:HGNC:26153]	GO:0000724(double-strand break repair via homologous recombination);GO:0005515(protein binding);GO:0005634(nucleus);GO:0005654(nucleoplasm);GO:0005737(cytoplasm);GO:0006281(DNA repair);GO:0006974(cellular response to DNA damage stimulus);GO:0010212(response to ionizing radiation);GO:0016180(snRNA processing);GO:0032039(integrator complex);GO:0034243(regulation of transcription elongation by RNA p…	NA
chr1	153774117	153774268	152	+	1.81558	6.91831e-05	0.000660693	3'UTR	ENST00000318967	protein_coding	ENSG00000143624	chr1	153728050	153774808	INTS3	integrator complex subunit 3 [Source:HGNC Symbol;Acc:HGNC:26153]	GO:0000724(double-strand break repair via homologous recombination);GO:0005515(protein binding);GO:0005634(nucleus);GO:0005654(nucleoplasm);GO:0005737(cytoplasm);GO:0006281(DNA repair);GO:0006974(cellular response to DNA damage stimulus);GO:0010212(response to ionizing radiation);GO:0016180(snRNA processing);GO:0032039(integrator complex);GO:0034243(regulation of transcription elongation by RNA p…	NA
[truncated: 23,328 more rows]
